# Supplementary material for: Epitranscriptomic subtyping, visualization, and denoising by global motif visualization
Source: Nat Commun. 2023 Sep 23;14:5944. doi: 10.1038/s41467-023-41653-4 (PMC10517956; doi:10.1038/s41467-023-41653-4)
Supplement: Supplementary file 5 — Supplementary Data 1 [file 41467_2023_41653_MOESM5_ESM.xlsx]

## Sheet: Sheet1
Supplementary Data 1. The list of Type I and Type II sites in fly early embryos.
Sites (BDGP5.78)	Flanking 10 nt sequence	Type*		* Type I - NSUN2 sites Type II - NSUN6 sites
2L@10007123@+	GTTCAGTGTTCGAGGAGTGCC	Type I
2L@10038800@+	CGCGGTCAGTCGAGGCGCAAG	Type I
2L@10058004@+	CAGCGAGGATCAGGAGCGCCA	Type I
2L@101153@+	GGTAATTAGCCGACAGCAAAT	Type I
2L@1015176@-	AGGCGGAGCCCAGTGCCCGGG	Type I
2L@10201344@+	GTCGAAACGTCGCCTGAAGAA	Type I
2L@10201923@+	TCAAGTACGCCTCCAACTTCC	Type II
2L@10206142@-	ATTGAATTTGCTCTACAACCA	Type II
2L@10211874@+	CGGTGCGTTTCGAGGATGTCA	Type I
2L@10212160@+	CCTGGAGGGACGGACGTATCC	Type I
2L@10212174@+	CGTATCCGGTCCGTGTGATGC	Type I
2L@10248671@-	GGAAGAGTTTCAGGATGTCTA	Type I
2L@102606@+	AAGGACAAAACGCGGACACGC	Type I
2L@10263022@-	GCACACGGAGCGGGGCTATAG	Type I
2L@10268004@+	CAAAACGCTCCGCCTGGAAGT	Type I
2L@10269057@+	GAGGCAAATTCGAATGGCCAT	Type I
2L@10271919@-	ACTTTCCCGCCTGGGAGACCA	Type I
2L@10274346@-	TCGACCAAAACGTTGGTGGAA	Type I
2L@10284906@-	AGACATTTGCCGCGATTGCTC	Type I
2L@10286853@-	TTGATTTCGACGAGGAAGGCT	Type I
2L@10288177@-	GGAGATATTGCAAGGGAAACC	Type I
2L@10289825@-	CACGAGGACCCCATGGTATCC	Type I
2L@10289989@-	GCGGCCTCAACTGCGTACTGT	Type I
2L@10303252@-	CGGGGAATCCCAGAAATTGAC	Type I
2L@10303253@-	ACGGGGAATCCCAGAAATTGA	Type I
2L@10304620@-	TCCATTCACCCTCCAGGAGAA	Type II
2L@10327384@-	GACAACTTGGCAGCAGAAATC	Type I
2L@10334581@+	TAGAATATAGCGGGGAGACGC	Type I
2L@10343340@+	TCTGCCGTAGCGAGGAAATAA	Type I
2L@10358817@-	TCATGCAGTTCCTGGACCATG	Type I
2L@10363128@+	AGGAAAACACCGGCATTAATT	Type I
2L@10363664@+	GATCTGCGCACATTGGAAAAT	Type I
2L@10415191@+	TATCGAACAACTGGAGGGATC	Type I
2L@10421087@-	GTGCTAAAATCGGGCTTTCAA	Type I
2L@10421460@-	AGTGGAAATTCCTGATTCGCC	Type I
2L@10423573@+	GCTTTAACACCTCCAAAAAGC	Type II
2L@10425886@-	GTTTCACTGACGGTGGAGGGA	Type I
2L@10433871@-	TATACAACACCGGAATGTCCT	Type I
2L@10459003@+	GCATGTTCTTCGGTAGACTGG	Type I
2L@10461129@+	ATTGGATTAGCCAGGTGGTGC	Type I
2L@10461657@+	GTCGACGGATCGGGAAGGTGT	Type I
2L@10461696@+	GAGGCTAACCCAGCTGGAGAA	Type I
2L@10481132@+	GAAACGCAATCAAAAGAAGTT	Type I
2L@10486060@-	GGTGCTTGATCAGGAAGTTCG	Type I
2L@10486685@-	TGATGCCGATCGAGGTCGAGC	Type I
2L@10489415@+	GTTTGTCAAGCGTGAGGACAC	Type I
2L@10489508@+	CCTGCTCATCCTCAAGGACAC	Type II
2L@10493184@-	GGCTAAACTGCATCGTATGTT	Type I
2L@10493688@-	TGTGGAGCACCAGGTGCGATA	Type I
2L@10494142@-	CCATCATGGACGAGGCCTGCC	Type I
2L@10496643@-	GCGGAACTTCCATAGTTTCTA	Type I
2L@10507640@+	ACTTTTACATCAAGAGTGATC	Type I
2L@10509980@-	TGATATCCCACTGGACACGGA	Type I
2L@10509982@-	CTTGATATCCCACTGGACACG	Type I
2L@10510074@-	CCATTCGGATCGGGGAATCCC	Type I
2L@10513486@-	CGGACGTCTTCGAACGAAATG	Type I
2L@10518147@+	GTGCTGGCTGCGGGGCACTAA	Type I
2L@1051898@-	GGTAGCGAAGCGAGAGAAGAG	Type I
2L@1052358@-	ATCTGCTCAGCCTGGGCGTAC	Type I
2L@1052706@-	GGCGCCCTGGCTGAGCGAGCA	Type I
2L@10647859@+	CAGATAAACCCTCAATCATCT	Type II
2L@10734024@-	TTGTACGGCTCGGTGGACAAC	Type I
2L@10734038@-	AGCAACTAGTCAGCTTGTACG	Type I
2L@10739224@+	CGCATCCATACCGGCGAAAAG	Type I
2L@10739225@+	GCATCCATACCGGCGAAAAGC	Type I
2L@10739241@+	AAAGCCGTTCCAGTGCAAGCT	Type I
2L@10739308@+	AAGATCCATGCGGGCGAGAAG	Type I
2L@10739525@+	ATGTGCACAGCCAGCACGCAG	Type I
2L@10739582@+	CGGCGCCGGGCGGAGCGATTC	Type I
2L@10740655@+	TTTTACATCCCAAGGGATATA	Type I
2L@10741044@-	ACCAGGGTGACGATGTGCTCA	Type I
2L@10741230@-	CCTGCCGATCCCAGAACAACT	Type I
2L@10743611@-	AGCCGGGTACCTCCATCCTGC	Type II
2L@10766394@-	AGACTGTAATCCAGGTGAGAC	Type I
2L@10766947@-	AGGTGGCCACCTCCAGTGCCA	Type II
2L@10768842@-	ATCAGCCGTGCAGTGGATGGA	Type I
2L@1077201@-	CATGAGTGAGCGAGCGAGAGC	Type I
2L@1079325@+	AGGCGAGGATCAGGAGGAAGC	Type I
2L@10848810@-	ACATCTTCAGCAAAGGCTACA	Type I
2L@10853348@+	GAAGGGCTATCCACTGAGGTG	Type I
2L@10855860@-	CCATCATTGTCGCATCTGCAA	Type I
2L@10857427@-	GGCGAATGCCCTCAACTACTG	Type II
2L@10857668@-	AGGTGATGTTCAAAGAGGAGC	Type I
2L@10859519@+	TGTGGTGATGCAGGCGATTAC	Type I
2L@10860216@+	ATCAACGCGGCGAGGGTCTCT	Type I
2L@10861513@+	CTACCAGCAGCAGCGGTAAGA	Type I
2L@10969365@-	CAGACAGTGGCAGGCTACAAG	Type I
2L@10969707@-	AAACATCACCCGGGATGATTT	Type I
2L@10974153@-	TCTAATGTTGCGCTATGAAGA	Type I
2L@10980950@+	AACTGCTTGGCCGGGCGAACA	Type I
2L@10985846@-	GGAGTTTGAGCCGAGCATCGA	Type I
2L@10988404@+	ATGCCGGCTACTCTATCGGAA	Type II
2L@10992705@+	GCCAGATACCCAAGAGAAGGC	Type I
2L@10994008@+	GTCCCAACTCCTCCAGCCAAA	Type II
2L@11003087@-	CTGGCGTCACCGTGGTCAACT	Type I
2L@11010054@-	CACAATGAAGCGCAGTGCTGC	Type I
2L@11011554@+	TGAGGGGATCCGCCAAAGCGG	Type I
2L@1105809@-	GTACAACATTCTGATGAGGGA	Type I
2L@1107676@-	ATACATAAGGCCCAGCAGCAA	Type I
2L@11093728@+	AGGATGATTTCGGGAAAACCG	Type I
2L@11097224@-	CAGCAAGAAGCGGCGGCGGCC	Type I
2L@11097979@-	ACCCCAATGCCGAGGTACTCC	Type I
2L@11098424@-	TCACAGACGCCAGAAGACAAT	Type I
2L@11099508@-	AACTATGTGCCGGAGTACGAT	Type I
2L@11099570@-	TCGATCAAATCGAAGGGAACC	Type I
2L@11104393@-	GTATCCAATCCGCAGATTCTG	Type I
2L@11105966@-	ACACATCTCGCGGACACAGTT	Type I
2L@11107324@+	GGAGAAGGAGCCAAGCCAAAG	Type I
2L@11108525@+	GAGGAACACCCTCCAGTTCCA	Type II
2L@11108707@+	GCCAAAAAAGCGGGAGAAATA	Type I
2L@11108747@+	TCAAGATCTTCAAGGGATTCG	Type I
2L@11109473@+	AATCTTTAAGCGGCATGGCGT	Type I
2L@11111357@-	CCCAACGCCACTCTAAGGGAA	Type II
2L@11117855@-	GTCATGATTACGGGCGACAGC	Type I
2L@11118748@-	AGCGAAGACCCGGAGCGCAAT	Type I
2L@11118861@-	CAATCCTGTTCGGCGCAAATC	Type I
2L@11119598@-	GAATGAGGATCGGAAGACATT	Type I
2L@11124877@+	AGACTGTAGCCAGCATTAACT	Type I
2L@11125685@+	ATTAAGCTTTCCGAGCCGACA	Type I
2L@11127486@+	GCAGATATTTCAAGGCGTAAG	Type I
2L@11131480@+	GCACTGCAAGCGGATCATCAA	Type I
2L@11132743@+	TCCCTCCAAGCAGAGCGATAA	Type I
2L@11133198@+	CCCAAGTTCCCGCAGTTACTG	Type I
2L@11135069@+	ATGAAACCACCGAAGTCCACA	Type I
2L@11135111@+	CGGGAATCATCGGCATCTCCT	Type I
2L@11135354@+	CCGCCAGGAGCGCTGCTCGGC	Type I
2L@11151947@-	GCATCATCGACGAGCAGGCCG	Type I
2L@11179499@+	CCGAATAAAGCCGGGCACCCA	Type I
2L@11262144@-	ACGGAAGAATCGACGAATCAG	Type I
2L@11265590@-	GGAGAGTGTCCAGGAGAACGA	Type I
2L@11266161@-	ATTTAGAGTCCAAGAAAAATT	Type I
2L@11271220@+	CGACTATCGCCTCCAGAAGCG	Type II
2L@11274454@+	GAGTTGCGCCCTCTAGATCAG	Type II
2L@11276992@+	TGTTAGAAGACAAGCGTAATC	Type I
2L@11279294@+	CCAGCGGCAGCGGCGACAGTA	Type I
2L@11283152@+	AGGGAAAATTCAAGCTTAAGC	Type I
2L@1131779@+	TGGCGAGCATCGTGAAGATCA	Type I
2L@1148266@+	GCGAGGTGGCCTCCATATACC	Type II
2L@1149062@+	GGAGCGCCTGCGGATACCAGA	Type I
2L@1150067@-	CCGTACAGCTCCAGAGGAATC	Type I
2L@11510089@-	AGCTTCTTTCCAGACTTAGGT	Type I
2L@11510090@-	TAGCTTCTTTCCAGACTTAGG	Type I
2L@11511837@-	CATCGACAAGCGCGACAAGTC	Type I
2L@11512329@-	CGGGCACGGTCTAGGGATAGG	Type I
2L@11513552@-	ACCAACATCTCGCATGAAAAC	Type I
2L@11513723@-	CCAGGCACACCAGAGGATAAC	Type I
2L@11523702@-	CGGTGGTCAGCCCGATATTAT	Type I
2L@11524081@-	CTGTTGCACCCGGATCTCCTG	Type I
2L@11525236@-	GCCTACAACCCGGCATACAAG	Type I
2L@1152855@-	CATGCTGGATCTGAGTGCCCT	Type I
2L@1152889@-	CACCGCCACCCGGTGGTCTGC	Type I
2L@11591455@-	ATCAGCACTTCTCAAGGCTGT	Type II
2L@1166255@+	TTGCGGAAGACCTCGAACAGA	Type I
2L@1169348@-	GAAGCCTCATCAGCGGCAGCT	Type I
2L@1171636@-	CAGACCCATTCACGAGGAAAT	Type I
2L@1175858@+	TCCCATTTGACGGAAGCCAAT	Type I
2L@11796889@-	ATAGTTTTAGCAGCGCGCTGG	Type I
2L@11798011@-	CGCTCCCATTCGGGTGAGAAA	Type I
2L@11799181@-	GCGCAAAGATCACATGGTTAA	Type I
2L@1180768@+	CGTCAAGTGACGGAGGCCAAC	Type I
2L@1181493@+	GACTATGTACCGGAGGCAGGA	Type I
2L@1183656@-	AGTTTTCCAACGAGATCTTCG	Type I
2L@1184329@+	ACAGGCACAGCGAGGTAAACA	Type I
2L@11850638@+	TATGATATATCGGATTACAAG	Type I
2L@11851921@+	GGAGCCATTACCAGGTCTACA	Type I
2L@11852390@+	AATCCCTCGCCGCAAGTGCAT	Type I
2L@11984788@-	CACATAAGTTCCATGGCAAGG	Type I
2L@11985106@-	TTGGCGCTGTCCAAGGGTTAC	Type I
2L@11985488@-	AAGTATACAGCGGGAGATAAA	Type I
2L@11994735@-	ATAGCATTTTCGGCGGAACGA	Type I
2L@11998646@-	ATAGCATTTTCGGCGGAACGA	Type I
2L@12016975@-	GAGTCAGAAGCGGAGGCATCG	Type I
2L@12017269@-	GCTCGAGAATCGGATGGATCC	Type I
2L@12020709@-	GGCCAGAAATCGGAGTGGATC	Type I
2L@12032216@+	ACCCACATTCCCGGCGGTCTG	Type I
2L@12032982@+	GATGATCCGCCGTGGCGTGTT	Type I
2L@12039499@-	TGAAGGTAGACGGAGACTTTC	Type I
2L@12056588@+	TCTGTTGTTACGCAGAAAAGA	Type I
2L@12057070@+	TGTCATCTGTCTGGAGGATAT	Type I
2L@12059290@-	CATTCTCGATCATGTTTTCTA	Type I
2L@12061896@-	AAAATCCGTTCGCGGTATCAA	Type I
2L@12062012@-	GCTGTCGTTACCGATAATCTC	Type I
2L@12062856@-	CCAACCAAATCGTGACTAGCC	Type I
2L@12102528@-	CTCCTCCAGGCTGGAGTTGCC	Type I
2L@12102761@-	GAGAGGTCAGCGAGGTGGAGA	Type I
2L@12108491@-	TCCACCAGACCTCCAAGTGGA	Type II
2L@12108665@-	AGGCGACGATCGGAATTGATT	Type I
2L@12208748@+	TATCTAGTGACTCCTGAGGAT	Type I
2L@12299019@+	CAGCAGCCTTCGCCGGTTCTC	Type I
2L@12299310@+	CATGACGCAGCCGAGTCTCTC	Type I
2L@12428959@+	CGAACCACTACTGAGCATATC	Type I
2L@12429553@+	CAAGCGACATCCGGTAAATCC	Type I
2L@12483128@-	ACCACTCTTTCGATTTTTATC	Type I
2L@12538200@-	ATGTGGTGAGCGGTGCCGTCA	Type I
2L@12538392@-	ACGAGACGCCCTCCATGTCGG	Type II
2L@12694116@-	AGAGCCTCAACGAGAAGGACG	Type I
2L@12699892@-	GAGACCTCACCAAAGTTCTCC	Type I
2L@12701904@-	CGAAGATTACCTCAAACGGAA	Type II
2L@12701996@-	AGCTTCGAAGCGGAGGATGTC	Type I
2L@12702210@-	CAAGGCACTGCTTCGTCCAGG	Type I
2L@12703514@-	AATAGGCGGGCTGGATAGGCA	Type I
2L@12706143@+	AGTATAGTTACTCCAGTGTAC	Type II
2L@12708580@+	ATAAGCCAGTCTGAATTGGAT	Type I
2L@12710953@-	AGCTGGTCAGCGCGCCTTCAA	Type I
2L@12721679@-	CGACAATTTTCGCGACCAGAA	Type I
2L@12730148@+	ACACATGTTTCGGGGTAAAGA	Type I
2L@12980303@+	CCCGAGAAGCCTCGATCTACA	Type II
2L@13002128@-	TTGGGTAACCCGGAGCGCGAG	Type I
2L@13005664@+	TCTGCTATGACGAGGCGAATG	Type I
2L@13010887@+	GTTCAATCAGCCTTATAAAAG	Type I
2L@13011403@+	CACAAACACTCAAGGAGACAT	Type I
2L@13011805@+	ACTGTGCATACGCGGCTCCAA	Type I
2L@13011819@+	GCTCCAATGGCAAGGACTATA	Type I
2L@13015305@-	AGTGGTACATCGATGACATCG	Type I
2L@13167576@+	TGGGCGACTCCGATGTGATCA	Type I
2L@13167803@+	TCAAATAGTTCGGCGGACTAC	Type I
2L@13171777@-	AAGGGAGCAGCGGGAGGCAAA	Type I
2L@13172090@-	GCATCTATTTCATCGGATTAT	Type I
2L@13172880@-	CAACGACAGCCTCCAGTCGCG	Type II
2L@13175729@-	GGCCACTCTGCTGGGTCATCC	Type I
2L@13177857@+	ACTGTTCGCCCTCAATGTGGA	Type II
2L@13186248@-	ACTGCTACTTCAAAGGCCAAA	Type I
2L@13187719@-	GTATGGTTATCGCGGCGATAT	Type I
2L@13188895@-	GCTGGCCGTGCGGCGCGTGAA	Type I
2L@13189411@-	ACAGATCAGGCCCAGGATAAG	Type I
2L@13193483@+	AAGAGGCTCGCGATATGTTCT	Type I
2L@13193581@+	CGAGGAGTGACGCCATCACGT	Type I
2L@13194105@+	ATCCCATTTTCGAGGTGCGAG	Type I
2L@13198790@-	GCATTACCTTCTGGAAGTACT	Type I
2L@13201265@-	AGCTCTCAGTCGGCGGAACGG	Type I
2L@13202554@-	ACGAGGTCATCGAGATCAACG	Type I
2L@13211429@-	TCGGTTGACCCCAGCGCTCTG	Type I
2L@13216941@-	TATGTGGGAGCATAGCGCAGC	Type I
2L@13219169@-	GTGCCTACTTCGAGGCCATGT	Type I
2L@13219227@-	GAGATCATCGCCGGAATGGCA	Type I
2L@13222933@+	CCGGCTATGCCCACGTCTTCG	Type I
2L@13287133@+	GCGTTCTACACCAGCGAAAAG	Type I
2L@13287792@+	TCAGCAGAAGCGGCGTCAAAT	Type I
2L@13288053@+	TAAAGCGGAGCGGGAAACGTT	Type I
2L@13290333@+	CAACTGTAGCCACTGATAAGC	Type I
2L@13297821@+	GCAGTTCATTCCGGACATCCG	Type I
2L@13298219@+	CCAGTTTTTACGTGGAGAAGC	Type I
2L@13300692@+	CGGCATTAATCATGACTGAGC	Type I
2L@13370488@-	ACTGGCATCCCCTGGAGAAGG	Type I
2L@13371599@-	AATCTACATGCTGGACAAAAA	Type I
2L@13372194@-	GTGATGTTGTCTACGAAAACG	Type I
2L@13373253@-	GCGGCGAGAGCGCTATCTTAG	Type I
2L@13375122@+	TTGGCGGCGGCAGGAGCGCTC	Type I
2L@13379994@+	GCACCAACAACGTGGCTCTGG	Type I
2L@13383479@+	ATACGCCCTTCACGGCCATGG	Type I
2L@13385055@+	AGAACCAGTTCGAGGTGACCT	Type I
2L@13385375@+	TGGCTCAATGCAGTGGCGATG	Type I
2L@13389628@+	CACCGAGGAGCGCATGAAGCG	Type I
2L@13390602@+	TGGGACAGTTCCTGGTGATCA	Type I
2L@13390998@+	CGTCGTCTGTCGCGATTTGAT	Type I
2L@13391545@+	TGCAGACTTTCGAGATCTACA	Type I
2L@13392916@+	CCTGGAGTTGCGGAAGATATT	Type I
2L@13394919@-	GCGCATTCAGCGGGTACAAAA	Type I
2L@13444870@-	GCGTCGATAGCATAGGAAAAA	Type I
2L@13504615@-	GCAGCGCAATCAGCTACCATA	Type I
2L@13506215@-	CTGGGCGATGCGCAGCGCAAG	Type I
2L@13506573@-	GGACAACATGCCGGCGTTTAC	Type I
2L@13506664@-	CGATGCTAAGCGAGAAGGGTC	Type I
2L@13508760@-	ACAGCAGCAACGGTGGCACTC	Type I
2L@13508910@-	GAAACATTTCCAGTGGCAACA	Type I
2L@13509051@-	CACGAGTCGTCCGCATTCTGC	Type I
2L@13634658@+	CTGCTCCATTCGGAACATCTC	Type I
2L@13634698@+	GTGGGCAACACGAAGCGCGAC	Type I
2L@13634714@+	GCGACTGCTTCAAGGCCTCGG	Type I
2L@13635667@+	TCCCAATCAGCGAGGAGCAGG	Type I
2L@13781485@+	TTGCGGTAAACGAGGACTGTG	Type I
2L@13781901@+	AAGCGCATAACCGCCGAGCAG	Type I
2L@13789392@+	AAGGCGCAGACATTCGCGAGC	Type I
2L@13790205@+	AGTGCACACTCGAGGATATTT	Type I
2L@13791451@+	GTCGGGTATGCGTGGGTCTCT	Type I
2L@13792558@+	CACATGGTTGCCAGGGAAATA	Type I
2L@13792946@+	AGGAACTGGCCGAAGCTCACC	Type I
2L@13794083@+	ATCATAAATGCGGAGACCTAC	Type I
2L@13814630@+	GGGCCCTGAACGAGGCCAAGG	Type I
2L@13815545@+	GTTGCATCCACTCCACTGCGA	Type II
2L@13817850@+	CTTTGCACGCCTCCAGCATAA	Type II
2L@13824087@-	CTCAGGAAGTCAAGGAGACTT	Type I
2L@13824595@-	TGGACCGGAGCAGGAGCAACG	Type I
2L@13825900@-	GGAGCAACTTCTGGCGCACTG	Type I
2L@13826623@-	TCAGAGCTTTCAGTCGTTAAC	Type I
2L@13826657@-	ACATTTTCGTCGAGGGAACTC	Type I
2L@13828562@-	TGGGTCTCGCCCACGTCCGTC	Type I
2L@13828750@-	AGCTAATGGCCGAGTTCCGCA	Type I
2L@13830122@+	ATAGGAGATTCGAGTGAGACA	Type I
2L@13830676@+	TAAGAAGCGTCTGGAGATTTG	Type I
2L@13830823@+	GGAGCCTGTACTCGACGGCAC	Type II
2L@13831854@-	TGATCATGGCCGGGACTCGCA	Type I
2L@13832161@-	CCAGTCGCTACCGCATCGTAC	Type I
2L@13833474@+	TGACGGACGACAACGTAAAGT	Type I
2L@13895383@+	GCGTGTCTTTCAGGATGGTAA	Type I
2L@13896242@+	CAAGGACAATCAGCGCAAGCT	Type I
2L@13900221@-	GGAGTTTAAACAGGGCAATAG	Type I
2L@13901334@-	GACCATTATCCGGGAGCGTGT	Type I
2L@13902582@-	CGAGCGCTTCCAGGCGGAGTA	Type I
2L@14018206@+	TCGATGCCTTCGGCATGTCAG	Type I
2L@14018362@+	GTCACGTTTTCATGGGCTACA	Type I
2L@14186709@-	GAGATCTCGCCGGGCACCAAC	Type I
2L@14186710@-	GGAGATCTCGCCGGGCACCAA	Type I
2L@14188935@-	TACATCCAATCGAGGTTCTAT	Type I
2L@14342895@+	ACTCGAACATCGAGGACACGC	Type I
2L@14343130@+	GAACAAGAAACAGGATGCGGA	Type I
2L@14343618@+	CCAGGATCTGCGAGTATGCAC	Type I
2L@14344042@+	AAACGATACTCGTAAAATGCT	Type I
2L@14344269@+	GCAGGTGTATCGGGACTACTA	Type I
2L@14348070@-	TCTACTATATCAGCGAAAAGC	Type I
2L@14353308@-	TCTGAACCGTCTGGATAAATC	Type I
2L@14360117@+	ACTCGCATATCGAGGTCAATC	Type I
2L@14360246@+	CACTGGTGCGCGGAGGATTCA	Type I
2L@14364467@+	TGGCCCATATCGGAGCTTTTG	Type I
2L@14364503@+	CCACAATCAGCATGGTGGACT	Type I
2L@14601981@-	CGGAGAGCTGCGAATGGAAAT	Type I
2L@14602838@-	CTGGCCCAAGCACTGGAAAAG	Type I
2L@14602938@-	CGATCTGCGTCAGCGTGTAGA	Type I
2L@14617200@+	CTTGGGCACCCTGGAGGCCAT	Type I
2L@14976336@-	GGAGCGTATTCGTGACATGGA	Type I
2L@14977442@-	GGATATTTCGCGAGCATAATG	Type I
2L@14977444@-	CGGGATATTTCGCGAGCATAA	Type I
2L@14992379@-	ATGTCTCAATCGTAGCCGTCT	Type I
2L@15037447@-	ACGCCGGTCTCGGGGTCAAAG	Type I
2L@15047612@-	AGCCCCAATGCGGAGGATATC	Type I
2L@15048340@-	CTCTGTTCGACAAAGTTAGTT	Type I
2L@15050288@-	ATATCCCATTCGACATGGATT	Type I
2L@15116127@+	TAGGACATTACGTTGTGGAAA	Type I
2L@15229549@-	GCACATTTGGCCATTGGTAAG	Type I
2L@15241421@-	TTATGATTGCCGAAATCGTGG	Type I
2L@154397@-	GAAAGCTGAGCAGGGAACTTT	Type I
2L@154957@-	TTCAACGTGCCTGGGTTTATT	Type I
2L@15502180@+	TGCCTCCATTCTGGATCAGGA	Type I
2L@15502231@+	TTCGCCGGAGCTGGAGCACTT	Type I
2L@15502431@+	GGTACGTTTACAGGAGAATCA	Type I
2L@15503045@+	GAGGTTATTGCTCTGAAAAAG	Type I
2L@156786@+	CATGTCGGGACACAGCGGTGC	Type I
2L@15729456@-	GCAGGTGATTCAGCCTTGTGC	Type I
2L@15729829@-	AGGCGCTCGACTGGGACATCA	Type I
2L@15730056@-	CAAGCTGCATCGGGAGACCTT	Type I
2L@15730148@-	CGCAGCATTTCGATGCTGGAA	Type I
2L@15730411@-	AGATCTACTCCTCCACAATTT	Type II
2L@15750645@-	GCAGGGCTTTCAGCGCGCGTA	Type I
2L@15752474@+	AGGAAATAAGCGCCAAGCGGA	Type I
2L@15764800@+	CGGGCAACTGCCAGATCATCA	Type I
2L@15765437@+	TCCAGGTGTACGAGAGCATCT	Type I
2L@15767850@-	GGCCTGCAAGCAGGACCTCGA	Type I
2L@15769054@-	CCGATACCCGCGTGGTGATCA	Type I
2L@1595316@-	AACTCCAGTTCGAGGAGATCC	Type I
2L@1595931@-	GGACTTTATACGCTGGTATAG	Type I
2L@16046686@+	TACTTCATGCCAAAGGACAAA	Type I
2L@1610167@-	CCAGAGCTGTCCGAGCACGTG	Type I
2L@1610929@-	AATCTTAAATCCGAAGAAATC	Type I
2L@1610949@-	CGTCGGATTCCGAGACCAGAA	Type I
2L@1611504@+	TAATTACATACGCAATGTTTG	Type I
2L@1612365@+	ACTCGAAAAACGACGCAAAGT	Type I
2L@16260575@-	TCAGGAAAATCGACGCATCTA	Type I
2L@16261105@-	ATGGAATCAGCCGAGAATCAC	Type I
2L@16261346@-	GATGCTGAAGCGGCATATTCC	Type I
2L@16261680@-	ACAAGAAAATCGTCAAGGATT	Type I
2L@16265542@-	TGATAGTGGCCAAGCAGTTGC	Type I
2L@16265998@-	ATCACCTATTCGCGGACGGCA	Type I
2L@16290364@+	CATCGAAAAACTCTATCCATG	Type II
2L@16301272@+	AGGCTATAGACACGGATCCCG	Type I
2L@16303618@+	CAGAAACGATCCAATGTTTTG	Type I
2L@16307669@+	GATGCAAACCCGAAGACGCCT	Type I
2L@16324458@-	AGGTTCAATCCTCCACAGCCA	Type II
2L@16328727@-	CACACCAAAACTCGAGCGGAG	Type II
2L@16344389@-	GGCGCCATTCCGACGCTTTCG	Type I
2L@16345225@-	ACTTCTGCGACGAGAGGAAAT	Type I
2L@16345677@-	GCAAGGAGTACGATATAGAAT	Type I
2L@16346952@-	GCAGTAAAAGCGAAAGACTTC	Type I
2L@16510394@-	ATCCGGATAACGATGAGGCCA	Type I
2L@16510437@-	CTGCTGGGCTCCAGGGAGAGC	Type I
2L@16657943@+	GGAGAAGCAGCGGGAGTCAAG	Type I
2L@16661462@+	GTTGGAGGAGCCGGTGGAATA	Type I
2L@16661610@+	CGGCCATATCCTCCAGTTTGG	Type II
2L@16678135@+	TGAAATACGACGAGGAAAGTT	Type I
2L@16699177@+	TGGAGGCGACCGCCAGACGTT	Type I
2L@16723711@-	GGATCTATATCTCCAGCCTGA	Type II
2L@16723767@-	AATATTTTAGCCAGGCCGCCA	Type I
2L@16724539@-	CCTGGAGCAGCGTCGCTTCGA	Type I
2L@16731778@-	GAATTCATTTCGAAGAACATA	Type I
2L@16735320@-	AGGTAAATAGCCAGATAGAAA	Type I
2L@16735428@-	AAGCACAATTCGCCGAACAGG	Type I
2L@16737846@-	GCATCCGTTGCAAGCGTGTCT	Type I
2L@16742780@-	ACAAACTGACCGAGGAGCAGA	Type I
2L@16827616@+	TCGTTGTTCTCGGCGAAAGAA	Type I
2L@16828168@+	CGGCGAGTTGCGCAATCACCA	Type I
2L@16829293@+	CTCATAACTGCGGGGAACTAA	Type I
2L@16829937@+	AGGGATGAAGCGACGCGTCCA	Type I
2L@16869859@+	GGGCCAAGATCAGGGCAATTG	Type I
2L@16880631@+	CTATGTGCAGCGAGATGGACT	Type I
2L@16881127@+	GCGAGCGGTGCGAAGAGCGTC	Type I
2L@16881176@+	CGACGAACGACGGCAACCAGT	Type I
2L@16903713@+	ACACCCAAACCTCCAGATGAA	Type II
2L@16903997@+	ATGGATGAACCCCAGTAATCG	Type I
2L@16907664@+	TGACTCGAAGCTCTAAGCAGT	Type II
2L@16909705@-	GCAACCTCATCGACGAGGTCT	Type I
2L@16910075@-	TGCGGCATATCGGCATACATT	Type I
2L@16913718@+	AGGAAGGATTCGTTGAGTATC	Type I
2L@16915539@+	ATCACAACCGCGAGGTCATCT	Type I
2L@1707820@-	TCCTGGACTCCGATGAGGAAA	Type I
2L@1708571@-	GAAGACCGATCGCAGCGAGCT	Type I
2L@1713230@-	TCCGAGGAGACGAAGGACGAG	Type I
2L@1713238@-	ACACGCTTTCCGAGGAGACGA	Type I
2L@1713783@-	CGTGCCCAATCAGTGCGCCTG	Type I
2L@1713855@-	CAGCGTCGATCGCAATATCTG	Type I
2L@1718042@-	GCGAATGCAGCTGGACTACAA	Type I
2L@1718766@-	GGTGGCCAATCGGAGCTGCTG	Type I
2L@1725749@-	ATCCCTTTGACCAGGACCACT	Type I
2L@1726147@-	GCTGGCCATGCAGGAGTTCAT	Type I
2L@17368165@-	GATGTTGAATCGGAACTCTAG	Type I
2L@17373646@-	GCTGGACCACCAGGAGCGCAC	Type I
2L@17373897@-	CCTACTAAATCGAAAACGGAT	Type I
2L@17405930@+	ACAAAACCGACGAATGTGAAA	Type I
2L@17411168@+	GGGCGTTCAACCACGTAACGT	Type I
2L@17464102@-	GTGCCAAACACGAGATCCGTC	Type I
2L@17472246@-	GCGCCTCACGCGCGAACTGGA	Type I
2L@17479365@-	GAAAAGACACCGGGAACAGCT	Type I
2L@17479507@-	TCAAATCAAGCTGGGAGCTGA	Type I
2L@17479805@-	AGGAGGGGCTCTCAAAGCTCC	Type II
2L@17484903@+	ATGATGGGAGCACTGAAAAGT	Type I
2L@17487323@-	TCCATTCCTACGAGAAAATGC	Type I
2L@17487657@-	CGCTGAGATACGAGGAGATTC	Type I
2L@17500626@-	TCACTCCACGCGGCAGCTTTA	Type I
2L@1751948@-	AGAAAGGATTCGAGGTGCGGG	Type I
2L@17524224@-	CCCAGCACAGCGCAATGTTGG	Type I
2L@17972419@+	GGCCTTCAGGCAGCTGGAAAA	Type I
2L@17973074@+	AGTCTCGAACCGGAGATAGTT	Type I
2L@18066814@+	ACGGCATCAGCGAGGACACGG	Type I
2L@18130885@-	AAGTGGATATCGAAGTTGTAG	Type I
2L@18132234@-	GCCAATGGATCGGGAGTAGCA	Type I
2L@18133622@-	GATCGACAAGCCCATGTGAAT	Type I
2L@18152373@-	GGACGCAGTGCGAACGATACA	Type I
2L@18158082@-	CTCCCGCGAGCGGGGACAATC	Type I
2L@18158484@-	CCGAGGAAGTCGTGGAAACTG	Type I
2L@184262@+	GTGGCAATGCCGGCGCCTCAG	Type I
2L@18447193@-	GTAGGGCGTTCCGACGCAATG	Type I
2L@18447562@-	GAAAGACCGTCGATGTGCTGA	Type I
2L@184771@+	GGAGCAGAAGCGGGAGTATGT	Type I
2L@18534684@-	TATGGAGAAGCAGGAGCTCAA	Type I
2L@18535228@-	CTGCCTATGTCATGATCTCGA	Type I
2L@18537556@-	AGGAGCAGAGCACCATAGAGC	Type I
2L@185396@+	AAAAGCACGGCAAGGTTACGT	Type I
2L@18541333@-	GGTGGCGCTTCGGGAGCGGGA	Type I
2L@18601933@-	TTCTGGCGTCCGCAGATCTTA	Type I
2L@18602212@-	ATTGAACTCACGGGAGCTCCA	Type I
2L@18660871@+	AGGCTCTAACCGTGGCCGGAA	Type I
2L@18680380@-	GAAGCATATTCGCCAAGGAAC	Type I
2L@18681749@-	TGTCCTACGACATCAAGCCCA	Type I
2L@18682556@+	GAATTTATACCGGGAGAAATC	Type I
2L@18686054@-	CAGGAAATATCTGCAGCAAAA	Type I
2L@18692084@-	AGAAACGAAGCCGAGTTGGAC	Type I
2L@18693164@-	TGGCCCAAATCTGCGATGCCC	Type I
2L@18696609@+	TGGGGATAAGCTGGTCATCCA	Type I
2L@18696618@+	GCTGGTCATCCAGGAGAAGTT	Type I
2L@18699199@+	AAATGGAATTCGAAACATCAT	Type I
2L@18705579@-	GGTTCACCGACGACGAGAGAA	Type I
2L@18709739@+	GCTACGATTGCAAGATAAATA	Type I
2L@187900@+	TTAACTCCGGCGGATGAATAT	Type I
2L@18827961@+	TTACAGTTCCCGCCGGAAACG	Type I
2L@18828677@+	GAACATGTGGCGGAGACGAAA	Type I
2L@18835154@-	GAGCACACCCCAATTGATCGT	Type I
2L@18837564@-	CTCCAAAATTCGGCGAACCAG	Type I
2L@18837866@-	CCAAACAAACCTCTAGTAAAT	Type II
2L@18858115@-	GGAGAACTTCCCCAACATTAT	Type I
2L@18917418@-	GGACAACGAACAGCGAGAGCT	Type I
2L@18920474@-	TGTTTGCCAGCCGGGTGAGTC	Type I
2L@18939837@-	AAGCACATGACGAGGAGAAGA	Type I
2L@18940040@-	TCAAGCAAAACAGGCGAGAGC	Type I
2L@18964682@-	GGCAAGTTTGCGAGGTGGCCT	Type I
2L@18972973@-	TCAAACAGTGCGGTGGTGATA	Type I
2L@18974005@-	ACAGGGACTTCGGCGTAGCCT	Type I
2L@18976389@+	GCACCTGATCCTCAACTGGTT	Type II
2L@18986720@-	ACCGACTTCCCCGAGTTCTCC	Type I
2L@18986811@-	GACGCACATCCTCAATCGGCG	Type II
2L@19005706@+	GGACAGCGAGCGAGAATATGT	Type I
2L@19006835@+	TCCCACAATCCGGGCGATGGG	Type I
2L@19039252@+	TCTGGCCTCTCCGGTAGTTCG	Type I
2L@19039490@+	ACGCAGCCTTCGGCAATCAGC	Type I
2L@19042493@+	GAAGCCGCGTCTCAAAGTGCT	Type II
2L@19044061@-	GCTGATGAAGCAGGGAAAATA	Type I
2L@19046843@+	GCCACAGTTTCCACGGCAGCA	Type I
2L@19052202@+	AAGGGGGTAGCCTCGAAAGAG	Type I
2L@19052906@+	TGGAGTACAGCGATGCCCACA	Type I
2L@19053025@+	GGCAACATCCCGGAGCGTGTG	Type I
2L@19056800@+	GCATCGTCAGCGATGCACAGA	Type I
2L@19064409@+	GCACTACAATCTGGAATATAG	Type I
2L@19064431@+	GAGGTTGACCCTCCATCGGCT	Type II
2L@19065469@-	TCTTTACAAGCGGCGATGTTG	Type I
2L@19066402@-	CATACCAAAGCCTCCGTTGCT	Type I
2L@19066698@-	TGGCTCAAGTCTCAAACAAGC	Type II
2L@19115799@+	AAAAGCTTTGCGGGCGTTCTG	Type I
2L@19116125@+	TCTGCTAAGGCGCTGCGTGAG	Type I
2L@19130247@-	GGATCTACGACAGCGAGGAGC	Type I
2L@19130817@-	AGTACTTCGGCGAGGAGGCCT	Type I
2L@19131589@-	ATGCGTCATGCGGGCAAGGAA	Type I
2L@19132828@+	GTGGTGGGAGCTGGAATAAAG	Type I
2L@19168313@+	CGGGCGGCAGCAGCGTTAAAT	Type I
2L@19180881@-	CCTCTCCGGCCTCAATGGAGA	Type II
2L@19186441@+	CAACGATTAACAGCAGTGTCA	Type I
2L@19340773@-	CAGCTCCGATCAGGAAGTGCT	Type I
2L@1935273@+	TATCAAGGATCAGGGCTCGTC	Type I
2L@19362804@-	AAAGCGCATCCACAAGAAATT	Type I
2L@1936436@+	GCTGCTTCATCGATGGGAAAT	Type I
2L@19365180@+	CGCTCAACTACTCCAACTGGG	Type II
2L@1936858@+	GCCGGATAAACGGTTAAAGCC	Type I
2L@1937091@+	GGATGAGCTGCGCAAATCGGT	Type I
2L@193910@+	AATCCATTTCCGCAGAATTTA	Type I
2L@193912@+	TCCATTTCCGCAGAATTTAAT	Type I
2L@19392852@-	CCAAGGAGATCGAGAGCCTGA	Type I
2L@193978@+	GTAGCATCCCCTCCACGTGCG	Type II
2L@19404080@-	CCCCGAAGTGCAATGGCTGCA	Type I
2L@19419343@+	TACTACATTTCGTTGGCAAAG	Type I
2L@19483308@-	ATCAGTTTTCCGGGATCAGAA	Type I
2L@19483325@-	ACTTGGTTCACGAAATAATCA	Type I
2L@19489587@-	GTTGGGTATCCTGCTGTGCAG	Type I
2L@19489880@-	CACTTTCATGCCGGAGTCATC	Type I
2L@19490873@+	TGACTGCGCTCAGGGAAACCT	Type I
2L@19492709@-	CTAGCGTATGCGAGGCACAAG	Type I
2L@19494224@+	CCTGCTGCCCCTCTAATAACA	Type II
2L@19496832@+	ACTGGCTTTGCGGCCGAAGAG	Type I
2L@19501674@+	ATTCCACCGGCAGTGCACCAC	Type I
2L@19504268@-	CGACGAAAAGCGCGGCAAGCT	Type I
2L@19504390@-	ACGATCTACTCGGCGGCCACA	Type I
2L@19504710@-	CGGACATAATCGAGGCGGAGG	Type I
2L@19504958@-	CCTGTGCTTTCTGAGCGAGAA	Type I
2L@19505994@-	TGGCGCAGATCAAGGAACATC	Type I
2L@19506183@-	TCACGGACAGCGAGGATGAGA	Type I
2L@19508471@-	GTTGTTGGTGCAAGGACAAGT	Type I
2L@19527444@-	ACCATTATCGCGCCGGTGTCA	Type I
2L@19544096@+	AAGGGATAGTCGCCGTGAACG	Type I
2L@19579569@-	CCTCCGAGTGCGATCTGGATG	Type I
2L@19584495@+	ACGAGGATTCCGGCGAGGCAG	Type I
2L@19585050@+	GTATGGCATTCAGGAGGATAA	Type I
2L@196603@+	GAAAGTGTTTCGGTGATTCGC	Type I
2L@19701559@+	AGATGCCAATCGGACGAAATG	Type I
2L@19717084@+	CGAGCAATTTCCGGGCAACCG	Type I
2L@19717108@+	TCGGCGAGACCGCAGTCACAC	Type I
2L@19726745@+	GCCTGGGATCCGAGCGAAATA	Type I
2L@19726833@+	TTATACGAAGCAGGGAGCTGG	Type I
2L@19727534@+	TTGTTAATGGCGAGGAAATTC	Type I
2L@19729624@+	TACAACATGCCGCAGTATAAG	Type I
2L@1974564@+	TGCCTTGCAGCTCCAAACTGG	Type II
2L@19749445@-	TGATGGCAAGCAGCTGAGAAG	Type I
2L@19751352@-	GAACAGGTTACGGAGTTTTAC	Type I
2L@19777361@-	GGCGGCGGATCGGAGTGCACC	Type I
2L@19778384@-	GCAGAGATGACGCAGCAACTG	Type I
2L@19778630@-	GAACAGACCCCCGTCAAGATG	Type I
2L@19778631@-	CGAACAGACCCCCGTCAAGAT	Type I
2L@19779061@-	GTGGATGCGTCCAGCAGTTAC	Type I
2L@19779994@-	CGCATCTTCTCAGAGAGCGAA	Type I
2L@19780020@-	ATTTCGACCGCGAAGAGCCGG	Type I
2L@1978021@-	TCAAGGATTCCAGGGTCACTC	Type I
2L@19780536@-	GCATGTTGACCAGCGCTAGTA	Type I
2L@19780716@-	AGTCACTTACCGACTGCGAAA	Type I
2L@19782511@-	TCTCCAATGCCTCCACGGAGT	Type II
2L@19782784@-	TCATGTCGGACAAGGTGAGCA	Type I
2L@1978763@-	GGCAGACGAGCGCAGAAGCAA	Type I
2L@197978@+	CAACTGTTGCCGCCAGTCATT	Type I
2L@1981726@+	TTCCACTTGCCGCCGTTCATC	Type I
2L@1982591@+	GCCCTTCATCCTCCAGAACTT	Type II
2L@1983241@+	AGGAAAAAATCGGTGGTATAA	Type I
2L@1983319@+	GCTCCAAGCCCTCAAACCCAG	Type II
2L@1984889@-	CCAGCCAGAACTGGGACCACA	Type I
2L@1988779@+	GTGGGAGCTGCAGGATCAGGA	Type I
2L@200135@+	TTCTACGTATCGAGGAGTGAC	Type I
2L@200152@+	TGACTGCATCCAGGGATTTTA	Type I
2L@20059247@-	GGCAATGTGACGGAAAACTTC	Type I
2L@20059323@-	TCAGCCTATTCGCACTCAACG	Type I
2L@20059584@-	GCCTCTGGTGCTGGAGGTGGA	Type I
2L@20061789@+	CAGTTCCAGGCAAACCTAACG	Type I
2L@20062966@+	TGAACGAAGCCAAGATTATGA	Type I
2L@20063518@+	TGGCACACCTCTCTACGTGGC	Type II
2L@20075985@+	ATCGGGAGCACCGGGATCGTC	Type I
2L@20088571@+	TGAACAGGAGCGGGCGCAGCA	Type I
2L@20093491@-	GAGTATATAGCTGAGACCACT	Type I
2L@20093611@-	GCTACCAACTCAGGACGAAAG	Type I
2L@20093763@-	GCACTATGGCCTCAAATAGCA	Type II
2L@20095605@+	GTTGACCATGCGAGGGTGTCG	Type I
2L@2028409@+	CATTTCCTGCCGCAGTTGGTG	Type I
2L@20336527@+	CAAGAACTGGCGAAGCTGGGC	Type I
2L@20340028@+	GCCTTCTCCGCGGGAGCAGCT	Type I
2L@20346961@+	TCCCGCTTTTCGAGGGGATTC	Type I
2L@20349097@-	AGACATCTAGCCGCGAGGAAA	Type I
2L@20364307@+	GCCTTGAAAACGAGGACATGA	Type I
2L@2040629@+	AGTGGCCATCCTCAATGGCCT	Type II
2L@2041017@+	CTAGCTCGTCCTCTAACCCAA	Type II
2L@2041191@+	CAGACACAACCAGCGGATGAT	Type I
2L@20417659@+	ACCGTAATGCCCAGGCTGGGT	Type I
2L@20422332@+	TTCGCGCATGCGAGCAAAAAC	Type I
2L@2042934@+	AGACGGATAACGAGAAGCGAG	Type I
2L@20442621@+	CAACTTGATTCGGGGCATCCC	Type I
2L@20449858@-	AACAAAATTGCAAAGCCAACG	Type I
2L@20451739@+	CAACTTGATTCGGGGCATCCC	Type I
2L@20458975@-	AACAAAATTGCAAAGCCAACG	Type I
2L@2046880@+	ATGGTGGAGGCACTGCAGCAG	Type I
2L@20644218@-	ATCCTTTCATCGACGCCATCA	Type I
2L@20650620@+	TGGGTATCATCGGGGCACTGA	Type I
2L@20653779@-	GCGCTCAGTGCGAGGGCTCTC	Type I
2L@20654901@-	TACCACAATGCCAATGAGACT	Type I
2L@20657326@+	CAATTTCCTACTGGACTTCCT	Type I
2L@20659793@-	GCATACTGGGCGAGGCCATTC	Type I
2L@20662461@-	AGTCGTCGACCTCCAGCGAAA	Type II
2L@20662969@-	TCAGAGGAATCGGTGCTCTGT	Type I
2L@20675448@-	CCGGCGGCGCCTCCAAGGCCG	Type II
2L@20677193@+	CCATCTCTCGCAGGGACTGAA	Type I
2L@20737408@+	CGTTATCGTGCGCGATACCAT	Type I
2L@20738187@+	GAAGAACTTCCAGGAGTACCA	Type I
2L@20738756@+	TTCGTTTGGTCCGCGGCTATA	Type I
2L@20738757@+	TCGTTTGGTCCGCGGCTATAC	Type I
2L@20751772@-	ACTGGCGCAACGGGCGGGACA	Type I
2L@20755049@-	TCGGAGATGGCGTGGAAGCGG	Type I
2L@20757423@-	CGGACTTAGACTGGGTAAACC	Type I
2L@20771502@+	GGTGGTGCACCGGGTGCGCCC	Type I
2L@20790018@-	TGGAGGAGAACGGCAGTAGCT	Type I
2L@20791478@-	GCGCCGAGATCCCAGCAAGCC	Type I
2L@20791542@-	ACCTGTTCACCGAGGACGTCC	Type I
2L@207989@+	TTGAACCGAGCGGTGGAGCGA	Type I
2L@20813686@+	GCGGGCCAAGCTGCGCACGGC	Type I
2L@20882294@-	ACAGCAAATGCTAGATGGCTT	Type I
2L@20920123@-	AACGTGGCTCCGTGGAATTTC	Type I
2L@20921740@-	ACTTGGAGCGCGGAATTGCTT	Type I
2L@210045@+	AAAGATCAATCGAGAATCTGA	Type I
2L@210064@+	GACTGTTTCTCCGTGTTTAAC	Type I
2L@21069467@-	CATCAAAAAACGGAGCCAGTC	Type I
2L@21099375@-	TCCGCTGCCCCTCTATCAGCG	Type II
2L@21128963@+	AGTCGATCTCCTCAAGCTCGC	Type II
2L@21140713@-	GCCCAACTTGCGCAAAATAAA	Type I
2L@21143737@+	ACGCCCTTCTCGAGAATCCGC	Type I
2L@21145961@-	ACAAACGATACGAAGCTTTTT	Type I
2L@21154830@-	CGCACTCCAGCGAGGATGGTA	Type I
2L@21157799@-	TGTTACTCAGCGAGTATGTTC	Type I
2L@21175781@-	GTCCTTTGCGCTGAGGAGGCA	Type I
2L@21179368@-	ACGGACTTCCCGGTTCTGGAA	Type I
2L@21181260@+	AAGGCAAAAACGAGGTATTTT	Type I
2L@21181546@+	GGAAAATGAGCGCTTTGAAAA	Type I
2L@21226931@+	ACGCTGGCGGCGAAGGACGAA	Type I
2L@21230982@+	CACCTATAGCCGAGGAAGACT	Type I
2L@21255102@+	CCTGATCAAGCGGCAGCAGCT	Type I
2L@21256021@+	ATAACCCTATCGCAGGCCAAA	Type I
2L@21261650@+	CCAATCACCTCTCCAAGTTGG	Type II
2L@21273770@+	GTACAGTAGTCGGTAAGATAT	Type I
2L@21275445@+	TCCTCGGAATCGGGGGTAACG	Type I
2L@21275463@+	ACGTTGACTACGGATAATCTC	Type I
2L@21275599@+	TTACTGGCGCCGGCAACGCCA	Type I
2L@21277605@+	GAGAGGCGAGCGACACTGACG	Type I
2L@21277933@+	CCATCAATTGCGGAAGAACTC	Type I
2L@21287723@-	GCAGTAATAGCTTGAGTTTGT	Type I
2L@2134555@+	GTCTGGATATCGAGAACCTGG	Type I
2L@2135145@+	GGAGCTGCGTCTGAAGCAGGA	Type I
2L@213663@-	GGATTTGGCGCAGGCAACACG	Type I
2L@2140728@-	GCCTCACTATCCAGTTCTTTC	Type I
2L@2143806@-	ACATTATTATCGAGTCCTTTG	Type I
2L@2144363@-	GTTGCAGGCCCTCCATGCGGA	Type II
2L@2146520@-	CATATTTAAGCGGGAGCCGTC	Type I
2L@2150785@+	GGTCAACTGACTGAATCTCTT	Type I
2L@2152080@+	GTTCATCCGGCAGGCGTACAT	Type I
2L@2152259@+	CCACAGCAGCCTCTATCAAAT	Type II
2L@215257@-	TGGCAATAGTCGGCGCTCGAA	Type I
2L@215795@-	CCTTTACTATCACTGTTACCA	Type I
2L@2158328@-	GCTTCGCCAGCGGGGCAGTCC	Type I
2L@215871@-	CCGCAGATCCCTCCAAGCGTA	Type II
2L@215957@-	AGAAGTTGGACGAGATCGTTC	Type I
2L@21617319@-	CCAAACTGCACGGAATCTTTC	Type I
2L@21628074@-	AGAGCGTAGCCAAGGAGAACG	Type I
2L@216465@-	ATGCAGCCGCCTCCAGCTCAT	Type II
2L@21659865@+	GTGCGTGGCGCAGCCGGAACC	Type I
2L@21661560@+	GTACTGCAGGCGGGCGCGTGG	Type I
2L@21701785@+	CACATCTTGTCGAAGACATTT	Type I
2L@21766011@-	CACAAATGTGCGCGGATTAAC	Type I
2L@2178185@-	AACAGAGAGCCTGGATTAGCC	Type I
2L@2178186@-	AAACAGAGAGCCTGGATTAGC	Type I
2L@2190497@-	GGAGAACATGCTGCAGCTGAT	Type I
2L@22122286@+	TGGATCTGGACGTGGCAAGCT	Type I
2L@22123338@+	GGGGCTTTGACCACGTCTTCT	Type I
2L@22123441@+	TAGGCAAAGTCGTAGACCCGG	Type I
2L@22123799@+	ACAGGAAAGACGTGCGACGAG	Type I
2L@22128579@-	CCTAGCTTGCCTCCAGGAGCC	Type II
2L@22129177@-	ACAGTGGGAGCCGGAGATTAT	Type I
2L@2215623@-	CTCTAAAAAGCGTGAATCAGA	Type I
2L@2224911@+	GATGATCACCCAGGGCTTTGC	Type I
2L@22258111@+	CGACAAACGTCCAAAGAATTT	Type I
2L@2232089@-	CGTGGATTTCCTGTGTCACAT	Type I
2L@2235125@-	GCTTCCAGGTCAGCAAGCAGC	Type I
2L@2236331@-	CCAGCCTTACCTCAATGGCAA	Type II
2L@22367136@+	GACCATCTTTCAGAGTCAGCT	Type I
2L@2242414@+	CCGGTCAGATCTGCGGCTTAT	Type I
2L@22432223@+	CGAAGCCTTGCAGGAATATAA	Type I
2L@2243740@+	ACGAGGTGGCCAAGACGGTGG	Type I
2L@2244028@+	TCGAGCAGCCCGTGGGACACG	Type I
2L@22440413@+	AAACTGCAAGCGCGGGAGACA	Type I
2L@22440798@+	CAAGACACACCGACACCAGTA	Type I
2L@2244235@+	GCGGGGAGCCCTCAATCCCCA	Type II
2L@2245418@+	GTGCCTCAAGCTCCATTGGTT	Type II
2L@22473662@+	AAGCTCGTTCCTCCAAGAGGC	Type II
2L@22477910@+	GCTCATTTAACAAGTGAAATA	Type I
2L@22611407@-	GCCCAGCCTCCAGTCGATCTG	Type I
2L@2263604@+	CACGAGCGCCCTCCAGGTCCC	Type II
2L@2268549@-	GCAGCACCTGCGGGAGAAATT	Type I
2L@22747092@+	ATAATTCAAACGGGCAGATCG	Type I
2L@22963135@+	GGGAATTAGCCAGTGAGCGGA	Type I
2L@230895@-	AGGACAGCGGCGGCATAAATG	Type I
2L@2309620@-	CTTTGGCCTTCGCCGCCATCG	Type I
2L@234987@-	TGGGCGCATTCGCGGTAATCT	Type I
2L@2368714@+	TGGCCGTCTCCGAGGGATTGA	Type I
2L@2372910@-	CAGTGGTGGGCGCACTGCTCG	Type I
2L@2373209@-	GAGCTCATCTCCAGCGGACAG	Type I
2L@2381522@+	CATCCGCCTGCTGGGGCCACG	Type I
2L@238601@-	GTAGAGAGCCCTCAAGTATCT	Type II
2L@239377@-	CTGCCGTGGCCTCCAATGCAG	Type II
2L@242523@-	ACCTGATCCACGGGGTAAAGT	Type I
2L@2490379@-	CCGCCCTGGGCGGCGAGATCC	Type I
2L@252026@-	GAGAATCCTGCAGAGAATCAC	Type I
2L@2574519@-	CGAGGAGAGCCGGGTGTCCTA	Type I
2L@2576218@-	TGCGCCCGCGCAGAATCCCCA	Type I
2L@2576468@-	GCGTGGACTTCGAGGTGCTTC	Type I
2L@2577890@+	ACCGTACGATCAGGACTCGTG	Type I
2L@2578987@+	CCCAGAAGGTCGCCATCAAGG	Type I
2L@2580764@+	GTACATATATCGGGGATTCGA	Type I
2L@2580772@+	ATCGGGGATTCGAGATCCCCT	Type I
2L@2581927@-	CATTGCAGTGCGCCGAAAAGA	Type I
2L@262746@-	ATAATTAAAGCGACGCAAGTC	Type I
2L@2742209@+	GCAGGATCGCCGAGGAGCAGG	Type I
2L@2742702@+	TGCTGCTATCCTCCAGCTGCC	Type II
2L@2748470@-	CAGTTGAGGACGAAGAAGATT	Type I
2L@275833@-	AACGAAAATTCGGAGGTGGTG	Type I
2L@2758843@-	CGAGGAGCTGCAGACGCAACA	Type I
2L@2766947@+	GTTCGTCTCCCTGATAACTCT	Type I
2L@2767623@-	GAAGATTATACTCCATTGATT	Type II
2L@2768875@-	CTACTGGATTCTGGGCATGCC	Type I
2L@279026@+	CTAACCTTTTCGTGGTGTCCA	Type I
2L@2809784@+	GAGATGCCCCCGAGGAGTCAT	Type I
2L@2817697@-	CTCTTCTTTTCCGTGCTGCAC	Type I
2L@2818442@-	GATTAGCTTCCAGGAGTTCCT	Type I
2L@2818463@-	GGACAAGGATCAGGATGGCAG	Type I
2L@2819970@-	CTTGGTGGGACTCCAGCGTGA	Type II
2L@2820131@-	GGGCTACAAGCAGGACATACA	Type I
2L@2821234@-	ACTGGGGATCCGTGGGTAAGT	Type I
2L@282809@-	ACAATGTCTCCGGGGATTCAA	Type I
2L@2856612@+	CCACTAATCGCGCATTTTTCG	Type I
2L@2865048@+	CCGCTGGAGGCGGCGGCCAGC	Type I
2L@2865235@+	ACGCCGGAATCTCCACCGTCT	Type II
2L@2865395@+	GGCCTCGTTGCGAGGTGCCTA	Type I
2L@2876119@+	AGGCTGCTATCACACGGATGA	Type I
2L@2877712@-	AGATCAATGCCGAGGGCATTC	Type I
2L@2880381@+	TGGGACATTCCGGCCTGAAGG	Type I
2L@2881231@-	TCAGTAATTCCTAATGCTCCT	Type I
2L@2882306@-	TGAGCTCCTTCGCGGATAATC	Type I
2L@293880@-	TGAAGCCCATCTCGCGTGAGC	Type I
2L@2949657@+	GCAGCTCCGACGAGGACAGCT	Type I
2L@2950675@+	TCCTGGGCGACGGCGGAAACG	Type I
2L@2950816@+	CGAGCGAATGCCGAACCATGA	Type I
2L@2951943@+	GCTGTGCAAGCAGAATGAGTT	Type I
2L@295851@+	CCATCGCCACCGCCGGCGAAA	Type I
2L@296774@+	GCGTATGATCCTCGAGCAGAT	Type II
2L@2970387@-	GCCCCGCATGCGCTGGGAAAA	Type I
2L@297038@+	GGGCATCATTCAGATTCACTA	Type I
2L@2970976@-	AGTATGTTAGCGGAGCAATCC	Type I
2L@2971992@-	CGAAGGGACGCGCCAAGAAGG	Type I
2L@2972107@-	GCGGAAAACTCCGAGGAAGTC	Type I
2L@2972233@-	ACTGACCCCACTCCAAATGCC	Type II
2L@2975911@-	CAATTTCTTACTGGAATGATC	Type I
2L@2976354@-	AACACATTCGCAAGGAGCTAT	Type I
2L@2976368@-	AAGGGGACTGCCGGAACACAT	Type I
2L@2978254@+	TACAGCATTACGGCATTGATT	Type I
2L@2981477@-	TTTGGAGGTCCTGGGTGACCT	Type I
2L@2981798@-	GGGAGGACAACGCCGACAACG	Type I
2L@2982101@-	GGAGCTTCAGCCGCTCAACGA	Type I
2L@2985293@-	AGCAGCGGCGCAGGGTGAAAC	Type I
2L@2990366@-	CAAGTGTAAGCGCTGCGTTCA	Type I
2L@2991942@-	AGTGGCTTCACGGTCGACTCC	Type I
2L@2997798@+	TAGGAGCTGCCTCGAATCTGG	Type II
2L@3022325@-	CTACCTTACCCTCTATCGGTA	Type II
2L@3022616@-	GATGCATAATCCGAATTTCCA	Type I
2L@3027157@-	ATGAGACTGGCCTGGTAACGC	Type I
2L@3036029@-	ACCATGCTGCCTCCAAGAAGC	Type II
2L@3036765@-	GCCGAGCAGACGAGGAACACC	Type I
2L@3039522@-	GCCTCAACTTCTGGGTAATAC	Type I
2L@3125387@-	TCCTTTGAGACGTCAGGATCC	Type I
2L@3126076@-	TTACTCTCACCGCTGTTGAAG	Type I
2L@3167766@+	TCTCAACGAGCGCGAAATCAT	Type I
2L@3167817@+	GGCTTACACGCGGAGAGTGTA	Type I
2L@3167837@+	ACAACTTTCCCTCCACCCAGG	Type II
2L@3167917@+	TTCATCAACGCCAAGGATGAT	Type I
2L@3170492@-	CATGTCCTTTCGGAGACCTGG	Type I
2L@3270620@+	CTCCCGAAAACTCCAAGAAGA	Type II
2L@3295520@-	TGGATACGATCGCGAGCCCCT	Type I
2L@3295643@-	CTGCCCGTTCCTCCAGTTTAG	Type II
2L@3295767@-	TCTGGCGATTCGGAATGTTCT	Type I
2L@3296419@-	TCCGTGCCAGCGCATTTCATG	Type I
2L@3296646@-	GGAAGACAATCAGCTGGAGAA	Type I
2L@3336530@-	CCTGCACGACCTCCAGGGATG	Type II
2L@3337488@-	GCTCATGCTCCTGGATGTAAG	Type I
2L@3337758@-	AAAGTGGCGTCGAAGGATCGG	Type I
2L@3338288@-	GCTGACCTTCCAGAACCTGAA	Type I
2L@3353316@-	GGAGCCGCGGCGCTGGCAACC	Type I
2L@3361027@-	TCTCAATCGGCGGGCCCGCAT	Type I
2L@3365565@-	CAACGAGAAGCCGGCGAAGAC	Type I
2L@3367590@-	TATCGACGTCCTCCAAACAGA	Type II
2L@3372917@-	GGATCCTCATCGCGGTTCGCC	Type I
2L@3373069@-	GAAGGAGGAGCGGCATACCTC	Type I
2L@343327@+	AAAGAAGTTTCGCACCAAGAC	Type I
2L@343719@+	ACGAGGATCTCTCCAAGTCGT	Type II
2L@344724@+	CAGTGCCTGCCGGGAGTACAC	Type I
2L@3453487@+	CAGGATGACGCGGCGGAAAGC	Type I
2L@3456712@-	GGAGGGACTCCAGAACACCAA	Type I
2L@3457931@+	CCGAAGCCTGCGGGGATCTGT	Type I
2L@3468105@-	TGAGGCTGGACAGGCCTATGT	Type I
2L@3468125@-	ATGTCCCTTTCCAAAGTATTT	Type I
2L@3469308@-	AAACTATATGCGTCGACTACC	Type I
2L@3478739@+	CGGCGGAACCCTCTACTCCAC	Type II
2L@3510691@-	CTGTACTCGGCGAGGGAAACT	Type I
2L@3511804@-	TCAAGTTTTCCTGAGTGAACT	Type I
2L@3514200@-	GAACGGACGCCTCCACCTGGG	Type II
2L@3516034@+	TAAAGGAGAGCGAGAGTCTTT	Type I
2L@356982@-	TCATCCTTTTCGGGGTTACAA	Type I
2L@3578215@-	ATACGAATCCCTCCATTTCGT	Type II
2L@3627064@-	ATCAGGAACACGAAGAACTGG	Type I
2L@3627170@-	AAACGCATAGCGAGCACGATT	Type I
2L@3627188@-	GAGCTGCAGTCGCGTGACAAA	Type I
2L@3639328@-	ATCCGAATTTCATAGTCAGCA	Type I
2L@3639398@-	CTGCGGATCTCGGGATGCACG	Type I
2L@3639509@-	CAACCCAGTCCGGGATCGAGT	Type I
2L@3708585@-	GGGTGTGGGTCAGGGCGGAAC	Type I
2L@3714133@+	GATGAGGATGCGATGGCTGCG	Type I
2L@3714973@+	TTGCCTTTAGCGAGGTCGTCA	Type I
2L@3811384@-	GCGAATTTTGCGGAAAGAGTT	Type I
2L@3864834@+	GCTTTGGAAACGAGTCTCTAC	Type I
2L@3865836@+	GTTAAGCCGCCGGCGAGTGCC	Type I
2L@3869619@+	GCAACAATAGCATTGTTAGCG	Type I
2L@3874018@-	CATAATCTGGCGGAGTTTACA	Type I
2L@406320@+	CGGTCAGTTTCCAGGGCTTTA	Type I
2L@407191@+	TTGCCATTTACGGAATCTGGT	Type I
2L@4098935@+	GCCTGGAGATCGTGGCTTGTA	Type I
2L@4098964@+	TGTATCAGAACGAGGTCAACT	Type I
2L@4099526@+	CGATTGCCAGCGGGATATTCC	Type I
2L@4099540@+	ATATTCCCTGCAAGGTGACAG	Type I
2L@4099912@+	GGCACACCATCAGCGAGGACG	Type I
2L@4100782@+	CCAAAGATTACGAGATGGACT	Type I
2L@410374@-	TTAAGCACTCCGCCATCAAAT	Type I
2L@4107687@+	CACGCCCAGCCAGGTGGGCGA	Type I
2L@410921@-	TGAGGCGCTACAGGCCCCTGC	Type I
2L@414526@-	CTTCAGAAGTCAGAGATTACT	Type I
2L@415613@+	CACCATCCTGCAGAAGGGTCT	Type I
2L@415751@+	GAAAACAGAGCCGGGAAAACC	Type I
2L@416203@+	CTTCCAGCAGCGTAGAACAAC	Type I
2L@417136@+	GACACACAAACGAGGTGAATG	Type I
2L@419368@-	GTGGACGAAGCAGGGCGTGGT	Type I
2L@4225963@-	GAATCTTCAGCGGGAGTATCA	Type I
2L@4226036@-	CACTGGATGACTACGTAAAGT	Type I
2L@4226913@-	AAGGGAAAAGCGTGGAAAACC	Type I
2L@4381573@-	TTGGAGCCTCCGTACAGGTGC	Type I
2L@4382460@-	TGTCCATAAACGGCGAAGACG	Type I
2L@4383558@-	GTGGTGATGACGCCGGTACAG	Type I
2L@4384238@-	CAGCGATTTGCAAGAGATGAT	Type I
2L@4384937@-	AAGTATGGACCGGTGTTTCCA	Type I
2L@4385022@-	TCACGAGAATCAGGATATTGC	Type I
2L@4385245@-	TCTCACAAAGCGTAGATAAGA	Type I
2L@4385959@-	TCTGCGGTAGCGGTGGAGCCG	Type I
2L@4386523@-	GGCACATATGCAAAGCTAGAC	Type I
2L@4394350@+	GGCAGCGAAGCGGGCGGAAAG	Type I
2L@4395510@+	ACAAGCAAATCGTTCGAAGAG	Type I
2L@4395699@+	GGTATCCTGTCGTGGCCCAAT	Type I
2L@4398020@+	ATTTCCAATCCGGATGAGAAT	Type I
2L@4398043@+	ACTTAACGCCCTCAATAGTGG	Type II
2L@4442677@+	CCAGTGGCTACGAGCGGAAGC	Type I
2L@4443369@-	CATATACTTCCCGGAGCGATA	Type I
2L@4445528@+	GCCACAGCAGCGCCAATGTGG	Type I
2L@4447332@-	CAAGGTCATCCAAAGTTGCTG	Type I
2L@4449662@-	CAAGTCCAACCAGGTGGTGAC	Type I
2L@4451916@-	AGCACGCATTCAGCGTAAGCT	Type I
2L@4453835@-	GAGCAGAAATCAGCGCTGTAC	Type I
2L@4455637@-	GGCCCAACATCGGGAGCTGTT	Type I
2L@4456165@-	GTACGCACGCCAGCAGCGCGC	Type I
2L@4457964@-	TCCCGGAGGTCGCGGTAACGC	Type I
2L@4458024@-	CAGGAAGCTGCGTGGTCATGT	Type I
2L@4461931@-	CTTCGCTCTGCGAGATCCAGA	Type I
2L@4464085@+	GCCGAGTTCGCGATGAAGGCA	Type I
2L@4467426@+	CCCTCGATGACGGGGCAAAGT	Type I
2L@449961@-	TATATCTAATCTGGGTAGACT	Type I
2L@453531@+	ACCGCTGCGGCGAGGAATGCC	Type I
2L@453603@+	TTGGGGACTTCGGCTTTCACT	Type I
2L@475570@+	GTGAGTGTGCCGGAGGAATAT	Type I
2L@475763@+	AATCGAAACCCAGAGCAGTCT	Type I
2L@477917@-	GTAGCCAAGACGAGAACTCAT	Type I
2L@4796405@+	CAACCAACAGCGGAATCATCA	Type I
2L@4817053@-	GATCAGTTGTCGGTATTCTTT	Type I
2L@4817135@-	GGATCTTCTGCGCGAATACAT	Type I
2L@4817469@-	ACGAGGCGCACGAGCGGAATA	Type I
2L@4845929@-	GGAGCTAATCCAGTTGATAGA	Type I
2L@4851945@+	CGGATGATTGCCAGGCCTGTT	Type I
2L@4851994@+	CTTTTTCACGCTGGCAGAGGC	Type I
2L@4878846@-	GGACGAACTGCAGCGGAAACG	Type I
2L@4884928@+	AAAGGATGCCCGTCTGAGCGA	Type I
2L@4892225@+	CGAAACAGTTCTAGAATTGCC	Type I
2L@4901765@+	ACCCTGATCACGCCGCTGGCG	Type I
2L@4909840@-	TACTGGCACGCGTGGAATGGT	Type I
2L@4910601@-	TACGACTCTGCGAGGTCATGT	Type I
2L@4911731@-	TGCGGGTGCTCGATGGCAGGT	Type I
2L@4948496@-	CATTGGTCACCGAGCGTGTGC	Type I
2L@4956498@+	CCGACTATTTCAAGGATGATT	Type I
2L@4957225@+	AATGCGGAGACCAAGGAAACC	Type I
2L@4957226@+	ATGCGGAGACCAAGGAAACCT	Type I
2L@4968196@-	GGGTTTATTTCAGCGCTGGAC	Type I
2L@4968786@-	CAGCTGTCGTCGCTGGGCACA	Type I
2L@4972307@+	CCTGGCCATTCAAGATGTGTT	Type I
2L@4973320@+	AACCGCCCAGCGAGGAATGGC	Type I
2L@4978081@+	GTTCTCAATTCGGGGCTAACG	Type I
2L@4979766@-	TTCCTGGAGGCGGAGCATAAC	Type I
2L@4983719@+	TATAGCTACACGAAGAACCTA	Type I
2L@4987206@+	TGCCGCAGATCGAGGTGACGC	Type I
2L@4994804@-	AAAAGACAAACGAGGGTCACC	Type I
2L@4994915@-	TGGCGGCCATCTCCAGCTTCT	Type II
2L@5008602@-	ATCAGGACAACGAGAAGTTCA	Type I
2L@5008863@-	CGCTTCCTGTCGAGGAGGACC	Type I
2L@5009046@-	AGCAGGGCATCAGTGGACTGA	Type I
2L@5014042@-	ACCCGGCTTGCGTGGTCTGCC	Type I
2L@5053259@+	CACAGCATCTCAGGAATCGAA	Type I
2L@5070234@+	TGCAGGCCATCGAGAGCATAC	Type I
2L@5071125@+	GAATCTTTCCCGTGTCTAACA	Type I
2L@5094411@+	TGCGCCGCTACGGATTTACAG	Type I
2L@5094615@+	ACAGCAATTTCGGACTTCATT	Type I
2L@5097866@+	AGGAGATCATCATGGGCCGGA	Type I
2L@5097930@+	TCGTCCGCCGCGTCCGCCTAG	Type I
2L@5143101@+	TTTGAGGATTCCATGAAGAAC	Type I
2L@5177359@+	GTTGTTGAACCCACTGTTGAA	Type I
2L@5178007@+	GTTGTTGAACCCACTGTTGAA	Type I
2L@5179627@+	GTTGTTGAACCCACTGTTGAA	Type I
2L@5214436@-	GCGCAACACCCTCGAGGATGC	Type II
2L@5220668@-	TTTCGGAACCCCTGGCAAACC	Type I
2L@5274829@-	ACACATCTAACAGAGGAGAGC	Type I
2L@5318519@-	CTACAACCACCGCAGAACAGT	Type I
2L@5322454@-	AAGATAAGAACGAGCTCGAAT	Type I
2L@5340399@-	GGCCAAAATGCAGAAGAGCAT	Type I
2L@5340708@-	GGGAGCAGCTCGAGCGGGTCT	Type I
2L@5519460@-	TGCCATATTCCGAGAGCTATT	Type I
2L@5521729@-	CGGAATATGTCGAGGAGATCC	Type I
2L@5523074@-	CGGCATGTGGCGCAGGAAATA	Type I
2L@5526206@+	ATAGCAACACCCACGACAATT	Type I
2L@5526449@+	AACAGGTTCTCAAGGTCTTCC	Type I
2L@5526506@+	CTAGCATGATCTGGATGTTCT	Type I
2L@5528524@+	TCTCAGGTTGCGCTGTGATCA	Type I
2L@5528598@+	ATCTTTATCACAGCGTAAGCT	Type I
2L@5530915@-	GTTTCAAGCTCGGCGACAAGC	Type I
2L@5531351@-	CCCAATGGACCAGTGGCACTG	Type I
2L@5531886@-	GCCCGAGTTCCGGGGATTTAA	Type I
2L@5533144@+	AGCTGCGTTTCGAGAAGCCCG	Type I
2L@5535294@+	CGGACATGTCCGAGGAGCCAG	Type I
2L@5539733@-	AGTGAGCTGCCCGAGGAAATC	Type I
2L@5543385@+	CCGGCAACACCTCCACCCCCC	Type II
2L@5543541@+	CCTACATTGACCGGGTGCGCA	Type I
2L@5543561@+	AACCTGGAGACGGAGAACTCC	Type I
2L@559801@+	CAGGCAGCATCTCCAGAGCTG	Type II
2L@565279@+	TTGTGGGAGCCTCCATCCTGG	Type II
2L@569241@+	AGCTTCATCCCGGCCAAGATG	Type I
2L@572036@+	ACTGAATAATCTCAAGGTTCA	Type II
2L@572489@+	ATATACGCTACAGGGACTTTT	Type I
2L@5725144@+	ATTTACCGCTCGCCGAACAAC	Type I
2L@573217@-	CCAATCAATACTCCACCGATG	Type II
2L@575840@-	CGTGGATGAACAAGGATCAAC	Type I
2L@576120@-	CCACCAAACGCAATGATGTCC	Type I
2L@5770061@-	AGAAGTTTCTCGAGATGATTG	Type I
2L@5770830@-	AACGCAGATCCTCCAGCAGCA	Type II
2L@5801472@-	GGAGACGATCCGTGCGACAGC	Type I
2L@5801727@-	GAACGGAGTTCGGCTCAATAA	Type I
2L@5802599@+	CGCGCACCGGCAAGAACACCA	Type I
2L@5886400@+	TCCGCAAAAGCTGGATGATGT	Type I
2L@5918688@+	TGGGGAAACCCTCAACCACGT	Type II
2L@5919656@+	GCACAGCAATCGTCTGGGACA	Type I
2L@5946499@+	TTGCGGTGCCCTCAAGAACAT	Type II
2L@5951383@+	AGAAAAAAATCGAGACACTAC	Type I
2L@5992114@-	GTGGCTATGTCCGAGCTGTGT	Type I
2L@5994236@-	CAATCGTGTACCGGTATTCCG	Type I
2L@5995165@-	CAGCACTTATCGTAGACCCAC	Type I
2L@5995618@-	TGCAGTACCCCTCAAGCAAAA	Type II
2L@5995788@-	CTTCCTTGATCAGATCGCAAA	Type I
2L@6023656@-	GGAGGAAAAGCGAAAGATCGG	Type I
2L@6035636@-	TGAGCACCTCCGTCGTAGTTC	Type I
2L@6039803@+	CAGCATCTTCCGGCATTAGCT	Type I
2L@6040020@+	CTAAAGAATACGGTGGTTTAC	Type I
2L@6040044@+	CAGGCCCTGGCGCAGTACAAA	Type I
2L@6040803@+	ACATTTCGATCGGGATAAAAA	Type I
2L@6043310@-	CCGCTCCAAGCTCCACTAGCG	Type II
2L@6045007@-	GCTACCTGAGCGCCAGGCCAA	Type I
2L@6052154@+	CGCTCGGTTTCGGGCGTAATC	Type I
2L@6066466@+	TGCTCCCTTTCGGGCGGAGGA	Type I
2L@6097621@-	ACTGGCAGTGCGGGATGATGG	Type I
2L@6123404@+	CTTAAAAGCCCAGGCAGAAAA	Type I
2L@6326296@+	ATCCGCGGTACTCCAGAGCGT	Type II
2L@6326298@+	CCGCGGTACTCCAGAGCGTCT	Type I
2L@6326779@+	CACGTCGAGCCGGGATCAAAA	Type I
2L@6326983@+	ACCGCTGGATCCGGAAGCATT	Type I
2L@6327572@+	TCAACTATGACGGAGGCAGCG	Type I
2L@6328607@+	AGGAGGTACGCCTGCTCACGC	Type I
2L@6328608@+	GGAGGTACGCCTGCTCACGCA	Type I
2L@6334411@-	CAGCCCATTTCTGGACGATAT	Type I
2L@6335158@-	TCCCATAAATCGGCGACACCG	Type I
2L@6335453@-	ATGGGGCACTCGCAGCCCTAT	Type I
2L@6335605@-	ACTACGTAAGCGGCTCCTCGC	Type I
2L@6337063@-	CGGCGGGCCCCAAGATCTACT	Type I
2L@6344490@+	CGCATTTACACGGGAGAGATC	Type I
2L@6345423@+	CGGATTCATTCAGGAGCGACA	Type I
2L@6374654@+	GACTGTGATCCTCAAGCCAAG	Type II
2L@6375799@+	GGGACAGTTTCGTGGATCAGG	Type I
2L@6376031@+	TCCGCTCGATCTGGACGCCAC	Type I
2L@6376252@+	CCCAGAAAAGCTGGGAGACTC	Type I
2L@6376853@+	GATGCAGACCCTCAAGCAGCA	Type II
2L@6424759@+	AGACGCGTGACGAGTTCGCAC	Type I
2L@6445400@-	GCTGTACGAACAGGGCATTCT	Type I
2L@6452644@-	CGCTGAAGGGCAAAGAAATCA	Type I
2L@6457690@+	CGGAGCCTATCCGGATGAATC	Type I
2L@6466541@-	GAGATTCGTTCAGATCGAGAA	Type I
2L@6467088@-	AGGTGGGCTGCGGCTCGGGCG	Type I
2L@6471394@-	GGACGCCTACCGAGACGAGGG	Type I
2L@6475617@-	AGCTTCTTCCCAAACGTATCA	Type I
2L@6476638@-	TGACCACGTTCGGCTACCTGC	Type I
2L@6476858@-	TGTTGAGTTGCGAGGCAGACA	Type I
2L@6482782@+	CAACAGAAGCCACTGGAATGC	Type I
2L@6484633@+	AGTGCCACACCTCCACAGCGT	Type II
2L@6485458@+	CGAAGCGAATCGTACCTGGTG	Type I
2L@6493432@-	GATTGCTCGCCAGTATACACT	Type I
2L@6499470@+	CTCCACCTTCCTGGGTGACAT	Type I
2L@6565256@-	CCTTGAGAAACGCCATCCCAG	Type I
2L@6635055@-	GAGTGCAATGCAGCGTACATC	Type I
2L@6635844@-	AAAAGTGAACCAGAGTCGCTG	Type I
2L@6638968@-	ACTCGGCGTTCGAGAGCGCAT	Type I
2L@6640507@-	CATGGTGGAGCGCAGCCAAGA	Type I
2L@6651838@+	CGATGAATTGCATAGAATCCT	Type I
2L@6653625@+	GTGCCGAGATCGAGGCCCAGA	Type I
2L@6654061@+	CGATCGGGATCGAGAGCGTTA	Type I
2L@6654174@+	GCCGGCATCGCGGCTCCTACA	Type I
2L@6655550@-	TTTACCTAAACAGGGACAACA	Type I
2L@6658672@+	ACAAACTGGTCGAGGAGGTGC	Type I
2L@6658903@+	TCACGCGATGCGGACTCATTC	Type I
2L@6661007@+	CATGACGAACCTCCAGCACCT	Type II
2L@6661318@+	GACGTTCATACAGCGAACAGC	Type I
2L@6664401@+	ATGACGACGACGAGGCCAACT	Type I
2L@6668532@+	AGCAGTCAGCCTCAAAGACGG	Type II
2L@6669645@+	GAAGGCGATCCTCGGCCGGGC	Type I
2L@6672089@-	CGCCTCGCTGCCGGGATTAAC	Type I
2L@6675455@-	AAGTATTTCGCATCCAGTGAT	Type I
2L@6675671@-	AGGTCGCCTACGGAGTTCTTG	Type I
2L@6684114@-	AAACATAACGCGAAAATCGAT	Type I
2L@6726708@+	CATAAAGAGGCGCAGCTCAAG	Type I
2L@6852692@+	AACACAGCCCCAAAAGAAATT	Type I
2L@6858703@+	AGCAGTCTTTCGGGTGGATCA	Type I
2L@6858888@+	TCCGTATTATCAGGAATTCAT	Type I
2L@6859316@+	GCGACTACATCGAGGAGTGTC	Type I
2L@6859996@+	CTTCCGGCTGCAAGTGCGTGG	Type I
2L@6907348@-	GAGTGCAAGTCGCGAGGACAT	Type I
2L@6909650@+	AGGATGGCTTCAAGGACCGCT	Type I
2L@6912785@-	TATGCTGATACAGAATGAATT	Type I
2L@6924337@+	TTCTCTCCTTCGAGGAGGAGT	Type I
2L@6925020@+	GGTCGAACTACGCTGGACCTC	Type I
2L@6926399@+	TTGGTTTTATCGGCAATAGGT	Type I
2L@6944457@-	TGCTGCAAATCTCCAAGCAGT	Type II
2L@6946013@-	GCCCTATTATCAGCGGCCGTC	Type I
2L@6947273@-	AGTGCCAACGCCAGAGATCTA	Type I
2L@6950781@+	TTGATGATGACGAGGATGACT	Type I
2L@6951279@+	TTTAGGAAAGCGGCGAATATC	Type I
2L@6951736@+	ATGTTCAAGTCGGTGTTCGTT	Type I
2L@6952666@+	ATCAAGCAGACAGCGAAAAGC	Type I
2L@6952930@+	AGGATGCAATCGAGGAATGGC	Type I
2L@6957527@+	TTTGGCCAGTCTGGGTCAATC	Type I
2L@6959631@-	TTGAGTAAGCCGAAGATCAAA	Type I
2L@6959632@-	TTTGAGTAAGCCGAAGATCAA	Type I
2L@6960802@+	AGTCCTCACGCCTAATCTGAA	Type I
2L@6970644@-	GCGGACGGGGCGCTGTGGCTA	Type I
2L@6971373@-	AGCTGCCGCACGAGAAGAAGT	Type I
2L@6976736@-	CGGCCTCATCCTCAACTGGGC	Type II
2L@7013925@+	ACGAGGGCATCGGAGTGGGAA	Type I
2L@7017562@-	TGCCGGGATGCGCGGTGCGCC	Type I
2L@7017754@-	GGAGTCGGAGCCAAGATCCAT	Type I
2L@7028087@+	TGAGGGTTTTCGCGGATTCTA	Type I
2L@7028089@+	AGGGTTTTCGCGGATTCTACA	Type I
2L@7028381@+	GGGTGGCATTCGGAGCCTCTT	Type I
2L@7031853@-	CGCCTTGATCCTGGTGTACGA	Type I
2L@7036585@+	TCCCATGCGCCTCTACGTGGG	Type II
2L@7051540@+	GGAAACCGATCTCAAGGCCTC	Type II
2L@7051548@+	ATCTCAAGGCCTCCAACGACG	Type II
2L@7051775@+	CCCACCATGTCGAAGTCTATA	Type I
2L@7052497@+	GCCATACAAGCGGGTATTCGA	Type I
2L@7053652@+	TGCAACAGCCCGGAGGGATCA	Type I
2L@7057495@+	AAGTCCACGGCCGATGTTATC	Type I
2L@7058082@+	CTTGCAAAACCTCTACAGCTA	Type II
2L@7058292@+	GGATATTCGTCCCGGGATCGA	Type I
2L@7061022@+	CTGCCTGTGGCGAGAAGATTC	Type I
2L@7061080@+	GTTCGCCGATCAGAAGCAACA	Type I
2L@7100091@-	ATGTCATAAGCGGGAGGAATC	Type I
2L@7182808@+	GAATCCGAATCGGAAGATAGC	Type I
2L@7191698@-	GTCCAGTACGCAGGTGCTGGT	Type I
2L@7191760@-	ATACCCGAATCGGAGACGCAC	Type I
2L@7192859@-	GGAGGTTAACCATGAGCGGGA	Type I
2L@7206553@-	TTAAGCCAATCAGCGGAGTAC	Type I
2L@7409591@-	AAGAAAACCGCGAAGTGAGGA	Type I
2L@7421505@+	CCGGAGAAACCTCTATCCGAT	Type II
2L@7421576@+	CCTGTGCAATCGATCGGGAAA	Type I
2L@7421877@+	GAGGGTGAAGCGAAGGGGAAC	Type I
2L@7423917@+	AAATAAAAGGCCAGACAGTGT	Type I
2L@7428462@+	TCAAGGACGACGGTGCCGCCG	Type I
2L@7429514@+	TGGGCATGTTCGGTATGGGAA	Type I
2L@7500287@-	GCGTAACCGCCAGGGATGATG	Type I
2L@75013@+	CTGTAAACTGCGAGAGGTATG	Type I
2L@75195@+	TTTGGGGAAACGAGGAAGTGT	Type I
2L@7693932@-	GCGCCGATTGCGGAGAGGGCT	Type I
2L@7694689@-	GAAAAGGATCCGGCTGAGAAG	Type I
2L@7803462@-	CCACCATTAACGAGAGCAAGA	Type I
2L@7804835@-	GGTGGAAATACAGCGATGGCT	Type I
2L@7822949@+	TCGCAGCATCCTGGGACGCAT	Type I
2L@7823607@+	CTTCTGAAGACGGAAGGAAAT	Type I
2L@7824733@+	TGGACAACATCACCGTGCTGG	Type I
2L@7824786@+	GGCAGCTCAGCGGGAAAAGCG	Type I
2L@8003382@-	AGACCACATTCCAGGTCTCGC	Type I
2L@8003629@-	AAAGGATTGCCCAGGAGCGAC	Type I
2L@8009111@-	GTTAGAATGCCTCAAGTCCAT	Type II
2L@8036045@+	TGCCCTACAGCAGTGTCTCGA	Type I
2L@8037427@+	CAGTTCTGTGCCTGGGCATGT	Type I
2L@8037428@+	AGTTCTGTGCCTGGGCATGTC	Type I
2L@8041775@+	CGATCTGATCCTGGCGGATGG	Type I
2L@8042502@-	TCAGGGCAGGCGTCGTTACGA	Type I
2L@8050100@+	GACTGGATGGCGAGTAGAAAC	Type I
2L@8050207@+	CTGTGGCATTCGAGGCAGGTG	Type I
2L@8051470@+	GTGTCATGGACATGGAAACAT	Type I
2L@8056702@-	GAGAACTTATCCAGGTACTGC	Type I
2L@8058060@-	AGACCGTAATCATGAATACGC	Type I
2L@8059464@-	ACAAAGCTCGCTCAGTATCCC	Type I
2L@8062412@-	ATGATGCTAGCGTGATTAGCC	Type I
2L@8063631@-	TCAAATACAGCATCTGGAAAG	Type I
2L@8065463@-	AAAAGGAGTTCATGAACCAAC	Type I
2L@8067502@-	GGCGCACATGCAGGCGGTAGC	Type I
2L@8067754@-	CCTAATCAAGCAGGGAATGTA	Type I
2L@8068846@-	ATTTCCACTTCATTGCTGTCC	Type I
2L@8070336@-	AGGAGCAAAACGGAGTGGATA	Type I
2L@8077314@-	CTTGGAGGCTCAAGGCACGAC	Type I
2L@8077416@-	GCACGACAGTCCGGACTACAA	Type I
2L@8080037@-	CATGAGGATCCCACCAACTAG	Type I
2L@8107386@+	CCAATGTCTACGGTGGGAACA	Type I
2L@811629@+	AATAATATTCCGAAAGCATGC	Type I
2L@8121336@-	CAGGAGACTTCCGACCCCAGA	Type I
2L@812149@+	AGACAAACTCCTCCAGAAAGA	Type II
2L@812272@+	GGGCACCAATCTCAAAGTGCA	Type II
2L@812274@+	GCACCAATCTCAAAGTGCAAT	Type I
2L@8126270@-	GGCGAATGTGCGGGTGGTTCA	Type I
2L@812719@+	TCTCATGTGACGCAGAAGTTC	Type I
2L@8133345@+	CAGTTCGCGGCGGGAGTATTC	Type I
2L@8134653@-	CGCATGAGAGCAGTGTTAGCC	Type I
2L@814125@-	ATATGCCTTTCGTGAGTTTAT	Type I
2L@8161284@+	ACGCCAGATGCAGGAGCGTAG	Type I
2L@8192594@-	TGACCGACAACGAGAATGCGT	Type I
2L@8196624@-	CGTCCAACTACGAGGACACGG	Type I
2L@8197898@+	GTTTTATATTCGATCACTTCA	Type I
2L@8198664@+	ATTCCATAAACGAGCGAATAA	Type I
2L@820282@+	ACCGGACGATCGTGTGCAAGC	Type I
2L@820357@+	ACGACATGACCAAGATGCCCG	Type I
2L@8213437@+	TGAGGACCAGCGATGGCACCA	Type I
2L@8219700@-	GAAGGTTTTCCTGGAATACGA	Type I
2L@823087@+	ATGGAGATGGCGCGGGTATAT	Type I
2L@8260934@-	CGCGCTTCTCCTCTAAGAGCG	Type II
2L@8261830@-	AGAGCCGAATCGCTGCTGAAG	Type I
2L@8298264@-	TCATCATCATCGCTGCGATCG	Type I
2L@8307252@-	GAATCATATCCGTGGACCACC	Type I
2L@8307304@-	GGGGTGCCATCGCAGTATTCT	Type I
2L@8310184@-	GCAAATTGAGCAGGATGAAGA	Type I
2L@831032@+	ATTGTGATAACGACGGCGAGA	Type I
2L@8310822@-	CCCATTAAAGCAGATGAAAAT	Type I
2L@8313250@+	TTCACTTCTTCTGGAGCATTC	Type I
2L@8313916@+	GTCATGATAGCGATGAACAAA	Type I
2L@8316412@+	TGGCCATCGACGAGGGCACTT	Type I
2L@836769@-	ACATTTTCGACGCCACATCGG	Type I
2L@8373131@+	CCTCAAACAGCTGGGCCCAGA	Type I
2L@837377@-	CTTTTCCAGGCGCGGTCTGAC	Type I
2L@8375276@+	CAAGCTTCAGCCCAGACTCGC	Type I
2L@8382187@-	ACCGTATTCCCTCGATTACGG	Type II
2L@8386304@+	CGAGGGCAGTCGAGGATCGGC	Type I
2L@8390510@-	GCTGGCCAGCCTCCACAATGG	Type II
2L@8400484@+	ATATGGGCTCCAAGCGTAGGC	Type I
2L@8404286@+	TACTACAAAGCGATGGCGACA	Type I
2L@8404770@+	AGAGCCTGTGCATGAACAACA	Type I
2L@8406537@+	AGAACATGACCGCTGTCAAGC	Type I
2L@8409392@-	CTACTATAGGCCTCGGTGGAG	Type I
2L@8414276@-	GCGGGCTTTGCAGGACTGTTG	Type I
2L@8434474@-	ACACTGGAACCGGAGGAATCT	Type I
2L@8439941@+	TTGAGGAAAGCAAGAAGAATC	Type I
2L@8445313@+	CATTGCCAAACAGGACAAGAC	Type I
2L@8450291@-	GTGGTCATATCGAAGTACTCA	Type I
2L@8464743@+	GTGTCCATTGCAGAGGTTTCC	Type I
2L@8509731@-	CCAGGTCAAGCGCAAGGCCCA	Type I
2L@8512440@-	TACTGTGTGTCTGGGGAGTCC	Type I
2L@8517216@-	CCCTTGGCTCCGATGGCATCA	Type I
2L@8517875@+	GACGATATTGCGCGTTACAGC	Type I
2L@8517966@+	TGGGCCTAGGCGGATTGGGAT	Type I
2L@8518115@+	GCTGAATCGGCGAGGATAGCA	Type I
2L@8518549@+	CGGCGTGTTTCGCAATATTCG	Type I
2L@852271@-	TGTCCATTCGCGCGGTGACAT	Type I
2L@852569@-	TCCAACAGGACGGAGTACTGG	Type I
2L@8527780@-	ACCTGGGCCCCTCCACCTCCT	Type II
2L@8527828@-	CGCCGGCGTCCAGTGTTAACG	Type I
2L@8541041@+	TGCTGCCCGGCGCCAGTTCAC	Type I
2L@854109@+	TACCTCTTTGCCAGGGATCTG	Type I
2L@854207@+	GCTCAACATTCGGGGTATTCC	Type I
2L@854270@+	TGCCACGCTGCGGGAGAATGC	Type I
2L@862805@-	CACAGCTGGTCTGCAGAATCT	Type I
2L@864459@-	GGTATTTGGTCGCAGAAGATG	Type I
2L@8662594@+	TGATAATCTGCCGTATCCGGA	Type I
2L@8674262@+	GTTGGCGACCCTCTAGGCTTC	Type II
2L@8685734@-	TATGATTCTGCGGGATGCCGA	Type I
2L@8688347@-	GCGAACAGTGCGGATGATTCC	Type I
2L@8710892@-	AGAGCCTGTTCAACCCATCGC	Type I
2L@8711107@-	CGAGAGCATCCAGCAAATGAT	Type I
2L@8712165@-	ATCCACCGTCCAAAATATCTT	Type I
2L@873085@+	CATCCTCATCCTCGAGGCAGG	Type II
2L@875776@+	GAGGCCACCACTCTAAGAGCC	Type II
2L@8775539@-	GTGAGCAAGCCTCTATCTACG	Type II
2L@8941440@-	ACACGGTGAACGAGCGATTGC	Type I
2L@8942219@-	ACACACACTCCAGCGATTTTA	Type I
2L@8944592@-	GGAGAACATGCGATACATGCT	Type I
2L@8978206@-	TCGACGCTGTCGAAATGCAAA	Type I
2L@8978914@-	TGCATGTTGACCAACGTCTTG	Type I
2L@8980105@-	AGAAAGAGTTCCAGCGCAAAA	Type I
2L@8998324@+	AAATGGACTGCAGCTGGAAAA	Type I
2L@9166247@-	CCGAGGCTCTCGAGGGAATTC	Type I
2L@9235190@+	GAGATATTGACGCTGAACAAG	Type I
2L@9243688@+	GCTGTTGGACCCGGTGGCAAT	Type I
2L@9252678@-	GCAGCGCCATCGAGGGCCACG	Type I
2L@9252882@-	CCCGCCTTATCAGCATCGATT	Type I
2L@9387879@+	GCCCGATATCCTCTACACCGG	Type II
2L@9430209@-	GCGCTTACTTCGAAGGATTAC	Type I
2L@9431823@+	GGTGGAATTGCCGGAGGAGTG	Type I
2L@9431824@+	GTGGAATTGCCGGAGGAGTGG	Type I
2L@9432948@+	ACAGGTATCGCAGAAATCGGC	Type I
2L@9432979@+	CACGCCATGACCACGCAGCAC	Type I
2L@9491892@-	AAAATGCTTTCCATCGAGAGA	Type I
2L@9504069@+	CCCGGAGTGGCGATGGCAGCT	Type I
2L@9504264@+	GGCTCCAAGACGGATTTCATT	Type I
2L@9515486@+	GAATCTGAAGCGGCGCGAGGT	Type I
2L@9535076@+	TGGCCGACAGCGTGACGGTGA	Type I
2L@9535111@+	CAGGCATCGGCGGGCAAATGT	Type I
2L@9535131@+	TCCGGCTGATCCGGAGGAGGA	Type I
2L@9535342@+	TCCAGCTATTCGGGGCTAATA	Type I
2L@9536298@+	AAGGATATTCCGCAGTCAATG	Type I
2L@9572467@+	GTGCGGATAGCATGAAAAACT	Type I
2L@9574202@-	CTGGTTTCCTCGGACGCAAGT	Type I
2L@9574304@-	TTGGCATTGACGTGGGTTCCC	Type I
2L@9697444@-	CCAACACCGCCGCCCTCGATG	Type I
2L@9700247@+	TTCGTTCGTTCCAAGCAGGCC	Type I
2L@9710051@-	CGACTCGAAGCGCATCATCAA	Type I
2L@9710221@-	CCACAATTCCCAAGCAGCGTG	Type I
2L@9710397@-	AAGCGGAGATCAAGGGCCAGA	Type I
2L@9764032@+	AGGGCGAGATCGTGGAGCACC	Type I
2L@9788787@-	GAGTTTTTGGCTAAGGTAAGA	Type I
2L@9789548@-	ACAGGACTTTCAGGTAGCAAA	Type I
2L@9890574@-	GCTTTTGGAGCCCGGAATACC	Type I
2L@98909@+	TTTGCGATATCGGGAAGTCGT	Type I
2L@9891140@+	CAGAATCTGCCGACAGAAAGT	Type I
2L@9893059@-	GAGCCTTTATCTGCCCCAATT	Type I
2L@9893130@-	AACAAGCGGACGGGTGAGAGC	Type I
2L@9895597@+	GGCCACCCAGCAGAGCTCCGC	Type I
2L@9896031@+	CGTATGGAGTCAAGGCGTAGA	Type I
2L@9904043@-	CCAAATGTTGCGGGGATTGCG	Type I
2L@9911214@-	AGCTTCTTAGCAGCGGGTGAG	Type I
2L@9913913@+	AGGTCGAGATCACGGTCCCGT	Type I
2L@9938362@-	GCACACCGACCTCAAGTGGCT	Type II
2L@9940008@+	TGCATTGACTCCTGAGGAAAT	Type I
2L@9955208@+	ATTGTGGCATCGAGGTCGTGT	Type I
2L@9956491@-	GTTGGAAACACGGCGCTTATG	Type I
2L@9958118@+	CGCTGGAGTGCTACATTAAGA	Type I
2L@9958163@+	ACCAAATTGACAAGACGGGAG	Type I
2L@9958755@+	CCTCGGCTATCGGGGTCCAAC	Type I
2L@9961166@-	AGTCGGCGTCCGAGTGGTCGA	Type I
2L@9961204@-	GTCAAGCAGCCTCAAGTTTAG	Type II
2L@9962778@-	GCACGGCATCCTCCAGTACAC	Type II
2L@9965548@-	CGTCATTCAACGGAGATTGCC	Type I
2L@9967702@+	CATGTGAAGACCTGGTTCAAC	Type I
2L@9996275@-	CGAGGAGGAGCAGGCGCTGTT	Type I
2L@9998468@-	AGATGAGCTTCGGTGTGCCAC	Type I
2LHet@32600@-	GATCTTAGCGCAAAAGTTTAA	Type I
2R@10037774@-	GTGGTTTAGACGACTCAATGG	Type I
2R@10039204@-	ATGAGGTAGTCGCCAAGGAGG	Type I
2R@10041450@+	TGACAGAGATCGACGCCACAA	Type I
2R@10042127@+	AAGCTGATATCGAGATTGAGA	Type I
2R@10044730@-	ATACCTTCTACGAGTGCAAGC	Type I
2R@10046489@+	TAAAGCACAACGGAGGCCTGT	Type I
2R@10048175@-	GGAATTTCGTCAGGACATGTT	Type I
2R@10124047@-	ACGCGGAGAGCGAGGCAGCAT	Type I
2R@10124633@-	AGCAAGAATCCGGTGCTTACC	Type I
2R@10126046@-	GGATCTAAAGCCGGAGAACGT	Type I
2R@10128196@+	TCCCATGTTTCGGGGCTATCA	Type I
2R@10128733@+	TCGTGATTTTCTGAACGTTCT	Type I
2R@10133455@+	CGTGCTTAAGCAGGCCAAGAT	Type I
2R@10140768@-	GAGAGCAACGCAGGAGCCGGC	Type I
2R@10156406@-	GTAACGGCTGCTACATTCAGT	Type I
2R@10157013@-	AGGGGATGTACTGGTGCTAAC	Type I
2R@10188960@-	TGAGAATAAGCAAGAGAAAGA	Type I
2R@10240592@+	TGGGCTACTCCACCTGTCACT	Type I
2R@10250042@+	AGCCCAAGTACCGGGAGAGCA	Type I
2R@10252175@+	ATTCCGCCAACGGCGAGAAAG	Type I
2R@10252843@+	GCGAAAACTGCGCAACACCAG	Type I
2R@10298385@-	CCAAGCCCTACCAGTGTAATT	Type I
2R@10298402@-	GCTTGGCCACCTCAACGCCAA	Type II
2R@10298411@-	GAAACACAAGCTTGGCCACCT	Type I
2R@10298893@-	AGGTAGAATTCGACGAGACGG	Type I
2R@10383384@+	AACTTCCTATCGCTGAACCAG	Type I
2R@10383534@+	ACCCCAGAAGCCACGCCCATG	Type I
2R@10383806@+	AAATGGCCTACGAAGTGTCCT	Type I
2R@10390106@-	GTGGCCATTTCGTTGAACATT	Type I
2R@10390720@-	TGGAGGCGAGCCAGCGTCAAA	Type I
2R@10397936@+	GTAGGCGCAGCCGCGAATATT	Type I
2R@10398700@+	TGCATCAAACCGGGGAGAACA	Type I
2R@10440546@+	ATCGCTGCGACGAGGACAACC	Type I
2R@10470486@+	AACAGCTCGCCGGGCGCCCTG	Type I
2R@10471474@+	ACCACTTTATCCAGCGCCAGA	Type I
2R@10482608@+	GCCGGAAGGACGAGGTGCCAT	Type I
2R@10483743@-	ATTTGTGGTGCCAGGTCAAGT	Type I
2R@10484909@-	TCAGAAAGAACGAGGAAACTC	Type I
2R@10485748@-	CCAAGGGATCCATGGTGAACA	Type I
2R@10489045@+	GTGGGCGTGGCTCAGGCCTAC	Type I
2R@10492332@-	AGTTGCTCTGCGGGACAGTGT	Type I
2R@10495277@-	AAGAAAAAACCAGGGACTTCG	Type I
2R@10495499@-	CTGTGAAAGCCTCCACATCCC	Type II
2R@10495630@-	TGCCCAACAGCGGAGTTCTCT	Type I
2R@10496514@-	ATTGATTTTACTCGATTGCAT	Type II
2R@10502009@-	TCCATACTGACGGATGAAAAT	Type I
2R@10503525@-	CTTACCAAAGCGAGGTCGCCC	Type I
2R@10503796@-	AGCTGTATGACGTAGCTAATA	Type I
2R@10504936@-	GGTGGACGACCTAGGTGGGCA	Type I
2R@10562510@-	GACGCGGATACGGAGGACCAC	Type I
2R@10649082@-	CGTGTCGATGCAAAAGCACAG	Type I
2R@10736618@-	AAGCCGCTACCGAGGTGAACA	Type I
2R@10738653@-	AGCAGTTCAGCGAGGCACAGA	Type I
2R@10739339@-	TCTTGCTCGACGAGGAGGTGC	Type I
2R@10743947@+	CTTCGAGAACCTCGAATCGTT	Type II
2R@10744032@+	GAGAACTGCACGAAGAAGTTC	Type I
2R@10744556@+	CGTGGATTTGCAGCACCACTT	Type I
2R@10746879@-	GTTTATGGAGCGCTTTGAAAA	Type I
2R@10749099@-	CAATGGCAGCCGAAGCACTAC	Type I
2R@10749921@-	GCCAATGAATCGGATGTCGAA	Type I
2R@10751228@-	GGAGTCATTGCTGGAAAAACC	Type I
2R@10752042@-	CAACAACAAGCGGGGCGGTAT	Type I
2R@10752238@-	CACCGCATACCGATGGATCGC	Type I
2R@10754809@-	ATGTGGTTGACAAGTGGAAAT	Type I
2R@10759200@+	TTCTATGAGACGAGGTTATCT	Type I
2R@10759283@+	GTGTTCAGTTCATAGTGAATC	Type I
2R@10760013@+	GGCCAGGTTTCTGCGCATGCG	Type I
2R@10765493@+	ATCTGAAATTCAGGAAACAGA	Type I
2R@10765727@+	TTACGTCAGCCAAAATGAAGA	Type I
2R@10766464@+	AGGAAACATCCAGTGGTAGCC	Type I
2R@10823505@+	AACGTTCCATCGGAGGCGATG	Type I
2R@10877762@+	AGCAGGTGGCCGGTGCTAAGA	Type I
2R@10878519@+	GCTCCTGGATCGCAGCAGTGC	Type I
2R@10881174@-	CGACTTCTAACGCTGTGCCGC	Type I
2R@11026256@+	GCACTGCCTTCGGGCTGGCAG	Type I
2R@11026713@+	GCAGCACCAGCTCCTCCGGCG	Type I
2R@11027166@+	TGGAGACCATCGAGGCAGTGG	Type I
2R@11027431@+	CAAGCGGCACCTCAATACGCA	Type II
2R@11027480@+	GATTACAAGGCGGCGCGTTCC	Type I
2R@11030729@+	GGTCACCTTACTGAGGGACAA	Type I
2R@11033975@-	AAGCAACCCACTCCAGTCTGC	Type II
2R@11094784@-	TCAGAGCATGCCGGTGCAGCA	Type I
2R@11099528@-	TGACTGTCGACAAGATCACCC	Type I
2R@11099650@-	CATCCGACTGCGGGCTGTAGA	Type I
2R@11100981@-	ACGCGCGTAACGAGAAGTGAA	Type I
2R@11104246@+	CACCTTCAAGCCGGAGTCATT	Type I
2R@11110288@+	TCGTTCACGGCAGTGTTATCA	Type I
2R@11151393@-	GCAGCTCTAGCACGGATGAGT	Type I
2R@11151516@-	AGACGGCCGCCGAGGCAGTGC	Type I
2R@11153547@-	GCACGGAGAGCAAGGACACCC	Type I
2R@11154860@-	CTTCCACGAACAGGAAATCAT	Type I
2R@11162290@-	GATGGGTGGACTGCGAACCCG	Type I
2R@11200320@+	GAGGAAGTGGCAGGTAGGCGA	Type I
2R@11202659@+	AATTGTCAATCTCCAGCCAAT	Type II
2R@11203407@+	GACACATTCTCTCCAGTGGCA	Type II
2R@11203704@+	CATCAAATGGCGCCGGAAACT	Type I
2R@11207648@-	ATAGGAATGTCAAGTTGGAAC	Type I
2R@11208655@-	GGAATTCATGCGACGAAAGTC	Type I
2R@11209068@-	AGATCCATAACGGGAGCGCCT	Type I
2R@11258442@-	TGTGCCTTGTCGGATATGGTT	Type I
2R@11264940@-	CCTGGAATATCTGGATCATCG	Type I
2R@11265158@-	CGCCCAATGTCGAGAAATACT	Type I
2R@11271219@+	GTCCAACTACCGCGGTATTCC	Type I
2R@11272062@+	CCAGCAGTGCCGAGAGCAGCA	Type I
2R@11304169@+	GGCCTATTTGCGCGATCGCCG	Type I
2R@11308234@+	CGCAACTGCCCTCCAAGTTGC	Type II
2R@11360692@-	TGCTCATCTGCGGCCTTTGGG	Type I
2R@11360957@-	TCGACGACCACGCTGCGCAAA	Type I
2R@11361563@-	TGGATCCCTGCCAGCTGGAGG	Type I
2R@11363754@-	CGAACTGAAGCCGGGACTCTA	Type I
2R@11406008@-	ACGAACAATGCGGAGCATACT	Type I
2R@11407809@-	GCTGGGCATGCGCATGACTAC	Type I
2R@11413823@-	CCGCATCATTCGTGAGCTGCG	Type I
2R@11429605@+	CCTACATCATCTCGGAGCTGG	Type I
2R@11452101@-	CCTCCATGTTCAGCATTTACC	Type I
2R@11458566@-	GGAGCTGAAGCACAAGAACAT	Type I
2R@11459888@+	ATACGGATTTCTGAGAGAGAT	Type I
2R@11460975@-	ACAGTTGCCGCGGAGAAGCTC	Type I
2R@11548240@-	GCTTTAGTGTCTATATACATA	Type I
2R@11550257@-	TCCGCCTCATCGGCTATGTTG	Type I
2R@11550500@-	CTGGCCTCACCGGTGGCACAA	Type I
2R@11551497@-	GAGGCGCAAGCCTTCCTTTCG	Type I
2R@11565968@-	TGTACCATTTCCGGGATCAGA	Type I
2R@11570697@+	GGAAGTGCCCCAGGTAGCCCT	Type I
2R@11570925@+	GCTGGGCTTACAGATATTTGG	Type I
2R@11570999@+	TGCGAAAGGACGAGGCCATGG	Type I
2R@11571674@+	TAAGGCCAAGCGTGGAGACCC	Type I
2R@11571727@+	GTGATGATTCCGGAGGTGCTC	Type I
2R@11574114@+	GCAGGAGTATCCCATGACAAT	Type I
2R@11740279@+	AAGTACGTGACGGAGACGTTC	Type I
2R@11752421@-	GAGACTCTGTCGGAGAACCAC	Type I
2R@11752810@-	ACAGCATAATCGAAATAGAGC	Type I
2R@11754046@-	CGAAAGAAACCGGGGCGTAAG	Type I
2R@11755091@-	GGCGAACAATCAGAACGAGTT	Type I
2R@11811064@-	AGCAGCAGTCCCGAGTCCATA	Type I
2R@11812194@-	CGCTTCATCTCGGAAATCTTT	Type I
2R@11843854@+	ACGAGGACTTCGAGAAGTACC	Type I
2R@11879492@-	ATTCACCATCCGGATCTTAAC	Type I
2R@11879493@-	CATTCACCATCCGGATCTTAA	Type I
2R@11889545@+	AAAGGTCCTGCAGGAGACTTT	Type I
2R@11889765@+	AGAGAGGTGCCGCCGCAAGGC	Type I
2R@11890652@+	GAGGGTGAACCGCTGGAAAGA	Type I
2R@11892108@+	CCATCACTTTCAGCGCCCAGC	Type I
2R@11898444@-	CGTCAAACGCCGACGTGGACG	Type I
2R@11899697@+	TGTGGGTGAGCTGCAGAAAAT	Type I
2R@11903089@+	CGGCAATCTACACGACGCAGT	Type I
2R@11903605@-	TAAGCTTAATCGGAGCGCCGA	Type I
2R@11910735@+	AGGAGAACAGCGTGGGCTACC	Type I
2R@11911882@+	TCGAACAATTCCTGGGAAAGT	Type I
2R@11914488@-	GCTGGCCACCCTCCAAAGCCA	Type II
2R@11935556@+	GCCACCTATGCGGAGTTGGTT	Type I
2R@11935661@+	CCATTGAGTTCCTGCTGCTGG	Type I
2R@11946083@+	GTGGAGAATTCTGGGCAAGAA	Type I
2R@11971887@-	ACATTGGTTCCGAGGAATATC	Type I
2R@11971984@-	ACGTTGAAAACCAGGGATCAC	Type I
2R@11972182@-	AAATCTATAACAGGACAGTTA	Type I
2R@11976239@-	GGCGCTTTGACGGAGGAGAAC	Type I
2R@11985768@-	TTTGTGCGTGCGAGTGTGAGT	Type I
2R@11987923@-	TGCTGCTCATCGACCTGGACA	Type I
2R@11987952@-	CAACCGAAATCTGGGTCAATT	Type I
2R@12019349@+	GCACGACATGCGCTCCAAGAT	Type I
2R@12032335@+	AGAGCCCCGCCGGCAGTTTGA	Type I
2R@12032374@+	GGCGGCTTTGCAGAAGAAATT	Type I
2R@12033214@+	GCTGCAGAAACTCCAACAGCA	Type II
2R@12034065@-	TGCACCAATACGGAAATGCTC	Type I
2R@12035607@-	CTTCTGGGATCGTGGTGCCAA	Type I
2R@12052280@+	TGGCACTCAGCGAGGATTACT	Type I
2R@12054506@+	GGAGCATCTACTAGATCGGCA	Type I
2R@12055685@+	TGGTAGTGGTCAAGGAGAACC	Type I
2R@12055944@+	CTGCCTGGAGCAGGGACTGAC	Type I
2R@12073152@-	GAGCGGGTTCCGGCGAGTTCC	Type I
2R@1207586@+	AGCTGTACGTCTAAAACCAGA	Type I
2R@12077042@+	CATCCAGAAGCGACGCACCAT	Type I
2R@12077947@+	CACGTTCCCGCCAGACGTGAA	Type I
2R@12078049@+	CTGCCTGCGTCAAGAGCTGCT	Type I
2R@12079212@+	CAACCTTTGGCGACGACGACA	Type I
2R@12082421@-	CAGGGCGAATCGGGGAACGGA	Type I
2R@12085446@+	GTTCCCGATTCGGAGATCAAG	Type I
2R@12088177@-	GCACACCAAGCGCCACTGAGG	Type I
2R@12111149@-	GCTCTTTTTCCAGGGCATTAC	Type I
2R@12112374@-	GCAAGCAGATCGGTGTTCCAC	Type I
2R@12124810@+	CGGGATCCATCTCCAGCGGAC	Type II
2R@12127542@-	TCCCAGTGGGCTCCAAGATTG	Type II
2R@1213763@+	TTTGCAACAGCAAGGCAAATT	Type I
2R@12149977@-	GAGCTGCAATCGCTGCTGGAA	Type I
2R@12153673@+	AAAGGACATGCGGGACTTTTC	Type I
2R@12154802@-	GAGGACCATCCCCGCTGGCCC	Type I
2R@12155900@-	AAGATGAAGACGGAGGCCAAG	Type I
2R@12156809@-	GAATCTGAAACGAAGTCAACG	Type I
2R@12165820@-	GATGGCAGTTCCCAGTACCTG	Type I
2R@12181124@-	ACTCGCACATCGTGGCGGTGG	Type I
2R@12184146@+	GAGGATTCCCCGTCGCAGCCA	Type I
2R@12205594@-	GAAGGTGTACCCGCGGAGTAT	Type I
2R@12210712@+	GCGATGGCTTCGACTCAGACT	Type I
2R@12211689@+	ATCACGAGTGCGAGCGCAAGT	Type I
2R@12229887@-	TGGCTTGTATCAGGATTACGG	Type I
2R@12232286@+	CAGACAACAGCAAGGCGCAGG	Type I
2R@12232908@+	GGACCAGGAGCTGGAGTTTAT	Type I
2R@12245619@+	CATATTTTTTCAAAGTCAACA	Type I
2R@12412908@+	CTGCGGCAAGCTGTACTATCG	Type I
2R@12416115@+	TCTATGTATGCGGCACCAACG	Type I
2R@12418967@+	TTCGTAGCTACGAGATTCGTT	Type I
2R@12468461@+	ATGTCCCAGGCGAAGAAGTTC	Type I
2R@12475444@-	GTCTATATACCCGGATTGATC	Type I
2R@12476222@-	AGGACCAGGCCAGGATGCAGT	Type I
2R@12476558@-	GAGAACCAACCGAGGATGCGG	Type I
2R@1248914@-	GGGACCTTTACGTGGCAAACG	Type I
2R@12543339@-	GAAGCCGGCCCTCCAGACGAC	Type II
2R@12543365@-	TGGGACAATCCGGAGGACGAT	Type I
2R@12544783@-	GTGCGGAGATCGGGATATTCC	Type I
2R@12562193@-	TACTTCTATGCGAGGGGCAAC	Type I
2R@12566569@-	TAGTAACGATCTCAAGTGCAA	Type II
2R@12568602@-	CGGTGAGAATCTGGAGCTATC	Type I
2R@12586735@-	GAAGATAATCCTCGTCGATGA	Type I
2R@12593221@-	AGCCGGAGGACTGGGTGATCC	Type I
2R@12643900@-	ATGTGCGCGGCGAGGAGAATC	Type I
2R@12644206@-	AGGACCTGAGCATGGTTATCT	Type I
2R@12644352@-	AACCGCGTTTCTCAAGGCGGT	Type II
2R@12644494@-	ATCCGACGAACAGGACGAAGA	Type I
2R@12660861@-	CCCAGCCCAGCGATGATCTGA	Type I
2R@12678749@+	CTATCGCTTCCGGACGGACAG	Type I
2R@12738335@+	CCATCGAATTCGGGACCCATT	Type I
2R@12740150@+	GGAAAATCAGCGCCAGGAGAT	Type I
2R@12742004@-	AGAGACTATTCTGGATAACCT	Type I
2R@12742621@-	GCCCAGTTGGCCACCGTAAAT	Type I
2R@12744422@+	GGGGGCACAGCCGGAAAGGGG	Type I
2R@12747182@+	TGGATAAAGCCAATCTTGAGG	Type I
2R@12747449@+	CAGGCGATAGCAAAGTCAGGA	Type I
2R@12752375@-	GCACAGTATTCGCAGTATTAT	Type I
2R@12755825@+	AAATGGCATTCGGTGATGTGA	Type I
2R@12836319@-	GCAGCTCATTCGGCGTATGCG	Type I
2R@12888765@-	AAACAAACAGCGAGATTCTTC	Type I
2R@12888836@-	TGAGCACTTTCAAGGGACTGC	Type I
2R@12890364@+	GCCTTCCGAGCGGAGAACTCC	Type I
2R@12890451@+	GAGAAGTTAGCGCAGTTCATT	Type I
2R@12891673@-	GGCATCCATTCGGGCAACAGC	Type I
2R@12893931@+	TCAAGCTCGACCAGTTGAATC	Type I
2R@12897829@-	TTAAGTGATCCGAAGGTCCTA	Type I
2R@12904875@-	GTGCCAGACCCTCAAGCTGGC	Type II
2R@12926262@+	AGTATTAACCCCGGCGGTGGA	Type I
2R@12930467@+	GCACGTCACGCCTGAGCAAGA	Type I
2R@12938374@+	CAAAAGGATCCGGTGTGGAGA	Type I
2R@12938647@+	TGTCCGAAATCGAGGCTGGAG	Type I
2R@12942902@-	GATCTAATGACAAAACTAATT	Type I
2R@12951476@+	CGCATTGTTGCGGGACCAAGT	Type I
2R@12952701@+	GGCATTGTTGCGCCGTATACG	Type I
2R@12976370@-	AGCTGTACGGCGGAGATCATG	Type I
2R@12976979@-	AAGGGAGTGACCAGTATCTCC	Type I
2R@12977116@-	TCGATGACATCGAAGCTATCG	Type I
2R@12979856@+	AGAAGCTAACCGATGTTATAA	Type I
2R@129842@-	GTCAGGCTGGCGGAGGAGATG	Type I
2R@1323425@+	CCCCATTCAGCAGGGTAATAC	Type I
2R@1328249@+	TTTTACCTTTCCGGTTCTTTG	Type I
2R@13291668@+	TTGCCAGGATCAAGGCCATTG	Type I
2R@13293414@-	CAGCAGATTTCGGGATGTCAT	Type I
2R@13303230@-	CGAGCACTAGCTCCATCAGCC	Type II
2R@13317101@-	TGCGTGCCCCCTCAAATACGC	Type II
2R@13320930@-	ATGAACCGCTCAAGGAGTGAG	Type I
2R@13321083@-	TGAAACGAGGCGAAGACATCA	Type I
2R@13321097@-	ACTTCCCGATCGCCTGAAACG	Type I
2R@13322274@-	GTGGAGGCTCCTCGGGAACAA	Type I
2R@13331842@-	GAAGGGACGGCGGTAAGTTAA	Type I
2R@13350767@+	CGCCCTCAATCAGAACTCGAA	Type I
2R@13351503@+	GGCCTCAAGACCCAGAAATGG	Type I
2R@13351585@+	TATTCGACGGCGGACGAAAGT	Type I
2R@13354175@-	CAGTATATAGCGGATGAGAAG	Type I
2R@13355410@-	CAATTCAGAGCCGAGATCAAC	Type I
2R@13359372@+	GGGGCTATGACGACGGACTTG	Type I
2R@13359375@+	GCTATGACGACGGACTTGGTT	Type I
2R@13407953@-	AAAGACATGGCGCTTGTAATC	Type I
2R@13410459@-	TCAGAGCCAGCCGGCGTAGAA	Type I
2R@13412068@-	TGAGATGGAGCGGCGCAAGGA	Type I
2R@13413109@-	CACCACAAAACATGGGAATGC	Type I
2R@13415169@-	AGCAACATTCCAGCGACAAAG	Type I
2R@13425030@+	GATGGCATGTCGGTTCTTTCT	Type I
2R@13433422@+	CTGCTCCTTCCACCGCGTGAT	Type I
2R@13439085@+	ATACGGAGGACGAGGAGCTAG	Type I
2R@13440345@+	TGTCGTCTCACGTGTGGAAGC	Type I
2R@13442750@+	GTACCGACTCCTCAACCGGCG	Type II
2R@13457595@+	TGTTGGACAGCGGGCTACACA	Type I
2R@13457699@+	GAATCCAGTTCGGGATCCTCC	Type I
2R@13458467@+	AGCAGAAAATCGGAGCCCAAG	Type I
2R@13461943@+	AGAGCTGGATCCCGAGCGCAT	Type I
2R@13461975@+	TTCAGTACGGCGGAGCTGCTC	Type I
2R@13463300@-	TCTCAGGAAGCAGAGAAAGGA	Type I
2R@13463489@-	TTTATCCTAGCGGAGAACGCA	Type I
2R@13475040@-	TAAGGCGATGCAGGTGCGTTT	Type I
2R@13475272@-	TAGACGATAGCGATGAAGACG	Type I
2R@13477510@-	CCAGTAAATCCGTGGGTAATA	Type I
2R@13479091@+	TGACGACTTGCCAGGCCCTAC	Type I
2R@13495080@-	GTGGCACAGGCTGGACTACTG	Type I
2R@13519714@-	GCGCCGCAAGCGTAAAAAAAC	Type I
2R@13553924@+	AGGAGGAGAACGGCATTACGC	Type I
2R@13554329@+	AGTCCTCTGACGATGAGAACC	Type I
2R@13559967@-	TCTCGGCAAGCGCGATTTCAC	Type I
2R@13562163@-	TGGGTGGAATCGCAGGAATAT	Type I
2R@13563416@-	TGACGAAATCCGTAAGTTTTA	Type I
2R@13576285@+	GGCCTCAAAACCGATGTGAAT	Type I
2R@13595548@-	CTCTGTAGTGCGGCATGCGCC	Type I
2R@13612751@-	AAGTGCATATCGAGGGGTTGG	Type I
2R@13613369@-	AGAAGCTTTTCGGCGATAACT	Type I
2R@13614901@+	ATGGTCTTATCACCGACTTGG	Type I
2R@13624465@-	CCAGCGCATACGGGGTCAGCC	Type I
2R@13626878@-	ATTAGATCGTCGTGCTGACCC	Type I
2R@13628996@+	TGGAGTTCTGCGGCGAGCAGT	Type I
2R@13635286@-	ACCAGTCGAGCGAGGCAACCG	Type I
2R@13651473@+	CGAGGTGTCCCCAGAACTAGC	Type I
2R@13664847@-	CATCTGAAAACCATGCTCACG	Type I
2R@13665868@-	GAAATCTGAGCCAGGAAACAA	Type I
2R@13665973@-	GAAATGCAAGCTGCGTAAGCT	Type I
2R@13666666@-	GGGCATTGCCCAGGACCTTTT	Type I
2R@13674370@+	AGATGATCAGCGATGACAGGT	Type I
2R@13674513@+	CTTGTCACTGCCGATGGTTCC	Type I
2R@13674973@+	CCTACGAGTCCAATGATCGTC	Type I
2R@13675570@+	TCACCCATTACGCGGCGTCGC	Type I
2R@13676338@-	TGCCCATTATCAGTACGGAGA	Type I
2R@13678435@+	GCCACACAAGCGCAAGCTGCA	Type I
2R@13682848@+	CAACGTGCTGCAGGAGTCGAA	Type I
2R@13685118@+	GACTCATATCCGAGGTGAGTG	Type I
2R@1372110@-	TGCCAGTCTGCAAGGTAAAGC	Type I
2R@1373416@-	CTTTTTGAAACGGAGAAAATC	Type I
2R@13744347@+	GAATCCAAGCCAGAGGAGCAG	Type I
2R@13744532@+	GAGCCACCAGCAGGGCTCCTT	Type I
2R@13744716@+	GATGCCTATACGGCGGCGGCT	Type I
2R@13744753@+	CCGGTGACTACGGCGATTATA	Type I
2R@13745201@+	CGGCGAGGATCTCCACTCGCC	Type II
2R@13747430@+	ACGCGGAATTCAGTAGATTTC	Type I
2R@13755403@-	ATGCTTCAACCGATGAACAAT	Type I
2R@13756221@-	GCTTGATCAACGTGGGTCTCA	Type I
2R@1381678@-	AAGAAGATTGCTGCGAATGTA	Type I
2R@1382618@-	GGAATTCAATCGCGAGCAGAT	Type I
2R@13981470@-	GCGAGCATTACGGAGGAACTC	Type I
2R@14007356@-	TCCGAGGAGTCGCAGAATGAT	Type I
2R@14009031@-	TCATGTACATCATGGACCGAA	Type I
2R@14021400@-	ATGCCGATACCAATCGCTTGA	Type I
2R@14025087@+	CTGCAAATGTCGGAACTGGTT	Type I
2R@14025512@+	GCCTTCTATGCACTGAGACAC	Type I
2R@14025542@+	CCACACATTCCCAAGGTATTC	Type I
2R@14025543@+	CACACATTCCCAAGGTATTCC	Type I
2R@14031250@+	TAAGTTCATCCCGCGCAAGGA	Type I
2R@14032155@+	CTGGCGCTCGCGGGGCACAGC	Type I
2R@14032346@+	ATGCGCAATCCTCCAGTGCCA	Type II
2R@14035226@-	AGATGCCATTCGGCCTGCTGG	Type I
2R@14040130@+	GCAAGCTGCCCTCCACCAACG	Type II
2R@14040764@+	GGATGCGGATCAGTGCTTGCA	Type I
2R@14048930@+	GGCCATATTCCGGGACAAGAT	Type I
2R@14049462@+	TACAGGGAAACGATCGGAGGA	Type I
2R@14050929@+	GCCACCCAAGCGGGAGCCATC	Type I
2R@14053177@-	CATCGACTATCTGGACTGTTG	Type I
2R@14057231@-	GGCACGCGTGCGCTGTGGCCA	Type I
2R@14061984@+	CCAGGGTATCCTGCGTCTGGG	Type I
2R@14063862@-	CCTCGATTCCCGCGTTACAGC	Type I
2R@14063966@-	GCAGCTCATCCAGGGCTCGCA	Type I
2R@14065991@-	GATGGTGATACGGCGCTAAAG	Type I
2R@14067180@-	GGTGAGGGAACGGGAGCGCGC	Type I
2R@14067200@-	GTGTCGGTAGCGGGGGCGGTG	Type I
2R@14070214@-	GGTCGCGGAACCAGTGTGAAA	Type I
2R@14070912@-	TCTTCAATGGCTGCAGAAGGC	Type I
2R@14163521@-	AGCCCGTATTCCAGACGCACT	Type I
2R@14164354@-	CGGCGGCAGCCTCCACGCCGG	Type II
2R@14167387@-	CGAGTCCTTTCGATGCTGATG	Type I
2R@14170074@-	GGTCAGCAGTCGGTGGCTGCC	Type I
2R@14172822@-	GCGGCGTTCTCGTGGTCAATG	Type I
2R@14173491@-	CTGGGCAATCCGGTGGTTCAT	Type I
2R@14173809@-	GCCATGCCAGCGGAGGGGGAT	Type I
2R@14173938@-	GCAGCGCAAGCAGCGGCAGCT	Type I
2R@14174838@-	TGGCCATTGGCGGAGCTAACT	Type I
2R@14286137@+	GCACTTTCATCTGGGACTCCC	Type I
2R@14286322@+	ACCGAAGTGCCCCAGGAAAAA	Type I
2R@14286323@+	CCGAAGTGCCCCAGGAAAAAC	Type I
2R@14295624@+	ACTCTTTATCCGAAAGATCTC	Type I
2R@14295635@+	GAAAGATCTCCTCCAACGCGC	Type II
2R@14296931@+	AGGGCTGCATCCGGAACATAG	Type I
2R@14303688@+	CAGGAGGAGACCGGCGCTAGG	Type I
2R@14303731@+	TTCAGAAGGACGAGATCGTCA	Type I
2R@14315318@+	CGAAATGCTGCAGCAGGTGAG	Type I
2R@14316495@+	GGTAATTTGACTGGCAACTTG	Type I
2R@14319205@-	TCCAGGATTTCGATGTCGTAC	Type I
2R@14325477@-	TTCAGGTATTCCGCGTGCCTG	Type I
2R@14335110@-	ACAGGGTTTACCTGTGCAAGC	Type I
2R@14338955@+	TGAGGCAAGCCTCCAAAACCT	Type II
2R@14348142@-	CAGGGTCTCTCGAGGCAAACC	Type I
2R@14500933@+	TTTGCCTTTTCGGAGCACGTG	Type I
2R@14502021@-	TTGGAAGTTTCACTGCGTCTG	Type I
2R@14502234@-	CCAGCCACGCCTCCACAGCTG	Type II
2R@14509385@+	GATGGAGCAGCCAGGTAAGTG	Type I
2R@14509610@+	GTTCGAAATTCCCGGATAAAC	Type I
2R@14509611@+	TTCGAAATTCCCGGATAAACG	Type I
2R@14510784@-	CTCACAGATTCGCGCGAAAGC	Type I
2R@14513376@+	CACCCTAAAGCGTCACTTCGA	Type I
2R@14520940@-	GAGCACCTGGCGGAGGCAAGG	Type I
2R@14526093@-	AAGCCGCCGTCAGCGTCGCAC	Type I
2R@14529223@-	CGGCGCTGATCTGTGGCTATC	Type I
2R@14546508@-	AAAGGCGATGCGGGAACGCGA	Type I
2R@14570834@-	AGTGAATGTCCTCCAGAGTCA	Type II
2R@14588628@+	ATGGACACGGCCGGGTACTAT	Type I
2R@14590817@+	CTGTTTTCAGCACCAGCTTCA	Type I
2R@14590978@+	GAAGGAGCAGCAGCGGCCGCT	Type I
2R@14594315@+	GCAGTGCATGCTGGATATCGA	Type I
2R@14596756@-	TCGGAGATGCCTCCAGCTCCA	Type II
2R@14596765@-	TGTGTGGTTTCGGAGATGCCT	Type I
2R@14597858@-	TGTCGCCTGTCCGAGAAACAC	Type I
2R@14644889@-	CCTCAGCCCACTCCACGCCCA	Type II
2R@14659930@+	CAAACCCAAACTGAGTATAAA	Type I
2R@14660472@+	GGAGCTGTTTCGAGTGGGAAT	Type I
2R@14663830@-	GGCACCGAGGCGGAGTACAAT	Type I
2R@14683176@-	GCCAAATGAGCGAAGGTTCAT	Type I
2R@14707868@+	CAAGGATCTGCAGATGATCAA	Type I
2R@14707999@+	TGCTGAAGAGCGTGATTGCCA	Type I
2R@14727116@-	TCGCATCTTCCAAGGATAATG	Type I
2R@14728521@-	AAAGGGCAAACAGAATGTGGA	Type I
2R@14728690@-	TTTCAAAGACCTCCACGGACA	Type II
2R@14731423@-	GGCCGGAGCGCAGGGTAATTC	Type I
2R@14731446@-	GCTAGCGATGCCGGTAAGACC	Type I
2R@14732583@-	GCCAACAATGCGGCAATTCGA	Type I
2R@14738516@+	CAACAAGTTCCAGGGAACCCA	Type I
2R@14857248@-	TCAGCATTAGCAAAAGCAATG	Type I
2R@14857838@-	GCACCATCGTCGTGGACAACA	Type I
2R@14858225@-	AGCGCCTAAACGATTGGAAGA	Type I
2R@14861453@+	GTACACGCCGCTGGTGCAGAA	Type I
2R@14861532@+	GATGTGCTTTCGGCGGCAGAA	Type I
2R@14861877@+	CATGTGCCTACTGAGGAATGC	Type I
2R@14861977@+	CGACGGCTGTCGCCGTATCTC	Type I
2R@14886084@+	AAGAGGCTCCCAGGGAATTGC	Type I
2R@15018720@+	CTCAACTTGGCGAGAAGAGAT	Type I
2R@15023638@-	GAGGGCGCGCCTCAATGCCCC	Type II
2R@15027421@+	AGCCGGAAAGCGTGGGTCTTT	Type I
2R@15028284@+	AGTCGAACCTCGGGACCTGTG	Type I
2R@15048220@+	GGTGGACCACCGCCGGCTCCA	Type I
2R@15048915@+	AGAGACCATTCTCAAGGTGGG	Type II
2R@15059886@+	GCCGGTGTTGCAGGTGAAGAC	Type I
2R@15060024@+	CGAGGGCTATCCGGATGTAAG	Type I
2R@15099510@+	CGTACCTGCGCAGGGATAAAC	Type I
2R@15104005@+	ATATTTGGGCCTGCGGCATAA	Type I
2R@15113634@+	GGGCACGAGGCTAGCTACTAA	Type I
2R@15115465@+	AGGCCTATCACGCTGGCTACC	Type I
2R@15169415@-	ATTGGAGTTTCTTAGCGAGGC	Type I
2R@15170585@-	CTATTTTCGACGGGATTACTA	Type I
2R@15170868@-	TGCAGCGTTCCGGTGGTGAAA	Type I
2R@15179206@-	GTCCAAATACCAGGATAAGAC	Type I
2R@15190272@+	CGTCCTGGAGCAGGAGATCAA	Type I
2R@15280156@-	TCAAGGTTCGCGAGGATGAAT	Type I
2R@15280562@-	GGCTCCCACCCTCAAGGAAAA	Type II
2R@15288237@-	AGACGACAGCCTCGATGAGCT	Type II
2R@15297701@-	GTGTGAGACGCAACTGAAGCT	Type I
2R@15315215@+	GCCAAATCGTCAGGGAAAGAT	Type I
2R@15318739@-	TAGTCTACAGCGAGGGATGAG	Type I
2R@15321301@-	GACACTGAAGCGGGAGCAACG	Type I
2R@15325914@+	AACTATAGGTCGATGAAGATG	Type I
2R@15327294@+	TTGACGGCACCATGATTACTG	Type I
2R@15328293@+	AGGATGCCACCGAGAGCACGG	Type I
2R@15328560@+	ACGATGGCAGCATGACACCAC	Type I
2R@15330477@+	CGAGCTGCGTCGGGAGAACTT	Type I
2R@15333443@-	GGTGCATTTCCGGGAGATACC	Type I
2R@15341188@+	GTTGCTCAAGCAGCCGCACTT	Type I
2R@15358123@+	CATGCAAATGCGGAGTAGTGC	Type I
2R@15375135@-	CTAAAGAAGTCGGCGTTTACC	Type I
2R@15377417@-	TGATCATTCCCAGGGTTATGT	Type I
2R@15377863@-	TTTATGATCTCGGGAAGAGTT	Type I
2R@15378621@-	ACATGTACTTCGCCGAAATGG	Type I
2R@15378693@-	ACAAGAGCTTCTCGTTGAGCA	Type I
2R@15380899@+	TCGCACTACACGGGAGCCTGT	Type I
2R@15383435@-	TGAGCAAGTGCCTGGTAAAGG	Type I
2R@15383663@-	ACACTGTGATCGGAACGCCCT	Type I
2R@15390784@+	GCCAAAAAGACGCAGTTCATC	Type I
2R@1545335@-	ATGGCCACGACGGAAGCGCAC	Type I
2R@15488434@-	ACGGCCAAATCACATTCTTCT	Type I
2R@15546187@+	GTGGTCAATCCTCCAGTATGG	Type II
2R@15551838@-	TTTTTAGCGGCAGAGAAAGCA	Type I
2R@15553671@-	ACGCCCACAACGGCGCAATTA	Type I
2R@15555521@-	AAGCTCAACACACTGGTCAAG	Type I
2R@15558474@+	GGCGGGATATCCGCTTCCAAT	Type I
2R@15558951@+	TATCCTGGTGCGGGTAATCTG	Type I
2R@15559853@+	CTACAGCCACCGGGATTCCCC	Type I
2R@1592371@+	CCCGGACGTGCCGGGAATAAT	Type I
2R@16130992@-	GAGCCAACACCATGGATATTG	Type I
2R@16131538@-	CCTTGGTGATCGTGGGCAAGG	Type I
2R@16143291@-	GGGATGGTCCCGAAATGGGCT	Type I
2R@16145947@+	CATTGCCTGGCAGGACTTCAT	Type I
2R@16146815@+	AGACGACGTTCGGGAATGCTG	Type I
2R@16147742@+	GCGGTGCAAGCGCAGGCAAAT	Type I
2R@16151764@+	GCTCGTCATCCCAGAGAAGTT	Type I
2R@16152255@+	TGGGTGTGTCCAAGAAGAAGT	Type I
2R@16162494@+	GTGGCCAGAACGAGAAGCTGG	Type I
2R@16171961@-	GCAGTGGCGGCGACACACTGC	Type I
2R@16172862@-	GCTACTCCATCGACTGCAACA	Type I
2R@16173982@-	TGAGGGTGGCCAAGATACAGG	Type I
2R@16192378@-	TTCGAGCACTCGGCCACCACA	Type I
2R@16211009@+	TGGATAAGTTCGAGGATCATC	Type I
2R@16211518@+	CCACTGAATCCGGACGAAGAG	Type I
2R@1643421@+	CACTGGCACCCTCAACTGCCG	Type II
2R@16438515@-	CAGCTATATTCGCGTCAAAAA	Type I
2R@16448729@-	ATGAGCCCACCAAGGAGGCAA	Type I
2R@16449015@-	GCATAATTGCCGCCGAAATAT	Type I
2R@16451199@-	GGAGGAGAAGCTTAGGGAGCT	Type I
2R@1646214@-	CAGCATGTGACGGGAACGCGC	Type I
2R@1649002@+	ACCTCACGTTCACGGACAGTC	Type I
2R@1649357@+	CGGAGCGGCTCTGGGTCGCAC	Type I
2R@16511177@+	ACTGGACCTTCGCGGGCGACT	Type I
2R@1651438@+	GGTATTCACGCGGAGCGTCCT	Type I
2R@16514553@+	AGAGATGAACCTCAAGCGACA	Type II
2R@16523339@-	GGTCCGTGTACGTGATGGAGT	Type I
2R@1652610@+	GGAAAGTAAGCCAACCACAGG	Type I
2R@16526390@-	CAGAAACAATCGCCAGATTGG	Type I
2R@16527847@-	CCAAGCCATTCGCCATTGTGG	Type I
2R@16530291@-	CAGCAGTCTGCAGGTGTCCGA	Type I
2R@16531135@-	CCGTACATATCGAAGATCAGG	Type I
2R@16532570@+	GGAACGCGAGCGCAAGACACA	Type I
2R@1653707@+	CTAACGTTTGCGGTAAGTGTA	Type I
2R@16545995@+	CCTGGGCATTCGAGGACCGCT	Type I
2R@16711131@-	GGATCACAAGCAGAGCTCCGT	Type I
2R@16711202@-	GATGGATTTGCATCGTTATCC	Type I
2R@16716782@-	GAGCACCATCCGAATGGCATA	Type I
2R@16719814@-	GGATACATTGCAGCGGAAGGC	Type I
2R@16759417@+	CAGCAGACTGCGCCAGGCGGC	Type I
2R@16766177@+	GCAATTGCAGCGCCACTTCGA	Type I
2R@16881229@-	GGAGAACTGCCGGCTAAGCGC	Type I
2R@16881230@-	AGGAGAACTGCCGGCTAAGCG	Type I
2R@16883047@+	TCAGCTACGGCGAGGTGATTC	Type I
2R@16889229@+	AGCCAGTATACGATGCGATAT	Type I
2R@16889267@+	GTTCAGTGAGCGGGCCTTTAA	Type I
2R@16889603@+	GCAGCAGCATCTGGAGGAGAT	Type I
2R@16891996@+	GCCGCCACCGCCGGTCTCCAC	Type I
2R@16897488@-	AGTGGGACATCTGGCGAAAGA	Type I
2R@16898584@-	GCAAAGAGGACGAGGAACTGA	Type I
2R@16902207@+	CGATGGCATACCATGTAAGCA	Type I
2R@16912932@+	CCAACAAGTACGCGGTATCCG	Type I
2R@16913361@+	TTGAACAGGGCTGGGAGTTCT	Type I
2R@16939535@-	GTTGTCTAAACGGAGGATCTC	Type I
2R@16941215@-	ATACGAATACCGAGGTCATTG	Type I
2R@16948634@+	GAAAGTCATACCCGTGGAAAC	Type I
2R@16948818@+	ACGCTGAATACGGAAGGCATA	Type I
2R@16973615@+	TCAAGGCAGGCGCCGAATCGG	Type I
2R@16973702@+	TGAGCACCACCTCCATTGTGC	Type II
2R@16978044@-	GCTGCAGCAGCTGGTGCAGGA	Type I
2R@17013754@-	ATGAGTTGTTCGTAGTCCATC	Type I
2R@17014483@-	AGTATGCACCCTCCACTTTGC	Type II
2R@17018695@-	GAGCGTCTGGCGGAGGTGACG	Type I
2R@17034681@+	CGATCTGGAGCAGCAGAACGC	Type I
2R@17034849@+	GATGCCACCACTGGAGCCAAG	Type I
2R@17037676@-	GCTGCGCAATCGGGAATCGTC	Type I
2R@17053280@-	GAGATCTCCGCGAGGACGTGG	Type I
2R@17055553@-	GAAGTGCAAGCCGGAGTACAA	Type I
2R@17056769@+	TGACTTCTTTCGGAAGATGGA	Type I
2R@17060577@+	TTGGTATGATCAGGGAATCGT	Type I
2R@17061103@+	GTGTGGATTTCGACCATCATT	Type I
2R@17071693@+	CCACGTTAACCGAGACGCCGC	Type I
2R@17077806@+	CTGCAGTTGCCAGATGCCTAC	Type I
2R@17078347@+	AAATATGCAGCATGGAACCCA	Type I
2R@17094442@+	GCTGCATCAGCGGCAGCAGCA	Type I
2R@17164074@+	GGCACCGAATCGGAACTGAAG	Type I
2R@17172596@+	CCGGCCTTATCTCCACCGCCG	Type II
2R@17179201@-	GTTGCTTACTCAGAAGGGTTA	Type I
2R@17180085@-	GCCTCTAATGCGTGCAAATCC	Type I
2R@17191617@+	AGTTGCTGGACGAGGCTTAAC	Type I
2R@17191693@+	GACAACTGGACGGCACTGCTG	Type I
2R@17192278@+	AGAGGGTTTCCAGGATATTGC	Type I
2R@17192956@+	AAAGAGTTTCCTGCTAAATAA	Type I
2R@17193220@+	GCAACACGGTCTGGAGAAGAG	Type I
2R@17194317@+	ATCTCCATCGCCTGGGTCAGA	Type I
2R@17194419@+	GCCTAATGAACGTGATCTACA	Type I
2R@17194583@+	GAGAGTGTATCGCTGCAAAGC	Type I
2R@17198769@-	AATGAGAGTTCGAAGGAGAGG	Type I
2R@17202761@+	TCTGCGACATCGTGCTCAATC	Type I
2R@17203272@+	TCTCGATGCCCTCAACGATCG	Type II
2R@17206727@+	TTGCCGAGACCTGGGCCATAC	Type I
2R@17209875@-	GCACCGCGTCCATAGGTTTCT	Type I
2R@17213149@+	GCTAACGCAACAAGGTAAACT	Type I
2R@17215445@+	CGCTGCCCAGCGGGCGGAAAA	Type I
2R@17216647@+	AGCCTCCAGCCCAAGGGTAAT	Type I
2R@17216648@+	GCCTCCAGCCCAAGGGTAATA	Type I
2R@17223684@+	GTTACTGCTGCCAGGCGACTG	Type I
2R@17223685@+	TTACTGCTGCCAGGCGACTGA	Type I
2R@17225450@+	GGTAAATCTGCAAGGATTACC	Type I
2R@17225484@+	CTGCTCTCACCGGGCCAAACG	Type I
2R@17226194@+	GGAGCTCGTGCAGCAGCAACC	Type I
2R@17226535@+	TGGTGCAACCCCAGATAGGCT	Type I
2R@17226797@+	AAACACCCTTCAACAGCGAAC	Type I
2R@17227282@+	GGACGCAGTTCATCAAGCAGA	Type I
2R@17275944@+	GTTGGGAGAACATGGTTAAGG	Type I
2R@17277984@+	CACCAATGTCCGTGGCTTGGC	Type I
2R@17371122@+	TTCAGCAGCACGGAATCGGAT	Type I
2R@17372105@+	ACAGCTATTCCGCGGTTCCAT	Type I
2R@17374079@+	AGCCGGAGCTCGTGGCTCCAA	Type I
2R@17387461@-	AGTTGCTAACCTCCAACAGCT	Type II
2R@17388367@-	AATCCTCCAGCGAAGTCTTTG	Type I
2R@17388373@-	TAGAGGAATCCTCCAGCGAAG	Type II
2R@17388466@-	CCATGCATGTCAGCGGTAATA	Type I
2R@17388964@-	AATCCGATTCCGAAGATGATC	Type I
2R@17405292@-	CCTGGCTAAGCAGGACATCAA	Type I
2R@17405361@-	TGGTTTCTTTCGCGCCTTGGA	Type I
2R@17471416@+	ATTGCCCAGCCTCCAGGAGCG	Type II
2R@17509653@-	GCAGCAGGTACCGAGATCCAG	Type I
2R@17510056@-	CAACTATAGCCTGGGCTCAAT	Type I
2R@17511227@-	TGTCGAAGAGCGAGCACAACT	Type I
2R@17513940@+	ATGGAGACGCCTCTAATATGT	Type II
2R@17515194@+	CTGGGCGCTGCTGCAGGAGAG	Type I
2R@17518134@+	TCAAAATTTACTGGGTTTCCC	Type I
2R@17523887@+	AGGCGCTTCTCTCGGTGATGC	Type I
2R@17525056@+	GAGCGTATTGCTGCGGCGTGG	Type I
2R@17525094@+	TTCTCGTCCGCGGTGAACCTC	Type I
2R@17525350@+	TGGCCGGCGGCACGGGCGATA	Type I
2R@17538129@+	ACAACAGCGCCAGTGGCTGCA	Type I
2R@17542722@+	GATGCGTCGGCGGAGAAGCGC	Type I
2R@17543668@+	GACAGTATTTCTGGACCCAGA	Type I
2R@17544436@+	TTTGCCCACACGGCATTCGTG	Type I
2R@17547361@-	TCCGTCTCGGCGCTGGAGTTC	Type I
2R@17547382@-	GTCGCCTCGCCGCCGGACGAC	Type I
2R@17552850@+	ACCCAAGGATCTGGATGAAAA	Type I
2R@17555473@-	CCTGCTCATCCTCTACTTAAG	Type II
2R@17555505@-	ATCCTGAAGACTCTAGTGCTG	Type II
2R@17555778@-	TACTATTTATCGCTATCAACG	Type I
2R@17573418@+	CCAGACAATTCGCAAGGACCT	Type I
2R@17597931@-	ACCAGTACATCCAGACCCAGC	Type I
2R@17606697@-	ATGATCTCGACGAGGACGCCG	Type I
2R@17608488@+	CACCATGGATCGACGCCTGAG	Type I
2R@17609720@+	GTCCTCCAAGCGTAGTTACTC	Type I
2R@17922629@+	GCCTGCACCACTCCAAGCAGG	Type II
2R@17956377@+	AGACTGTGGACAGCGGAATGC	Type I
2R@17956677@+	GTCTGGCATTCGAGGGCAAGG	Type I
2R@17959600@-	CGCTTCAATCCCAAGGCCATT	Type I
2R@17964872@+	CATTGTCCAGCATGGCTCGAT	Type I
2R@17969561@+	CGCCTTTGATCGACACATGAG	Type I
2R@17971578@+	GGTCACATTTCGGGATGGAGA	Type I
2R@17971785@+	GTTGCCCCAGCGGCCCAAGCA	Type I
2R@17972050@+	GCTAGTTCTTCGACGTCCTCT	Type I
2R@17992252@+	CCGCCCATTTCAGAAGACTTG	Type I
2R@18010919@+	GCCGCTCCAGCGCAGAAGTGC	Type I
2R@18011399@+	ATTTCCGTAGCTGTGGAAGAT	Type I
2R@18011501@+	AACGGATTAACGCCGCGAAGA	Type I
2R@18014241@-	GTACGCGCAACTCCAGGCACA	Type II
2R@18014425@-	AGGTGATCATCGCTGAAAAGG	Type I
2R@18058811@+	TTGCCAGCGGCAGCAGCAGTT	Type I
2R@18061384@-	ACATTCAGTGCGTGGCTTGGA	Type I
2R@18063306@+	TTGGCTGCTGCGAAGCTCCCT	Type I
2R@18063896@+	GCCAAAATCGCGGAGGAAACA	Type I
2R@18064191@+	ACAGCGTTTGCAAAGAAATTT	Type I
2R@18064360@+	CCCACACGATCGCGGAGTGCT	Type I
2R@18065485@-	ACTGCATCTGCAGGGATTTCC	Type I
2R@18071267@+	GAGTGGCCAGCGAGGGATGCG	Type I
2R@18072384@+	TCTGGGTTTCCAGGATAAAGG	Type I
2R@18103276@+	AGAACGGCGGCTGCAACCACA	Type I
2R@18103843@+	AAATGGACATCGCTGAAAAGC	Type I
2R@18218087@+	GCACTGATCACCACGGATAGG	Type I
2R@18264718@+	AGCAAATCGACGAGCTGGAGA	Type I
2R@18302443@-	ATTTCGTTGGCAAGATCCTGG	Type I
2R@18302462@-	AAGGAGTACCCCAAGTTCAAT	Type I
2R@18308756@+	GTCTCAAGTACGCCTTGACCG	Type I
2R@18309843@+	GCTTCTGAAGCGGGTTAAGGA	Type I
2R@18313606@-	ATGCATTTAGCGTGGCTGTCC	Type I
2R@18366589@+	CTACGCCTGTCCGGAGCACGA	Type I
2R@18366590@+	TACGCCTGTCCGGAGCACGAG	Type I
2R@18369726@+	ACCAGGGCTGCCTGGCACCCA	Type I
2R@18369727@+	CCAGGGCTGCCTGGCACCCAT	Type I
2R@18371918@+	GCAGTGAAAGCGTGGATGAAC	Type I
2R@18375682@+	GAAAGGCATTCGGGGAAACAC	Type I
2R@18375763@+	CAATACCAAGCAGTACTCCGC	Type I
2R@18380231@+	TACCCAAGCCCGCCGTTGTAC	Type I
2R@18384699@-	GACAGCTCCCCGGAAAACTCT	Type I
2R@18385059@-	GGAGGCAGAGCGGGCGGCAGT	Type I
2R@18385166@-	CGGCGGCAAGCGGAATGACTC	Type I
2R@18386060@-	AGGAGGAACGCGAACGAGAGA	Type I
2R@18386483@-	CGCCGGATTGCAGGGTATTCC	Type I
2R@18422584@-	GGGCCTACAACTGGGTGCCCC	Type I
2R@18423219@-	TACGACTTATCGGAAAAGAGT	Type I
2R@18428153@-	TCCGGCTTGGCGGAGGGCGGT	Type I
2R@18443080@-	TGCGGAACTCCTCCAATTCCA	Type II
2R@18443637@-	GCATCTTACCCAGAATGGTCT	Type I
2R@18443638@-	AGCATCTTACCCAGAATGGTC	Type I
2R@18448394@-	GTGTTTGCCCCGAAGTTAAGT	Type I
2R@18448395@-	TGTGTTTGCCCCGAAGTTAAG	Type I
2R@18451738@-	ACCCGCATCCCTCGAGGCGGG	Type II
2R@18452227@-	GTCGGCGAGCCGGGCGTCAGC	Type I
2R@18452580@-	AGTTGGAGTACGTGGATGACC	Type I
2R@18453883@-	CGCTGCTCTGCCAGGCGGATG	Type I
2R@18489054@-	CAACCTGAAACGGAGACTGAC	Type I
2R@18489544@-	TCAGGCCAGCCATGAGATCAT	Type I
2R@18492085@-	CGGATGACGGCGAGGAGGAAC	Type I
2R@18492665@-	AAGCCTGTACCGCGGTTACCG	Type I
2R@18522394@-	CAAGGTACCACAGGAGTTGCA	Type I
2R@18525048@-	GGTCGACGCCCTCCAACGTGG	Type II
2R@18526772@-	GAGGATCTATCAAAGTACGAT	Type I
2R@18527148@-	GCTTGTTCAGCGCCGAGGACT	Type I
2R@18527477@-	CGGGAAGCAGCGGCGTCGCTT	Type I
2R@18528477@-	GACCGAGATCCGCGAGAAGCT	Type I
2R@18532677@-	CTGCCCGTTTCGGAGGCCTTC	Type I
2R@18533711@-	CCGACGATAGCAAGGGTCCCA	Type I
2R@18558665@+	CGAAGGTGATCGAGGAGAACT	Type I
2R@18574042@-	GTTGCAGTTTCTATGCTTAGA	Type I
2R@18593657@-	CACCAAAAGGCGAAGAGAATA	Type I
2R@1863157@-	CACAGCTGGTCAAAGTGGTCA	Type I
2R@1865879@-	GGTAATCATTCGTGGAAACAC	Type I
2R@18691917@-	GCTCCTCAGGCCAAGCTGAAG	Type I
2R@18692315@-	TCAAGGCCATCGACTGTAATC	Type I
2R@18692396@-	CGCCGGCAATCGGAGATTTCG	Type I
2R@18692480@-	TGGTCAAGGACACCAAACGCA	Type I
2R@18692567@-	ATTGGATCAACGAAGTCCACC	Type I
2R@18693471@-	GTCGTCCCATCGCAGCGAAGG	Type I
2R@18736698@-	ACTCCTTCTCCGACGGGTACA	Type I
2R@18736758@-	TTTGAGGAGACCGAAGCATTC	Type I
2R@18736822@-	TAATTGTTTGCTGGAGTACTG	Type I
2R@18742315@+	ACCGTCTGCCCGCCGCTGGTG	Type I
2R@18771273@-	TTATGGGACCCGAGCGCAAGG	Type I
2R@18772040@-	CAAATTTGGGCGGAAAGCTTC	Type I
2R@18772177@-	CAGCATACAACTGGGCAACCA	Type I
2R@18774183@+	CCCCGCTGAACGATGGCTCTC	Type I
2R@18776167@-	TCTAAAGATGCAGATTTGACG	Type I
2R@18782920@+	GAAGGTCAACCTCCAGCGATT	Type II
2R@18810279@-	CCACAAATCGCAGATGAAAGT	Type I
2R@18810770@-	CAGCCAGTCCCTCCAAGGCTC	Type II
2R@18810861@-	TCGCCACCTCCTCCAGTGGCC	Type II
2R@18817794@+	GTCGCACCTCCTCCATGACAA	Type II
2R@18819093@+	AGCCGGAAATCGGAGAGATCC	Type I
2R@18819432@+	GTCTCCTAGCCTCTATCCAAA	Type II
2R@18822583@-	GGATCTAAGACTGTAAGACAG	Type I
2R@18824163@-	TTTTCGCATCCAGCGCAAGCA	Type I
2R@18948208@+	AAAGATTGTGCGGGGTAATCC	Type I
2R@18949710@-	CGGCCCTGGGCGCGGAGTACT	Type I
2R@18949787@-	GGAGGTGTACCTGCAAGCCGT	Type I
2R@18950925@-	GAAACAGCACCTCCAAAAGCG	Type II
[truncated: 6,404 more rows]
