# Supplementary material for: Epitranscriptomic subtyping, visualization, and denoising by global motif visualization
Source: Nat Commun. 2023 Sep 23;14:5944. doi: 10.1038/s41467-023-41653-4 (PMC10517956; doi:10.1038/s41467-023-41653-4)
Supplement: Supplementary file 6 — Supplementary Data 2 [file 41467_2023_41653_MOESM6_ESM.xlsx]

## Sheet: Phase matching
Supplementary Data 2. m6A/m6Am site list analyzed.
Original coordinates (hg38)											A bases			U bases			C bases			G bases
Chromosome	Position	Strand	Center base	X	Y	Cluster	Center base	X	Y	Phase shift	X	Y	Cluster	X	Y	Cluster	X	Y	Cluster	X	Y	Cluster
1	33009320	-	C	9.15193	17.799	2	C	9.15193	17.799	0							9.15193	17.799	1
1	33009323	-	U	6.93607	17.3103	2	U	6.93607	17.3103	0				-1.7448	10.1384	2
1	33010014	-	A	11.8285	17.7714	1	A	11.8285	17.7714	0	-10.8558	7.25976	1
1	33010141	-	U	8.21152	16.9364	2	U	8.21152	16.9364	0				-0.271971	12.155	3
1	33010376	-	C	8.89946	15.6299	2	C	8.89946	15.6299	0							8.89946	15.6299	1
1	33010492	-	U	7.70692	16.6814	2	U	7.70692	16.6814	0				0.0993269	12.7074	3
1	33010554	-	U	7.13207	17.3051	2	U	7.13207	17.3051	0				-1.33384	9.93013	2
1	33013193	-	U	7.19135	17.7924	2	U	7.19135	17.7924	0				-1.96118	12.1508	2
1	33013200	-	A	10.5844	18.9854	1	A	10.5844	18.9854	-1	-9.1289	8.47259	1
1	33021637	-	U	6.78437	17.3962	2	U	6.78437	17.3962	0				-1.63878	10.6064	2
1	33036838	-	U	7.23267	15.8462	2	U	7.23267	15.8462	0				1.25882	13.0522	3
1	23069087	+	A	10.8385	16.3476	1	A	10.8385	16.3476	0	-7.97747	5.51838	2
1	23083586	+	A	10.7754	18.2599	1	A	10.7754	18.2599	0	-8.75058	7.28118	1
1	1754091	-	C	8.56766	17.5507	2	C	8.56766	17.5507	0							8.56766	17.5507	1
1	114717796	-	C	6.57676	17.5992	2	C	6.57676	17.5992	0							6.57676	17.5992	1
1	114720709	-	A	10.031	17.4801	1	A	10.031	17.4801	0	-8.60116	6.30075	1
1	171796679	+	A	11.9849	19.3226	1	A	11.9849	19.3226	1	-10.9007	8.2703	1
1	171796798	+	A	11.4806	16.7495	1	A	11.4806	16.7495	1	-10.0313	5.40757	1
1	23793895	+	A	8.89651	14.6197	2	A	8.89651	14.6197	0	-7.93558	5.29432	2
1	23794949	+	U	7.75058	17.2738	2	U	7.75058	17.2738	0				-0.0857178	11.5086	3
1	109235301	+	A	12.0807	16.6415	1	A	12.0807	16.6415	0	-10.0861	5.23247	1
1	109235988	+	U	7.76875	17.88	2	U	7.76875	17.88	0				-1.14857	11.999	2
1	109237255	+	C	8.93992	17.3493	2	C	8.93992	17.3493	0							8.93992	17.3493	1
1	109237839	+	A	10.676	17.3464	1	A	10.676	17.3464	-1	-9.16281	6.47273	1
1	109237879	+	C	8.81619	15.3723	2	C	8.81619	15.3723	0							8.81619	15.3723	1
1	109238069	+	A	11.2588	17.6898	1	A	11.2588	17.6898	1	-9.81725	7.40361	1
1	19304285	-	G	8.73199	15.3984	2	G	8.73199	15.3984	0										8.73199	15.3984	1
1	19258836	+	A	10.5934	18.507	1	A	10.5934	18.507	0	-9.46248	7.64226	1
1	19258843	+	A	11.4228	17.4049	1	A	11.4228	17.4049	0	-9.82342	6.47906	1
1	19258888	+	A	11.2349	17.3687	1	A	11.2349	17.3687	-1	-9.52867	6.13458	1
1	36136846	-	C	8.44927	16.5398	2	C	8.44927	16.5398	0							8.44927	16.5398	1
1	36136950	-	A	12.1651	18.6025	1	A	12.1651	18.6025	0	-11.5754	7.80725	1
1	36137050	-	A	10.2282	18.1756	1	A	10.2282	18.1756	0	-8.39051	7.61762	1
1	36137878	-	A	12.0257	18.2741	1	A	12.0257	18.2741	0	-10.4302	8.18964	1
1	36140129	-	U	10.8507	15.9085	1	U	10.8507	15.9085	0				0.869071	11.9787	3
1	36149352	-	C	9.38689	15.2486	2	C	9.38689	15.2486	0							9.38689	15.2486	1
1	16393380	+	U	9.53866	17.778	1	U	9.53866	17.778	0				-0.443389	10.1049	3
1	16395229	+	A	12.6639	17.7291	1	A	12.6639	17.7291	0	-11.473	6.42552	1
1	16395229	+	A	12.5424	17.672	1	A	12.5424	17.672	-1	-11.4614	6.44006	1
1	16395428	+	A	11.5055	17.1555	1	A	11.5055	17.1555	0	-10.3082	6.54396	1
1	16395630	+	U	6.60886	17.6363	2	U	6.60886	17.6363	0				-2.31951	10.6792	2
1	16395786	+	U	7.72294	16.78	2	U	7.72294	16.78	0				0.128821	11.0207	3
1	23787359	+	A	10.3231	17.2097	1	A	10.3231	17.2097	0	-8.43481	6.27261	2
1	23787442	+	A	11.7956	17.8742	1	A	11.7956	17.8742	-1	-10.3994	7.34731	1
1	23787996	+	U	7.26861	16.4402	2	U	7.26861	16.4402	0				-0.745687	10.146	3
1	40770949	+	A	11.6403	18.2099	1	A	11.6403	18.2099	0	-10.2251	7.49374	1
1	205713573	-	A	10.6228	18.1099	1	A	10.6228	18.1099	0	-10.2616	7.74555	1
1	205714013	-	A	11.8374	19.2954	1	A	11.8374	19.2954	1	-9.78331	9.5497	1
1	205714128	-	C	8.86773	15.8273	2	C	8.86773	15.8273	0							8.86773	15.8273	1
1	205717804	-	A	12.4375	18.6424	1	A	12.4375	18.6424	0	-11.6917	7.47351	1
1	205717908	-	A	11.5386	19.5132	1	A	11.5386	19.5132	-1	-10.1683	9.38758	1
1	22086737	+	C	8.93398	16.181	2	C	8.93398	16.181	0							8.93398	16.181	1
1	22091981	+	U	6.54378	17.5437	2	U	6.54378	17.5437	0				-2.57739	11.0373	2
1	202335052	-	U	8.4914	15.9149	2	U	8.4914	15.9149	0				-0.964587	11.4785	2
1	1785542	-	C	8.84932	15.4497	2	C	8.84932	15.4497	0							8.84932	15.4497	1
1	1786115	-	A	9.6209	18.5878	1	A	9.6209	18.5878	0	-7.65498	7.86604	1
1	1217429	-	A	12.0913	17.3948	1	A	12.0913	17.3948	0	-10.0509	5.82826	1
1	1228488	-	G	9.92912	17.4155	1	G	9.92912	17.4155	0										9.92912	17.4155	1
1	63630003	+	U	7.22744	14.7617	2	U	7.22744	14.7617	0				2.17185	9.57327	1
1	63634931	+	C	9.41364	15.4069	2	C	9.41364	15.4069	0							9.41364	15.4069	1
1	63654363	+	G	9.43979	16.5405	2	G	9.43979	16.5405	0										9.43979	16.5405	1
1	63654451	+	U	7.39345	15.5526	2	U	7.39345	15.5526	0				0.345698	10.7899	3
1	63659596	+	C	11.8594	15.7952	1	C	11.8594	15.7952	0							11.8594	15.7952	1
1	63659723	+	A	10.0852	15.9187	2	A	10.0852	15.9187	0	-7.14743	7.02635	2
1	63659868	+	A	11.5928	16.3341	1	A	11.5928	16.3341	0	-9.15974	5.06396	1
1	63660114	+	U	7.34877	17.5123	2	U	7.34877	17.5123	0				-1.28743	10.1992	2
1	227731747	-	C	9.39911	15.7056	2	C	9.39911	15.7056	0							9.39911	15.7056	1
1	227731801	-	A	12.0386	17.8875	1	A	12.0386	17.8875	1	-10.8866	7.22517	1
1	227732210	-	A	11.3492	17.7569	1	A	11.3492	17.7569	0	-10.0058	7.73726	1
1	227732318	-	A	10.0095	18.6784	1	A	10.0095	18.6784	0	-8.15983	8.21123	1
1	227732369	-	A	10.5908	18.0902	1	A	10.5908	18.0902	-1	-9.44909	7.25434	1
1	227732570	-	A	11.9223	17.8026	1	A	11.9223	17.8026	-1	-10.6498	7.04229	1
1	227732570	-	A	11.9715	17.6425	1	A	11.9715	17.6425	0	-10.6173	7.0489	1
1	227733457	-	U	7.91564	14.5645	2	U	7.91564	14.5645	0				2.56473	10.5123	1
1	227734724	-	U	8.21488	14.8931	2	U	8.21488	14.8931	0				1.52162	10.8601	1
1	39743854	+	U	7.0378	17.1603	2	U	7.0378	17.1603	0				-0.875722	11.6047	2
1	39748944	+	U	7.47145	16.302	2	U	7.47145	16.302	0				0.603355	13.3602	3
1	39752951	+	U	8.09397	17.1064	2	U	8.09397	17.1064	0				-0.417469	13.3312	3
1	39753527	+	A	11.6954	16.8621	1	A	11.6954	16.8621	0	-10.4434	5.75368	1
1	39753646	+	A	11.3585	16.7983	1	A	11.3585	16.7983	1	-10.0068	5.49394	1
1	32226317	+	A	10.296	18.2846	1	A	10.296	18.2846	1	-8.96335	7.40232	1
1	32228559	+	U	7.25113	16.7478	2	U	7.25113	16.7478	0				-0.401097	9.16031	3
1	32228596	+	A	11.468	17.1157	1	A	11.468	17.1157	-1	-9.42841	5.68446	1
1	32231168	+	A	10.352	16.5505	1	A	10.352	16.5505	0	-7.5633	6.14739	2
1	32231557	+	A	11.9011	18.7522	1	A	11.9011	18.7522	-1	-10.4205	9.23308	1
1	46248310	+	C	7.66587	16.2067	2	C	7.66587	16.2067	0							7.66587	16.2067	1
1	26942956	+	U	8.17878	16.0256	2	U	8.17878	16.0256	0				0.965534	11.8726	3
1	39564740	-	C	9.48296	15.2898	2	C	9.48296	15.2898	0							9.48296	15.2898	1
1	39568840	-	U	7.10667	17.4516	2	U	7.10667	17.4516	0				-1.29077	10.6257	2
1	39575761	-	A	11.3123	16.8449	1	A	11.3123	16.8449	0	-11.7848	7.67645	1
1	39575890	-	A	11.2715	16.2361	1	A	11.2715	16.2361	1	-9.58472	4.80575	1
1	39576204	-	A	8.98331	16.9128	2	A	8.98331	16.9128	0	-7.5872	7.45106	1
1	241500570	-	A	12.4839	16.131	1	A	12.4839	16.131	0	-8.26614	6.31308	2
1	119712028	+	U	7.69395	16.2408	2	U	7.69395	16.2408	0				0.650668	12.7663	3
1	119721316	+	U	6.93635	17.5614	2	U	6.93635	17.5614	0				-2.19603	11.4926	2
1	119723385	+	U	8.49026	15.5117	2	U	8.49026	15.5117	0				0.872665	9.46777	1
1	119727079	+	C	9.1389	15.1875	2	C	9.1389	15.1875	0							9.1389	15.1875	1
1	119742836	+	A	9.11127	14.9042	2	A	9.11127	14.9042	0	-7.29419	6.2308	2
1	6281137	-	C	8.9184	15.6515	2	C	8.9184	15.6515	0							8.9184	15.6515	1
1	1336152	-	A	11.6679	19.4846	1	A	11.6679	19.4846	0	-9.56318	9.89552	1
1	1338550	-	C	8.96314	16.4107	2	C	8.96314	16.4107	0							8.96314	16.4107	1
1	54850323	-	A	10.2194	18.1437	1	A	10.2194	18.1437	-1	-9.37494	7.18028	1
1	54850766	-	A	11.2417	18.3842	1	A	11.2417	18.3842	0	-11.1138	8.21039	1
1	54851188	-	U	7.62681	17.0068	2	U	7.62681	17.0068	0				-0.435929	9.25018	3
1	54851228	-	U	8.40738	15.1895	2	U	8.40738	15.1895	0				2.27473	11.8919	3
1	54851290	-	A	11.3922	15.8774	1	A	11.3922	15.8774	0	-9.44003	4.47207	1
1	54851413	-	A	12.6099	17.1846	1	A	12.6099	17.1846	1	-11.5631	6.16627	1
1	54851451	-	A	11.4578	17.6879	1	A	11.4578	17.6879	0	-9.71181	7.42026	1
1	54851695	-	A	11.0669	17.1091	1	A	11.0669	17.1091	0	-9.04965	5.89187	1
1	54852018	-	G	8.93571	17.0421	2	G	8.93571	17.0421	0										8.93571	17.0421	1
1	54853528	-	A	9.58022	18.4658	1	A	9.58022	18.4658	0	-9.85113	9.66306	1
1	54871494	-	A	10.6952	16.8982	1	A	10.6952	16.8982	0	-8.3259	5.99142	2
1	175006790	+	C	7.7324	16.9954	2	C	7.7324	16.9954	0							7.7324	16.9954	1
1	175008676	+	C	12.0858	16.6193	1	C	12.0858	16.6193	0							12.0858	16.6193	1
1	175010094	+	U	7.16597	17.2946	2	U	7.16597	17.2946	0				-1.81	12.6609	2
1	175010101	+	A	12.3118	18.8186	1	A	12.3118	18.8186	-1	-11.0498	9.29787	1
1	54200240	+	C	8.10222	14.9431	2	C	8.10222	14.9431	0							8.10222	14.9431	1
1	54200245	+	U	7.81593	14.7086	2	U	7.81593	14.7086	0				2.1942	10.0159	1
1	54200405	+	A	12.2826	17.6784	1	A	12.2826	17.6784	0	-10.8549	6.42524	1
1	54200494	+	A	11.5345	17.1858	1	A	11.5345	17.1858	0	-9.66614	6.00415	1
1	54205040	+	C	8.92752	16.1487	2	C	8.92752	16.1487	0							8.92752	16.1487	1
1	54210124	+	U	7.56332	15.074	2	U	7.56332	15.074	0				1.67113	9.76431	1
1	54212515	+	U	7.81199	16.93	2	U	7.81199	16.93	0				0.136381	12.846	3
1	54216244	+	A	12.0957	17.3049	1	A	12.0957	17.3049	0	-10.8241	6.37824	1
1	6223886	-	A	11.7401	18.8588	1	A	11.7401	18.8588	0	-11.2803	7.79726	1
1	6224152	-	U	8.05501	15.847	2	U	8.05501	15.847	0				0.737131	10.9114	3
1	6224438	-	A	7.83748	18.2922	2	A	7.83748	18.2922	0	-7.44534	6.81381	2
1	6224741	-	A	11.5286	16.7357	1	A	11.5286	16.7357	-1	-10.3351	5.63325	1
1	6225024	-	A	10.9757	18.3723	1	A	10.9757	18.3723	-1	-9.13244	7.65117	1
1	6225029	-	A	11.8086	18.2931	1	A	11.8086	18.2931	-1	-9.66438	8.08145	1
1	6225087	-	A	13.068	18.2635	1	A	13.068	18.2635	-1	-12.5023	7.21629	1
1	6233509	-	G	8.2689	17.6047	2	G	8.2689	17.6047	0										8.2689	17.6047	1
1	6234953	-	C	8.80268	16.1034	2	C	8.80268	16.1034	0							8.80268	16.1034	1
1	6185411	-	U	6.88741	17.0973	2	U	6.88741	17.0973	0				-1.07589	10.5633	3
1	6185989	-	U	12.099	17.7797	1	U	12.099	17.7797	0				-0.70863	11.747	2
1	6186017	-	A	8.47679	14.7122	2	A	8.47679	14.7122	0	-7.12234	7.32714	2
1	6186226	-	U	8.00028	16.4374	2	U	8.00028	16.4374	0				-0.91833	13.0948	3
1	7965388	+	U	7.19453	16.902	2	U	7.19453	16.902	0				-2.55979	11.5888	2
1	7970899	+	U	7.1652	16.0706	2	U	7.1652	16.0706	0				2.14832	11.7875	3
1	7984957	+	C	9.04523	15.1326	2	C	9.04523	15.1326	0							9.04523	15.1326	1
1	29148559	-	U	8.00605	15.5595	2	U	8.00605	15.5595	0				0.00689883	10.7782	3
1	29148647	-	A	10.1358	15.8187	2	A	10.1358	15.8187	0	-7.52059	8.02201	1
1	111440352	-	A	10.8637	18.4666	1	A	10.8637	18.4666	0	-9.54738	7.87361	1
1	111440485	-	U	6.99145	16.8694	2	U	6.99145	16.8694	0				-0.894788	10.5772	3
1	111456127	+	U	7.15943	15.42	2	U	7.15943	15.42	0				0.358781	9.95475	3
1	111456723	+	C	9.24764	15.9012	2	C	9.24764	15.9012	0							9.24764	15.9012	1
1	32329077	+	G	11.1278	17.8026	1	G	11.1278	17.8026	0										11.1278	17.8026	1
1	32331700	+	A	11.2999	17.5462	1	A	11.2999	17.5462	0	-10.5375	6.53166	1
1	112670994	+	G	10.6705	18.2844	1	G	10.6705	18.2844	0										10.6705	18.2844	1
1	112671029	+	U	7.42194	17.872	2	U	7.42194	17.872	0				-1.28671	12.5673	2
1	155256201	-	A	11.6147	17.9268	1	A	11.6147	17.9268	0	-9.1475	9.43503	1
1	35183817	-	A	11.6428	19.1627	1	A	11.6428	19.1627	0	-10.2363	9.34839	1
1	11054706	-	A	11.5499	17.5635	1	A	11.5499	17.5635	0	-9.97623	7.07212	1
1	11054730	-	U	7.79226	15.5213	2	U	7.79226	15.5213	0				1.79907	12.0095	3
1	11054733	-	U	8.09391	15.4218	2	U	8.09391	15.4218	0				1.53634	9.76745	1
1	11054824	-	U	9.01333	15.4552	2	U	9.01333	15.4552	0				1.64063	12.359	3
1	11054981	-	U	7.47171	15.7821	2	U	7.47171	15.7821	0				0.4389	11.974	3
1	11056013	-	A	9.90735	15.4107	2	A	9.90735	15.4107	0	-7.2176	5.83674	2
1	11056055	-	U	10.2254	15.6754	2	U	10.2254	15.6754	0				-0.375995	11.908	3
1	11674736	-	A	11.192	18.3575	1	A	11.192	18.3575	0	-9.18753	8.03274	1
1	67687879	+	A	9.39494	18.6651	1	A	9.39494	18.6651	0	-7.01726	8.2508	1
1	68155239	-	U	7.38246	16.5102	2	U	7.38246	16.5102	0				-0.783604	11.6475	2
1	70439427	+	U	6.73027	17.5212	2	U	6.73027	17.5212	0				-1.91049	10.1622	2
1	201134934	-	A	10.3747	18.035	1	A	10.3747	18.035	0	-8.33834	7.48168	1
1	36091734	+	A	9.8684	15.1524	2	A	9.8684	15.1524	0	-7.2612	5.95841	2
1	36093235	+	A	12.9214	18.0796	1	A	12.9214	18.0796	0	-12.2698	6.86083	1
1	36093725	+	A	11.2791	15.6837	1	A	11.2791	15.6837	0	-8.39569	5.14223	2
1	36180410	+	A	10.8857	18.5798	1	A	10.8857	18.5798	0	-8.97739	7.1434	1
1	36180542	+	C	8.24144	15.806	2	C	8.24144	15.806	0							8.24144	15.806	1
1	36455808	-	A	10.275	18.5373	1	A	10.275	18.5373	0	-8.18939	8.10661	1
1	17022717	-	U	6.91212	15.8484	2	U	6.91212	15.8484	0				1.25755	9.09712	1
1	17023979	-	U	6.47861	16.7028	2	U	6.47861	16.7028	0				-2.16098	12.0003	2
1	84496355	+	U	7.35655	14.6753	2	U	7.35655	14.6753	0				2.00827	10.2373	1
1	150265495	-	C	8.64894	17.231	2	C	8.64894	17.231	0							8.64894	17.231	1
1	150265530	-	U	6.73387	17.6733	2	U	6.73387	17.6733	0				-2.33674	10.9696	2
1	150265691	-	U	8.08537	14.9865	2	U	8.08537	14.9865	0				2.01016	10.8108	1
1	150265859	-	U	6.6949	17.6257	2	U	6.6949	17.6257	0				-2.33909	10.7333	2
1	150265937	-	A	12.1408	16.5281	1	A	12.1408	16.5281	0	-11.2505	5.42978	1
1	150266051	-	A	12.0197	18.1819	1	A	12.0197	18.1819	0	-10.9081	7.73881	1
1	150266134	-	A	11.2865	17.265	1	A	11.2865	17.265	-1	-9.82887	6.19625	1
1	150266513	-	A	11.853	17.1558	1	A	11.853	17.1558	0	-10.3562	6.2216	1
1	150266589	-	U	8.02584	17.1963	2	U	8.02584	17.1963	0				-0.571513	12.9475	3
1	150267151	-	U	7.52612	18.1888	2	U	7.52612	18.1888	0				-1.94189	12.1217	2
1	150268794	-	U	7.33862	17.1826	2	U	7.33862	17.1826	0				-2.08436	12.6047	2
1	42746651	-	A	11.4511	19.439	1	A	11.4511	19.439	-1	-10.0578	9.33702	1
1	42926639	-	A	13.0826	17.9746	1	A	13.0826	17.9746	0	-12.0536	6.42545	1
1	42926639	-	A	13.0672	17.9843	1	A	13.0672	17.9843	1	-12.0221	6.45906	1
1	42926848	-	A	9.99316	18.8901	1	A	9.99316	18.8901	0	-7.84366	8.68205	1
1	42926881	-	A	11.7989	18.4118	1	A	11.7989	18.4118	0	-10.4126	7.89945	1
1	43360861	+	G	8.56833	16.0531	2	G	8.56833	16.0531	0										8.56833	16.0531	1
1	43978043	+	U	6.8886	17.1579	2	U	6.8886	17.1579	0				-1.23789	9.41287	2
1	43978044	+	U	6.90152	17.8646	2	U	6.90152	17.8646	0				-2.27803	10.43	2
1	43978059	+	C	8.77463	16.1396	2	C	8.77463	16.1396	0							8.77463	16.1396	1
1	43979504	+	A	11.1884	16.3552	1	A	11.1884	16.3552	0	-9.48139	5.06059	1
1	43990411	+	A	13.1273	18.3017	1	A	13.1273	18.3017	1	-12.5062	7.22652	1
1	43990411	+	A	13.1274	18.3035	1	A	13.1274	18.3035	0	-12.5274	7.21381	1
1	43990411	+	A	13.1133	18.2974	1	A	13.1133	18.2974	-1	-12.4887	7.23641	1
1	43990458	+	A	13.0268	17.5625	1	A	13.0268	17.5625	1	-12.2651	5.73093	1
1	43990458	+	A	13.0424	17.5594	1	A	13.0424	17.5594	0	-12.2563	5.73725	1
1	43990458	+	A	13.0148	17.5623	1	A	13.0148	17.5623	-1	-12.2478	5.73283	1
1	43990541	+	A	11.7488	17.2185	1	A	11.7488	17.2185	0	-10.1814	6.20628	1
1	43990547	+	A	10.6599	17.8981	1	A	10.6599	17.8981	0	-8.77047	7.02277	1
1	43990912	+	U	7.03328	16.7077	2	U	7.03328	16.7077	0				-0.815534	9.76883	3
1	44221361	-	A	11.7124	18.2113	1	A	11.7124	18.2113	0	-10.3284	8.14805	1
1	44221520	-	U	8.25885	16.148	2	U	8.25885	16.148	0				1.36161	11.5044	3
1	44319671	-	U	7.41238	16.2862	2	U	7.41238	16.2862	0				0.510585	11.7169	3
1	44339190	-	U	6.42248	17.0325	2	U	6.42248	17.0325	0				-2.28773	11.9596	2
1	44339193	-	A	11.1219	17.4972	1	A	11.1219	17.4972	0	-9.7206	6.38367	1
1	45552540	+	U	7.58263	15.3596	2	U	7.58263	15.3596	0				1.25346	10.933	3
1	45568121	+	A	9.90262	15.306	2	A	9.90262	15.306	0	-7.14314	6.42338	2
1	45568670	+	U	12.443	17.6471	1	U	12.443	17.6471	0				0.320235	11.367	3
1	45568933	+	G	9.28811	16.6652	2	G	9.28811	16.6652	0										9.28811	16.6652	1
1	45514908	-	U	7.46668	14.8684	2	U	7.46668	14.8684	0				1.21594	9.91101	1
1	45515674	-	U	8.23863	16.2247	2	U	8.23863	16.2247	0				-0.0475259	11.7009	3
1	45515734	-	U	9.99921	16.8701	2	U	9.99921	16.8701	0				-0.0579182	10.3036	3
1	45515792	-	U	7.38128	17.8839	2	U	7.38128	17.8839	0				-1.75209	11.8863	2
1	45519029	-	U	7.25624	15.0543	2	U	7.25624	15.0543	0				0.805497	9.67488	1
1	45521851	-	U	6.46858	17.2368	2	U	6.46858	17.2368	0				-2.46525	11.1402	2
1	100990310	-	C	9.37658	18.1815	1	C	9.37658	18.1815	0							9.37658	18.1815	1
1	100990535	-	A	12.3162	17.6875	1	A	12.3162	17.6875	0	-11.1632	7.43272	1
1	101001509	-	A	9.80247	18.0022	1	A	9.80247	18.0022	0	-8.07589	7.80607	1
1	101025414	-	A	10.1792	15.726	2	A	10.1792	15.726	0	-8.25394	6.21787	2
1	173485468	+	A	10.1794	15.4336	2	A	10.1794	15.4336	0	-7.28537	6.05374	2
1	173485477	+	U	7.37056	14.6649	2	U	7.37056	14.6649	0				2.45523	9.69945	1
1	173486263	+	U	6.44718	17.4141	2	U	6.44718	17.4141	0				-2.29436	11.0399	2
1	173486295	+	U	8.16277	15.7178	2	U	8.16277	15.7178	0				0.00567087	10.2921	3
1	173488532	+	U	6.91001	17.2539	2	U	6.91001	17.2539	0				-1.30166	9.31006	2
1	25900379	-	U	6.89482	16.899	2	U	6.89482	16.899	0				-1.98949	11.4938	2
1	25900494	-	G	8.92235	17.0232	2	G	8.92235	17.0232	0										8.92235	17.0232	1
1	25900637	-	U	7.75242	17.39	2	U	7.75242	17.39	0				-0.130639	9.57313	3
1	25900727	-	U	7.65616	17.225	2	U	7.65616	17.225	0				-0.853083	11.2017	2
1	25900951	-	U	7.28195	17.1092	2	U	7.28195	17.1092	0				-0.0581341	9.11671	1
1	25901506	-	A	10.5979	19.0386	1	A	10.5979	19.0386	-1	-8.5881	9.01761	1
1	25901582	-	U	7.80301	15.1022	2	U	7.80301	15.1022	0				0.923578	9.65004	1
1	212445837	+	U	8.11222	16.2753	2	U	8.11222	16.2753	0				0.692881	11.1282	3
1	212446069	+	U	7.62365	16.148	2	U	7.62365	16.148	0				0.683167	12.5178	3
1	27891569	-	A	9.77448	18.6092	1	A	9.77448	18.6092	0	-7.58869	7.86279	1
1	27894092	-	U	7.92798	17.8222	2	U	7.92798	17.8222	0				-1.68017	10.5614	2
1	27894328	-	U	7.65657	16.6136	2	U	7.65657	16.6136	0				0.699791	11.8742	3
1	27914511	-	U	7.95583	17.8353	2	U	7.95583	17.8353	0				-1.79444	12.894	2
1	27843262	+	A	9.99196	17.7436	1	A	9.99196	17.7436	1	-7.77638	7.33833	1
1	27850133	+	A	11.523	17.2456	1	A	11.523	17.2456	1	-9.69338	6.10198	1
1	27850240	+	A	11.3886	18.6422	1	A	11.3886	18.6422	0	-9.44972	8.11887	1
1	27850995	+	U	6.6301	17.3767	2	U	6.6301	17.3767	0				-1.31393	11.0448	2
1	175018528	-	U	8.13022	14.8531	2	U	8.13022	14.8531	0				2.317	10.9272	1
1	11023794	+	U	7.57343	17.6515	2	U	7.57343	17.6515	0				-1.4542	12.4513	2
1	32014060	+	A	12.1553	17.002	1	A	12.1553	17.002	1	-10.6598	6.06025	1
1	32042533	+	A	12.0097	16.4991	1	A	12.0097	16.4991	-1	-10.034	5.78784	1
1	32042615	+	A	11.8316	19.5042	1	A	11.8316	19.5042	0	-9.96045	9.62022	1
1	32043769	+	U	6.83822	16.5296	2	U	6.83822	16.5296	0				-0.366443	10.303	3
1	32094883	+	U	7.35676	16.3207	2	U	7.35676	16.3207	0				0.386544	12.4158	3
1	32100537	+	C	9.42736	15.9493	2	C	9.42736	15.9493	0							9.42736	15.9493	1
1	32102694	+	A	11.4237	16.3361	1	A	11.4237	16.3361	0	-9.20971	4.77528	1
1	160289440	-	C	9.0731	15.733	2	C	9.0731	15.733	0							9.0731	15.733	1
1	160289577	-	A	10.6025	19.4925	1	A	10.6025	19.4925	0	-10.2869	9.27143	1
1	160289651	-	A	10.5008	17.0659	1	A	10.5008	17.0659	1	-7.96573	6.60428	2
1	160289915	-	U	6.79731	15.8616	2	U	6.79731	15.8616	0				0.54365	10.321	3
1	160290564	-	A	8.85477	14.8022	2	A	8.85477	14.8022	0	-7.88624	5.53053	2
1	160291409	-	A	9.49732	15.4441	2	A	9.49732	15.4441	0	-7.31779	6.67987	2
1	50974025	+	A	10.3516	18.254	1	A	10.3516	18.254	0	-8.71159	7.57899	1
1	50974165	+	C	10.3307	17.4322	1	C	10.3307	17.4322	0							10.3307	17.4322	1
1	46635456	-	G	10.3315	16.5192	1	G	10.3315	16.5192	0										10.3315	16.5192	1
1	46635803	-	A	10.2618	15.9652	2	A	10.2618	15.9652	0	-7.44045	8.05859	1
1	155614179	+	A	12.0867	18.9443	1	A	12.0867	18.9443	0	-11.3615	7.74191	1
1	155614269	+	A	11.9362	18.434	1	A	11.9362	18.434	0	-9.37539	5.94338	1
1	155614290	+	G	8.55526	14.5632	2	G	8.55526	14.5632	0										8.55526	14.5632	1
1	155614308	+	A	10.0305	17.5383	1	A	10.0305	17.5383	0	-11.1747	8.08023	1
1	35602116	-	U	8.09358	16.84	2	U	8.09358	16.84	0				0.096837	13.0589	3
1	35602262	-	C	10.4091	16.8325	1	C	10.4091	16.8325	0							10.4091	16.8325	1
1	35609294	-	U	7.9824	16.9004	2	U	7.9824	16.9004	0				-0.201393	13.4359	3
1	35636353	-	A	11.6951	19.341	1	A	11.6951	19.341	1	-10.4105	9.37534	1
1	45013754	+	C	10.171	15.913	2	C	10.171	15.913	0							10.171	15.913	1
1	45014519	+	U	7.60652	16.8732	2	U	7.60652	16.8732	0				0.346454	9.38961	1
1	28210592	-	A	10.0357	17.64	1	A	10.0357	17.64	0	-7.91739	7.2484	1
1	1311637	-	U	12.9724	17.2781	1	U	12.9724	17.2781	0				-0.346585	11.9853	3
1	1311843	-	C	9.34364	15.7317	2	C	9.34364	15.7317	0							9.34364	15.7317	1
1	1312114	-	A	10.1164	15.6516	2	A	10.1164	15.6516	0	-7.31754	5.99043	2
1	1319510	-	A	12.2964	16.1736	1	A	12.2964	16.1736	0	-10.5188	4.73809	1
1	1319510	-	A	12.295	16.2146	1	A	12.295	16.2146	1	-10.5687	4.72387	1
1	1320493	-	G	9.05126	15.908	2	G	9.05126	15.908	0										9.05126	15.908	1
1	3780622	-	U	7.35126	17.8445	2	U	7.35126	17.8445	0				-1.94311	12.0027	2
1	3780855	-	U	7.72842	15.9031	2	U	7.72842	15.9031	0				0.475863	11.6284	3
1	28259784	+	C	8.64176	17.086	2	C	8.64176	17.086	0							8.64176	17.086	1
1	28272663	+	U	8.21557	17.109	2	U	8.21557	17.109	0				-0.441273	12.8693	3
1	28272721	+	U	8.67216	15.4842	2	U	8.67216	15.4842	0				1.82902	11.4322	1
1	28274933	+	A	10.3114	17.7853	1	A	10.3114	17.7853	0	-8.21825	6.92399	1
1	28279222	+	A	10.8799	19.1312	1	A	10.8799	19.1312	0	-9.70755	8.72351	1
1	28280844	+	A	11.1821	16.664	1	A	11.1821	16.664	-1	-9.78757	4.70817	1
1	28280969	+	A	13.0281	17.5913	1	A	13.0281	17.5913	1	-12.1171	5.46727	1
1	28281146	+	A	12.1608	16.8834	1	A	12.1608	16.8834	-1	-10.8868	5.82384	1
1	28281153	+	A	10.8785	18.1776	1	A	10.8785	18.1776	0	-9.63078	7.43633	1
1	28281197	+	A	11.6821	17.2395	1	A	11.6821	17.2395	0	-10.384	5.95313	1
1	28281881	+	U	7.68185	17.4866	2	U	7.68185	17.4866	0				0.695224	9.32676	1
1	28282075	+	A	11.4657	16.12	1	A	11.4657	16.12	0	-9.2508	4.79514	1
1	40071783	+	U	8.20127	17.4789	2	U	8.20127	17.4789	0				-1.4055	10.9179	2
1	46278567	-	U	8.22575	17.0328	2	U	8.22575	17.0328	0				0.56836	10.1615	3
1	46278593	-	A	9.44685	15.9251	2	A	9.44685	15.9251	0	-7.8698	6.81095	2
1	46278905	-	A	11.3531	18.1701	1	A	11.3531	18.1701	1	-9.66901	7.98284	1
1	46278960	-	A	9.5115	15.2866	2	A	9.5115	15.2866	0	-7.62815	6.65946	2
1	46280489	-	C	9.33948	15.2284	2	C	9.33948	15.2284	0							9.33948	15.2284	1
1	46281295	-	A	10.7649	17.5359	1	A	10.7649	17.5359	1	-8.95801	5.40992	1
1	46285402	-	C	10.3176	17.1376	1	C	10.3176	17.1376	0							10.3176	17.1376	1
1	46285427	-	C	9.92821	18.4138	1	C	9.92821	18.4138	0							9.92821	18.4138	1
1	46285704	-	C	9.9135	16.9926	2	C	9.9135	16.9926	0							9.9135	16.9926	1
1	46286105	-	C	8.88914	17.1721	2	C	8.88914	17.1721	0							8.88914	17.1721	1
1	155727678	+	U	7.28157	16.9448	2	U	7.28157	16.9448	0				-1.3385	10.8576	2
1	155736972	+	U	7.42808	17.8627	2	U	7.42808	17.8627	0				-1.29184	12.178	2
1	155738362	+	A	12.235	18.6047	1	A	12.235	18.6047	1	-11.5129	8.32952	1
1	155738367	+	A	11.279	17.0526	1	A	11.279	17.0526	0	-10.0002	6.71639	1
1	43970651	+	G	9.12361	15.5546	2	G	9.12361	15.5546	0										9.12361	15.5546	1
1	43972568	+	A	11.9261	18.6493	1	A	11.9261	18.6493	0	-10.0392	8.66435	1
1	43972568	+	A	11.9091	18.6515	1	A	11.9091	18.6515	-1	-10.0558	8.63998	1
1	43972588	+	A	10.7707	19.5068	1	A	10.7707	19.5068	0	-8.56022	9.58231	1
1	43972839	+	A	10.0844	15.8001	2	A	10.0844	15.8001	0	-7.53897	5.92283	2
1	45618139	+	U	7.09719	15.7612	2	U	7.09719	15.7612	0				1.46041	12.9743	3
1	109737471	-	A	11.2515	15.9501	1	A	11.2515	15.9501	0	-9.8501	5.41111	1
1	110401278	-	A	6.66611	17.934	2	A	6.66611	17.934	1	-11.5641	8.81672	1
1	110401323	-	U	7.25941	16.8828	2	U	7.25941	16.8828	0				-0.901971	10.0169	3
1	201957364	+	U	6.74942	16.9081	2	U	6.74942	16.9081	0				-1.56901	11.2512	2
1	201969679	+	A	10.3075	19.2973	1	A	10.3075	19.2973	1	-8.23392	9.2024	1
1	201969679	+	A	10.3	19.3055	1	A	10.3	19.3055	0	-8.22323	9.22692	1
1	201969877	+	A	11.152	16.7054	1	A	11.152	16.7054	0	-9.88609	5.06882	1
1	201969969	+	U	6.54395	17.5519	2	U	6.54395	17.5519	0				-1.34112	9.61601	2
1	201970036	+	U	8.28066	17.22	2	U	8.28066	17.22	0				-1.80814	12.2024	2
1	32775586	-	A	12.7978	17.0848	1	A	12.7978	17.0848	0	-11.6368	7.05221	1
1	32775866	-	A	11.4839	19.2458	1	A	11.4839	19.2458	0	-10.4169	9.10809	1
1	32775866	-	A	11.5675	19.1765	1	A	11.5675	19.1765	1	-10.3992	9.15384	1
1	32775901	-	A	9.96102	18.3055	1	A	9.96102	18.3055	-1	-11.1547	7.35438	1
1	32775973	-	A	9.40479	15.452	2	A	9.40479	15.452	0	-7.76366	5.82491	2
1	32779444	-	U	7.73644	16.5377	2	U	7.73644	16.5377	0				0.704917	13.286	3
1	32779486	-	C	9.05014	16.0259	2	C	9.05014	16.0259	0							9.05014	16.0259	1
1	32786441	-	U	6.99214	16.4788	2	U	6.99214	16.4788	0				0.919939	10.4492	1
1	32786998	-	U	7.35809	15.0964	2	U	7.35809	15.0964	0				1.6533	9.13031	1
1	32797841	-	U	7.09319	17.3272	2	U	7.09319	17.3272	0				-1.60484	10.8526	2
1	32806582	-	C	9.88955	16.5005	2	C	9.88955	16.5005	0							9.88955	16.5005	1
1	33323843	-	U	7.02098	17.6711	2	U	7.02098	17.6711	0				-0.817652	9.08274	3
1	33324212	-	U	6.54689	17.0182	2	U	6.54689	17.0182	0				-2.34076	12.1321	2
1	33324392	-	U	6.85214	16.2005	2	U	6.85214	16.2005	0				-1.21121	11.5538	2
1	33324514	-	U	7.37064	16.6343	2	U	7.37064	16.6343	0				0.650969	12.7903	3
1	33324872	-	A	11.3918	16.8121	1	A	11.3918	16.8121	-1	-9.46545	5.45096	1
1	33324872	-	A	11.353	16.748	1	A	11.353	16.748	0	-9.46025	5.45875	1
1	33330145	-	G	9.33132	16.639	2	G	9.33132	16.639	0										9.33132	16.639	1
1	37692761	+	U	6.78146	15.6243	2	U	6.78146	15.6243	0				0.594969	8.92409	1
1	37708355	+	A	10.1945	17.5092	1	A	10.1945	17.5092	0	-8.80893	4.62533	1
1	37708389	+	A	12.4218	18.1594	1	A	12.4218	18.1594	0	-10.9219	6.63496	1
1	37709308	+	A	11.4686	18.0675	1	A	11.4686	18.0675	0	-9.87784	7.36196	1
1	52086746	+	U	7.17004	14.7921	2	U	7.17004	14.7921	0				1.66209	9.86635	1
1	52086884	+	U	7.84803	17.7695	2	U	7.84803	17.7695	0				-1.68924	10.5145	2
1	52416694	+	A	11.3775	19.0089	1	A	11.3775	19.0089	0	-9.75855	9.69503	1
1	232970026	+	A	11.3563	18.7796	1	A	11.3563	18.7796	0	-9.28883	8.3933	1
1	232978496	+	U	7.02099	17.0719	2	U	7.02099	17.0719	0				0.180967	9.78968	3
1	182383519	-	U	9.35698	14.9109	2	U	9.35698	14.9109	0				1.42648	10.8842	1
1	182383583	-	U	7.67763	17.8494	2	U	7.67763	17.8494	0				-0.94972	12.3359	2
1	182383621	-	A	9.6334	18.2809	1	A	9.6334	18.2809	0	-7.87762	7.25244	1
1	182383741	-	U	6.76503	17.2451	2	U	6.76503	17.2451	0				-1.67751	9.9616	2
1	182384392	-	U	7.86219	15.9176	2	U	7.86219	15.9176	0				0.361783	11.7097	3
1	182384400	-	A	11.9207	19.3872	1	A	11.9207	19.3872	0	-10.0825	9.65152	1
1	182384415	-	A	8.51303	17.8747	2	A	8.51303	17.8747	0	-10.6193	9.66273	1
1	182384545	-	A	11.7997	17.2361	1	A	11.7997	17.2361	0	-10.9305	5.6434	1
1	219979540	-	G	8.98464	16.9397	2	G	8.98464	16.9397	0										8.98464	16.9397	1
1	75791298	+	A	9.23598	17.7757	2	A	9.23598	17.7757	0	-7.51314	7.64093	1
1	10418907	+	A	7.63893	15.026	2	A	7.63893	15.026	0	-7.3199	5.75488	2
1	10419729	+	U	8.21519	16.4921	2	U	8.21519	16.4921	0				0.3542	9.75865	3
1	10419791	+	A	11.976	18.1705	1	A	11.976	18.1705	-1	-10.7998	7.7235	1
1	10419870	+	A	10.7537	18.2797	1	A	10.7537	18.2797	0	-9.34104	7.8052	1
1	26170601	+	A	10.1273	16.6417	2	A	10.1273	16.6417	1	-11.6757	7.5169	1
1	26170741	+	G	8.10604	15.0531	2	G	8.10604	15.0531	0										8.10604	15.0531	1
1	26170755	+	A	12.8865	17.3839	1	A	12.8865	17.3839	1	-11.7396	5.1335	1
1	26170755	+	A	12.8756	17.3938	1	A	12.8756	17.3938	0	-11.7523	5.1574	1
1	67411270	-	U	7.91235	17.4068	2	U	7.91235	17.4068	0				-0.290051	11.8606	3
1	67411542	-	U	6.49062	17.1153	2	U	6.49062	17.1153	0				-2.31766	12.0563	2
1	67411999	-	U	9.21121	16.8222	2	U	9.21121	16.8222	0				-0.40619	10.2514	3
1	67412207	-	U	8.68023	16.9773	2	U	8.68023	16.9773	0				0.110078	10.2762	3
1	67412968	-	A	8.37666	18.1078	2	A	8.37666	18.1078	0	-7.30107	7.40535	2
1	67413008	-	U	6.76942	17.5963	2	U	6.76942	17.5963	0				-2.45552	11.3866	2
1	67413076	-	A	10.7809	18.3298	1	A	10.7809	18.3298	0	-9.15442	8.22872	1
1	67413105	-	A	9.9641	18.8595	1	A	9.9641	18.8595	0	-7.85283	8.68357	1
1	67413216	-	U	8.23141	16.8872	2	U	8.23141	16.8872	0				0.197257	12.9235	3
1	67415238	-	A	11.3099	16.4395	1	A	11.3099	16.4395	0	-9.78884	5.34733	1
1	67415319	-	U	7.30773	17.7648	2	U	7.30773	17.7648	0				-1.37958	12.4167	2
1	67420033	-	U	6.78913	17.8728	2	U	6.78913	17.8728	0				-2.21874	11.5892	2
1	67424260	-	A	9.63981	15.8208	2	A	9.63981	15.8208	0	-7.1374	7.4847	1
1	67425090	-	G	6.63105	17.2185	2	G	6.63105	17.2185	0										6.63105	17.2185	1
1	87344970	+	U	7.10838	17.4181	2	U	7.10838	17.4181	0				0.842327	9.71293	1
1	87344992	+	A	11.1415	17.3563	1	A	11.1415	17.3563	0	-9.53257	5.76852	1
1	165662335	-	C	7.64874	16.7444	2	C	7.64874	16.7444	0							7.64874	16.7444	1
1	165896293	+	U	7.24181	17.5057	2	U	7.24181	17.5057	0				-1.8331	12.6543	2
1	165727491	-	U	6.77648	17.5919	2	U	6.77648	17.5919	0				-1.54639	11.5785	2
1	165727910	-	U	6.83042	17.5997	2	U	6.83042	17.5997	0				-2.38716	11.0622	2
1	165728057	-	U	8.5672	16.3614	2	U	8.5672	16.3614	0				-0.51885	10.6461	3
1	165752133	-	U	6.57126	17.4566	2	U	6.57126	17.4566	0				-2.64605	10.9696	2
1	165759579	-	A	9.5946	17.0038	2	A	9.5946	17.0038	0	-7.77589	7.12536	1
1	165768788	-	C	11.0039	16.3072	1	C	11.0039	16.3072	0							11.0039	16.3072	1
1	165649849	+	U	7.51468	14.7251	2	U	7.51468	14.7251	0				2.15107	10.0945	1
1	165649931	+	U	8.52366	16.5537	2	U	8.52366	16.5537	0				-0.272925	9.30003	3
1	165651046	+	U	7.73781	14.9244	2	U	7.73781	14.9244	0				1.66734	9.56007	1
1	161158523	+	A	11.6929	17.5898	1	A	11.6929	17.5898	0	-9.77287	7.39457	1
1	161158718	+	A	12.3119	18.3785	1	A	12.3119	18.3785	1	-11.0858	8.0532	1
1	161356749	+	C	6.84499	16.2014	2	C	6.84499	16.2014	0							6.84499	16.2014	1
1	161362456	+	U	8.21369	16.7542	2	U	8.21369	16.7542	0				-0.179904	11.5296	3
1	156767660	+	A	11.5327	18.6297	1	A	11.5327	18.6297	0	-10.1412	8.55964	1
1	156786674	+	A	10.4022	18.0683	1	A	10.4022	18.0683	0	-9.03931	7.98248	1
1	156786816	+	C	8.81284	16.972	2	C	8.81284	16.972	0							8.81284	16.972	1
1	156787032	+	A	11.5026	17.2657	1	A	11.5026	17.2657	0	-9.5132	5.67787	1
1	156787122	+	A	11.8559	18.9721	1	A	11.8559	18.9721	1	-11.5361	8.709	1
1	156800682	+	C	9.67144	15.1847	2	C	9.67144	15.1847	0							9.67144	15.1847	1
1	156736803	+	A	11.0971	17.041	1	A	11.0971	17.041	0	-9.37575	5.47774	1
1	156743085	-	A	12.1728	16.7378	1	A	12.1728	16.7378	1	-10.7653	6.122	1
1	156744245	-	A	11.6413	16.2355	1	A	11.6413	16.2355	0	-9.37342	5.11946	1
1	149925985	-	C	9.19769	15.5992	2	C	9.19769	15.5992	0							9.19769	15.5992	1
1	149926483	-	C	9.57949	15.1737	2	C	9.57949	15.1737	0							9.57949	15.1737	1
1	149926676	-	C	10.0123	17.7826	1	C	10.0123	17.7826	0							10.0123	17.7826	1
1	149926678	-	A	13.1356	18.1936	1	A	13.1356	18.1936	-1	-12.5074	6.91084	1
1	149926678	-	A	13.1368	18.2085	1	A	13.1368	18.2085	0	-12.5242	6.90469	1
1	149926678	-	A	13.1513	18.2115	1	A	13.1513	18.2115	1	-12.5357	6.92876	1
1	149926759	-	A	12.3861	17.3374	1	A	12.3861	17.3374	0	-11.3186	6.92435	1
1	150507167	+	A	11.257	18.1953	1	A	11.257	18.1953	-1	-9.72117	7.82844	1
1	150507204	+	A	10.1772	19.0053	1	A	10.1772	19.0053	0	-8.09322	8.2787	1
1	151294055	-	G	9.61173	16.2538	2	G	9.61173	16.2538	0										9.61173	16.2538	1
1	151240009	+	A	7.51333	16.049	2	A	7.51333	16.049	0	-12.4093	8.15097	1
1	151248205	+	A	12.0367	17.313	1	A	12.0367	17.313	0	-10.6816	6.40902	1
1	151248207	+	U	7.79647	16.8738	2	U	7.79647	16.8738	0				0.085031	11.0103	3
1	151248247	+	A	10.7033	19.0403	1	A	10.7033	19.0403	0	-9.13426	8.4821	1
1	151249006	+	U	8.56789	15.8133	2	U	8.56789	15.8133	0				-0.0762975	9.47267	3
1	151249156	+	U	7.47495	17.3693	2	U	7.47495	17.3693	0				-0.392053	9.60191	3
1	150966835	-	U	7.49184	15.0338	2	U	7.49184	15.0338	0				1.76424	9.50807	1
1	150967104	-	U	8.09905	17.0828	2	U	8.09905	17.0828	0				-0.143251	13.2905	3
1	150967118	-	A	11.5523	17.0746	1	A	11.5523	17.0746	0	-10.0442	5.85906	1
1	150622183	-	A	11.7035	17.8183	1	A	11.7035	17.8183	0	-10.0925	7.24645	1
1	150622320	-	U	7.63363	17.809	2	U	7.63363	17.809	0				-0.901576	12.6668	3
1	150622367	-	U	7.31379	17.9226	2	U	7.31379	17.9226	0				-1.60177	11.8973	2
1	150622400	-	U	9.0602	15.4975	2	U	9.0602	15.4975	0				-1.5248	10.6171	2
1	150625669	-	C	9.02537	17.3714	2	C	9.02537	17.3714	0							9.02537	17.3714	1
1	150625677	-	G	9.32386	16.3801	2	G	9.32386	16.3801	0										9.32386	16.3801	1
1	150625762	-	U	7.14613	14.9361	2	U	7.14613	14.9361	0				2.01899	9.72422	1
1	212100972	+	A	10.2188	18.3835	1	A	10.2188	18.3835	-1	-8.1319	7.92882	1
1	206599595	-	U	8.26223	16.6053	2	U	8.26223	16.6053	0				-0.0513662	9.85669	3
1	155054368	+	G	11.3201	15.9467	1	G	11.3201	15.9467	0										11.3201	15.9467	1
1	155058759	+	A	11.615	17.4978	1	A	11.615	17.4978	0	-10.157	6.75016	1
1	153974615	-	A	11.5712	19.4221	1	A	11.5712	19.4221	0	-9.9419	9.27634	1
1	153974633	-	A	10.2926	18.5566	1	A	10.2926	18.5566	0	-8.01989	7.94332	1
1	153974725	-	A	12.1831	17.8808	1	A	12.1831	17.8808	0	-11.2383	7.48697	1
1	153974733	-	A	10.8484	18.8108	1	A	10.8484	18.8108	-1	-8.52557	8.52612	1
1	153974742	-	U	7.34712	15.6841	2	U	7.34712	15.6841	0				0.0167371	10.4312	3
1	153977194	-	U	7.96986	17.2122	2	U	7.96986	17.2122	0				-0.537979	12.9646	3
1	154157386	-	U	7.88437	18.0177	2	U	7.88437	18.0177	0				-0.709284	11.9815	3
1	154157463	-	C	9.1814	14.795	2	C	9.1814	14.795	0							9.1814	14.795	1
1	153661317	+	A	11.7714	17.8589	1	A	11.7714	17.8589	0	-10.6035	6.70158	1
1	154241550	+	A	11.3678	17.6717	1	A	11.3678	17.6717	-1	-10.0662	7.35236	1
1	153962540	-	A	9.4644	15.7206	2	A	9.4644	15.7206	0	-10.1843	7.03427	1
1	154273523	+	U	7.46796	17.0266	2	U	7.46796	17.0266	0				-0.245544	13.5137	3
1	154273846	+	U	7.64909	16.1728	2	U	7.64909	16.1728	0				0.291668	12.2489	3
1	154207312	-	U	8.50819	15.7916	2	U	8.50819	15.7916	0				1.38981	12.5067	3
1	154207339	-	U	7.48885	16.8231	2	U	7.48885	16.8231	0				-0.0852192	9.20418	3
1	154207349	-	A	10.5403	18.6966	1	A	10.5403	18.6966	0	-8.77134	7.88659	1
1	154207367	-	C	8.71963	16.0316	2	C	8.71963	16.0316	0							8.71963	16.0316	1
1	154207440	-	A	10.9563	17.7062	1	A	10.9563	17.7062	0	-9.35407	6.567	1
1	154212375	-	U	7.46722	17.0682	2	U	7.46722	17.0682	0				-0.963765	11.2191	2
1	154213941	-	U	7.41517	16.5432	2	U	7.41517	16.5432	0				0.0642676	11.8416	3
1	154220372	-	U	7.74596	15.0333	2	U	7.74596	15.0333	0				2.82002	10.3832	1
1	153662315	-	A	9.90805	18.2249	1	A	9.90805	18.2249	-1	-8.15933	7.61704	1
1	153662315	-	A	9.8749	18.1895	1	A	9.8749	18.1895	1	-8.12777	7.54018	1
1	153662317	-	A	7.891	15.4328	2	A	7.891	15.4328	0	-7.57465	6.44519	2
1	153662321	-	U	12.3647	19.2261	1	U	12.3647	19.2261	0				0.59446	10.5978	3
1	153662483	-	A	10.1269	15.3164	2	A	10.1269	15.3164	0	-7.10474	6.02036	2
1	153662521	-	A	10.4522	18.8223	1	A	10.4522	18.8223	-1	-8.69601	8.24378	1
1	153664078	-	U	7.65572	17.1975	2	U	7.65572	17.1975	0				-0.355454	13.4546	3
1	153664407	-	U	7.35705	16.4312	2	U	7.35705	16.4312	0				-0.510427	12.028	3
1	153665227	-	A	10.9078	17.1519	1	A	10.9078	17.1519	0	-9.35044	6.12432	1
1	153665284	-	U	6.93043	16.2007	2	U	6.93043	16.2007	0				-0.336349	10.9181	3
1	153667615	-	A	13.0408	18.3638	1	A	13.0408	18.3638	-1	-12.4868	7.22884	1
1	153670191	-	C	8.95427	14.9988	2	C	8.95427	14.9988	0							8.95427	14.9988	1
1	230279540	+	A	8.74407	18.3403	2	A	8.74407	18.3403	0	-6.98738	7.48272	2
1	230281700	+	U	9.33014	15.7736	2	U	9.33014	15.7736	0				1.88873	10.6656	1
1	230281846	+	U	9.73222	18.4643	1	U	9.73222	18.4643	0				-0.817805	9.11978	3
1	227747811	+	A	10.9413	17.3432	1	A	10.9413	17.3432	0	-9.20935	6.2298	1
1	227747846	+	U	7.433	14.8653	2	U	7.433	14.8653	0				1.67548	10.0777	1
1	227748085	+	A	12.0907	16.5523	1	A	12.0907	16.5523	0	-9.93034	7.46089	1
1	227748108	+	A	11.2392	17.5782	1	A	11.2392	17.5782	0	-9.5686	7.51974	1
1	227759004	+	A	9.98458	17.5443	1	A	9.98458	17.5443	0	-7.78297	7.25221	1
1	227780923	+	A	12.667	18.1664	1	A	12.667	18.1664	1	-11.1609	7.80682	1
1	227780923	+	A	12.6773	18.1437	1	A	12.6773	18.1437	0	-11.158	7.79069	1
1	227781001	+	A	12.6208	16.9513	1	A	12.6208	16.9513	1	-11.4379	5.14779	1
1	227781001	+	A	12.5724	16.9181	1	A	12.5724	16.9181	0	-11.4493	5.1416	1
1	227781005	+	A	10.2017	18.8206	1	A	10.2017	18.8206	0	-8.7201	8.44228	1
1	225789243	+	U	7.08903	17.0925	2	U	7.08903	17.0925	0				-2.11368	12.0339	2
1	225789378	+	U	7.14931	17.2681	2	U	7.14931	17.2681	0				-1.54472	10.3345	2
1	225790290	+	U	6.8305	17.2204	2	U	6.8305	17.2204	0				-1.50553	9.80598	2
1	224189816	+	U	7.36035	17.7951	2	U	7.36035	17.7951	0				-1.56137	12.3685	2
1	224190084	+	A	11.9909	19.4878	1	A	11.9909	19.4878	-1	-11.2937	8.71717	1
1	224190218	+	A	10.6212	18.6089	1	A	10.6212	18.6089	-1	-8.17323	7.75094	1
1	224192499	+	A	11.0179	18.7389	1	A	11.0179	18.7389	0	-9.66263	8.57612	1
1	224192548	+	A	9.57255	18.4279	1	A	9.57255	18.4279	0	-7.54445	8.35367	1
1	224192548	+	A	9.54571	18.4085	1	A	9.54571	18.4085	-1	-7.53284	8.37683	1
1	224192555	+	A	11.288	19.2194	1	A	11.288	19.2194	0	-9.41709	8.79875	1
1	224192788	+	U	8.19141	16.9517	2	U	8.19141	16.9517	0				0.0418266	13.3839	3
1	224192800	+	U	7.27688	16.555	2	U	7.27688	16.555	0				-0.00832493	9.32609	3
1	228099199	+	U	7.86825	18.0643	2	U	7.86825	18.0643	0				-0.070503	10.8608	3
1	228147674	+	U	8.42014	15.4303	2	U	8.42014	15.4303	0				1.91775	11.456	1
1	228148712	+	U	8.47382	17.5913	2	U	8.47382	17.5913	0				-2.05086	11.7773	2
1	228148719	+	A	12.2594	16.5801	1	A	12.2594	16.5801	0	-9.64117	5.81141	1
1	228100862	-	A	10.8401	16.7505	1	A	10.8401	16.7505	0	-8.22391	5.00144	2
1	228100875	-	C	8.1603	15.964	2	C	8.1603	15.964	0							8.1603	15.964	1
1	228102922	-	G	9.32363	15.1779	2	G	9.32363	15.1779	0										9.32363	15.1779	1
1	226361378	-	U	8.31782	16.1787	2	U	8.31782	16.1787	0				0.705	12.1313	3
1	226361427	-	U	8.22695	17.1126	2	U	8.22695	17.1126	0				-0.338261	13.0989	3
1	226379156	-	C	7.8314	14.9389	2	C	7.8314	14.9389	0							7.8314	14.9389	1
1	226379166	-	U	7.40264	15.8459	2	U	7.40264	15.8459	0				1.13618	12.1082	3
1	226379179	-	U	7.02234	16.1043	2	U	7.02234	16.1043	0				1.02168	11.2757	3
1	226379957	-	U	8.65087	17.3077	2	U	8.65087	17.3077	0				0.344418	12.4174	3
1	226390497	-	G	9.4252	15.1885	2	G	9.4252	15.1885	0										9.4252	15.1885	1
1	226888939	+	U	7.18357	16.1079	2	U	7.18357	16.1079	0				0.781668	11.6474	3
1	226895671	+	A	10.7614	19.3024	1	A	10.7614	19.3024	0	-9.81403	9.20554	1
1	225920241	-	U	7.85157	17.5051	2	U	7.85157	17.5051	0				-0.86915	12.5718	3
1	225920459	-	A	11.4105	17.2492	1	A	11.4105	17.2492	0	-9.68967	6.18204	1
1	225921887	-	A	9.63734	18.0124	1	A	9.63734	18.0124	0	-8.57334	5.59944	2
1	225922211	-	U	9.2911	14.9361	2	U	9.2911	14.9361	0				1.4537	10.8029	1
1	225401668	-	A	10.4084	18.8697	1	A	10.4084	18.8697	-1	-8.81708	8.29624	1
1	225406801	-	A	11.6224	17.6729	1	A	11.6224	17.6729	1	-10.1766	6.81747	1
1	225419411	-	A	10.0937	18.7978	1	A	10.0937	18.7978	0	-8.34046	8.81588	1
1	225422129	-	A	11.3089	17.0018	1	A	11.3089	17.0018	-1	-11.7408	7.61486	1
1	225842460	+	U	7.972	14.9377	2	U	7.972	14.9377	0				2.57242	10.7067	1
1	225842471	+	A	11.2599	17.1673	1	A	11.2599	17.1673	0	-8.88016	6.1143	1
1	244856126	-	U	7.36135	16.9975	2	U	7.36135	16.9975	0				-1.02743	12.5373	2
1	244856513	-	A	9.13752	16.9715	2	A	9.13752	16.9715	0	-7.03166	7.29298	2
1	244856552	-	U	7.22743	16.9088	2	U	7.22743	16.9088	0				-2.34531	12.4764	2
1	228394534	-	A	9.71673	18.5539	1	A	9.71673	18.5539	0	-6.93946	8.31348	1
1	228394873	-	A	11.756	18.996	1	A	11.756	18.996	0	-10.807	8.15648	1
1	228394873	-	A	11.7881	18.9955	1	A	11.7881	18.9955	1	-10.7872	8.17215	1
1	228394886	-	A	12.149	19.0937	1	A	12.149	19.0937	0	-12.0602	7.71838	1
1	228394886	-	A	12.1594	19.0943	1	A	12.1594	19.0943	1	-12.0308	7.70925	1
1	112701414	-	A	11.6748	17.3915	1	A	11.6748	17.3915	0	-10.1444	6.9247	1
1	2405221	-	A	11.7248	16.4418	1	A	11.7248	16.4418	-1	-10.1064	5.2807	1
1	2395807	+	G	8.72236	16.5689	2	G	8.72236	16.5689	0										8.72236	16.5689	1
1	2395859	+	A	9.72717	17.3517	2	A	9.72717	17.3517	0	-7.6969	7.20238	1
1	2399468	+	A	8.89663	18.4507	2	A	8.89663	18.4507	0	-7.25455	7.43704	1
1	2399509	+	A	11.0132	18.2749	1	A	11.0132	18.2749	0	-8.80305	7.60887	1
1	2403710	+	G	8.44619	18.2223	2	G	8.44619	18.2223	0										8.44619	18.2223	1
1	27404486	-	C	8.96423	15.727	2	C	8.96423	15.727	0							8.96423	15.727	1
1	159918459	-	C	8.34368	17.5813	2	C	8.34368	17.5813	0							8.34368	17.5813	1
1	159918509	-	U	7.37296	17.0905	2	U	7.37296	17.0905	0				-0.518523	9.77886	3
1	159918562	-	C	8.24313	16.2382	2	C	8.24313	16.2382	0							8.24313	16.2382	1
1	159918764	-	U	7.15956	15.1454	2	U	7.15956	15.1454	0				1.12596	9.33505	1
1	159918803	-	C	9.46405	15.7888	2	C	9.46405	15.7888	0							9.46405	15.7888	1
1	159918824	-	C	8.73039	15.5091	2	C	8.73039	15.5091	0							8.73039	15.5091	1
1	159919309	-	U	7.69044	14.8758	2	U	7.69044	14.8758	0				2.30264	10.286	1
1	159919795	-	A	10.8411	15.9567	1	A	10.8411	15.9567	0	-8.15454	5.68697	2
1	159920366	-	A	11.9133	16.757	1	A	11.9133	16.757	-1	-10.6311	5.55216	1
1	159920422	-	C	9.17712	15.4576	2	C	9.17712	15.4576	0							9.17712	15.4576	1
1	20649018	+	C	8.83129	15.816	2	C	8.83129	15.816	0							8.83129	15.816	1
1	20649081	+	C	8.44645	15.6148	2	C	8.44645	15.6148	0							8.44645	15.6148	1
1	20650557	+	A	10.6339	16.3241	1	A	10.6339	16.3241	0	-9.08681	6.36857	1
1	20650562	+	G	7.40376	17.4204	2	G	7.40376	17.4204	0										7.40376	17.4204	1
1	161171473	-	A	11.118	16.689	1	A	11.118	16.689	1	-9.21327	5.20978	1
1	161171667	-	A	12.5336	17.4359	1	A	12.5336	17.4359	0	-11.1613	6.29105	1
1	161176513	-	U	6.92915	17.388	2	U	6.92915	17.388	0				-1.70736	10.9426	2
1	161177464	-	C	9.18885	15.0184	2	C	9.18885	15.0184	0							9.18885	15.0184	1
1	161203513	+	A	10.2027	18.4607	1	A	10.2027	18.4607	0	-8.26345	8.28028	1
1	161209225	+	G	7.41219	17.7556	2	G	7.41219	17.7556	0										7.41219	17.7556	1
1	161209889	+	C	8.9782	15.2598	2	C	8.9782	15.2598	0							8.9782	15.2598	1
1	202941250	-	A	12.9774	17.7061	1	A	12.9774	17.7061	0	-12.1705	5.77879	1
1	202941314	-	A	10.4595	18.7017	1	A	10.4595	18.7017	0	-8.40538	7.94177	1
1	202945084	-	U	7.30966	17.8008	2	U	7.30966	17.8008	0				-1.88445	12.2177	2
1	151400008	+	C	8.84258	17.5628	2	C	8.84258	17.5628	0							8.84258	17.5628	1
1	151400456	+	U	7.46544	16.1019	2	U	7.46544	16.1019	0				0.813651	12.6236	3
1	151400497	+	U	8.33252	17.9767	2	U	8.33252	17.9767	0				-0.402663	10.5989	3
1	151401256	+	U	7.82523	17.5867	2	U	7.82523	17.5867	0				-1.08658	12.849	2
1	151401821	+	U	6.8637	17.3503	2	U	6.8637	17.3503	0				-1.9392	10.5834	2
1	43384882	-	A	12.3515	18.9456	1	A	12.3515	18.9456	1	-11.5506	8.55232	1
1	43386197	-	C	7.11831	16.011	2	C	7.11831	16.011	0							7.11831	16.011	1
1	32365319	-	U	6.76957	17.3935	2	U	6.76957	17.3935	0				-1.99742	9.91013	2
1	32365588	-	C	8.1273	16.575	2	C	8.1273	16.575	0							8.1273	16.575	1
1	1495672	+	A	12.2615	16.7625	1	A	12.2615	16.7625	1	-9.99299	4.82834	1
1	1541741	-	A	10.2449	17.864	1	A	10.2449	17.864	0	-8.8646	7.41413	1
1	1542007	-	C	9.2188	15.8633	2	C	9.2188	15.8633	0							9.2188	15.8633	1
1	1564782	-	A	11.178	18.5707	1	A	11.178	18.5707	0	-8.75425	8.28305	1
1	1564879	-	A	11.2028	18.0735	1	A	11.2028	18.0735	0	-9.65757	7.30559	1
1	153638346	+	U	7.69457	16.26	2	U	7.69457	16.26	0				1.36746	13.0432	3
1	153642392	+	C	8.45575	15.8884	2	C	8.45575	15.8884	0							8.45575	15.8884	1
1	153645209	+	A	10.8342	18.1945	1	A	10.8342	18.1945	0	-9.73636	7.58523	1
1	153645294	+	A	10.6209	18.8273	1	A	10.6209	18.8273	0	-8.74221	7.52453	1
1	153645389	+	A	11.7483	18.5218	1	A	11.7483	18.5218	0	-11.7062	6.03437	1
1	153645413	+	U	6.85744	17.0927	2	U	6.85744	17.0927	0				-1.3356	10.0403	2
1	154983941	+	G	10.1544	16.1819	2	G	10.1544	16.1819	0										10.1544	16.1819	1
1	154988144	+	A	12.3777	17.2262	1	A	12.3777	17.2262	1	-11.8424	6.49598	1
1	154988546	+	U	7.2323	16.3247	2	U	7.2323	16.3247	0				0.252588	9.20681	1
1	154988562	+	U	7.43321	16.8492	2	U	7.43321	16.8492	0				-0.386304	9.86702	3
1	154988647	+	A	12.0118	17.0048	1	A	12.0118	17.0048	-1	-10.6876	7.98853	1
1	154988715	+	A	11.6322	17.7556	1	A	11.6322	17.7556	0	-11.7737	7.46594	1
1	154988731	+	A	10.7241	18.2184	1	A	10.7241	18.2184	0	-9.44575	7.34499	1
1	154990505	+	U	7.05	16.2853	2	U	7.05	16.2853	0				-0.72962	9.20878	3
1	154582220	-	C	9.35382	16.5215	2	C	9.35382	16.5215	0							9.35382	16.5215	1
1	154582429	-	U	8.37405	17.9128	2	U	8.37405	17.9128	0				-0.593792	11.2545	3
1	154583027	-	G	8.41997	18.3116	2	G	8.41997	18.3116	0										8.41997	18.3116	1
1	154550097	-	U	6.45621	17.2855	2	U	6.45621	17.2855	0				-1.72111	10.697	2
1	154550172	-	A	9.38042	18.8512	1	A	9.38042	18.8512	0	-6.99479	8.27878	1
1	154550301	-	A	12.3516	17.9576	1	A	12.3516	17.9576	0	-10.864	7.62731	1
1	154550335	-	U	7.63721	17.3441	2	U	7.63721	17.3441	0				0.370988	9.24891	1
1	154550380	-	U	6.97796	15.2745	2	U	6.97796	15.2745	0				1.13597	9.08736	1
1	154551399	-	A	10.2578	17.4593	1	A	10.2578	17.4593	0	-7.3577	6.68544	2
1	154551446	-	G	7.27208	16.4322	2	G	7.27208	16.4322	0										7.27208	16.4322	1
1	155319918	+	A	10.1424	15.1652	2	A	10.1424	15.1652	0	-7.31579	5.75928	2
1	156239739	+	A	12.1531	18.2338	1	A	12.1531	18.2338	0	-11.4656	7.20614	1
1	156136411	+	U	7.94287	15.5282	2	U	7.94287	15.5282	0				1.25084	11.0619	3
1	156035538	-	A	11.9918	18.7401	1	A	11.9918	18.7401	0	-10.8482	8.62739	1
1	156035538	-	A	11.996	18.7385	1	A	11.996	18.7385	1	-10.8658	8.61341	1
1	156036449	-	C	9.15658	16.0325	2	C	9.15658	16.0325	0							9.15658	16.0325	1
1	156041971	-	C	8.57735	16.5212	2	C	8.57735	16.5212	0							8.57735	16.5212	1
1	156044120	-	C	9.09025	15.3583	2	C	9.09025	15.3583	0							9.09025	15.3583	1
1	53214524	-	A	11.7915	19.5612	1	A	11.7915	19.5612	0	-9.95404	9.81793	1
1	53218876	-	C	9.63184	17.8219	1	C	9.63184	17.8219	0							9.63184	17.8219	1
1	25817243	+	C	6.38128	17.2669	2	C	6.38128	17.2669	0							6.38128	17.2669	1
1	25817383	+	U	6.4755	17.3441	2	U	6.4755	17.3441	0				-2.37266	10.9611	2
1	25817954	+	C	9.4439	16.2928	2	C	9.4439	16.2928	0							9.4439	16.2928	1
1	31630228	-	A	9.73458	15.0038	2	A	9.73458	15.0038	1	-10.2768	5.04696	1
1	31630513	-	A	10.775	15.648	2	A	10.775	15.648	0	-7.95469	5.63791	2
1	31630541	-	A	11.6467	18.9975	1	A	11.6467	18.9975	0	-10.7474	8.23787	1
1	31630541	-	A	11.6254	19.002	1	A	11.6254	19.002	1	-10.7112	8.2179	1
1	31630578	-	A	11.4267	17.7244	1	A	11.4267	17.7244	0	-10.6975	8.35661	1
1	31630628	-	U	7.71789	16.1443	2	U	7.71789	16.1443	0				1.17523	12.9949	3
1	31630833	-	A	9.47667	16.4558	2	A	9.47667	16.4558	0	-8.12891	6.12912	2
1	32652059	+	C	9.12004	14.8817	2	C	9.12004	14.8817	0							9.12004	14.8817	1
1	32657465	+	U	7.88441	14.9501	2	U	7.88441	14.9501	0				2.28342	11.6403	1
1	32668806	+	U	8.17741	16.6138	2	U	8.17741	16.6138	0				-0.537152	10.6366	3
1	32679794	+	U	7.04211	16.59	2	U	7.04211	16.59	0				-0.819569	9.53754	3
1	32679802	+	U	7.5572	17.0032	2	U	7.5572	17.0032	0				-0.40305	9.20165	3
1	32680427	+	A	12.4539	16.1809	1	A	12.4539	16.1809	1	-11.2514	9.07459	1
1	85252575	-	A	11.8517	19.6279	1	A	11.8517	19.6279	0	-10.6126	8.99066	1
1	85252575	-	A	11.8698	19.6489	1	A	11.8698	19.6489	1	-10.6725	8.98181	1
1	183633147	-	A	9.60002	18.0406	1	A	9.60002	18.0406	0	-7.53783	7.33339	1
1	183635532	-	A	11.6223	17.5207	1	A	11.6223	17.5207	0	-10.5787	6.88772	1
1	160214119	+	G	8.39078	16.7903	2	G	8.39078	16.7903	0										8.39078	16.7903	1
1	160214597	+	A	11.9209	19.1972	1	A	11.9209	19.1972	0	-11.1214	8.74216	1
1	160279023	-	A	6.91673	18.1165	2	A	6.91673	18.1165	-1	-11.5649	8.84954	1
1	160351799	+	C	8.76551	15.3765	2	C	8.76551	15.3765	0							8.76551	15.3765	1
1	160358306	+	U	11.9064	17.366	1	U	11.9064	17.366	0				-0.05557	11.3481	3
1	160358641	+	C	9.22269	15.5258	2	C	9.22269	15.5258	0							9.22269	15.5258	1
1	212619493	+	A	11.1746	17.9169	1	A	11.1746	17.9169	0	-10.1107	7.41687	1
1	212619504	+	U	7.32107	14.8441	2	U	7.32107	14.8441	0				2.04475	9.75071	1
1	212619540	+	A	9.77003	18.9817	1	A	9.77003	18.9817	0	-7.21628	8.46184	1
1	212619726	+	C	12.4832	16.3895	1	C	12.4832	16.3895	0							12.4832	16.3895	1
1	212619743	+	A	13.0124	17.019	1	A	13.0124	17.019	1	-11.8519	7.04408	1
1	212619743	+	A	13.0064	17.0492	1	A	13.0064	17.0492	0	-11.8578	7.03976	1
1	212620470	+	A	10.124	18.6593	1	A	10.124	18.6593	0	-7.9679	7.37336	1
1	212620609	+	A	11.5586	17.2422	1	A	11.5586	17.2422	0	-9.78511	6.28145	1
1	206732791	+	A	10.176	18.1152	1	A	10.176	18.1152	0	-8.4858	8.18021	1
1	206733182	+	U	7.75101	17.6999	2	U	7.75101	17.6999	0				-1.54132	12.8738	2
1	223772185	+	A	10.0784	18.4993	1	A	10.0784	18.4993	0	-8.66005	8.2052	1
1	223775519	+	U	7.84825	15.1986	2	U	7.84825	15.1986	0				1.49345	10.2897	1
1	228106737	-	A	11.87	18.0226	1	A	11.87	18.0226	1	-9.80854	8.09132	1
1	228109218	-	G	9.28927	16.6977	2	G	9.28927	16.6977	0										9.28927	16.6977	1
1	226965191	+	A	12.2632	18.2604	1	A	12.2632	18.2604	0	-10.9338	7.69226	1
1	226965274	+	A	10.4895	17.4967	1	A	10.4895	17.4967	0	-8.45896	6.48681	1
1	226987341	+	G	8.56999	14.5818	2	G	8.56999	14.5818	0										8.56999	14.5818	1
1	151169003	+	A	9.94383	16.625	2	A	9.94383	16.625	1	-8.61886	6.52685	1
1	151169004	+	U	7.9645	14.6038	2	U	7.9645	14.6038	0				2.38016	10.5432	1
1	151176584	-	U	7.36693	17.5123	2	U	7.36693	17.5123	0				-0.685334	9.8992	3
1	151176746	-	A	12.7902	17.3409	1	A	12.7902	17.3409	0	-11.6874	5.14361	1
1	151185876	-	U	7.30326	14.67	2	U	7.30326	14.67	0				2.32726	9.64279	1
1	152033740	-	C	9.29359	15.7721	2	C	9.29359	15.7721	0							9.29359	15.7721	1
1	154957125	-	U	8.40214	16.9456	2	U	8.40214	16.9456	0				-0.241714	12.6946	3
1	154957368	-	U	7.99433	17.1993	2	U	7.99433	17.1993	0				-0.118442	12.8337	3
1	156591832	+	C	8.32687	15.8571	2	C	8.32687	15.8571	0							8.32687	15.8571	1
1	156592624	+	A	10.0309	17.1334	2	A	10.0309	17.1334	0	-7.58379	6.70802	2
1	156593509	+	C	8.68811	17.3899	2	C	8.68811	17.3899	0							8.68811	17.3899	1
1	156594001	+	U	7.25573	17.5167	2	U	7.25573	17.5167	0				-2.33867	12.0647	2
1	116384792	+	A	10.3113	18.7618	1	A	10.3113	18.7618	0	-8.52631	7.9574	1
1	116390380	+	C	9.29443	17.8953	2	C	9.29443	17.8953	0							9.29443	17.8953	1
1	116390382	+	A	9.5895	15.5285	2	A	9.5895	15.5285	0	-7.04127	7.27369	2
1	116393543	+	A	9.76507	15.6063	2	A	9.76507	15.6063	0	-7.46671	6.59258	2
1	116395132	+	A	10.2433	15.3967	2	A	10.2433	15.3967	0	-7.38568	5.70333	2
1	116398684	+	A	10.3802	17.387	1	A	10.3802	17.387	0	-8.32887	7.1857	1
1	116398756	+	A	11.0025	17.4915	1	A	11.0025	17.4915	0	-8.19675	7.1212	1
1	116401242	+	U	11.162	16.3443	1	U	11.162	16.3443	0				-0.816183	11.7644	2
1	116401602	+	U	7.45032	16.9129	2	U	7.45032	16.9129	0				-0.503766	12.7967	3
1	116404627	+	U	8.12862	15.6199	2	U	8.12862	15.6199	0				2.02741	12.1417	3
1	203014937	+	U	7.43712	16.4987	2	U	7.43712	16.4987	0				0.492483	13.3145	3
1	203015005	+	A	12.1899	18.1798	1	A	12.1899	18.1798	0	-11.2669	6.63752	1
1	203023481	+	U	7.83767	17.9399	2	U	7.83767	17.9399	0				-0.841091	9.68278	3
1	156310980	-	C	8.91572	16.1828	2	C	8.91572	16.1828	0							8.91572	16.1828	1
1	156311120	-	G	10.8576	16.8747	1	G	10.8576	16.8747	0										10.8576	16.8747	1
1	156317184	-	A	10.7978	18.2457	1	A	10.7978	18.2457	-1	-8.25016	8.66426	1
1	156317513	-	C	12.0578	18.6519	1	C	12.0578	18.6519	0							12.0578	18.6519	1
1	156334873	-	A	10.3026	17.1213	1	A	10.3026	17.1213	0	-9.00722	7.38491	1
1	156338200	-	U	8.09911	17.034	2	U	8.09911	17.034	0				-0.500257	13.2333	3
1	156009131	-	A	10.9489	18.6577	1	A	10.9489	18.6577	0	-9.49038	8.15048	1
1	156009165	-	A	9.36105	15.0411	2	A	9.36105	15.0411	0	-7.93186	6.33046	2
1	156009191	-	A	11.0642	16.1947	1	A	11.0642	16.1947	0	-8.73717	5.81725	1
1	156009227	-	G	11.417	16.9543	1	G	11.417	16.9543	0										11.417	16.9543	1
1	156020024	-	U	7.54511	14.8871	2	U	7.54511	14.8871	0				1.58575	9.30649	1
1	156020076	-	A	12.914	17.4185	1	A	12.914	17.4185	-1	-12.1647	5.73177	1
1	156020138	-	U	8.12824	16.9985	2	U	8.12824	16.9985	0				-0.401948	13.0528	3
1	34855757	-	A	11.6744	16.6163	1	A	11.6744	16.6163	0	-8.85907	5.2773	1
1	229303984	+	A	11.9119	19.3273	1	A	11.9119	19.3273	1	-10.0472	9.21009	1
1	228493988	+	C	9.26865	15.4384	2	C	9.26865	15.4384	0							9.26865	15.4384	1
1	228494058	+	U	7.71457	17.7241	2	U	7.71457	17.7241	0				-1.89875	12.9492	2
1	228494079	+	C	9.31289	16.2587	2	C	9.31289	16.2587	0							9.31289	16.2587	1
1	228494093	+	A	12.4018	16.7835	1	A	12.4018	16.7835	0	-11.2877	5.71093	1
1	228494185	+	U	7.49725	15.9506	2	U	7.49725	15.9506	0				0.0604844	10.9549	3
1	228494226	+	A	10.8517	18.0216	1	A	10.8517	18.0216	0	-9.51333	7.65121	1
1	234606027	-	G	11.1014	15.9073	1	G	11.1014	15.9073	0										11.1014	15.9073	1
1	234606327	-	U	7.59465	14.9553	2	U	7.59465	14.9553	0				1.74654	9.79695	1
1	234606572	-	U	6.54272	17.0897	2	U	6.54272	17.0897	0				-2.03045	10.4832	2
1	234607033	-	A	12.5139	18.3446	1	A	12.5139	18.3446	0	-11.0718	9.3769	1
1	234607093	-	A	10.5904	18.6525	1	A	10.5904	18.6525	-1	-8.3707	8.13101	1
1	234607137	-	A	12.0062	18.6136	1	A	12.0062	18.6136	-1	-11.7422	7.79006	1
1	234607296	-	A	10.8577	18.1787	1	A	10.8577	18.1787	0	-10.9294	7.86078	1
1	234607417	-	A	11.1534	16.9656	1	A	11.1534	16.9656	0	-9.76105	5.98865	1
1	234607603	-	A	11.8097	18.4277	1	A	11.8097	18.4277	-1	-10.9881	8.12506	1
1	234607605	-	A	10.2773	15.2853	2	A	10.2773	15.2853	0	-7.53272	5.82979	2
1	234607667	-	A	12.1864	16.1781	1	A	12.1864	16.1781	1	-10.2383	4.66262	1
1	234609226	-	A	11.6238	15.8937	1	A	11.6238	15.8937	0	-9.16391	4.61741	1
1	234609349	-	U	11.604	16.4278	1	U	11.604	16.4278	0				0.790144	11.289	3
1	234609403	-	A	11.3103	18.9076	1	A	11.3103	18.9076	-1	-9.14821	9.42882	1
1	234609403	-	A	11.2905	18.9339	1	A	11.2905	18.9339	0	-9.18351	9.44867	1
1	234373522	+	U	8.19501	15.515	2	U	8.19501	15.515	0				1.63643	11.2721	3
1	234373545	+	C	8.99526	16.0352	2	C	8.99526	16.0352	0							8.99526	16.0352	1
1	234383852	+	A	12.2695	18.8996	1	A	12.2695	18.8996	1	-11.6161	7.8503	1
1	155138417	+	A	9.60043	18.5546	1	A	9.60043	18.5546	0	-7.3057	7.96044	1
1	1310921	+	A	10.9421	17.0582	1	A	10.9421	17.0582	0	-8.93503	6.2755	1
1	9730353	-	C	8.71102	15.6429	2	C	8.71102	15.6429	0							8.71102	15.6429	1
1	9730525	-	U	8.04073	16.2795	2	U	8.04073	16.2795	0				0.57757	11.4128	3
1	6871964	+	U	9.49529	18.0069	1	U	9.49529	18.0069	0				-0.478125	10.8349	3
1	40991243	+	G	9.31072	16.3548	2	G	9.31072	16.3548	0										9.31072	16.3548	1
1	41002182	+	U	7.54437	15.5636	2	U	7.54437	15.5636	0				-0.38311	12.1442	3
1	41002222	+	C	12.0269	18.2965	1	C	12.0269	18.2965	0							12.0269	18.2965	1
1	41003159	+	A	10.9762	19.0717	1	A	10.9762	19.0717	-1	-9.25217	8.76527	1
1	41011729	+	A	12.58	18.9022	1	A	12.58	18.9022	0	-11.2858	9.30567	1
1	41012317	+	A	12.2204	16.4306	1	A	12.2204	16.4306	1	-11.6721	6.36069	1
1	42664874	+	U	8.25243	14.9184	2	U	8.25243	14.9184	0				2.02068	10.8532	1
1	42666014	+	U	6.85888	17.6528	2	U	6.85888	17.6528	0				-2.34249	11.6452	2
1	155212394	+	U	6.79587	17.7631	2	U	6.79587	17.7631	0				-1.73198	10.6046	2
1	155213719	+	A	11.3467	16.5647	1	A	11.3467	16.5647	0	-9.47567	5.17909	1
1	155213780	+	C	8.96687	15.2305	2	C	8.96687	15.2305	0							8.96687	15.2305	1
1	154979022	+	A	11.4797	16.6875	1	A	11.4797	16.6875	0	-9.83301	5.8515	1
1	235109574	-	U	6.91426	17.5139	2	U	6.91426	17.5139	0				-2.10968	11.9414	2
1	235110050	-	U	7.47356	15.6993	2	U	7.47356	15.6993	0				0.862412	9.70737	1
1	235110923	-	A	12.6294	18.1616	1	A	12.6294	18.1616	1	-11.0894	7.83927	1
1	235111902	-	U	6.90352	17.0611	2	U	6.90352	17.0611	0				-0.882818	9.2942	3
1	235113844	-	U	7.60884	16.1731	2	U	7.60884	16.1731	0				0.88423	12.2888	3
1	235119829	-	U	6.69291	16.7545	2	U	6.69291	16.7545	0				-1.44428	11.4646	2
1	84498372	-	U	6.64346	17.5444	2	U	6.64346	17.5444	0				-2.23428	11.5932	2
1	32334250	-	A	7.94052	18.1655	2	A	7.94052	18.1655	-1	-10.6204	6.01023	1
1	32334257	-	U	7.34954	17.4944	2	U	7.34954	17.4944	0				-2.16119	12.2547	2
1	32334489	-	A	7.98442	15.0029	2	A	7.98442	15.0029	0	-7.14066	8.17451	1
1	32334527	-	A	11.9741	16.3351	1	A	11.9741	16.3351	0	-10.4838	5.11726	1
1	32334558	-	A	10.5368	17.8376	1	A	10.5368	17.8376	-1	-8.66	6.97252	1
1	32334558	-	A	10.5496	17.824	1	A	10.5496	17.824	0	-8.66194	6.96871	1
1	1233132	+	A	11.2879	15.9798	1	A	11.2879	15.9798	0	-8.8538	5.22362	1
1	1233293	+	A	11.7549	16.647	1	A	11.7549	16.647	0	-9.30997	5.86396	1
1	1233293	+	A	11.7207	16.6937	1	A	11.7207	16.6937	-1	-9.30357	5.84279	1
1	1233472	+	A	12.0334	16.4956	1	A	12.0334	16.4956	1	-10.6773	5.42264	1
1	1233472	+	A	12.0382	16.5155	1	A	12.0382	16.5155	0	-10.6604	5.51786	1
1	1233636	+	U	6.65038	17.0134	2	U	6.65038	17.0134	0				-0.991113	10.6363	3
1	1233654	+	A	10.9319	17.211	1	A	10.9319	17.211	-1	-9.03338	4.995	1
1	1233776	+	A	10.4392	18.9964	1	A	10.4392	18.9964	0	-8.86692	8.46969	1
1	1233843	+	A	11.7167	18.4478	1	A	11.7167	18.4478	-1	-9.23029	9.34672	1
1	1233972	+	A	10.7954	18.2975	1	A	10.7954	18.2975	0	-8.86541	7.63799	1
1	1234164	+	A	11.5767	16.9498	1	A	11.5767	16.9498	0	-9.86105	5.41935	1
1	201982685	+	U	7.56722	15.655	2	U	7.56722	15.655	0				0.0178425	10.7035	3
1	201982908	+	A	11.8426	16.5213	1	A	11.8426	16.5213	0	-10.5099	5.28271	1
1	202001424	+	U	6.40838	17.5226	2	U	6.40838	17.5226	0				-2.67392	10.9819	2
1	58781142	-	U	7.80651	17.3065	2	U	7.80651	17.3065	0				-0.825213	12.8426	3
1	58781556	-	A	12.0675	19.1838	1	A	12.0675	19.1838	0	-11.0783	8.72666	1
1	58781585	-	U	7.73384	17.8536	2	U	7.73384	17.8536	0				-1.02524	12.3195	2
1	58781591	-	A	11.2404	19.0818	1	A	11.2404	19.0818	-1	-10.1397	8.5868	1
1	58781698	-	A	10.1714	18.607	1	A	10.1714	18.607	0	-8.33146	8.26895	1
1	58781764	-	A	12.6706	16.7886	1	A	12.6706	16.7886	1	-11.1048	4.84362	1
1	58781795	-	U	7.49795	17.8336	2	U	7.49795	17.8336	0				-1.31613	10.6802	2
1	58782007	-	U	8.51023	15.3567	2	U	8.51023	15.3567	0				1.41856	11.2392	3
1	58782017	-	A	10.0871	18.5448	1	A	10.0871	18.5448	0	-8.86391	8.25491	1
1	58782021	-	A	10.1593	17.9221	1	A	10.1593	17.9221	0	-8.64809	8.08874	1
1	58782021	-	A	10.2615	17.9094	1	A	10.2615	17.9094	1	-8.58027	8.11252	1
1	58782068	-	A	10.4427	18.3724	1	A	10.4427	18.3724	0	-8.31038	8.0986	1
1	58782743	-	U	8.0068	16.2121	2	U	8.0068	16.2121	0				1.051	13.2445	3
1	58782895	-	A	11.4745	15.9586	1	A	11.4745	15.9586	1	-9.6587	4.77079	1
1	58782989	-	U	7.24389	16.1698	2	U	7.24389	16.1698	0				0.657565	12.4379	3
1	58783190	-	A	10.2055	18.9366	1	A	10.2055	18.9366	-1	-8.63312	8.42071	1
1	58783191	-	A	8.43291	16.9833	2	A	8.43291	16.9833	0	-6.94779	8.22571	1
1	58783673	-	A	10.5427	18.9341	1	A	10.5427	18.9341	-1	-8.47168	8.93401	1
1	58783697	-	A	10.2113	17.5974	1	A	10.2113	17.5974	-1	-7.85179	7.50438	1
1	58783862	-	U	8.21867	17.5604	2	U	8.21867	17.5604	0				-0.776265	12.6305	3
1	58783863	-	U	7.90456	15.9317	2	U	7.90456	15.9317	0				-1.94274	12.4863	2
1	11750281	+	A	12.3184	17.758	1	A	12.3184	17.758	1	-10.0856	7.86199	1
1	11750281	+	A	12.3175	17.7272	1	A	12.3175	17.7272	0	-10.0827	7.83107	1
1	149900217	+	A	10.0133	16.8069	2	A	10.0133	16.8069	0	-11.4294	8.78431	1
1	149900250	+	G	9.30278	15.2191	2	G	9.30278	15.2191	0										9.30278	15.2191	1
1	149900269	+	G	8.65086	16.6367	2	G	8.65086	16.6367	0										8.65086	16.6367	1
1	149900296	+	A	11.6015	17.1888	1	A	11.6015	17.1888	0	-9.60728	5.90467	1
1	149900688	+	A	11.8846	18.6038	1	A	11.8846	18.6038	0	-11.2892	7.60135	1
1	28577684	+	A	10.7143	18.6748	1	A	10.7143	18.6748	0	-8.9556	7.69847	1
1	28535350	+	U	7.80553	17.0297	2	U	7.80553	17.0297	0				-0.731068	10.8811	3
1	28536846	+	C	8.98676	15.7219	2	C	8.98676	15.7219	0							8.98676	15.7219	1
1	28538194	+	A	11.1151	16.8486	1	A	11.1151	16.8486	-1	-9.30381	9.49035	1
1	28538219	+	A	11.495	17.8257	1	A	11.495	17.8257	1	-9.73915	6.84029	1
1	28538219	+	A	11.5104	17.8299	1	A	11.5104	17.8299	0	-9.74148	6.85467	1
1	28538353	+	U	7.08836	17.5857	2	U	7.08836	17.5857	0				-2.46746	12.0024	2
1	228457238	-	A	12.5122	17.6314	1	A	12.5122	17.6314	0	-11.1827	6.81906	1
1	228457245	-	C	9.89833	17.9644	1	C	9.89833	17.9644	0							9.89833	17.9644	1
1	228457286	-	A	10.8624	16.876	1	A	10.8624	16.876	0	-9.16809	5.63725	1
1	36393843	-	A	10.2349	15.0983	2	A	10.2349	15.0983	0	-7.27934	5.7821	2
1	36393948	-	A	11.8238	17.5225	1	A	11.8238	17.5225	-1	-9.90676	7.82557	1
1	36393948	-	A	11.7904	17.5667	1	A	11.7904	17.5667	1	-9.93817	7.87062	1
1	36393950	-	G	9.63198	16.0137	2	G	9.63198	16.0137	0										9.63198	16.0137	1
1	36393989	-	U	7.2075	16.0549	2	U	7.2075	16.0549	0				-0.422655	9.63001	3
1	36393999	-	A	12.5946	18.7958	1	A	12.5946	18.7958	0	-11.3439	9.18081	1
1	36394035	-	A	12.4644	17.2927	1	A	12.4644	17.2927	1	-11.4682	5.5962	1
1	86862789	-	U	6.9861	17.1018	2	U	6.9861	17.1018	0				-1.64915	10.4582	2
1	86863130	-	A	9.55754	18.125	1	A	9.55754	18.125	0	-7.53974	7.62331	1
1	37980670	-	U	9.64418	18.0835	1	U	9.64418	18.0835	0				-0.138582	10.9687	3
1	37799920	+	A	12.5018	16.212	1	A	12.5018	16.212	0	-9.99567	4.40095	1
1	37800074	+	G	7.86448	15.4441	2	G	7.86448	15.4441	0										7.86448	15.4441	1
1	37800081	+	C	9.13885	16.3419	2	C	9.13885	16.3419	0							9.13885	16.3419	1
1	37800539	+	C	9.20883	15.7853	2	C	9.20883	15.7853	0							9.20883	15.7853	1
1	220813942	+	A	10.7959	18.271	1	A	10.7959	18.271	0	-9.12986	7.17833	1
1	179082180	+	C	9.09032	16.0186	2	C	9.09032	16.0186	0							9.09032	16.0186	1
1	179083002	+	U	7.30648	16.4691	2	U	7.30648	16.4691	0				-0.187281	12.4276	3
1	179085740	+	U	7.74815	16.9036	2	U	7.74815	16.9036	0				-0.0367361	12.8327	3
1	179095265	+	A	12.0313	16.8246	1	A	12.0313	16.8246	0	-11.8174	7.52223	1
1	179095265	+	A	12.0585	16.8481	1	A	12.0585	16.8481	-1	-11.8322	7.5123	1
1	179095273	+	A	11.1759	19.2417	1	A	11.1759	19.2417	1	-9.0068	9.4955	1
1	179095321	+	A	11.6596	18.4532	1	A	11.6596	18.4532	1	-11.6287	6.08384	1
1	179095321	+	A	11.6169	18.4564	1	A	11.6169	18.4564	0	-11.6377	6.0729	1
1	998995	-	A	10.7919	17.8703	1	A	10.7919	17.8703	0	-8.72135	7.12168	1
1	999043	-	A	10.6432	18.1833	1	A	10.6432	18.1833	0	-8.54939	6.65337	1
1	999113	-	C	9.34307	16.0422	2	C	9.34307	16.0422	0							9.34307	16.0422	1
1	999131	-	C	8.49387	14.9926	2	C	8.49387	14.9926	0							8.49387	14.9926	1
1	999324	-	A	11.6606	16.2615	1	A	11.6606	16.2615	0	-9.74849	5.33727	1
1	999957	-	C	8.86496	15.635	2	C	8.86496	15.635	0							8.86496	15.635	1
1	951140	-	C	7.98048	16.4445	2	C	7.98048	16.4445	0							7.98048	16.4445	1
1	951187	-	C	8.4817	17.4803	2	C	8.4817	17.4803	0							8.4817	17.4803	1
1	36341665	-	A	12.0544	17.8904	1	A	12.0544	17.8904	0	-11.1637	6.86538	1
1	37803755	-	U	11.5787	15.8586	1	U	11.5787	15.8586	0				0.753018	11.3449	3
1	37803880	-	U	7.26288	14.747	2	U	7.26288	14.747	0				1.62952	9.43304	1
1	151983249	-	C	8.77391	15.7324	2	C	8.77391	15.7324	0							8.77391	15.7324	1
1	1522752	+	G	11.21	17.5532	1	G	11.21	17.5532	0										11.21	17.5532	1
1	37807910	+	A	11.7961	16.6036	1	A	11.7961	16.6036	0	-9.29698	6.06942	1
1	37809128	+	A	12.5202	18.3822	1	A	12.5202	18.3822	0	-11.6479	7.44319	1
1	28578647	-	C	9.41682	15.1789	2	C	9.41682	15.1789	0							9.41682	15.1789	1
1	28742478	+	U	7.15295	17.4436	2	U	7.15295	17.4436	0				-2.29327	12.1929	2
1	28742540	+	A	10.9317	18.1491	1	A	10.9317	18.1491	1	-8.99953	5.9402	1
1	28742540	+	A	10.9237	18.1573	1	A	10.9237	18.1573	0	-9.00438	5.92206	1
1	28742693	+	A	12.3767	18.0178	1	A	12.3767	18.0178	0	-11.2053	6.83117	1
1	28742827	+	A	13.0629	17.9301	1	A	13.0629	17.9301	0	-12.0268	6.45394	1
1	28743179	+	U	8.07333	16.4046	2	U	8.07333	16.4046	0				0.618124	12.901	3
1	28743386	+	A	11.8519	18.2039	1	A	11.8519	18.2039	0	-11.1026	7.31689	1
1	28743516	+	A	8.56003	15.7829	2	A	8.56003	15.7829	0	-7.36189	6.6241	2
1	28743593	+	A	10.1851	18.1002	1	A	10.1851	18.1002	0	-8.11123	7.84075	1
1	28743665	+	A	12.0157	18.7203	1	A	12.0157	18.7203	1	-10.8019	8.62136	1
1	28743665	+	A	11.9961	18.7045	1	A	11.9961	18.7045	0	-10.778	8.57799	1
1	28743703	+	A	12.0392	17.8938	1	A	12.0392	17.8938	0	-10.5262	7.38626	1
1	28743736	+	A	10.9386	17.1895	1	A	10.9386	17.1895	0	-9.04702	6.19952	1
1	28743781	+	A	12.7107	18.0838	1	A	12.7107	18.0838	0	-11.7506	6.82371	1
1	28743781	+	A	12.6312	18.0911	1	A	12.6312	18.0911	-1	-11.7415	6.82726	1
1	28743853	+	A	11.4827	18.9279	1	A	11.4827	18.9279	0	-9.07138	9.30583	1
1	28769557	+	U	6.54195	17.5422	2	U	6.54195	17.5422	0				-2.66505	10.9611	2
1	201870666	+	A	12.1938	17.1431	1	A	12.1938	17.1431	0	-10.8637	5.9104	1
1	201870679	+	A	10.8862	18.2368	1	A	10.8862	18.2368	0	-9.96056	7.79855	1
1	201876442	+	A	10.4619	17.8339	1	A	10.4619	17.8339	-1	-8.59952	6.98176	1
1	201876742	+	C	6.38022	17.5424	2	C	6.38022	17.5424	0							6.38022	17.5424	1
1	156292856	-	A	11.3866	18.7193	1	A	11.3866	18.7193	0	-10.056	8.42023	1
1	156293021	-	A	10.3637	18.8275	1	A	10.3637	18.8275	-1	-8.86869	8.22917	1
1	156249264	-	A	10.3618	18.2756	1	A	10.3618	18.2756	0	-8.84951	7.96036	1
1	156263417	-	A	11.4412	15.9468	1	A	11.4412	15.9468	0	-9.71112	4.63744	1
1	156266098	-	A	10.4823	18.5679	1	A	10.4823	18.5679	0	-8.46016	7.95789	1
1	156266194	-	A	11.6055	18.7476	1	A	11.6055	18.7476	0	-9.36497	7.87819	1
1	156268328	-	G	8.92817	16.9296	2	G	8.92817	16.9296	0										8.92817	16.9296	1
1	156277091	-	C	9.2237	16.3128	2	C	9.2237	16.3128	0							9.2237	16.3128	1
1	156278046	-	U	7.662	15.8728	2	U	7.662	15.8728	0				1.36709	12.8036	3
1	156278998	-	C	8.95543	17.9737	2	C	8.95543	17.9737	0							8.95543	17.9737	1
1	26854773	+	U	7.57823	15.3643	2	U	7.57823	15.3643	0				1.20333	10.9276	3
1	26854828	+	A	11.7971	17.4966	1	A	11.7971	17.4966	0	-11.8536	7.9795	1
1	109674910	+	A	11.9864	17.6098	1	A	11.9864	17.6098	0	-10.6469	6.59304	1
1	38866888	-	A	10.0497	18.5444	1	A	10.0497	18.5444	0	-8.28979	8.31242	1
1	180288378	-	A	8.7707	15.7338	2	A	8.7707	15.7338	0	-8.19507	7.24305	1
1	180502146	-	U	8.13915	14.7743	2	U	8.13915	14.7743	0				-0.257234	11.4288	3
1	180502295	-	A	12.0726	17.0509	1	A	12.0726	17.0509	1	-11.3841	6.48134	1
1	180502352	-	A	10.9775	17.616	1	A	10.9775	17.616	1	-9.21882	6.49586	1
1	28508942	+	C	9.66532	16.7003	2	C	9.66532	16.7003	0							9.66532	16.7003	1
1	28509334	+	C	9.3979	15.6701	2	C	9.3979	15.6701	0							9.3979	15.6701	1
1	1402080	-	A	11.7215	17.8755	1	A	11.7215	17.8755	0	-10.3156	6.91366	1
1	54722706	+	U	7.34114	16.0268	2	U	7.34114	16.0268	0				0.869734	13.4396	3
1	54741479	+	U	7.17902	16.195	2	U	7.17902	16.195	0				0.912025	13.3543	3
1	54741752	+	A	11.3458	18.912	1	A	11.3458	18.912	1	-9.11286	9.46182	1
1	54741752	+	A	11.3294	18.8977	1	A	11.3294	18.8977	0	-9.1117	9.43873	1
1	54741829	+	A	11.7925	17.7863	1	A	11.7925	17.7863	1	-10.5919	6.64952	1
1	54741829	+	A	11.8441	17.7609	1	A	11.8441	17.7609	0	-10.5964	6.57656	1
1	54741956	+	A	10.8139	17.8895	1	A	10.8139	17.8895	0	-9.11557	6.94546	1
1	54742050	+	U	7.85908	15.7882	2	U	7.85908	15.7882	0				1.06212	10.396	1
1	54742076	+	A	13.1222	17.956	1	A	13.1222	17.956	0	-7.44916	7.90632	1
1	54742078	+	A	10.1016	18.4084	1	A	10.1016	18.4084	0	-8.54749	7.5904	1
1	54742149	+	A	10.4159	18.5039	1	A	10.4159	18.5039	0	-8.54354	7.94895	1
1	20652307	-	U	6.44328	17.5638	2	U	6.44328	17.5638	0				-2.64655	10.9336	2
1	20652443	-	U	7.00578	15.3759	2	U	7.00578	15.3759	0				1.18867	9.11801	1
1	20652697	-	C	9.74196	15.01	2	C	9.74196	15.01	0							9.74196	15.01	1
1	20652918	-	U	7.34334	15.1651	2	U	7.34334	15.1651	0				2.30446	9.8021	1
1	20655500	-	U	8.0036	15.1998	2	U	8.0036	15.1998	0				1.92104	10.8363	1
1	20655688	-	A	10.0753	15.7483	2	A	10.0753	15.7483	0	-7.81658	6.0542	2
1	145926142	-	A	7.47183	14.6171	2	A	7.47183	14.6171	0	-9.42535	7.65849	1
1	150294153	+	A	11.679	18.3899	1	A	11.679	18.3899	0	-11.6562	6.11001	1
10	97356909	-	A	10.7164	17.5059	1	A	10.7164	17.5059	0	-8.75037	6.27281	1
10	97356924	-	A	12.1186	17.3174	1	A	12.1186	17.3174	0	-10.918	6.23676	1
10	97356989	-	A	11.6323	17.2291	1	A	11.6323	17.2291	0	-10.8958	7.14401	1
10	97358585	-	C	8.69056	15.3905	2	C	8.69056	15.3905	0							8.69056	15.3905	1
10	97360555	-	C	9.23718	15.6665	2	C	9.23718	15.6665	0							9.23718	15.6665	1
10	5765562	-	U	6.44315	17.0155	2	U	6.44315	17.0155	0				-1.66955	10.7851	2
10	5768309	-	A	9.06908	17.3211	2	A	9.06908	17.3211	-1	-7.37258	6.29946	2
10	5813405	-	U	10.6974	15.8928	2	U	10.6974	15.8928	0				1.46442	11.7727	3
10	95606882	-	A	11.0334	18.5215	1	A	11.0334	18.5215	0	-9.23535	6.59559	1
10	95613857	-	A	10.9833	18.6162	1	A	10.9833	18.6162	0	-9.73739	8.38526	1
10	95616577	-	U	7.32068	16.6583	2	U	7.32068	16.6583	0				-0.989403	11.4983	2
10	95626710	-	C	8.87206	15.0538	2	C	8.87206	15.0538	0							8.87206	15.0538	1
10	95626725	-	U	8.46252	15.1325	2	U	8.46252	15.1325	0				2.12654	11.5588	1
10	95627465	-	U	7.86658	17.6684	2	U	7.86658	17.6684	0				-1.74801	11.5388	2
10	95633014	-	C	10.2603	16.2154	2	C	10.2603	16.2154	0							10.2603	16.2154	1
10	124397705	-	C	11.1862	18.6231	1	C	11.1862	18.6231	0							11.1862	18.6231	1
10	124397833	-	A	10.7888	19.2647	1	A	10.7888	19.2647	0	-9.70611	9.1241	1
10	124398059	-	A	11.0223	17.6514	1	A	11.0223	17.6514	0	-9.3621	6.57934	1
10	124401786	-	G	7.38527	15.0056	2	G	7.38527	15.0056	0										7.38527	15.0056	1
10	124403800	-	C	9.14095	15.1495	2	C	9.14095	15.1495	0							9.14095	15.1495	1
10	70152468	-	A	12.5711	18.3498	1	A	12.5711	18.3498	0	-11.5539	7.72956	1
10	13319218	-	A	10.9952	17.3531	1	A	10.9952	17.3531	0	-9.52162	6.48818	1
10	13319264	-	A	12.0106	17.6731	1	A	12.0106	17.6731	0	-10.9386	7.58127	1
10	100352412	+	U	7.66708	16.1884	2	U	7.66708	16.1884	0				0.230215	11.9023	3
10	100356691	+	C	10.3536	17.0463	1	C	10.3536	17.0463	0							10.3536	17.0463	1
10	100356748	+	U	6.79927	16.3246	2	U	6.79927	16.3246	0				-0.850937	11.1843	2
10	100361593	+	A	12.2359	16.7762	1	A	12.2359	16.7762	0	-9.10977	5.1369	1
10	100361912	+	U	7.23603	16.8223	2	U	7.23603	16.8223	0				-1.03459	11.9911	2
10	100362052	+	A	9.17328	18.3435	1	A	9.17328	18.3435	0	-7.72818	7.40376	1
10	100363545	+	C	7.036	16.7307	2	C	7.036	16.7307	0							7.036	16.7307	1
10	100364156	+	U	7.09312	17.1715	2	U	7.09312	17.1715	0				-1.33592	10.0809	2
10	100364569	+	A	9.41408	18.6172	1	A	9.41408	18.6172	0	-6.90611	8.30457	1
10	100364749	+	U	7.8201	17.9272	2	U	7.8201	17.9272	0				-1.25314	12.0618	2
10	70111565	+	U	7.96197	15.5749	2	U	7.96197	15.5749	0				0.606575	9.59855	1
10	121967712	-	A	11.7577	17.6797	1	A	11.7577	17.6797	0	-10.1268	6.48276	1
10	121967733	-	U	8.51395	18.1206	2	U	8.51395	18.1206	0				-0.921749	10.5265	3
10	89214820	-	A	12.4376	17.6002	1	A	12.4376	17.6002	0	-11.1805	6.27062	1
10	101781536	-	G	10.1996	16.5649	2	G	10.1996	16.5649	0										10.1996	16.5649	1
10	101783282	-	U	6.68009	17.2627	2	U	6.68009	17.2627	0				-1.62516	11.0628	2
10	102422096	+	C	8.38625	15.7012	2	C	8.38625	15.7012	0							8.38625	15.7012	1
10	102423021	+	A	12.135	17.5376	1	A	12.135	17.5376	0	-10.7198	6.92262	1
10	102423412	-	C	8.46628	15.88	2	C	8.46628	15.88	0							8.46628	15.88	1
10	102423413	-	A	12.2045	17.2145	1	A	12.2045	17.2145	0	-11.0677	5.75267	1
10	102423565	-	A	8.78059	14.5408	2	A	8.78059	14.5408	0	-7.77259	5.71318	2
10	102425174	-	G	10.3284	17.7607	1	G	10.3284	17.7607	0										10.3284	17.7607	1
10	3138301	-	U	7.74213	14.7858	2	U	7.74213	14.7858	0				2.48362	10.2635	1
10	3144328	-	U	7.4232	15.4841	2	U	7.4232	15.4841	0				0.319588	10.5722	3
10	109864923	-	U	8.30895	15.7378	2	U	8.30895	15.7378	0				1.31637	12.7954	3
10	79352365	+	U	8.26782	17.6148	2	U	8.26782	17.6148	0				-1.11789	12.9297	2
10	79353821	+	A	10.0091	15.7972	2	A	10.0091	15.7972	0	-7.75946	6.22714	2
10	79353823	+	A	10.7704	17.9433	1	A	10.7704	17.9433	0	-8.64205	7.15357	1
10	79354067	+	A	11.7209	19.5628	1	A	11.7209	19.5628	1	-9.79976	9.8934	1
10	79354067	+	A	11.7694	19.5519	1	A	11.7694	19.5519	0	-9.81687	9.864	1
10	79354313	+	U	7.77149	16.7561	2	U	7.77149	16.7561	0				0.331965	13.0127	3
10	95664075	-	A	11.3048	18.5642	1	A	11.3048	18.5642	0	-9.47933	8.22074	1
10	95664203	-	A	12.1372	17.2032	1	A	12.1372	17.2032	0	-10.6828	6.49918	1
10	95664248	-	A	12.0923	19.1815	1	A	12.0923	19.1815	1	-10.2294	9.60819	1
10	95684577	-	U	6.62241	16.6641	2	U	6.62241	16.6641	0				-1.33513	11.5354	2
10	99397285	-	A	10.608	18.2903	1	A	10.608	18.2903	1	-8.79095	7.64496	1
10	99397352	-	A	10.1844	15.6166	2	A	10.1844	15.6166	0	-7.61849	6.08185	2
10	99397453	-	A	10.8232	18.5171	1	A	10.8232	18.5171	-1	-11.3064	7.6263	1
10	99397453	-	A	10.8704	18.5303	1	A	10.8704	18.5303	0	-11.3361	7.60412	1
10	80159135	-	U	7.88325	15.3557	2	U	7.88325	15.3557	0				1.54827	11.6431	3
10	80172846	-	U	7.95308	16.9123	2	U	7.95308	16.9123	0				-0.182707	13.2007	3
10	58287655	+	A	11.5977	19.5487	1	A	11.5977	19.5487	0	-10.0629	9.46042	1
10	56357895	-	U	7.14413	17.208	2	U	7.14413	17.208	0				-1.17286	10.4341	2
10	56357971	-	A	11.2112	18.8225	1	A	11.2112	18.8225	0	-9.58385	8.19111	1
10	56358136	-	A	11.2806	18.371	1	A	11.2806	18.371	-1	-10.1444	8.77912	1
10	133300001	-	U	8.13931	16.4753	2	U	8.13931	16.4753	0				0.675177	10.9615	3
10	102479372	-	G	9.36635	15.7516	2	G	9.36635	15.7516	0										9.36635	15.7516	1
10	102479907	-	A	11.9552	17.4152	1	A	11.9552	17.4152	0	-10.1464	6.19976	1
10	102485640	-	C	7.95532	17.344	2	C	7.95532	17.344	0							7.95532	17.344	1
10	73376078	-	U	6.62878	17.3773	2	U	6.62878	17.3773	0				-1.99048	10.3527	2
10	23095709	+	C	8.96502	15.3671	2	C	8.96502	15.3671	0							8.96502	15.3671	1
10	23104189	+	A	10.0757	16.3044	2	A	10.0757	16.3044	0	-8.25409	5.46031	2
10	15212498	-	A	11.0497	18.3581	1	A	11.0497	18.3581	-1	-9.53737	7.44817	1
10	15212803	-	A	12.9658	17.128	1	A	12.9658	17.128	0	-11.7074	6.96607	1
10	72341021	-	C	7.93493	16.18	2	C	7.93493	16.18	0							7.93493	16.18	1
10	70419941	+	U	6.5431	16.6402	2	U	6.5431	16.6402	0				-1.38888	11.5861	2
10	70419988	+	C	9.22443	15.8148	2	C	9.22443	15.8148	0							9.22443	15.8148	1
10	70423714	+	U	6.78902	16.7845	2	U	6.78902	16.7845	0				-1.09141	10.0747	3
10	70423720	+	U	6.63866	17.7451	2	U	6.63866	17.7451	0				-2.25328	10.6267	2
10	133396191	+	U	7.08237	16.4619	2	U	7.08237	16.4619	0				-1.18163	10.5978	2
10	133420154	+	A	11.5221	16.6185	1	A	11.5221	16.6185	0	-10.5796	5.48233	1
10	104255233	+	U	7.45528	15.7705	2	U	7.45528	15.7705	0				1.91939	12.4487	3
10	104266166	+	G	8.44454	14.6915	2	G	8.44454	14.6915	0										8.44454	14.6915	1
10	104266169	+	U	8.316	15.2149	2	U	8.316	15.2149	0				2.28617	11.8143	3
10	102146953	+	U	8.50928	15.2851	2	U	8.50928	15.2851	0				1.19878	10.1892	1
10	102146963	+	A	7.57539	15.4306	2	A	7.57539	15.4306	0	-7.89824	5.32744	2
10	12250320	+	C	8.66158	16.2517	2	C	8.66158	16.2517	0							8.66158	16.2517	1
10	97459390	-	U	6.63214	16.3195	2	U	6.63214	16.3195	0				-1.21948	11.5174	2
10	97462593	-	C	9.56563	15.4913	2	C	9.56563	15.4913	0							9.56563	15.4913	1
10	97463883	-	C	8.37066	17.363	2	C	8.37066	17.363	0							8.37066	17.363	1
10	97717487	+	U	9.34191	16.8042	2	U	9.34191	16.8042	0				-0.238605	10.4086	3
10	97717993	+	A	10.8496	18.3694	1	A	10.8496	18.3694	0	-8.80444	7.74166	1
10	69401392	+	G	9.966	16.7693	2	G	9.966	16.7693	0										9.966	16.7693	1
10	75212239	+	U	6.9608	16.8131	2	U	6.9608	16.8131	0				-0.953709	9.71411	3
10	75219325	+	A	10.6819	19.4462	1	A	10.6819	19.4462	-1	-9.8432	9.085	1
10	75229680	+	U	7.98303	17.1093	2	U	7.98303	17.1093	0				-0.437925	12.9658	3
10	75230944	+	U	6.85607	15.4004	2	U	6.85607	15.4004	0				0.925873	8.95869	1
10	75231297	+	U	6.87886	17.7423	2	U	6.87886	17.7423	0				-2.31916	11.4449	2
10	75231342	+	U	7.77426	14.6795	2	U	7.77426	14.6795	0				2.46471	10.2664	1
10	75234097	-	A	10.8208	16.8052	1	A	10.8208	16.8052	0	-8.18902	4.95679	2
10	75234712	-	C	9.05339	15.859	2	C	9.05339	15.859	0							9.05339	15.859	1
10	75234964	-	G	8.75675	14.6872	2	G	8.75675	14.6872	0										8.75675	14.6872	1
10	75398404	-	A	12.0797	16.597	1	A	12.0797	16.597	1	-10.4111	5.52184	1
10	75398536	-	C	9.83078	15.4321	2	C	9.83078	15.4321	0							9.83078	15.4321	1
10	75398899	-	A	11.128	17.847	1	A	11.128	17.847	0	-9.70021	6.92337	1
10	75398899	-	A	11.1278	17.8262	1	A	11.1278	17.8262	1	-9.67219	6.92	1
10	75398934	-	A	12.1037	16.945	1	A	12.1037	16.945	0	-11.1311	5.10767	1
10	75399048	-	A	11.9085	19.6752	1	A	11.9085	19.6752	0	-9.3986	9.45851	1
10	75399048	-	A	11.8809	19.6596	1	A	11.8809	19.6596	1	-9.39411	9.4909	1
10	75399069	-	A	12.8418	17.3364	1	A	12.8418	17.3364	0	-12.2114	5.64026	1
10	75399069	-	A	12.8316	17.3307	1	A	12.8316	17.3307	1	-12.2187	5.61782	1
10	75399392	-	U	8.37351	16.7005	2	U	8.37351	16.7005	0				-0.140252	13.4938	3
10	75399404	-	A	10.5984	19.5414	1	A	10.5984	19.5414	-1	-8.48506	9.58077	1
10	75399404	-	A	10.5915	19.5466	1	A	10.5915	19.5466	0	-8.45995	9.6027	1
10	75399404	-	A	10.5811	19.5532	1	A	10.5811	19.5532	1	-8.46568	9.58847	1
10	75399571	-	G	9.59297	16.432	2	G	9.59297	16.432	0										9.59297	16.432	1
10	119167853	-	U	6.95045	17.3298	2	U	6.95045	17.3298	0				-1.61185	9.56284	2
10	119177093	-	G	9.16762	17.408	2	G	9.16762	17.408	0										9.16762	17.408	1
10	84152872	+	A	6.83596	17.9086	2	A	6.83596	17.9086	-1	-9.93282	8.59791	1
10	84153144	+	C	11.6173	19.6038	1	C	11.6173	19.6038	0							11.6173	19.6038	1
10	100548326	+	A	11.1053	19.2188	1	A	11.1053	19.2188	0	-9.94405	9.00935	1
10	101579460	-	A	10.5796	18.514	1	A	10.5796	18.514	0	-9.50469	7.33177	1
10	102157273	+	U	9.33503	16.8374	2	U	9.33503	16.8374	0				1.93168	11.5303	3
10	102162444	+	U	6.86959	17.7522	2	U	6.86959	17.7522	0				-2.16129	11.5461	2
10	102162445	+	U	7.01648	16.7903	2	U	7.01648	16.7903	0				-1.25149	10.2173	2
10	102162495	+	U	6.67009	15.8775	2	U	6.67009	15.8775	0				0.754359	9.05067	1
10	102162856	+	U	7.3369	17.0506	2	U	7.3369	17.0506	0				-0.993286	10.9392	3
10	102163009	+	U	6.60317	17.6387	2	U	6.60317	17.6387	0				-2.56549	11.0375	2
10	70885189	-	U	8.69354	15.0184	2	U	8.69354	15.0184	0				1.82229	11.6081	3
10	70885850	-	U	7.89103	15.3978	2	U	7.89103	15.3978	0				2.1171	11.7006	1
10	72274759	+	A	10.6579	17.2261	1	A	10.6579	17.2261	-1	-8.73873	5.82265	1
10	72274932	+	A	12.0971	16.4088	1	A	12.0971	16.4088	0	-10.8198	5.32165	1
10	72275017	+	C	8.66392	15.9942	2	C	8.66392	15.9942	0							8.66392	15.9942	1
10	72275034	+	A	11.468	16.327	1	A	11.468	16.327	0	-10.4055	5.20586	1
10	72275230	+	A	10.6747	18.1394	1	A	10.6747	18.1394	0	-8.88635	7.43993	1
10	72275238	+	A	11.6834	18.4878	1	A	11.6834	18.4878	-1	-9.72283	8.25027	1
10	72275274	+	A	10.923	17.3804	1	A	10.923	17.3804	0	-9.2515	6.34208	1
10	72275665	+	U	6.52041	17.6776	2	U	6.52041	17.6776	0				-2.58996	11.076	2
10	43644774	-	A	9.64055	18.0179	1	A	9.64055	18.0179	0	-7.54761	7.46299	1
10	43386385	-	U	6.78596	17.3559	2	U	6.78596	17.3559	0				-1.56855	9.73499	2
10	43386811	-	A	11.0889	19.0222	1	A	11.0889	19.0222	-1	-9.63314	8.83164	1
10	43387229	-	A	12.4529	17.5963	1	A	12.4529	17.5963	-1	-12.0176	6.50027	1
10	43387242	-	A	11.204	16.5368	1	A	11.204	16.5368	0	-10.0167	5.51477	1
10	43387448	-	A	12.6944	17.1875	1	A	12.6944	17.1875	1	-11.6851	5.93093	1
10	43387534	-	A	11.4209	16.9284	1	A	11.4209	16.9284	0	-10.0021	6.22911	1
10	43387648	-	A	10.9967	18.757	1	A	10.9967	18.757	0	-9.62653	8.40708	1
10	43387648	-	A	11.013	18.7127	1	A	11.013	18.7127	1	-9.62536	8.42458	1
10	43387703	-	U	7.30543	16.6918	2	U	7.30543	16.6918	0				0.794174	10.1647	1
10	43387705	-	A	12.2238	18.6138	1	A	12.2238	18.6138	-1	-11.6566	7.8659	1
10	43396497	-	C	10.7753	16.3131	1	C	10.7753	16.3131	0							10.7753	16.3131	1
10	97456897	+	A	12.4866	17.8483	1	A	12.4866	17.8483	0	-11.232	7.16406	1
10	97457024	+	A	11.1762	17.7269	1	A	11.1762	17.7269	0	-10.8036	7.63547	1
10	97457087	+	A	11.4589	18.8968	1	A	11.4589	18.8968	0	-9.21472	8.61423	1
10	97430528	+	G	10.1595	16.2411	2	G	10.1595	16.2411	0										10.1595	16.2411	1
10	97432834	+	A	11.2862	18.0167	1	A	11.2862	18.0167	0	-9.90543	7.68023	1
10	73783165	+	C	8.74551	16.8047	2	C	8.74551	16.8047	0							8.74551	16.8047	1
10	73783194	+	A	12.1652	19.1511	1	A	12.1652	19.1511	1	-11.7527	8.66953	1
10	73783253	+	A	10.8034	19.1007	1	A	10.8034	19.1007	1	-9.80281	8.96579	1
10	124989325	-	A	11.0295	16.2376	1	A	11.0295	16.2376	0	-8.43343	5.26891	2
10	70209632	-	U	7.06462	15.1684	2	U	7.06462	15.1684	0				1.04678	9.11567	1
10	70217926	-	U	6.8803	16.2313	2	U	6.8803	16.2313	0				0.0950483	12.1447	3
10	97333280	-	A	11.4344	18.2951	1	A	11.4344	18.2951	0	-9.82626	8.14685	1
10	97333292	-	U	7.16153	17.2252	2	U	7.16153	17.2252	0				-1.21502	10.4751	2
10	97333600	-	A	11.5452	18.08	1	A	11.5452	18.08	-1	-10.3554	7.73859	1
10	97333913	-	A	11.1318	16.3194	1	A	11.1318	16.3194	1	-9.31484	5.3989	1
10	125788704	-	G	9.85015	16.6161	2	G	9.85015	16.6161	0										9.85015	16.6161	1
10	125788806	-	C	9.12043	15.3545	2	C	9.12043	15.3545	0							9.12043	15.3545	1
10	100275204	-	A	10.5163	18.3171	1	A	10.5163	18.3171	0	-8.25675	8.64996	1
10	100275210	-	A	12.501	18.1377	1	A	12.501	18.1377	0	-11.1681	8.05623	1
10	71817315	-	U	9.52276	16.3994	2	U	9.52276	16.3994	0				-0.234527	9.48703	3
10	71819053	-	U	7.61396	14.6107	2	U	7.61396	14.6107	0				2.31716	10.3087	1
10	71819561	-	U	6.68709	17.1314	2	U	6.68709	17.1314	0				-1.05657	10.0719	3
10	71825889	-	A	10.3019	15.5186	2	A	10.3019	15.5186	0	-7.69367	5.67172	2
10	71834427	-	C	9.22798	17.0132	2	C	9.22798	17.0132	0							9.22798	17.0132	1
10	133312870	+	A	10.8282	17.1956	1	A	10.8282	17.1956	0	-9.67575	7.09723	1
10	73243488	-	A	11.8554	18.862	1	A	11.8554	18.862	1	-10.52	8.88999	1
10	75407795	+	A	10.153	17.4823	1	A	10.153	17.4823	0	-7.43675	7.10335	2
10	75408316	+	U	8.41923	16.6086	2	U	8.41923	16.6086	0				0.698118	13.2934	3
10	46003261	+	U	7.04734	16.3328	2	U	7.04734	16.3328	0				0.169397	9.22397	1
10	46003378	+	A	10.3733	17.5628	1	A	10.3733	17.5628	0	-8.33942	6.87337	1
10	46005994	-	A	9.06834	18.5556	1	A	9.06834	18.5556	0	-7.0677	7.46374	2
11	64271720	-	A	9.63168	15.4958	2	A	9.63168	15.4958	0	-7.83983	5.81857	2
11	68684659	+	C	9.39865	15.4495	2	C	9.39865	15.4495	0							9.39865	15.4495	1
11	68688903	+	U	6.44019	16.8403	2	U	6.44019	16.8403	0				-1.7578	11.0797	2
11	77622506	-	U	7.17483	17.6081	2	U	7.17483	17.6081	0				-1.92088	11.8033	2
11	77624971	-	A	12.3839	18.9918	1	A	12.3839	18.9918	1	-12.1854	7.8903	1
11	67586193	+	C	9.06711	16.3984	2	C	9.06711	16.3984	0							9.06711	16.3984	1
11	130069931	+	C	10.0264	15.4411	2	C	10.0264	15.4411	0							10.0264	15.4411	1
11	130110657	+	U	10.0721	18.5477	1	U	10.0721	18.5477	0				-0.514109	9.07769	3
11	130127779	+	G	8.35283	14.8513	2	G	8.35283	14.8513	0										8.35283	14.8513	1
11	130129063	+	G	9.36515	17.8486	2	G	9.36515	17.8486	0										9.36515	17.8486	1
11	130129148	+	A	10.9081	16.904	1	A	10.9081	16.904	0	-9.10597	5.62595	1
11	130133724	+	A	12.5113	18.6826	1	A	12.5113	18.6826	0	-12.2326	7.57198	1
11	130140475	+	G	9.52979	16.9964	2	G	9.52979	16.9964	0										9.52979	16.9964	1
11	130143571	+	A	11.9589	17.2553	1	A	11.9589	17.2553	0	-10.3525	6.21513	1
11	130143579	+	A	11.9812	18.1365	1	A	11.9812	18.1365	0	-9.6943	8.04461	1
11	130143609	+	U	7.21517	17.3767	2	U	7.21517	17.3767	0				-1.30449	10.3795	2
11	130143950	+	A	12.888	17.9484	1	A	12.888	17.9484	0	-11.8922	7.03207	1
11	130144614	+	U	7.4296	16.0499	2	U	7.4296	16.0499	0				1.0808	12.092	3
11	66052708	+	U	7.70756	16.2394	2	U	7.70756	16.2394	0				0.572486	12.6089	3
11	66056848	+	U	7.04092	16.3937	2	U	7.04092	16.3937	0				-1.33962	11.6376	2
11	66058331	+	A	10.5872	17.5179	1	A	10.5872	17.5179	0	-9.3843	6.94947	1
11	66058990	+	C	8.69644	15.5423	2	C	8.69644	15.5423	0							8.69644	15.5423	1
11	66059219	+	A	9.53773	16.6074	2	A	9.53773	16.6074	0	-7.90983	7.11038	1
11	66060658	+	A	10.132	15.1553	2	A	10.132	15.1553	0	-7.22864	5.82035	2
11	66063523	+	U	7.73902	17.2474	2	U	7.73902	17.2474	0				0.822205	12.3417	3
11	62625215	-	C	9.2403	15.5069	2	C	9.2403	15.5069	0							9.2403	15.5069	1
11	62625331	-	U	7.2804	17.1075	2	U	7.2804	17.1075	0				-0.519783	9.49758	3
11	62625760	-	U	7.33254	16.6867	2	U	7.33254	16.6867	0				-0.874026	12.0124	2
11	62626921	-	U	7.63199	16.4035	2	U	7.63199	16.4035	0				-0.561399	9.87941	3
11	62632621	-	U	7.84126	15.8604	2	U	7.84126	15.8604	0				0.625942	11.2338	3
11	116785522	-	G	9.73279	16.2097	2	G	9.73279	16.2097	0										9.73279	16.2097	1
11	47625707	-	U	7.40928	16.93	2	U	7.40928	16.93	0				-0.408271	12.4455	3
11	126278001	+	A	10.0788	18.7157	1	A	10.0788	18.7157	0	-8.38429	8.37722	1
11	60850606	+	A	9.22686	18.8173	1	A	9.22686	18.8173	0	-6.96288	8.30171	1
11	60851006	+	A	10.1504	18.7079	1	A	10.1504	18.7079	0	-8.2678	8.3499	1
11	60890880	-	A	12.0654	16.1639	1	A	12.0654	16.1639	0	-10.4276	4.88368	1
11	60890987	-	U	7.56673	16.4576	2	U	7.56673	16.4576	0				-0.0904489	9.41493	3
11	60891042	-	U	9.86318	17.5605	1	U	9.86318	17.5605	0				-0.759048	8.9523	3
11	60902600	-	U	8.30978	17.1017	2	U	8.30978	17.1017	0				0.54744	10.9493	3
11	60922789	+	C	7.80861	16.5833	2	C	7.80861	16.5833	0							7.80861	16.5833	1
11	60923125	+	C	9.15661	15.1098	2	C	9.15661	15.1098	0							9.15661	15.1098	1
11	10797252	-	U	7.80785	17.2555	2	U	7.80785	17.2555	0				0.397684	10.8038	3
11	10797277	-	A	12.0311	19.0047	1	A	12.0311	19.0047	0	-11.4316	8.57081	1
11	10797407	-	U	6.74142	17.1951	2	U	6.74142	17.1951	0				-1.44362	9.89699	2
11	10797498	-	U	7.27614	17.4157	2	U	7.27614	17.4157	0				-1.54192	11.1227	2
11	10799383	-	A	10.2169	16.8968	1	A	10.2169	16.8968	0	-9.12933	5.49182	1
11	10800314	-	U	8.51774	14.9364	2	U	8.51774	14.9364	0				1.97985	11.0789	1
11	10800346	-	U	6.93436	17.3639	2	U	6.93436	17.3639	0				-2.09617	10.8233	2
11	10800591	-	U	6.94072	16.372	2	U	6.94072	16.372	0				0.634862	10.521	3
11	10801674	-	U	8.31478	16.1881	2	U	8.31478	16.1881	0				0.677028	12.5435	3
11	10801723	-	C	8.9973	16.4229	2	C	8.9973	16.4229	0							8.9973	16.4229	1
11	10801732	-	U	10.7077	17.368	1	U	10.7077	17.368	0				-0.779014	9.67828	3
11	10801761	-	U	8.3727	16.6516	2	U	8.3727	16.6516	0				0.48966	12.238	3
11	10802181	-	U	6.43276	16.8094	2	U	6.43276	16.8094	0				-2.23502	12.016	2
11	47565624	+	U	7.91406	14.6049	2	U	7.91406	14.6049	0				2.8141	10.3567	1
11	47571606	+	A	10.9192	19.1581	1	A	10.9192	19.1581	0	-9.09661	8.99742	1
11	47571606	+	A	10.9165	19.1704	1	A	10.9165	19.1704	-1	-9.11517	9.00548	1
11	3001079	-	A	11.929	17.4361	1	A	11.929	17.4361	0	-10.2906	5.84543	1
11	2394176	+	A	10.2935	15.9837	2	A	10.2935	15.9837	0	-7.78914	6.05888	2
11	2395434	+	C	9.26383	15.9229	2	C	9.26383	15.9229	0							9.26383	15.9229	1
11	2397009	+	U	6.38272	17.4187	2	U	6.38272	17.4187	0				-2.4696	10.984	2
11	2397248	+	U	8.41704	16.5053	2	U	8.41704	16.5053	0				0.404901	12.35	3
11	67483166	+	A	11.3405	18.6902	1	A	11.3405	18.6902	-1	-9.19041	9.46126	1
11	67490966	+	C	9.20231	17.1496	2	C	9.20231	17.1496	0							9.20231	17.1496	1
11	67491055	+	C	9.54654	15.1371	2	C	9.54654	15.1371	0							9.54654	15.1371	1
11	1753218	-	U	8.02247	15.815	2	U	8.02247	15.815	0				1.48548	12.5327	3
11	1753283	-	U	7.03925	17.84	2	U	7.03925	17.84	0				-2.37309	12.1955	2
11	1753392	-	C	8.57879	17.6091	2	C	8.57879	17.6091	0							8.57879	17.6091	1
11	1753565	-	U	7.64122	16.1563	2	U	7.64122	16.1563	0				0.909091	12.8287	3
11	14504977	-	U	6.88593	16.0421	2	U	6.88593	16.0421	0				0.0964327	10.175	3
11	14517958	-	U	6.98855	15.2198	2	U	6.98855	15.2198	0				1.86203	9.31601	1
11	6476742	-	A	11.2872	16.8084	1	A	11.2872	16.8084	0	-9.86403	5.39379	1
11	6476742	-	A	11.3884	16.8192	1	A	11.3884	16.8192	1	-9.85346	5.37663	1
11	6477042	-	A	12.4584	18.8377	1	A	12.4584	18.8377	0	-11.6263	8.47357	1
11	6477042	-	A	12.4947	18.8674	1	A	12.4947	18.8674	1	-11.6109	8.46109	1
11	6478943	-	U	7.49605	17.7988	2	U	7.49605	17.7988	0				-0.552474	12.201	3
11	6479244	-	C	8.96961	15.7303	2	C	8.96961	15.7303	0							8.96961	15.7303	1
11	63998583	-	A	11.9871	17.6351	1	A	11.9871	17.6351	1	-10.4724	6.53159	1
11	63999654	-	G	10.0001	17.4962	1	G	10.0001	17.4962	0										10.0001	17.4962	1
11	64165861	-	C	9.26322	15.6071	2	C	9.26322	15.6071	0							9.26322	15.6071	1
11	62833661	-	C	8.5122	16.7927	2	C	8.5122	16.7927	0							8.5122	16.7927	1
11	62833669	-	U	7.937	17.3359	2	U	7.937	17.3359	0				-0.528725	12.2086	3
11	62834470	-	G	7.33798	15.0712	2	G	7.33798	15.0712	0										7.33798	15.0712	1
11	63681592	+	C	9.44597	17.5501	2	C	9.44597	17.5501	0							9.44597	17.5501	1
11	63750115	+	U	8.1625	17.0192	2	U	8.1625	17.0192	0				-0.158696	13.1218	3
11	63758387	+	A	11.9405	18.5125	1	A	11.9405	18.5125	0	-10.1479	8.5599	1
11	63759219	+	U	8.42442	15.7716	2	U	8.42442	15.7716	0				-0.697103	10.3741	3
11	63759386	+	A	6.41892	17.1177	2	A	6.41892	17.1177	0	-8.16671	7.70175	1
11	63759750	+	A	9.52255	17.7509	2	A	9.52255	17.7509	0	-9.05335	8.52117	1
11	63759783	+	U	10.8364	17.8598	1	U	10.8364	17.8598	0				-0.670763	13.0894	3
11	65343748	+	A	11.1893	18.6045	1	A	11.1893	18.6045	0	-11.7372	7.60304	1
11	65352081	+	C	9.3324	17.7731	2	C	9.3324	17.7731	0							9.3324	17.7731	1
11	64804606	-	A	11.1305	17.6894	1	A	11.1305	17.6894	0	-9.994	6.55294	1
11	18399442	+	U	7.72224	14.9102	2	U	7.72224	14.9102	0				2.07103	10.4932	1
11	61789848	-	U	7.20909	16.1518	2	U	7.20909	16.1518	0				-0.251833	10.5844	3
11	125604215	+	C	9.02491	16.0533	2	C	9.02491	16.0533	0							9.02491	16.0533	1
11	125618450	+	U	6.58766	16.3649	2	U	6.58766	16.3649	0				-1.83686	12.0831	2
11	103066503	-	U	7.49615	17.8215	2	U	7.49615	17.8215	0				-2.01022	10.3438	2
11	103082817	-	G	9.71395	17.1573	2	G	9.71395	17.1573	0										9.71395	17.1573	1
11	65537840	+	A	11.1091	17.0438	1	A	11.1091	17.0438	-1	-9.56189	5.98922	1
11	65538064	+	G	9.99629	17.5433	1	G	9.99629	17.5433	0										9.99629	17.5433	1
11	65077650	-	A	11.0161	18.5238	1	A	11.0161	18.5238	-1	-9.40346	8.48929	1
11	65077840	-	U	7.13472	15.1441	2	U	7.13472	15.1441	0				1.91699	9.38284	1
11	65077966	-	G	6.79463	17.5569	2	G	6.79463	17.5569	0										6.79463	17.5569	1
11	65079370	-	A	9.82948	18.9427	1	A	9.82948	18.9427	0	-7.33394	8.41458	1
11	65083691	-	C	9.49118	15.8288	2	C	9.49118	15.8288	0							9.49118	15.8288	1
11	32587027	+	G	8.28035	17.591	2	G	8.28035	17.591	0										8.28035	17.591	1
11	32589080	+	U	6.94045	17.0429	2	U	6.94045	17.0429	0				-0.853733	9.72411	3
11	32594988	+	U	6.94575	16.3987	2	U	6.94575	16.3987	0				-1.42343	11.9352	2
11	32600736	+	A	9.12403	16.526	2	A	9.12403	16.526	0	-7.34772	7.67091	1
11	32600792	+	U	7.22298	15.5927	2	U	7.22298	15.5927	0				0.701246	11.3852	3
11	57332231	-	G	8.28309	16.2674	2	G	8.28309	16.2674	0										8.28309	16.2674	1
11	57335159	-	C	8.45979	15.2157	2	C	8.45979	15.2157	0							8.45979	15.2157	1
11	75566762	+	G	9.87838	16.4644	2	G	9.87838	16.4644	0										9.87838	16.4644	1
11	75566806	+	C	9.88241	17.8658	1	C	9.88241	17.8658	0							9.88241	17.8658	1
11	75572133	+	A	10.4591	17.4769	1	A	10.4591	17.4769	1	-8.74724	6.6936	1
11	75572133	+	A	10.4614	17.4486	1	A	10.4614	17.4486	0	-8.75028	6.75832	1
11	75572208	+	A	10.1363	17.7087	1	A	10.1363	17.7087	-1	-8.89563	7.29291	1
11	75572238	+	A	12.7955	16.8963	1	A	12.7955	16.8963	1	-8.92832	5.4078	1
11	75572255	+	U	8.21721	16.9373	2	U	8.21721	16.9373	0				0.228967	10.3408	3
11	75572302	+	A	11.8558	17.1478	1	A	11.8558	17.1478	1	-11.6746	7.48906	1
11	75572595	+	A	11.7103	16.2837	1	A	11.7103	16.2837	0	-9.52902	5.069	1
11	75572601	+	U	7.52603	16.1123	2	U	7.52603	16.1123	0				1.1705	12.8988	3
11	75572636	+	G	9.21923	16.6296	2	G	9.21923	16.6296	0										9.21923	16.6296	1
11	75572714	+	A	12.1761	17.9068	1	A	12.1761	17.9068	0	-10.7611	7.38722	1
11	72097591	-	A	11.6727	17.3457	1	A	11.6727	17.3457	0	-10.0492	6.33459	1
11	72097870	-	C	9.0454	17.0606	2	C	9.0454	17.0606	0							9.0454	17.0606	1
11	119045233	-	C	8.52222	15.8036	2	C	8.52222	15.8036	0							8.52222	15.8036	1
11	61403200	-	G	9.68754	16.3195	2	G	9.68754	16.3195	0										9.68754	16.3195	1
11	61403216	-	A	11.6816	18.7445	1	A	11.6816	18.7445	0	-9.47015	7.9101	1
11	61403226	-	A	10.7731	18.5759	1	A	10.7731	18.5759	0	-8.99994	8.65831	1
11	62616745	-	C	9.35958	15.1897	2	C	9.35958	15.1897	0							9.35958	15.1897	1
11	62616791	-	C	9.12976	15.5103	2	C	9.12976	15.5103	0							9.12976	15.5103	1
11	125583962	+	A	11.9807	17.3484	1	A	11.9807	17.3484	0	-11.9426	8.09503	1
11	65126656	+	U	7.70516	15.0967	2	U	7.70516	15.0967	0				2.22176	10.1796	1
11	65126797	+	G	9.8929	16.1146	2	G	9.8929	16.1146	0										9.8929	16.1146	1
11	65127086	+	A	11.3465	17.62	1	A	11.3465	17.62	-1	-9.82321	7.25717	1
11	65096356	+	A	12.1611	17.1036	1	A	12.1611	17.1036	0	-10.7496	6.03611	1
11	65107703	+	C	8.59301	15.9988	2	C	8.59301	15.9988	0							8.59301	15.9988	1
11	65108589	+	A	12.5556	17.3233	1	A	12.5556	17.3233	0	-10.9302	5.20729	1
11	65111430	+	A	11.9201	18.2303	1	A	11.9201	18.2303	0	-11.3534	6.59513	1
11	112085262	-	A	11.1072	18.7379	1	A	11.1072	18.7379	-1	-9.5876	8.68547	1
11	112085262	-	A	11.1015	18.8049	1	A	11.1015	18.8049	0	-9.57483	8.68734	1
11	6682015	-	A	11.6865	19.5326	1	A	11.6865	19.5326	0	-10.1329	9.46624	1
11	6682015	-	A	11.6741	19.532	1	A	11.6741	19.532	1	-10.1569	9.46617	1
11	6682323	-	U	7.7612	15.4924	2	U	7.7612	15.4924	0				2.28407	11.4801	1
11	62807157	-	C	10.3453	18.6117	1	C	10.3453	18.6117	0							10.3453	18.6117	1
11	62827204	-	U	7.01388	16.7261	2	U	7.01388	16.7261	0				-0.790374	10.2941	3
11	65127622	-	C	8.51483	16.538	2	C	8.51483	16.538	0							8.51483	16.538	1
11	6608143	+	A	9.7	15.7763	2	A	9.7	15.7763	0	-7.13771	7.44539	2
11	6610260	+	U	8.78851	17.3849	2	U	8.78851	17.3849	0				1.11516	9.2987	1
11	6611222	-	C	9.69309	18.2188	1	C	9.69309	18.2188	0							9.69309	18.2188	1
11	6611702	-	G	10.3164	16.006	2	G	10.3164	16.006	0										10.3164	16.006	1
11	6612024	-	G	9.50805	17.1399	2	G	9.50805	17.1399	0										9.50805	17.1399	1
11	59806207	-	A	10.3663	18.7012	1	A	10.3663	18.7012	0	-8.03808	7.55262	1
11	59806463	-	A	11.9206	18.2087	1	A	11.9206	18.2087	-1	-10.2371	8.09946	1
11	59806463	-	A	11.9175	18.2881	1	A	11.9175	18.2881	0	-10.2103	8.10425	1
11	59806523	-	A	11.5824	17.569	1	A	11.5824	17.569	0	-10.0439	6.75902	1
11	59806762	-	A	12.5457	16.5605	1	A	12.5457	16.5605	1	-10.0275	4.46028	1
11	59806817	-	U	8.1389	15.8927	2	U	8.1389	15.8927	0				1.97517	12.2664	3
11	59809861	-	U	7.15716	17.6419	2	U	7.15716	17.6419	0				-1.84617	11.8781	2
11	118406975	+	U	7.38928	15.0716	2	U	7.38928	15.0716	0				1.24291	10.7799	1
11	4138484	+	A	12.4151	17.3471	1	A	12.4151	17.3471	0	-11.0014	6.10801	1
11	63996589	+	U	7.69862	17.0912	2	U	7.69862	17.0912	0				-0.293109	9.09017	3
11	63997164	+	U	9.03277	15.7417	2	U	9.03277	15.7417	0				1.64879	11.8702	3
11	63997465	+	U	8.30935	16.1704	2	U	8.30935	16.1704	0				0.331416	9.29036	1
11	63997522	+	A	12.3889	17.4247	1	A	12.3889	17.4247	1	-11.8257	6.50638	1
11	63997522	+	A	12.364	17.4133	1	A	12.364	17.4133	0	-11.8237	6.50273	1
11	67609474	+	G	10.2285	17.5323	1	G	10.2285	17.5323	0										10.2285	17.5323	1
11	67506593	-	C	7.77735	16.6377	2	C	7.77735	16.6377	0							7.77735	16.6377	1
11	61309936	-	A	8.56022	14.54	2	A	8.56022	14.54	0	-11.6354	8.22048	1
11	61312046	-	C	12.6772	18.7366	1	C	12.6772	18.7366	0							12.6772	18.7366	1
11	61314179	-	U	7.64039	16.753	2	U	7.64039	16.753	0				-0.534098	10.81	3
11	61316494	-	A	10.0613	17.3934	1	A	10.0613	17.3934	0	-7.44637	7.02983	2
11	62856190	+	U	11.3614	16.9576	1	U	11.3614	16.9576	0				1.08535	11.8223	3
11	62856277	+	U	7.53929	16.0605	2	U	7.53929	16.0605	0				0.55939	12.2857	3
11	62884470	+	U	6.59815	17.1173	2	U	6.59815	17.1173	0				-2.3648	12.129	2
11	62885278	+	C	6.7036	17.6426	2	C	6.7036	17.6426	0							6.7036	17.6426	1
11	65041571	+	C	9.12642	15.8072	2	C	9.12642	15.8072	0							9.12642	15.8072	1
11	65041624	+	A	11.959	16.1944	1	A	11.959	16.1944	0	-10.4133	4.84121	1
11	65044234	+	A	11.8001	15.8244	1	A	11.8001	15.8244	1	-9.98678	4.58749	1
11	65044313	+	U	7.79602	15.3364	2	U	7.79602	15.3364	0				1.5728	11.4935	3
11	65044555	+	A	11.2981	16.569	1	A	11.2981	16.569	1	-11.7899	7.66345	1
11	65044555	+	A	11.3279	16.6316	1	A	11.3279	16.6316	0	-11.7953	7.63499	1
11	65044666	+	A	12.0187	16.1421	1	A	12.0187	16.1421	1	-10.3978	4.89299	1
11	64764852	-	U	6.70624	17.7212	2	U	6.70624	17.7212	0				-2.33728	10.9404	2
11	64765734	-	A	10.0153	18.1789	1	A	10.0153	18.1789	0	-8.13025	8.00631	1
11	64765817	-	A	10.2267	18.9398	1	A	10.2267	18.9398	0	-10.9966	4.83744	1
11	64204407	+	G	8.43513	18.3242	2	G	8.43513	18.3242	0										8.43513	18.3242	1
11	61795344	+	U	7.42094	17.1825	2	U	7.42094	17.1825	0				-0.316908	9.86536	3
11	61795632	+	C	9.7251	16.0175	2	C	9.7251	16.0175	0							9.7251	16.0175	1
11	61795643	+	A	8.19619	14.7485	2	A	8.19619	14.7485	0	-8.22014	6.31916	2
11	61795897	+	A	12.6858	17.7131	1	A	12.6858	17.7131	-1	-11.7049	6.5923	1
11	61795903	+	A	11.3445	16.4317	1	A	11.3445	16.4317	0	-9.75825	5.64512	1
11	61795912	+	C	9.87791	16.7271	2	C	9.87791	16.7271	0							9.87791	16.7271	1
11	61796058	+	G	8.62045	15.785	2	G	8.62045	15.785	0										8.62045	15.785	1
11	61796059	+	A	10.6972	18.4257	1	A	10.6972	18.4257	0	-9.15295	7.88783	1
11	61796104	+	A	12.613	18.6457	1	A	12.613	18.6457	1	-10.9465	9.44995	1
11	61796104	+	A	12.6111	18.6266	1	A	12.6111	18.6266	0	-10.9161	9.45965	1
11	61796379	+	C	8.77792	16.4796	2	C	8.77792	16.4796	0							8.77792	16.4796	1
11	61796394	+	A	9.17519	14.9066	2	A	9.17519	14.9066	0	-7.27268	7.03284	2
11	61796898	+	A	11.4105	18.5973	1	A	11.4105	18.5973	0	-10.2903	7.08408	1
11	61797050	+	U	8.26164	15.026	2	U	8.26164	15.026	0				2.16435	11.2928	1
11	119101502	-	C	10.1559	15.9902	2	C	10.1559	15.9902	0							10.1559	15.9902	1
11	67398268	-	U	8.05673	15.8628	2	U	8.05673	15.8628	0				1.0913	11.5532	3
11	67398272	-	G	10.1098	16.7411	2	G	10.1098	16.7411	0										10.1098	16.7411	1
11	67398346	-	C	9.44144	15.4406	2	C	9.44144	15.4406	0							9.44144	15.4406	1
11	67398349	-	U	8.1305	15.5994	2	U	8.1305	15.5994	0				1.92621	12.3086	3
11	67398350	-	C	9.13676	15.4796	2	C	9.13676	15.4796	0							9.13676	15.4796	1
11	67398408	-	U	6.94596	17.1235	2	U	6.94596	17.1235	0				-1.05855	9.73903	3
11	67398975	-	A	10.0879	15.8855	2	A	10.0879	15.8855	0	-7.4256	6.51803	2
11	67401167	-	C	9.54861	17.6725	2	C	9.54861	17.6725	0							9.54861	17.6725	1
11	65855177	-	U	8.97809	15.4397	2	U	8.97809	15.4397	0				1.72368	11.5778	3
11	65855312	-	A	11.9473	16.4561	1	A	11.9473	16.4561	0	-12.0148	7.64159	1
11	65856061	-	A	9.56199	14.9944	2	A	9.56199	14.9944	0	-7.41646	6.20486	2
11	65858130	-	U	8.46878	16.2596	2	U	8.46878	16.2596	0				1.58152	11.7354	3
11	71434629	-	A	10.4698	18.4541	1	A	10.4698	18.4541	0	-8.43549	7.26897	1
11	71434629	-	A	10.4642	18.3714	1	A	10.4642	18.3714	1	-8.453	7.27077	1
11	71434838	-	A	11.1285	17.9606	1	A	11.1285	17.9606	0	-9.20645	7.42165	1
11	71435083	-	A	12.8259	18.6032	1	A	12.8259	18.6032	0	-11.0495	9.22904	1
11	71435145	-	U	6.6053	16.6373	2	U	6.6053	16.6373	0				-1.12619	11.6606	2
11	71435262	-	A	9.45373	18.3074	1	A	9.45373	18.3074	-1	-7.57077	8.32601	1
11	71435262	-	A	9.45388	18.3251	1	A	9.45388	18.3251	0	-7.56079	8.33902	1
11	71435329	-	U	7.99193	17.2852	2	U	7.99193	17.2852	0				-0.918622	12.7281	3
11	71435430	-	A	11.8338	16.8623	1	A	11.8338	16.8623	0	-11.9539	6.79847	1
11	71435727	-	A	11.8548	16.2169	1	A	11.8548	16.2169	-1	-10.0567	4.9587	1
11	71437834	-	U	7.29437	15.9294	2	U	7.29437	15.9294	0				-0.454947	11.1505	3
11	71441288	-	U	7.62351	16.7699	2	U	7.62351	16.7699	0				-0.138654	13.2714	3
11	71444037	-	A	6.80773	15.7833	2	A	6.80773	15.7833	0	-11.9062	6.85528	1
11	71448352	-	A	11.5816	16.1461	1	A	11.5816	16.1461	0	-9.92203	5.38764	1
11	64317110	-	G	11.2501	15.7583	1	G	11.2501	15.7583	0										11.2501	15.7583	1
11	119336404	+	A	10.6529	18.1186	1	A	10.6529	18.1186	0	-8.54399	6.9051	1
11	119336481	+	A	12.8072	18.5143	1	A	12.8072	18.5143	0	-10.8927	9.09663	1
11	119336558	+	A	11.7018	17.6901	1	A	11.7018	17.6901	-1	-9.28413	9.58965	1
11	119336630	+	C	8.82788	15.2476	2	C	8.82788	15.2476	0							8.82788	15.2476	1
11	119336736	+	C	10.2612	16.6261	1	C	10.2612	16.6261	0							10.2612	16.6261	1
11	64244815	-	U	6.86257	16.5238	2	U	6.86257	16.5238	0				-1.08151	9.17906	2
11	65571500	+	G	9.52219	16.6169	2	G	9.52219	16.6169	0										9.52219	16.6169	1
11	65571642	+	U	7.82577	16.4889	2	U	7.82577	16.4889	0				0.804793	12.3257	3
11	64242536	+	A	11.8065	15.8801	1	A	11.8065	15.8801	0	-10.019	4.6093	1
11	64244073	+	A	10.0522	15.1218	2	A	10.0522	15.1218	0	-7.2176	5.80038	2
11	64235964	+	U	8.04388	15.0552	2	U	8.04388	15.0552	0				1.99568	10.1824	1
11	64238569	+	A	11.7506	17.5211	1	A	11.7506	17.5211	0	-11.3261	6.95465	1
11	66639725	+	U	7.56293	16.1774	2	U	7.56293	16.1774	0				-0.107577	11.6088	3
11	66643591	+	A	10.2052	17.9114	1	A	10.2052	17.9114	0	-8.44086	7.63677	1
11	66643591	+	A	10.2524	17.9791	1	A	10.2524	17.9791	-1	-8.3927	7.57521	1
11	66643859	+	A	10.5243	18.9224	1	A	10.5243	18.9224	0	-8.81457	7.44021	1
11	66646252	+	U	8.54779	18.2047	2	U	8.54779	18.2047	0				-0.756385	10.8177	3
11	66437128	-	C	8.25238	15.8991	2	C	8.25238	15.8991	0							8.25238	15.8991	1
11	66438681	-	G	8.13501	15.0174	2	G	8.13501	15.0174	0										8.13501	15.0174	1
11	66438697	-	A	12.069	16.9871	1	A	12.069	16.9871	0	-9.04153	6.78275	1
11	66345596	-	A	11.5479	19.514	1	A	11.5479	19.514	0	-9.96865	9.35154	1
11	66346957	-	A	11.3815	18.441	1	A	11.3815	18.441	0	-10.4975	8.18367	1
11	66337474	-	A	7.54161	15.743	2	A	7.54161	15.743	0	-8.06831	7.17701	1
11	66337637	-	C	9.45172	15.2379	2	C	9.45172	15.2379	0							9.45172	15.2379	1
11	66338764	-	U	6.99084	16.4064	2	U	6.99084	16.4064	0				0.495995	10.68	3
11	66340785	-	A	11.9495	16.6119	1	A	11.9495	16.6119	1	-10.4698	5.65571	1
11	66341223	-	U	7.00598	16.0758	2	U	7.00598	16.0758	0				-0.765578	11.4072	2
11	532357	-	A	10.4045	18.0436	1	A	10.4045	18.0436	0	-8.39646	6.82731	1
11	533585	-	G	9.68905	15.9332	2	G	9.68905	15.9332	0										9.68905	15.9332	1
11	66287907	-	U	7.31063	17.5744	2	U	7.31063	17.5744	0				-2.05061	12.5959	2
11	66276428	+	G	10.0768	17.0033	2	G	10.0768	17.0033	0										10.0768	17.0033	1
11	46672487	+	A	11.5281	16.3946	1	A	11.5281	16.3946	1	-9.9989	5.17777	1
11	46672705	+	C	10.6713	16.8006	1	C	10.6713	16.8006	0							10.6713	16.8006	1
11	46672892	+	U	7.13502	16.5105	2	U	7.13502	16.5105	0				-1.21012	10.3617	2
11	66003788	+	U	8.00833	17.181	2	U	8.00833	17.181	0				-0.421134	12.6799	3
11	66003951	+	U	7.52091	18.162	2	U	7.52091	18.162	0				-0.0451511	12.1794	3
11	66004034	+	U	8.55049	16.1021	2	U	8.55049	16.1021	0				0.272762	10.0271	3
11	66004097	+	A	9.8714	15.6189	2	A	9.8714	15.6189	0	-7.71179	6.1049	2
11	7992931	+	A	10.5929	16.2776	1	A	10.5929	16.2776	-1	-8.48774	5.44155	2
11	7996069	+	A	12.0083	18.0094	1	A	12.0083	18.0094	0	-10.743	6.88478	1
11	65891037	+	A	11.7767	16.9281	1	A	11.7767	16.9281	0	-11.1674	6.12483	1
11	65891280	+	C	9.34964	15.4921	2	C	9.34964	15.4921	0							9.34964	15.4921	1
11	65891377	+	U	7.74712	16.8726	2	U	7.74712	16.8726	0				0.724454	11.472	3
11	65891457	+	A	12.6633	17.1913	1	A	12.6633	17.1913	1	-11.5412	5.58252	1
11	65891457	+	A	12.6862	17.1545	1	A	12.6862	17.1545	0	-11.5805	5.63435	1
11	65891568	+	A	10.9302	17.3961	1	A	10.9302	17.3961	1	-9.22364	6.61771	1
11	65891568	+	A	10.9011	17.4659	1	A	10.9011	17.4659	0	-9.22238	6.65257	1
11	65891589	+	A	11.5584	16.1368	1	A	11.5584	16.1368	0	-10.2665	4.9618	1
11	65891589	+	A	11.5167	16.2134	1	A	11.5167	16.2134	-1	-10.221	4.99228	1
11	67434683	+	G	10.0136	16.1895	2	G	10.0136	16.1895	0										10.0136	16.1895	1
11	67434684	+	G	10.8075	16.5145	1	G	10.8075	16.5145	0										10.8075	16.5145	1
11	67435358	+	C	9.26502	15.0107	2	C	9.26502	15.0107	0							9.26502	15.0107	1
11	65573647	+	U	8.28505	15.4945	2	U	8.28505	15.4945	0				2.15925	12.0767	3
11	65573711	+	A	10.7833	18.0495	1	A	10.7833	18.0495	0	-9.05699	7.60274	1
11	65574170	+	U	7.06713	15.5708	2	U	7.06713	15.5708	0				0.631556	10.7834	3
11	644340	-	A	12.4295	19.3358	1	A	12.4295	19.3358	0	-12.1347	8.53108	1
11	644340	-	A	12.4305	19.3275	1	A	12.4305	19.3275	1	-12.126	8.5275	1
11	678745	-	C	9.20085	15.5675	2	C	9.20085	15.5675	0							9.20085	15.5675	1
11	679726	-	A	10.6802	16.3147	1	A	10.6802	16.3147	-1	-8.11478	6.14348	2
11	681039	-	U	7.60678	15.2282	2	U	7.60678	15.2282	0				1.57721	9.69837	1
11	3827116	-	A	9.98296	16.3437	2	A	9.98296	16.3437	1	-8.167	5.49944	2
11	3827126	-	A	11.1021	16.6362	1	A	11.1021	16.6362	0	-9.40915	5.36482	1
11	3827144	-	U	8.15073	17.1703	2	U	8.15073	17.1703	0				-0.388872	12.6301	3
11	3827320	-	U	10.3937	16.086	2	U	10.3937	16.086	0				1.29635	12.7078	3
11	3827356	-	A	12.5657	18.4024	1	A	12.5657	18.4024	-1	-11.3367	8.11627	1
11	3827357	-	A	11.375	17.7857	1	A	11.375	17.7857	1	-9.79528	7.49554	1
11	3827764	-	C	9.06059	16.8417	2	C	9.06059	16.8417	0							9.06059	16.8417	1
11	3827786	-	A	12.5653	16.3451	1	A	12.5653	16.3451	0	-11.0291	4.68993	1
11	3827864	-	A	8.59533	15.176	2	A	8.59533	15.176	-1	-8.26209	5.6337	2
11	758955	+	A	9.57939	15.3203	2	A	9.57939	15.3203	0	-7.40517	6.5207	2
11	837580	+	G	9.55085	15.9301	2	G	9.55085	15.9301	0										9.55085	15.9301	1
11	903092	-	C	8.55238	15.4476	2	C	8.55238	15.4476	0							8.55238	15.4476	1
11	203063	-	A	11.5012	17.9913	1	A	11.5012	17.9913	0	-9.88814	7.86048	1
11	203807	-	U	8.04961	16.0826	2	U	8.04961	16.0826	0				-0.0104458	11.5867	3
11	204083	-	C	9.42277	17.4054	2	C	9.42277	17.4054	0							9.42277	17.4054	1
11	204206	-	C	10.2585	16.5672	1	C	10.2585	16.5672	0							10.2585	16.5672	1
11	204662	-	A	11.3184	17.5605	1	A	11.3184	17.5605	0	-9.84253	6.77751	1
11	204698	-	A	10.6594	18.3325	1	A	10.6594	18.3325	0	-8.61045	8.27877	1
11	73872804	-	A	10.9796	19.2288	1	A	10.9796	19.2288	1	-9.88768	9.01497	1
11	73872968	-	A	12.271	18.6477	1	A	12.271	18.6477	-1	-11.4895	8.34667	1
11	73872968	-	A	12.2497	18.6985	1	A	12.2497	18.6985	1	-11.5332	8.3483	1
11	126263487	-	C	7.97277	16.606	2	C	7.97277	16.606	0							7.97277	16.606	1
11	126263646	-	A	10.8394	18.1473	1	A	10.8394	18.1473	0	-9.05888	7.48107	1
11	62787485	+	C	8.98593	17.3199	2	C	8.98593	17.3199	0							8.98593	17.3199	1
11	252728	+	A	10.47	19.0068	1	A	10.47	19.0068	0	-8.77801	8.44894	1
11	119093907	-	A	12.3521	19.3564	1	A	12.3521	19.3564	0	-12.0565	8.44864	1
11	119093993	-	A	12.2275	17.8075	1	A	12.2275	17.8075	0	-10.7938	6.4234	1
11	119094038	-	U	7.60251	16.4519	2	U	7.60251	16.4519	0				0.0379248	9.37682	3
11	119094135	-	A	12.3563	18.7468	1	A	12.3563	18.7468	0	-11.5291	8.45225	1
11	119094188	-	A	12.0795	17.678	1	A	12.0795	17.678	-1	-10.4261	8.11445	1
11	119094561	-	G	7.6803	14.8467	2	G	7.6803	14.8467	0										7.6803	14.8467	1
11	119094861	-	A	10.6536	17.5482	1	A	10.6536	17.5482	0	-9.03255	7.29875	1
11	119095222	-	A	11.3746	16.4488	1	A	11.3746	16.4488	0	-10.6929	5.24751	1
11	119095274	-	G	9.38528	16.0515	2	G	9.38528	16.0515	0										9.38528	16.0515	1
11	57741586	+	U	7.97562	16.5983	2	U	7.97562	16.5983	0				0.240697	13.0925	3
11	57741943	+	C	9.15721	14.9701	2	C	9.15721	14.9701	0							9.15721	14.9701	1
11	57739150	+	C	12.3529	17.0428	1	C	12.3529	17.0428	0							12.3529	17.0428	1
11	47580979	+	U	7.0809	17.5539	2	U	7.0809	17.5539	0				-1.89317	12.6382	2
11	47582460	+	U	7.63051	17.1541	2	U	7.63051	17.1541	0				-0.250409	13.4795	3
11	47584410	+	U	7.18344	16.179	2	U	7.18344	16.179	0				-0.463356	10.8466	3
11	1956526	+	C	9.40626	15.4205	2	C	9.40626	15.4205	0							9.40626	15.4205	1
11	66625011	+	G	12.2923	17.5619	1	G	12.2923	17.5619	0										12.2923	17.5619	1
11	66626914	+	C	8.83459	16.0514	2	C	8.83459	16.0514	0							8.83459	16.0514	1
11	66627248	+	C	8.52504	16.0453	2	C	8.52504	16.0453	0							8.52504	16.0453	1
11	62560367	-	U	7.45545	17.7278	2	U	7.45545	17.7278	0				-2.31738	11.7373	2
11	62560385	-	U	9.62267	16.5141	2	U	9.62267	16.5141	0				-0.27579	9.52898	3
11	62852156	-	G	9.35341	16.3051	2	G	9.35341	16.3051	0										9.35341	16.3051	1
11	62852158	-	C	10.1824	16.1334	2	C	10.1824	16.1334	0							10.1824	16.1334	1
11	62852159	-	C	9.7369	16.708	2	C	9.7369	16.708	0							9.7369	16.708	1
11	62852218	-	A	9.47011	17.8948	1	A	9.47011	17.8948	0	-9.86328	9.72784	1
12	2797216	+	U	8.66014	15.4139	2	U	8.66014	15.4139	0				0.895221	10.0796	1
12	2798716	+	U	6.3857	16.9129	2	U	6.3857	16.9129	0				-2.34985	10.6907	2
12	2799932	+	U	7.32685	17.565	2	U	7.32685	17.565	0				-1.63851	12.6983	2
12	2801140	+	C	9.34575	16.2419	2	C	9.34575	16.2419	0							9.34575	16.2419	1
12	4612637	+	A	10.7762	17.7021	1	A	10.7762	17.7021	1	-11.4552	7.36879	1
12	6529880	+	A	9.99871	17.7799	1	A	9.99871	17.7799	0	-7.9672	7.94781	1
12	31104434	+	A	9.95101	15.4445	2	A	9.95101	15.4445	0	-7.60703	5.96664	2
12	12975387	-	A	11.9509	16.5175	1	A	11.9509	16.5175	1	-9.33216	5.74099	1
12	13000126	-	C	8.17852	16.0092	2	C	8.17852	16.0092	0							8.17852	16.0092	1
12	120546463	+	C	9.65502	15.532	2	C	9.65502	15.532	0							9.65502	15.532	1
12	120546500	+	A	10.0017	15.5432	2	A	10.0017	15.5432	0	-7.68182	5.69029	2
12	120552562	+	C	9.06255	15.3494	2	C	9.06255	15.3494	0							9.06255	15.3494	1
12	120552692	+	A	8.31723	14.9345	2	A	8.31723	14.9345	0	-7.49632	5.92438	2
12	120557595	+	A	9.87476	15.7627	2	A	9.87476	15.7627	0	-7.04434	7.27559	2
12	120557636	+	G	8.8815	16.6445	2	G	8.8815	16.6445	0										8.8815	16.6445	1
12	120563393	+	U	6.89877	17.3433	2	U	6.89877	17.3433	0				-1.13146	10.6219	2
12	120563468	+	A	12.5008	17.3699	1	A	12.5008	17.3699	1	-10.8039	7.84275	1
12	15895450	+	U	6.88193	17.591	2	U	6.88193	17.591	0				-1.48548	11.4495	2
12	51055921	+	G	8.79877	14.5749	2	G	8.79877	14.5749	0										8.79877	14.5749	1
12	10699401	-	U	6.50416	16.982	2	U	6.50416	16.982	0				-1.68232	11.0926	2
12	10699438	-	A	8.93074	16.0103	2	A	8.93074	16.0103	0	-7.5207	7.22119	2
12	10699542	-	A	11.8288	18.5434	1	A	11.8288	18.5434	0	-10.7393	8.20027	1
12	10699542	-	A	11.8827	18.555	1	A	11.8827	18.555	1	-10.7434	8.15923	1
12	10699556	-	U	7.76747	15.8526	2	U	7.76747	15.8526	0				0.326494	10.8415	3
12	10701985	-	A	9.8035	16.7506	2	A	9.8035	16.7506	-1	-8.55624	6.45028	1
12	56271774	-	G	9.67353	16.2113	2	G	9.67353	16.2113	0										9.67353	16.2113	1
12	56272369	-	U	7.54316	17.6708	2	U	7.54316	17.6708	0				-1.39615	12.4703	2
12	56273100	-	A	11.7242	19.043	1	A	11.7242	19.043	0	-10.2634	9.63909	1
12	56276023	-	U	8.00717	16.1851	2	U	8.00717	16.1851	0				0.919496	12.1365	3
12	53016574	+	A	10.4087	17.3157	1	A	10.4087	17.3157	0	-8.25081	6.48782	2
12	53022572	+	U	6.98566	16.0673	2	U	6.98566	16.0673	0				1.09158	11.4607	3
12	53027815	+	G	8.23121	15.0784	2	G	8.23121	15.0784	0										8.23121	15.0784	1
12	53028101	+	U	7.84188	16.692	2	U	7.84188	16.692	0				0.425565	13.1574	3
12	53033861	+	U	7.59972	14.7916	2	U	7.59972	14.7916	0				2.12096	9.96822	1
12	53040199	+	U	7.27608	14.7818	2	U	7.27608	14.7818	0				2.04698	9.77387	1
12	53040241	+	U	7.4372	16.8788	2	U	7.4372	16.8788	0				-0.435859	12.459	3
12	53040445	+	A	11.4204	18.3653	1	A	11.4204	18.3653	0	-10.0226	7.7119	1
12	53040762	+	U	7.07108	17.7289	2	U	7.07108	17.7289	0				-2.23422	12.3207	2
12	53040852	+	A	11.0607	18.7617	1	A	11.0607	18.7617	0	-9.04059	8.67492	1
12	53041073	+	U	6.74391	17.6556	2	U	6.74391	17.6556	0				-2.29147	11.3242	2
12	53041460	+	U	7.0855	15.1621	2	U	7.0855	15.1621	0				1.04016	9.29777	1
12	50099171	+	U	7.87817	16.1256	2	U	7.87817	16.1256	0				-0.0404858	11.2809	3
12	50099621	+	U	7.68601	16.7448	2	U	7.68601	16.7448	0				0.646474	13.0105	3
12	50099646	+	U	6.49539	17.1699	2	U	6.49539	17.1699	0				-2.3792	10.8992	2
12	50099651	+	U	6.77591	17.8806	2	U	6.77591	17.8806	0				-2.48505	11.3092	2
12	124777732	-	A	12.401	17.3823	1	A	12.401	17.3823	0	-10.9847	5.83509	1
12	124777960	-	A	11.6968	17.2401	1	A	11.6968	17.2401	-1	-11.0169	6.02548	1
12	124777960	-	A	11.6629	17.2695	1	A	11.6629	17.2695	0	-11.0247	6.00856	1
12	124778108	-	A	12.6249	17.7873	1	A	12.6249	17.7873	-1	-12.1381	6.89973	1
12	124778108	-	A	12.6033	17.6917	1	A	12.6033	17.6917	0	-12.1749	6.92456	1
12	124778355	-	A	11.1578	18.9632	1	A	11.1578	18.9632	-1	-9.49349	8.57291	1
12	124778355	-	A	11.1633	18.9494	1	A	11.1633	18.9494	0	-9.50869	8.53961	1
12	124782733	-	C	9.52128	15.2462	2	C	9.52128	15.2462	0							9.52128	15.2462	1
12	124795244	-	U	7.43793	17.8188	2	U	7.43793	17.8188	0				-1.20686	12.8313	2
12	124800183	-	G	9.76664	17.5238	1	G	9.76664	17.5238	0										9.76664	17.5238	1
12	124863829	-	C	8.97374	15.6469	2	C	8.97374	15.6469	0							8.97374	15.6469	1
12	109110120	+	U	8.16373	14.997	2	U	8.16373	14.997	0				1.27135	9.83131	1
12	109110678	+	G	7.74823	14.8946	2	G	7.74823	14.8946	0										7.74823	14.8946	1
12	14787118	-	A	9.92306	17.6112	1	A	9.92306	17.6112	0	-8.96823	7.33567	1
12	14791180	-	U	7.29111	15.7093	2	U	7.29111	15.7093	0				1.30171	12.2808	3
12	14793896	-	U	7.95447	16.6086	2	U	7.95447	16.6086	0				0.0368738	11.153	3
12	123597007	+	U	6.49814	17.3502	2	U	6.49814	17.3502	0				-2.43804	11.2481	2
12	123597797	+	U	7.53073	14.9667	2	U	7.53073	14.9667	0				1.99653	10.4786	1
12	120496496	+	U	8.02824	16.1613	2	U	8.02824	16.1613	0				1.0246	12.838	3
12	120498219	+	A	13.01	17.8305	1	A	13.01	17.8305	1	-12.0176	5.4241	1
12	120498219	+	A	13.036	17.8479	1	A	13.036	17.8479	0	-12.036	5.42635	1
12	120498270	+	U	7.0544	16.3723	2	U	7.0544	16.3723	0				0.281317	9.17364	1
12	120498412	+	U	6.7228	17.199	2	U	6.7228	17.199	0				-1.3587	9.80117	2
12	121308434	-	A	11.3085	19.0798	1	A	11.3085	19.0798	0	-10.3749	8.69251	1
12	121327194	-	A	9.6392	15.4886	2	A	9.6392	15.4886	0	-7.46114	5.42211	2
12	118144649	+	U	7.36961	15.5142	2	U	7.36961	15.5142	0				0.303815	9.84461	3
12	118144830	+	C	8.56478	17.434	2	C	8.56478	17.434	0							8.56478	17.434	1
12	118144999	+	U	6.78792	17.7405	2	U	6.78792	17.7405	0				-2.42135	11.383	2
12	118145228	+	U	7.4605	15.1596	2	U	7.4605	15.1596	0				1.47169	9.54373	1
12	112013570	+	C	9.27667	15.5508	2	C	9.27667	15.5508	0							9.27667	15.5508	1
12	112013605	+	A	12.0022	19.4546	1	A	12.0022	19.4546	0	-11.3443	8.61766	1
12	112013607	+	A	9.13544	14.8763	2	A	9.13544	14.8763	0	-7.24858	6.96117	2
12	112019862	+	A	10.4411	16.4089	1	A	10.4411	16.4089	0	-9.16963	5.562	1
12	112022235	+	U	8.22026	15.1237	2	U	8.22026	15.1237	0				2.53368	11.0828	1
12	112022240	+	A	12.8428	17.2203	1	A	12.8428	17.2203	0	-11.8284	5.91585	1
12	112022446	+	A	10.5391	18.4278	1	A	10.5391	18.4278	0	-8.93396	8.11809	1
12	112022781	+	C	8.95678	15.0286	2	C	8.95678	15.0286	0							8.95678	15.0286	1
12	112022795	+	A	12.8014	18.5685	1	A	12.8014	18.5685	1	-11.4801	9.05916	1
12	112022795	+	A	12.7945	18.6036	1	A	12.7945	18.6036	0	-11.5122	9.03695	1
12	112022795	+	A	12.7819	18.5689	1	A	12.7819	18.5689	-1	-11.5028	9.03429	1
12	112022805	+	U	7.19907	15.9593	2	U	7.19907	15.9593	0				-0.000693403	11.5056	3
12	6748963	-	U	7.53236	14.5911	2	U	7.53236	14.5911	0				2.61651	9.83122	1
12	6750738	-	U	12.2599	18.911	1	U	12.2599	18.911	0				1.68954	10.7437	1
12	56159627	+	U	7.4539	14.6362	2	U	7.4539	14.6362	0				2.21321	10.3176	1
12	56159982	+	U	7.54795	14.6389	2	U	7.54795	14.6389	0				2.69978	9.84325	1
12	56160135	+	U	8.23416	17.5902	2	U	8.23416	17.5902	0				-1.80878	11.6216	2
12	56160279	+	U	7.75217	14.8857	2	U	7.75217	14.8857	0				1.87466	10.3819	1
12	56160301	+	U	7.66649	16.3649	2	U	7.66649	16.3649	0				0.892475	9.93904	1
12	53307650	-	U	7.47877	17.565	2	U	7.47877	17.565	0				-1.31678	13.0619	2
12	121916497	+	A	10.6561	18.3083	1	A	10.6561	18.3083	-1	-8.74973	7.32882	1
12	120698777	+	C	8.64563	17.5177	2	C	8.64563	17.5177	0							8.64563	17.5177	1
12	120698876	+	U	7.95647	16.2436	2	U	7.95647	16.2436	0				0.501646	9.22192	1
12	120699355	+	C	10.938	18.0973	1	C	10.938	18.0973	0							10.938	18.0973	1
12	120700505	+	C	9.36464	14.9998	2	C	9.36464	14.9998	0							9.36464	14.9998	1
12	120700680	+	A	9.87894	15.0989	2	A	9.87894	15.0989	0	-7.85192	5.52254	2
12	120700795	+	A	10.2176	15.2655	2	A	10.2176	15.2655	0	-7.22283	5.93123	2
12	120701525	+	U	8.07621	17.0487	2	U	8.07621	17.0487	0				-0.588995	12.9532	3
12	56644921	-	U	6.99339	16.0398	2	U	6.99339	16.0398	0				1.1066	11.4721	3
12	56663887	-	U	7.0691	17.0885	2	U	7.0691	17.0885	0				-1.53078	12.179	2
12	52949432	+	C	8.61766	15.8202	2	C	8.61766	15.8202	0							8.61766	15.8202	1
12	96014915	-	G	9.82762	16.9997	2	G	9.82762	16.9997	0										9.82762	16.9997	1
12	10607900	-	U	6.45632	16.317	2	U	6.45632	16.317	0				-1.52363	12.1857	2
12	2858020	-	U	8.56791	18.2053	2	U	8.56791	18.2053	0				-0.842022	10.7859	3
12	2858182	-	U	6.84599	17.2072	2	U	6.84599	17.2072	0				-1.2566	9.28949	2
12	2858229	-	A	10.121	17.9946	1	A	10.121	17.9946	0	-8.18766	7.58495	1
12	2858541	-	A	11.158	18.5811	1	A	11.158	18.5811	0	-9.66535	8.32958	1
12	2858720	-	A	12.5239	17.404	1	A	12.5239	17.404	1	-10.8833	5.10812	1
12	2858756	-	A	11.9101	16.6379	1	A	11.9101	16.6379	0	-11.9071	8.35693	1
12	2858756	-	A	11.9003	16.6279	1	A	11.9003	16.6279	1	-11.9122	8.41216	1
12	2859028	-	A	11.4706	18.9531	1	A	11.4706	18.9531	1	-9.35699	8.84003	1
12	2859142	-	A	11.5411	19.4895	1	A	11.5411	19.4895	0	-9.69712	9.40513	1
12	2859191	-	A	10.7983	16.8334	1	A	10.7983	16.8334	0	-9.07483	6.01803	1
12	2864694	-	C	9.52264	15.3747	2	C	9.52264	15.3747	0							9.52264	15.3747	1
12	2868737	-	A	10.8956	17.75	1	A	10.8956	17.75	1	-8.32978	6.90529	1
12	2874119	-	A	11.2344	17.0307	1	A	11.2344	17.0307	0	-9.55579	6.08465	1
12	2874207	-	U	8.29196	15.3089	2	U	8.29196	15.3089	0				1.64094	10.9974	1
12	2874498	-	A	10.3886	18.0124	1	A	10.3886	18.0124	0	-8.27157	6.97401	1
12	2876961	-	U	9.27963	15.7728	2	U	9.27963	15.7728	0				0.0512491	10.7064	3
12	110436164	-	U	8.62259	16.3943	2	U	8.62259	16.3943	0				1.54776	10.8267	1
12	110493101	-	A	11.7376	19.5604	1	A	11.7376	19.5604	1	-10.1516	9.6103	1
12	54350502	+	C	8.53588	17.1838	2	C	8.53588	17.1838	0							8.53588	17.1838	1
12	54350664	+	U	7.0717	16.6427	2	U	7.0717	16.6427	0				-0.663075	11.0627	3
12	54351192	+	U	7.12034	15.9842	2	U	7.12034	15.9842	0				0.760907	11.5783	3
12	56417732	-	A	11.2401	15.7465	1	A	11.2401	15.7465	0	-11.334	7.83411	1
12	69253143	+	C	11.835	18.3935	1	C	11.835	18.3935	0							11.835	18.3935	1
12	6557201	-	A	11.4485	18.8903	1	A	11.4485	18.8903	-1	-9.22752	8.61045	1
12	6557201	-	A	11.5013	18.9182	1	A	11.5013	18.9182	0	-9.2211	8.6505	1
12	6557226	-	A	11.0471	16.8305	1	A	11.0471	16.8305	0	-9.57193	6.06261	1
12	6581712	-	A	11.0249	16.8757	1	A	11.0249	16.8757	0	-9.02808	5.32825	1
12	6730709	+	C	9.43994	15.9393	2	C	9.43994	15.9393	0							9.43994	15.9393	1
12	6849389	-	A	11.4159	17.8899	1	A	11.4159	17.8899	0	-10.0328	7.25722	1
12	6850862	-	A	10.522	16.79	1	A	10.522	16.79	0	-8.36228	6.1367	2
12	101714106	+	A	9.52886	18.5833	1	A	9.52886	18.5833	0	-8.63131	8.29957	1
12	101728984	+	U	8.87633	16.5377	2	U	8.87633	16.5377	0				-0.930863	10.109	3
12	6944108	+	G	11.1952	17.5607	1	G	11.1952	17.5607	0										11.1952	17.5607	1
12	21644014	-	U	6.83447	15.9212	2	U	6.83447	15.9212	0				1.13694	9.62645	1
12	21654604	-	A	9.63598	18.9397	1	A	9.63598	18.9397	0	-7.51404	7.69076	1
12	22055225	+	U	7.78351	17.6238	2	U	7.78351	17.6238	0				-1.14345	12.2141	2
12	22060861	+	A	9.2585	18.9149	1	A	9.2585	18.9149	0	-12.3885	6.32936	1
12	120095908	-	U	7.84577	15.4859	2	U	7.84577	15.4859	0				2.29195	11.7301	1
12	120096877	-	A	12.4409	17.219	1	A	12.4409	17.219	0	-9.25575	5.65325	1
12	120440731	+	G	8.27156	18.0607	2	G	8.27156	18.0607	0										8.27156	18.0607	1
12	120464049	-	U	7.44921	14.9883	2	U	7.44921	14.9883	0				1.758	10.1976	1
12	132583913	+	A	11.3952	16.6326	1	A	11.3952	16.6326	0	-11.4753	9.47518	1
12	132583913	+	A	11.3596	16.6409	1	A	11.3596	16.6409	-1	-11.4592	9.44332	1
12	98549417	+	U	7.7505	15.911	2	U	7.7505	15.911	0				1.24466	12.6933	3
12	113158809	-	A	12.4166	16.2579	1	A	12.4166	16.2579	0	-10.4198	5.09647	1
12	113158821	-	A	10.4893	17.143	1	A	10.4893	17.143	0	-8.39753	6.35596	2
12	113161945	-	A	9.77727	18.2117	1	A	9.77727	18.2117	0	-7.96052	7.84194	1
12	57793063	+	U	7.23772	15.949	2	U	7.23772	15.949	0				0.906799	12.2358	3
12	57796446	+	A	10.4386	18.0595	1	A	10.4386	18.0595	0	-9.07241	7.92641	1
12	57796531	+	A	11.9153	18.3876	1	A	11.9153	18.3876	0	-10.4247	8.03521	1
12	57796543	+	U	7.06676	17.3604	2	U	7.06676	17.3604	0				-1.43508	11.2168	2
12	53296273	+	U	7.73735	17.8311	2	U	7.73735	17.8311	0				-1.62345	12.9796	2
12	53298082	+	U	7.64412	14.7722	2	U	7.64412	14.7722	0				2.22858	10.1592	1
12	55971707	+	A	11.7932	17.974	1	A	11.7932	17.974	1	-10.4418	7.21808	1
12	55971707	+	A	11.8621	18.0279	1	A	11.8621	18.0279	0	-10.4024	7.18008	1
12	6666883	-	A	11.9506	17.3471	1	A	11.9506	17.3471	0	-10.3945	6.33096	1
12	6667181	-	A	10.8202	18.2368	1	A	10.8202	18.2368	-1	-8.98339	5.94263	1
12	6667444	-	C	8.54748	15.1327	2	C	8.54748	15.1327	0							8.54748	15.1327	1
12	6667453	-	A	10.5079	17.837	1	A	10.5079	17.837	-1	-8.90394	7.06177	1
12	6667551	-	A	9.13983	18.6057	1	A	9.13983	18.6057	-1	-7.06167	7.57559	1
12	6667653	-	A	9.08212	17.9169	2	A	9.08212	17.9169	-1	-8.64998	8.048	1
12	6667772	-	A	11.1579	17.5328	1	A	11.1579	17.5328	0	-9.97677	6.59369	1
12	6974352	+	A	9.32062	15.2038	2	A	9.32062	15.2038	0	-7.3769	6.16081	2
12	6975838	+	A	9.22652	18.81	1	A	9.22652	18.81	0	-6.96387	8.24237	1
12	6975907	+	A	10.9501	18.3962	1	A	10.9501	18.3962	0	-9.23896	7.25834	1
12	48936413	-	U	6.61019	17.3868	2	U	6.61019	17.3868	0				-2.20015	11.1027	2
12	48937120	-	U	6.96874	16.3925	2	U	6.96874	16.3925	0				-0.488868	11.7582	3
12	48937587	-	U	8.31037	16.6476	2	U	8.31037	16.6476	0				0.173812	12.0091	3
12	48938981	-	A	11.5515	16.6431	1	A	11.5515	16.6431	0	-10.6249	5.35143	1
12	48957316	-	G	9.23342	16.5928	2	G	9.23342	16.5928	0										9.23342	16.5928	1
12	48957388	-	U	7.60996	16.5363	2	U	7.60996	16.5363	0				0.457961	13.3848	3
12	47968304	+	A	12.811	17.2698	1	A	12.811	17.2698	1	-11.3347	5.74843	1
12	55727229	-	A	9.88147	16.9158	2	A	9.88147	16.9158	0	-7.7766	6.29149	2
12	55727292	-	C	8.29328	17.5984	2	C	8.29328	17.5984	0							8.29328	17.5984	1
12	57748473	-	A	12.31	18.1139	1	A	12.31	18.1139	-1	-11.2763	7.7057	1
12	57748543	-	U	7.18534	14.7994	2	U	7.18534	14.7994	0				1.82879	9.87098	1
12	57749293	-	U	7.33907	14.7048	2	U	7.33907	14.7048	0				2.06115	9.80355	1
12	57749298	-	G	8.83922	16.9651	2	G	8.83922	16.9651	0										8.83922	16.9651	1
12	57750665	-	U	6.42073	16.5872	2	U	6.42073	16.5872	0				-1.89109	11.7905	2
12	57750942	-	A	10.176	15.2784	2	A	10.176	15.2784	0	-7.18066	5.9235	2
12	57751074	-	U	6.88382	16.4449	2	U	6.88382	16.4449	0				-0.609715	11.7192	3
12	57751530	-	U	8.21359	14.8834	2	U	8.21359	14.8834	0				2.49811	11.013	1
12	57751541	-	A	11.2047	17.578	1	A	11.2047	17.578	0	-9.15008	6.83141	1
12	57751732	-	U	7.84685	17.2151	2	U	7.84685	17.2151	0				-1.04254	9.26688	3
12	57752212	-	U	7.9368	14.5842	2	U	7.9368	14.5842	0				2.84351	10.3515	1
12	57752216	-	C	9.43737	15.0519	2	C	9.43737	15.0519	0							9.43737	15.0519	1
12	57752290	-	G	11.7223	17.1754	1	G	11.7223	17.1754	0										11.7223	17.1754	1
12	54283105	+	U	6.79486	16.4658	2	U	6.79486	16.4658	0				-0.929049	11.4774	2
12	54284972	+	U	7.67396	17.5861	2	U	7.67396	17.5861	0				-1.34077	12.6677	2
12	54285052	+	U	6.71213	16.46	2	U	6.71213	16.46	0				-1.18241	11.4885	2
12	57715959	+	A	9.6293	15.9536	2	A	9.6293	15.9536	0	-7.71321	5.5285	2
12	57716094	+	U	9.71876	17.3701	2	U	9.71876	17.3701	0				1.09625	11.0703	3
12	57718408	+	A	11.3341	16.3232	1	A	11.3341	16.3232	0	-8.85348	4.84563	1
12	57720160	+	U	6.82245	15.4792	2	U	6.82245	15.4792	0				2.03471	9.35999	1
12	57720941	+	C	8.79353	17.8808	2	C	8.79353	17.8808	0							8.79353	17.8808	1
12	57720956	+	A	12.4572	16.9814	1	A	12.4572	16.9814	0	-11.2607	5.25258	1
12	57721031	+	A	12.749	17.0762	1	A	12.749	17.0762	1	-11.7309	5.76473	1
12	57721031	+	A	12.7506	17.0908	1	A	12.7506	17.0908	0	-11.7404	5.76584	1
12	108569339	+	U	6.83855	17.4531	2	U	6.83855	17.4531	0				-1.6661	10.2465	2
12	106238931	-	U	7.1762	16.5487	2	U	7.1762	16.5487	0				-0.968987	10.755	3
12	106239160	-	A	12.0088	18.6873	1	A	12.0088	18.6873	0	-10.8167	8.53303	1
12	106239160	-	A	12.0364	18.6122	1	A	12.0364	18.6122	1	-10.8458	8.52622	1
12	106239187	-	A	11.2361	16.7798	1	A	11.2361	16.7798	0	-11.4129	6.52242	1
12	106239237	-	A	10.3145	18.9331	1	A	10.3145	18.9331	-1	-8.75158	8.39975	1
12	106239237	-	A	10.3236	18.944	1	A	10.3236	18.944	0	-8.81896	8.44498	1
12	106239241	-	A	12.0297	17.1495	1	A	12.0297	17.1495	0	-10.6232	5.87273	1
12	106239250	-	A	11.8702	17.336	1	A	11.8702	17.336	0	-10.24	6.0205	1
12	106239283	-	A	11.8271	16.5957	1	A	11.8271	16.5957	0	-10.4962	5.63737	1
12	106239604	-	A	11.6911	16.56	1	A	11.6911	16.56	0	-10.3646	5.35573	1
12	106239717	-	A	10.0769	18.018	1	A	10.0769	18.018	0	-7.77418	7.8635	1
12	106239916	-	A	12.915	16.5472	1	A	12.915	16.5472	0	-12.2923	6.99166	1
12	106239916	-	A	12.9154	16.5454	1	A	12.9154	16.5454	1	-12.3254	7.01789	1
12	4659075	+	A	8.29835	16.2953	2	A	8.29835	16.2953	0	-7.0906	7.59031	1
12	95861275	+	U	7.58579	15.4739	2	U	7.58579	15.4739	0				1.7528	10.3385	1
12	113186855	+	A	11.6297	18.3734	1	A	11.6297	18.3734	0	-10.1669	7.76959	1
12	113186898	+	A	11.6238	17.1721	1	A	11.6238	17.1721	0	-10.9488	5.98424	1
12	113191873	+	A	9.389	15.2628	2	A	9.389	15.2628	0	-7.42824	6.43173	2
12	109556764	-	A	10.4215	18.7124	1	A	10.4215	18.7124	0	-7.89896	8.12282	1
12	109557034	-	A	11.267	18.2472	1	A	11.267	18.2472	0	-9.65236	7.07459	1
12	109557054	-	C	10.0678	18.6334	1	C	10.0678	18.6334	0							10.0678	18.6334	1
12	53505189	+	U	7.4031	16.0799	2	U	7.4031	16.0799	0				0.791393	12.7748	3
12	53505798	+	C	10.1531	16.3234	2	C	10.1531	16.3234	0							10.1531	16.3234	1
12	53506010	+	A	12.0719	18.0163	1	A	12.0719	18.0163	0	-10.7172	7.34623	1
12	53506266	+	A	10.2888	18.309	1	A	10.2888	18.309	0	-9.02916	7.3361	1
12	56224872	+	U	8.00541	16.1808	2	U	8.00541	16.1808	0				1.35158	12.7757	3
12	56225648	+	U	7.85404	18.1394	2	U	7.85404	18.1394	0				-1.51101	12.6097	2
12	56229177	+	U	10.318	16.6865	1	U	10.318	16.6865	0				0.720263	10.0504	1
12	53303041	+	A	9.98676	17.5796	1	A	9.98676	17.5796	0	-11.7469	7.71567	1
12	56138047	+	A	10.2772	18.4679	1	A	10.2772	18.4679	0	-7.86485	6.6902	2
12	56138825	+	U	7.98294	17.9786	2	U	7.98294	17.9786	0				-1.43237	11.8321	2
12	49752544	+	U	7.69267	17.9789	2	U	7.69267	17.9789	0				-0.865137	10.4573	3
12	49755718	+	A	10.2447	18.4188	1	A	10.2447	18.4188	0	-8.05475	8.05208	1
12	49758254	+	U	6.50963	17.256	2	U	6.50963	17.256	0				-2.41758	11.7889	2
12	49759235	+	G	9.40097	16.6476	2	G	9.40097	16.6476	0										9.40097	16.6476	1
12	49761741	+	U	6.83589	16.8315	2	U	6.83589	16.8315	0				-0.808168	9.54549	3
12	49763251	+	A	11.9716	17.3065	1	A	11.9716	17.3065	-1	-10.3223	6.95579	1
12	49763351	+	U	7.19838	15.6677	2	U	7.19838	15.6677	0				-0.219885	11.4712	3
12	49763896	+	U	6.81353	16.1563	2	U	6.81353	16.1563	0				-0.788286	9.56946	3
12	49764024	+	U	7.00561	15.5528	2	U	7.00561	15.5528	0				0.585498	10.6768	3
12	49764031	+	U	11.6139	19.4979	1	U	11.6139	19.4979	0				-1.44098	11.735	2
12	49764184	+	U	7.8997	16.1069	2	U	7.8997	16.1069	0				0.490105	11.8129	3
12	124911789	-	A	10.7768	16.7267	1	A	10.7768	16.7267	0	-8.16407	4.99577	2
12	124912017	-	A	10.7775	16.7652	1	A	10.7775	16.7652	0	-8.16726	5.02221	2
12	124912245	-	A	10.7813	16.7454	1	A	10.7813	16.7454	0	-8.17485	5.02351	2
12	124913552	-	A	9.70702	16.4994	2	A	9.70702	16.4994	0	-8.04873	6.38896	2
12	124913774	-	A	11.9729	18.7025	1	A	11.9729	18.7025	-1	-11.4212	7.92542	1
12	48130370	+	U	6.88692	15.3092	2	U	6.88692	15.3092	0				1.17124	8.91716	1
12	48135326	+	U	6.78089	16.6709	2	U	6.78089	16.6709	0				-1.32109	11.2776	2
12	48137809	+	A	10.2161	15.562	2	A	10.2161	15.562	0	-7.58676	6.0154	2
12	48145094	+	U	8.37539	15.1992	2	U	8.37539	15.1992	0				2.08132	11.1809	1
12	48145247	+	U	7.90654	17.7989	2	U	7.90654	17.7989	0				-2.09773	12.8652	2
12	120764635	-	A	10.1035	18.1224	1	A	10.1035	18.1224	0	-8.43196	7.65428	1
12	120764637	-	A	12.3007	18.5484	1	A	12.3007	18.5484	-1	-10.7389	9.06947	1
12	120903857	-	A	9.70024	15.4836	2	A	9.70024	15.4836	0	-7.62688	5.80491	2
12	6769645	+	C	8.7638	15.8814	2	C	8.7638	15.8814	0							8.7638	15.8814	1
12	6770741	+	C	9.06537	15.812	2	C	9.06537	15.812	0							9.06537	15.812	1
12	6770806	+	C	9.46931	15.4829	2	C	9.46931	15.4829	0							9.46931	15.4829	1
12	69597681	+	U	7.11419	17.3089	2	U	7.11419	17.3089	0				-1.54419	10.856	2
12	103932309	+	A	8.70317	16.7911	2	A	8.70317	16.7911	0	-7.17763	7.50739	1
12	103932398	+	U	8.28238	18.048	2	U	8.28238	18.048	0				-0.725803	10.1879	3
12	103932850	+	A	8.75064	17.0407	2	A	8.75064	17.0407	0	-8.87694	9.13409	1
12	103934065	+	U	6.93456	17.3332	2	U	6.93456	17.3332	0				-1.97699	11.4406	2
12	103937787	+	U	7.17665	17.0102	2	U	7.17665	17.0102	0				-0.446358	9.42076	3
12	103941479	+	U	7.14576	17.1379	2	U	7.14576	17.1379	0				-1.19727	9.67486	2
12	103942709	+	U	10.2082	15.2959	2	U	10.2082	15.2959	0				1.01928	10.0677	1
12	103943175	+	A	11.8005	18.4489	1	A	11.8005	18.4489	0	-9.09728	9.46452	1
12	103943802	+	A	11.4477	17.1529	1	A	11.4477	17.1529	0	-9.72792	6.60968	1
12	103946665	+	C	9.52004	15.293	2	C	9.52004	15.293	0							9.52004	15.293	1
12	103947869	+	U	7.05483	17.5273	2	U	7.05483	17.5273	0				-1.58713	9.57946	2
12	57489281	+	U	6.7234	17.4829	2	U	6.7234	17.4829	0				-2.34929	10.6386	2
12	57500427	+	U	7.94958	16.1742	2	U	7.94958	16.1742	0				1.26001	13.0064	3
12	57511745	+	U	10.0686	16.6928	2	U	10.0686	16.6928	0				0.719536	10.117	3
12	57512024	+	U	6.72696	17.5351	2	U	6.72696	17.5351	0				-2.21003	10.6314	2
12	57515174	+	C	7.97579	17.6117	2	C	7.97579	17.6117	0							7.97579	17.6117	1
12	57515326	+	A	9.75323	15.3816	2	A	9.75323	15.3816	0	-10.086	7.29632	1
12	120579194	-	A	11.2552	18.5025	1	A	11.2552	18.5025	0	-9.12136	8.48	1
12	120579212	-	A	12.6192	17.8496	1	A	12.6192	17.8496	0	-11.0052	6.68094	1
12	49185710	-	U	7.22644	16.2529	2	U	7.22644	16.2529	0				-0.308678	10.6924	3
12	49186746	-	C	9.13423	15.2573	2	C	9.13423	15.2573	0							9.13423	15.2573	1
12	49272576	+	G	8.76553	16.7763	2	G	8.76553	16.7763	0										8.76553	16.7763	1
12	49272763	+	U	7.46118	16.3326	2	U	7.46118	16.3326	0				1.44121	13.019	3
12	49272823	+	U	7.22777	15.9294	2	U	7.22777	15.9294	0				-0.35616	11.1586	3
12	56110573	+	A	11.2302	17.7295	1	A	11.2302	17.7295	-1	-10.5717	7.71741	1
12	56110667	+	U	7.14392	17.5983	2	U	7.14392	17.5983	0				-1.83795	12.5717	2
12	56113752	+	A	12.247	18.1054	1	A	12.247	18.1054	0	-11.0581	6.25491	1
12	56113804	+	C	8.34713	16.4151	2	C	8.34713	16.4151	0							8.34713	16.4151	1
12	120444390	-	A	11.517	19.4763	1	A	11.517	19.4763	0	-10.1055	9.46471	1
12	120444826	-	A	11.7419	17.9483	1	A	11.7419	17.9483	0	-10.4847	7.19875	1
12	120446289	-	C	8.80152	16.8465	2	C	8.80152	16.8465	0							8.80152	16.8465	1
12	2888826	+	A	11.1823	19.4383	1	A	11.1823	19.4383	0	-9.38776	9.64357	1
12	110327590	+	U	8.07241	15.1524	2	U	8.07241	15.1524	0				2.44003	10.8906	1
12	110339289	+	A	9.05846	17.5844	2	A	9.05846	17.5844	0	-8.31908	8.77955	1
12	110346841	+	U	6.50063	17.3548	2	U	6.50063	17.3548	0				-2.26774	10.758	2
12	110347094	+	U	7.12027	17.8635	2	U	7.12027	17.8635	0				-2.18644	11.7195	2
12	76866183	-	U	7.85686	15.1967	2	U	7.85686	15.1967	0				2.12985	11.5685	1
12	57516806	-	A	10.6935	18.2271	1	A	10.6935	18.2271	0	-7.78813	7.6342	1
12	57535078	-	C	9.98768	16.0178	2	C	9.98768	16.0178	0							9.98768	16.0178	1
12	57823049	-	A	11.2577	18.838	1	A	11.2577	18.838	-1	-9.60757	8.73848	1
12	57823206	-	A	10.3554	18.061	1	A	10.3554	18.061	0	-8.55558	7.56547	1
12	57823222	-	A	12.2163	18.9876	1	A	12.2163	18.9876	0	-11.1763	8.43733	1
12	57823459	-	A	11.3773	16.3975	1	A	11.3773	16.3975	0	-8.811	4.92641	1
12	57823560	-	U	7.19633	16.317	2	U	7.19633	16.317	0				-0.594852	11.0261	3
12	132624057	-	A	10.2441	17.3138	1	A	10.2441	17.3138	0	-8.43937	7.33273	1
12	132624130	-	A	11.8165	18.4369	1	A	11.8165	18.4369	0	-10.6094	7.91071	1
12	93409963	-	A	11.9549	19.1	1	A	11.9549	19.1	0	-11.7388	8.38662	1
12	93409963	-	A	11.9193	19.1276	1	A	11.9193	19.1276	1	-11.7531	8.39065	1
12	93410744	-	C	8.73549	16.3695	2	C	8.73549	16.3695	0							8.73549	16.3695	1
12	93410776	-	G	9.95485	17.9322	1	G	9.95485	17.9322	0										9.95485	17.9322	1
12	93411179	-	A	10.9766	19.1009	1	A	10.9766	19.1009	0	-9.6873	8.57219	1
12	49003764	-	U	7.46161	14.6036	2	U	7.46161	14.6036	0				2.56294	9.71946	1
12	57229780	+	U	7.02878	15.1319	2	U	7.02878	15.1319	0				1.99857	10.1315	1
12	57229798	+	U	7.01943	17.7837	2	U	7.01943	17.7837	0				-2.40001	11.7795	2
12	57230847	+	U	9.14735	16.8668	2	U	9.14735	16.8668	0				0.0761911	13.0742	3
12	57230987	+	U	8.53621	16.3796	2	U	8.53621	16.3796	0				0.301432	11.9546	3
12	57232455	+	C	9.48769	15.5131	2	C	9.48769	15.5131	0							9.48769	15.5131	1
12	57232517	+	U	8.01787	16.5499	2	U	8.01787	16.5499	0				0.0147163	12.8317	3
12	57232536	+	C	11.7641	16.4647	1	C	11.7641	16.4647	0							11.7641	16.4647	1
12	57232758	+	C	7.92549	15.46	2	C	7.92549	15.46	0							7.92549	15.46	1
12	57233248	+	A	9.40864	18.3478	1	A	9.40864	18.3478	1	-7.57272	7.72149	1
12	57234247	+	U	7.24268	16.8365	2	U	7.24268	16.8365	0				-1.15842	11.9726	2
12	57234327	+	G	8.46909	15.4121	2	G	8.46909	15.4121	0										8.46909	15.4121	1
12	57234347	+	U	7.23635	17.7178	2	U	7.23635	17.7178	0				-1.92313	12.3511	2
12	57234388	+	A	10.7499	18.0669	1	A	10.7499	18.0669	0	-9.06771	7.54089	1
12	57234441	+	C	6.84905	16.8332	2	C	6.84905	16.8332	0							6.84905	16.8332	1
12	57234586	+	U	9.5324	17.8236	1	U	9.5324	17.8236	0				-1.45089	9.77985	2
12	57234603	+	A	10.7238	16.8632	1	A	10.7238	16.8632	0	-9.21658	5.74613	1
12	53253828	+	C	8.82632	16.4138	2	C	8.82632	16.4138	0							8.82632	16.4138	1
12	51240880	+	C	8.90762	16.5345	2	C	8.90762	16.5345	0							8.90762	16.5345	1
12	51242419	+	C	8.73789	17.1947	2	C	8.73789	17.1947	0							8.73789	17.1947	1
12	51242708	+	C	11.9366	18.564	1	C	11.9366	18.564	0							11.9366	18.564	1
12	51243547	+	U	8.5243	17.4082	2	U	8.5243	17.4082	0				-1.12557	10.4072	2
12	51243659	+	U	7.7424	17.6575	2	U	7.7424	17.6575	0				-1.5184	12.4227	2
12	51243665	+	A	11.0417	19.0683	1	A	11.0417	19.0683	0	-9.24581	9.3713	1
12	122207858	-	A	11.3517	17.4271	1	A	11.3517	17.4271	0	-9.61101	6.58778	1
12	132151016	+	U	7.41079	16.4832	2	U	7.41079	16.4832	0				0.317703	11.3653	3
12	110720073	-	U	6.84602	17.9331	2	U	6.84602	17.9331	0				-1.57927	11.8133	2
12	110721048	-	A	10.8599	19.1416	1	A	10.8599	19.1416	0	-9.7147	8.70847	1
12	76046230	-	A	10.8521	18.4458	1	A	10.8521	18.4458	0	-11.2976	7.69269	1
12	76046395	-	U	6.8764	16.7785	2	U	6.8764	16.7785	0				-1.63187	10.2098	2
12	76047141	-	U	7.24595	16.0142	2	U	7.24595	16.0142	0				-1.99954	11.096	2
12	76047179	-	U	6.91533	17.0987	2	U	6.91533	17.0987	0				-1.4054	11.5786	2
12	76048447	-	A	10.3397	15.414	2	A	10.3397	15.414	0	-7.05239	6.42379	2
12	49558710	-	U	8.02188	16.713	2	U	8.02188	16.713	0				-0.165641	11.5491	3
12	49558866	-	C	7.9614	16.026	2	C	7.9614	16.026	0							7.9614	16.026	1
12	49564548	-	U	7.73243	15.7311	2	U	7.73243	15.7311	0				1.274	12.4971	3
12	109088298	-	A	10.8296	16.1002	1	A	10.8296	16.1002	0	-9.26865	5.13511	1
12	109090024	-	U	8.24188	15.7194	2	U	8.24188	15.7194	0				0.619783	11.7822	3
12	109090060	-	A	10.8453	17.1176	1	A	10.8453	17.1176	1	-9.81006	6.07614	1
12	109090102	-	U	10.6366	17.0049	1	U	10.6366	17.0049	0				1.64174	11.763	3
12	109092590	-	A	11.365	16.7963	1	A	11.365	16.7963	0	-10.1692	6.07627	1
12	109092614	-	G	8.14915	15.2669	2	G	8.14915	15.2669	0										8.14915	15.2669	1
12	109092644	-	A	8.91452	16.214	2	A	8.91452	16.214	0	-10.3257	7.14723	1
12	109092782	-	A	10.7558	17.0047	1	A	10.7558	17.0047	0	-9.19975	5.8802	1
12	109092782	-	A	10.7319	16.9989	1	A	10.7319	16.9989	1	-9.15374	5.88362	1
12	53455921	+	C	7.39946	18.1874	2	C	7.39946	18.1874	0							7.39946	18.1874	1
12	53461053	+	A	11.1325	18.275	1	A	11.1325	18.275	-1	-9.72065	7.83604	1
12	53461082	+	U	6.90254	16.7705	2	U	6.90254	16.7705	0				-0.131608	9.91613	3
12	53468808	+	U	8.44687	16.8312	2	U	8.44687	16.8312	0				0.00025469	11.8576	3
12	53471760	+	U	8.53851	15.141	2	U	8.53851	15.141	0				2.04107	10.8627	1
12	53446210	+	U	8.46948	15.3193	2	U	8.46948	15.3193	0				2.20737	12.0371	3
12	6965688	-	A	9.61313	18.3538	1	A	9.61313	18.3538	0	-7.43944	8.01981	1
12	6966463	-	A	10.8338	16.5591	1	A	10.8338	16.5591	-1	-8.10454	5.78186	2
12	6966474	-	U	7.81584	16.3944	2	U	7.81584	16.3944	0				-0.00235883	9.11322	1
12	6967959	-	U	7.1494	15.4412	2	U	7.1494	15.4412	0				1.54517	9.29691	1
12	6968454	-	U	8.09244	15.4776	2	U	8.09244	15.4776	0				2.06428	10.56	1
12	6968490	-	U	6.48933	16.87	2	U	6.48933	16.87	0				-2.40953	12.1081	2
12	6968549	-	U	7.06311	15.2484	2	U	7.06311	15.2484	0				1.11362	9.1755	1
12	6970218	-	C	9.18556	15.4512	2	C	9.18556	15.4512	0							9.18556	15.4512	1
12	6970535	-	G	9.04694	16.6489	2	G	9.04694	16.6489	0										9.04694	16.6489	1
12	118246481	+	A	12.4937	18.5771	1	A	12.4937	18.5771	-1	-11.1847	8.44924	1
12	54132134	+	C	8.87944	15.5627	2	C	8.87944	15.5627	0							8.87944	15.5627	1
12	74539474	+	U	8.39995	15.6951	2	U	8.39995	15.6951	0				1.21483	11.3096	3
12	74539498	+	A	12.2233	18.2011	1	A	12.2233	18.2011	0	-10.4706	7.01824	1
12	74539593	+	A	11.2882	17.4359	1	A	11.2882	17.4359	0	-9.34315	6.35872	1
12	74540010	+	U	6.68777	16.879	2	U	6.68777	16.879	0				-1.25727	11.133	2
12	74540180	+	U	6.72868	17.5239	2	U	6.72868	17.5239	0				-2.03217	10.3368	2
12	122981741	+	A	10.0426	15.5418	2	A	10.0426	15.5418	0	-6.96049	7.1086	2
13	99986004	+	C	9.26878	15.4276	2	C	9.26878	15.4276	0							9.26878	15.4276	1
13	99986041	+	A	11.2276	18.6693	1	A	11.2276	18.6693	0	-10.0382	8.13192	1
13	97985603	+	G	9.05159	16.6247	2	G	9.05159	16.6247	0										9.05159	16.6247	1
13	97990131	+	U	6.89534	17.2191	2	U	6.89534	17.2191	0				-1.17679	10.9308	2
13	98003017	+	A	9.29408	16.6965	2	A	9.29408	16.6965	0	-7.41265	7.63605	1
13	98012252	+	U	7.76934	16.8666	2	U	7.76934	16.8666	0				-0.090572	12.9528	3
13	98019766	+	G	9.23506	17.396	2	G	9.23506	17.396	0										9.23506	17.396	1
13	98022299	+	A	10.5926	18.4494	1	A	10.5926	18.4494	-1	-8.57507	7.80615	1
13	98022377	+	A	11.1456	18.7264	1	A	11.1456	18.7264	-1	-9.75397	8.3505	1
13	98452558	-	U	6.49047	17.2656	2	U	6.49047	17.2656	0				-2.42439	10.7248	2
13	98452763	-	U	10.281	18.1326	1	U	10.281	18.1326	0				-0.187413	12.8598	3
13	98452985	-	A	10.2399	15.6804	2	A	10.2399	15.6804	0	-7.91601	6.32247	2
13	98453028	-	A	12.5794	17.5299	1	A	12.5794	17.5299	0	-11.9873	5.92641	1
13	98466513	-	G	10.2545	16.9746	1	G	10.2545	16.9746	0										10.2545	16.9746	1
13	49660965	-	U	7.24737	15.9996	2	U	7.24737	15.9996	0				0.810262	9.62397	1
13	99501641	+	G	8.66329	16.7644	2	G	8.66329	16.7644	0										8.66329	16.7644	1
13	99529490	+	C	9.1654	17.8069	2	C	9.1654	17.8069	0							9.1654	17.8069	1
13	99563014	+	G	6.49459	17.4817	2	G	6.49459	17.4817	0										6.49459	17.4817	1
13	33836953	+	U	6.80717	16.4278	2	U	6.80717	16.4278	0				-1.14294	11.437	2
13	48233322	+	A	11.152	16.3902	1	A	11.152	16.3902	0	-9.5411	5.21697	1
13	48233470	+	A	11.7066	17.1413	1	A	11.7066	17.1413	0	-10.0463	6.05114	1
13	48258837	+	A	11.6832	19.5521	1	A	11.6832	19.5521	0	-10.1478	9.59323	1
13	48261164	+	U	7.82741	15.8401	2	U	7.82741	15.8401	0				0.993671	10.0398	1
13	48261219	+	U	6.74783	17.6512	2	U	6.74783	17.6512	0				-1.94405	10.6672	2
13	29509967	-	A	11.315	19.3275	1	A	11.315	19.3275	0	-9.71724	9.45856	1
13	29510031	-	A	11.0391	18.6091	1	A	11.0391	18.6091	0	-8.33922	8.67044	1
13	29510034	-	C	9.30605	17.1605	2	C	9.30605	17.1605	0							9.30605	17.1605	1
13	29510378	-	A	9.33135	16.2641	2	A	9.33135	16.2641	0	-7.35837	7.27201	2
13	29510869	-	A	11.5888	17.605	1	A	11.5888	17.605	0	-10.2378	6.93292	1
13	29511406	-	A	10.2003	17.104	1	A	10.2003	17.104	1	-8.68688	6.76292	1
13	29511441	-	A	11.9579	18.002	1	A	11.9579	18.002	0	-11.077	7.39824	1
13	29512146	-	C	6.67402	16.422	2	C	6.67402	16.422	0							6.67402	16.422	1
13	29513052	-	U	6.97262	16.333	2	U	6.97262	16.333	0				-1.28516	10.4355	2
13	29513735	-	A	11.1771	18.6407	1	A	11.1771	18.6407	0	-9.21969	8.1337	1
13	21140611	+	U	7.55834	14.7328	2	U	7.55834	14.7328	0				2.2772	10.1832	1
13	21177159	+	G	9.38196	16.5678	2	G	9.38196	16.5678	0										9.38196	16.5678	1
13	21177306	+	U	7.10012	17.7519	2	U	7.10012	17.7519	0				0.490677	9.30269	1
13	21177327	+	A	11.9404	18.6693	1	A	11.9404	18.6693	0	-11.326	8.48475	1
13	113310843	+	U	7.92117	16.3839	2	U	7.92117	16.3839	0				0.40385	11.0354	3
13	113322517	+	U	7.39434	17.1825	2	U	7.39434	17.1825	0				-0.904007	11.8249	2
13	27622950	+	A	12.5626	16.539	1	A	12.5626	16.539	0	-8.25919	5.34457	2
13	27622959	+	A	11.7161	18.8237	1	A	11.7161	18.8237	0	-10.8648	8.80027	1
13	27623102	+	A	11.5066	18.111	1	A	11.5066	18.111	0	-9.84272	7.52932	1
13	27623104	+	A	10.3795	18.2608	1	A	10.3795	18.2608	0	-8.75802	7.84341	1
13	27623258	+	U	7.00719	16.2587	2	U	7.00719	16.2587	0				0.184056	9.33289	1
13	27665781	+	A	9.13044	18.3992	1	A	9.13044	18.3992	0	-7.12761	7.70969	1
13	75526542	-	A	11.9766	18.1136	1	A	11.9766	18.1136	0	-10.5712	6.22145	1
13	75537826	-	C	8.11379	15.6904	2	C	8.11379	15.6904	0							8.11379	15.6904	1
13	30459974	-	U	6.6051	17.0644	2	U	6.6051	17.0644	0				-1.85729	11.6997	2
13	30463279	-	U	6.77504	15.7247	2	U	6.77504	15.7247	0				1.90248	9.34304	1
13	30463558	-	U	7.02612	16.5938	2	U	7.02612	16.5938	0				-0.670496	10.5739	3
13	113636673	+	C	8.16802	16.4978	2	C	8.16802	16.4978	0							8.16802	16.4978	1
13	113640700	+	A	11.4294	18.0445	1	A	11.4294	18.0445	0	-9.84016	7.65506	1
14	77277395	-	U	8.24161	14.9533	2	U	8.24161	14.9533	0				2.45797	11.1997	1
14	102083585	-	A	9.99156	15.1408	2	A	9.99156	15.1408	-1	-7.27985	5.79691	2
14	102085401	-	U	7.41326	16.8431	2	U	7.41326	16.8431	0				-0.0297602	9.1984	3
14	102085403	-	U	6.45228	16.3242	2	U	6.45228	16.3242	0				-1.50976	12.1773	2
14	102086042	-	C	8.85284	16.7531	2	C	8.85284	16.7531	0							8.85284	16.7531	1
14	102086225	-	U	8.83216	17.9138	2	U	8.83216	17.9138	0				-0.88655	10.5921	3
14	51989631	+	G	9.40427	17.0432	2	G	9.40427	17.0432	0										9.40427	17.0432	1
14	51993784	+	U	6.8158	16.4232	2	U	6.8158	16.4232	0				-0.810116	11.3284	2
14	52004214	+	C	10.3092	16.2299	2	C	10.3092	16.2299	0							10.3092	16.2299	1
14	52004581	+	U	7.35205	16.9506	2	U	7.35205	16.9506	0				-2.14396	11.2058	2
14	22946481	-	C	7.51985	16.5474	2	C	7.51985	16.5474	0							7.51985	16.5474	1
14	22946602	-	A	10.2123	17.7418	1	A	10.2123	17.7418	0	-8.21044	7.096	1
14	22947697	-	U	7.69425	16.1833	2	U	7.69425	16.1833	0				0.821861	12.9039	3
14	22956938	-	U	7.74507	16.1179	2	U	7.74507	16.1179	0				0.951943	12.4113	3
14	21210772	-	A	11.1007	15.909	1	A	11.1007	15.909	0	-7.85796	6.48807	2
14	21210775	-	A	10.1694	17.1979	1	A	10.1694	17.1979	0	-7.98578	6.47098	2
14	21211053	-	C	8.46595	17.6435	2	C	8.46595	17.6435	0							8.46595	17.6435	1
14	21211091	-	U	7.4501	15.8397	2	U	7.4501	15.8397	0				-0.0867838	10.9223	3
14	21211196	-	U	7.0143	17.0362	2	U	7.0143	17.0362	0				-1.0628	9.48878	3
14	21211232	-	U	7.25928	15.0278	2	U	7.25928	15.0278	0				2.01552	9.73992	1
14	21211443	-	U	8.46003	14.7909	2	U	8.46003	14.7909	0				2.32226	11.2029	1
14	21211469	-	U	7.62278	14.6814	2	U	7.62278	14.6814	0				2.01391	10.2869	1
14	21230321	-	U	7.39402	15.2767	2	U	7.39402	15.2767	0				2.34837	10.4481	1
14	21231060	-	C	13.0026	18.0196	1	C	13.0026	18.0196	0							13.0026	18.0196	1
14	21231064	-	C	8.66774	16.1822	2	C	8.66774	16.1822	0							8.66774	16.1822	1
14	21234017	-	U	7.35339	15.049	2	U	7.35339	15.049	0				1.40694	9.84617	1
14	45121507	-	U	6.60688	17.3895	2	U	6.60688	17.3895	0				-2.17754	11.1474	2
14	24440290	-	U	7.05474	15.1526	2	U	7.05474	15.1526	0				0.977056	9.27076	1
14	22901232	-	A	12.4011	18.1653	1	A	12.4011	18.1653	0	-11.2068	6.54937	1
14	22901541	-	A	11.9405	18.6274	1	A	11.9405	18.6274	0	-10.9792	8.56078	1
14	22901617	-	A	12.5486	18.8269	1	A	12.5486	18.8269	-1	-11.3276	9.22129	1
14	22901617	-	A	12.5758	18.8764	1	A	12.5758	18.8764	0	-11.3852	9.23104	1
14	22909570	-	A	9.24236	18.4999	1	A	9.24236	18.4999	0	-7.35521	8.01425	1
14	22924084	-	C	8.43788	17.5147	2	C	8.43788	17.5147	0							8.43788	17.5147	1
14	22927548	-	A	12.44	16.8774	1	A	12.44	16.8774	0	-11.2472	4.89735	1
14	50909943	-	U	8.42951	18.0102	2	U	8.42951	18.0102	0				-0.780606	12.1573	3
14	50917097	-	A	7.61525	15.0669	2	A	7.61525	15.0669	0	-7.28088	7.9208	1
14	54430284	-	A	8.81175	18.5635	2	A	8.81175	18.5635	0	-7.42418	7.55633	1
14	67593864	-	U	7.34549	16.3046	2	U	7.34549	16.3046	0				1.21725	10.7298	1
14	58247779	+	U	8.67112	14.5443	2	U	8.67112	14.5443	0				1.39922	11.596	3
14	58263743	+	U	8.08479	15.3979	2	U	8.08479	15.3979	0				2.15958	11.6654	1
14	58271882	+	A	9.70449	17.1728	2	A	9.70449	17.1728	0	-7.43172	7.19257	2
14	58408873	-	U	7.99743	17.2762	2	U	7.99743	17.2762	0				-0.841331	11.4186	2
14	58409015	-	A	12.5583	18.2195	1	A	12.5583	18.2195	-1	-9.81493	8.34191	1
14	77459730	+	U	7.32383	15.0839	2	U	7.32383	15.0839	0				1.97584	9.80152	1
14	77468099	+	C	6.99084	16.4123	2	C	6.99084	16.4123	0							6.99084	16.4123	1
14	77469229	+	U	7.37013	16.37	2	U	7.37013	16.37	0				0.541606	13.3418	3
14	77469260	+	A	9.44455	15.2039	2	A	9.44455	15.2039	0	-8.34656	5.80394	2
14	77469265	+	A	11.104	17.3754	1	A	11.104	17.3754	0	-9.69232	6.81778	1
14	92716175	-	A	12.5296	18.4746	1	A	12.5296	18.4746	1	-8.09282	7.24021	1
14	69380465	-	U	6.65965	17.2288	2	U	6.65965	17.2288	0				-2.46102	11.2647	2
14	69767195	+	C	8.63575	15.1813	2	C	8.63575	15.1813	0							8.63575	15.1813	1
14	69771462	+	A	9.76756	18.6181	1	A	9.76756	18.6181	0	-8.14095	8.64939	1
14	69771462	+	A	9.79158	18.6157	1	A	9.79158	18.6157	-1	-8.1606	8.64247	1
14	69771481	+	G	8.6853	15.6084	2	G	8.6853	15.6084	0										8.6853	15.6084	1
14	64415654	+	U	6.81466	15.5267	2	U	6.81466	15.5267	0				0.774643	8.89401	1
14	64419913	+	A	10.3944	17.76	1	A	10.3944	17.76	0	-8.57701	6.91131	1
14	64426179	+	G	8.55025	15.6165	2	G	8.55025	15.6165	0										8.55025	15.6165	1
14	90272411	+	A	13.0074	17.5198	1	A	13.0074	17.5198	-1	-12.2279	5.74578	1
14	23026032	-	A	13.105	17.9769	1	A	13.105	17.9769	1	-12.0597	6.46562	1
14	23026053	-	U	11.8621	19.6567	1	U	11.8621	19.6567	0				0.731292	10.6097	3
14	23026100	-	U	7.73543	16.778	2	U	7.73543	16.778	0				-0.032121	12.8858	3
14	100277730	+	A	11.1464	18.9043	1	A	11.1464	18.9043	0	-9.0326	5.29284	1
14	100277780	+	U	7.65436	14.8682	2	U	7.65436	14.8682	0				1.8522	9.86267	1
14	100277868	+	U	7.70856	15.9938	2	U	7.70856	15.9938	0				0.0570934	9.93093	3
14	100277877	+	U	7.76312	16.6565	2	U	7.76312	16.6565	0				0.0447105	11.0358	3
14	100277890	+	A	10.2244	19.1662	1	A	10.2244	19.1662	0	-8.09944	8.95763	1
14	100277922	+	A	11.1438	19.3251	1	A	11.1438	19.3251	0	-9.39455	9.21354	1
14	20311389	-	A	9.56255	18.6758	1	A	9.56255	18.6758	0	-7.48473	8.18212	1
14	20311694	-	U	7.69271	14.566	2	U	7.69271	14.566	0				2.48567	10.3043	1
14	20313610	-	A	10.1188	18.5639	1	A	10.1188	18.5639	-1	-8.64758	8.11328	1
14	20329343	-	U	7.81659	16.0367	2	U	7.81659	16.0367	0				0.666056	11.7031	3
14	20455582	+	C	7.43668	15.081	2	C	7.43668	15.081	0							7.43668	15.081	1
14	20455617	+	A	10.9727	17.2962	1	A	10.9727	17.2962	-1	-9.15165	6.23877	1
14	20455957	+	C	7.0845	14.823	2	C	7.0845	14.823	0							7.0845	14.823	1
14	20457096	+	U	8.30419	14.78	2	U	8.30419	14.78	0				2.41251	11.0956	1
14	20457169	+	G	11.6605	18.2195	1	G	11.6605	18.2195	0										11.6605	18.2195	1
14	20457353	+	A	11.9436	19.1843	1	A	11.9436	19.1843	0	-11.1953	8.9599	1
14	20457353	+	A	11.9076	19.119	1	A	11.9076	19.119	-1	-11.1673	8.99306	1
14	20457457	+	C	8.70024	17.2306	2	C	8.70024	17.2306	0							8.70024	17.2306	1
14	20457673	+	U	6.69557	17.198	2	U	6.69557	17.198	0				-1.51201	9.83567	2
14	23321613	+	C	8.08711	15.0172	2	C	8.08711	15.0172	0							8.08711	15.0172	1
14	23325538	+	A	12.5012	16.9866	1	A	12.5012	16.9866	1	-11.3795	5.9284	1
14	23325538	+	A	12.5609	17.033	1	A	12.5609	17.033	0	-11.3115	5.87039	1
14	23325901	+	C	9.78131	16.391	2	C	9.78131	16.391	0							9.78131	16.391	1
14	102348537	-	A	12.3921	17.5568	1	A	12.3921	17.5568	1	-11.2859	6.23958	1
14	24096960	+	U	7.36708	16.7799	2	U	7.36708	16.7799	0				0.487923	12.9992	3
14	24098205	+	G	8.09871	15.7728	2	G	8.09871	15.7728	0										8.09871	15.7728	1
14	24099186	+	A	10.2036	17.0108	1	A	10.2036	17.0108	0	-8.88095	6.12062	1
14	24103605	+	A	9.39419	15.9375	2	A	9.39419	15.9375	0	-7.97774	6.5495	2
14	24103843	+	A	11.2045	16.8254	1	A	11.2045	16.8254	0	-9.31467	5.27553	1
14	24103930	+	U	8.32201	15.447	2	U	8.32201	15.447	0				1.22732	11.9039	3
14	24103946	+	A	10.5551	18.9034	1	A	10.5551	18.9034	0	-8.45442	8.56955	1
14	24104092	+	A	10.0278	18.9352	1	A	10.0278	18.9352	0	-7.7466	8.7376	1
14	24138975	-	A	10.2558	18.801	1	A	10.2558	18.801	0	-8.30764	8.44941	1
14	24189540	-	A	10.1803	18.6944	1	A	10.1803	18.6944	0	-8.41624	8.24785	1
14	24190401	-	U	9.63067	17.8602	1	U	9.63067	17.8602	0				-0.0485421	9.9911	3
14	24190597	-	A	12.0451	17.95	1	A	12.0451	17.95	-1	-11.8219	6.77621	1
14	24192326	-	U	7.0079	15.6839	2	U	7.0079	15.6839	0				0.126946	11.3725	3
14	24193067	-	A	12.3766	16.5836	1	A	12.3766	16.5836	0	-11.6857	6.15094	1
14	24193089	-	U	7.18384	17.3571	2	U	7.18384	17.3571	0				-1.21176	12.2801	2
14	24193124	-	A	12.3163	16.3758	1	A	12.3163	16.3758	0	-12.2867	6.21389	1
14	24193134	-	A	11.5905	17.9497	1	A	11.5905	17.9497	0	-10.4168	7.1997	1
14	24193134	-	A	11.5875	17.9819	1	A	11.5875	17.9819	1	-10.4097	7.20478	1
14	24193141	-	A	11.6846	18.0056	1	A	11.6846	18.0056	0	-10.5883	7.43042	1
14	24193213	-	U	7.89457	14.9777	2	U	7.89457	14.9777	0				1.72808	9.77274	1
14	24194808	-	A	8.63181	15.1466	2	A	8.63181	15.1466	-1	-8.24692	5.63521	2
14	24194870	-	A	9.425	18.9536	1	A	9.425	18.9536	0	-12.357	6.39615	1
14	24233481	+	G	8.24233	17.5806	2	G	8.24233	17.5806	0										8.24233	17.5806	1
14	24236070	+	A	8.50468	15.9793	2	A	8.50468	15.9793	0	-7.52836	7.31454	1
14	24236130	+	A	11.5871	15.709	1	A	11.5871	15.709	1	-9.41895	4.55542	1
14	24239033	+	A	11.4231	18.355	1	A	11.4231	18.355	0	-9.75684	8.04592	1
14	24239164	+	A	9.27258	18.923	1	A	9.27258	18.923	1	-12.4001	6.33418	1
14	24239164	+	A	9.26253	18.9253	1	A	9.26253	18.9253	0	-12.4022	6.34001	1
14	74480174	-	U	8.22119	14.8322	2	U	8.22119	14.8322	0				1.38696	9.37363	1
14	74480772	-	U	7.57087	14.7327	2	U	7.57087	14.7327	0				2.08411	9.99998	1
14	74486429	-	G	8.52218	14.6053	2	G	8.52218	14.6053	0										8.52218	14.6053	1
14	73575119	+	A	12.5917	18.7085	1	A	12.5917	18.7085	0	-11.2465	9.03396	1
14	73575420	+	U	8.04401	15.3467	2	U	8.04401	15.3467	0				2.29608	11.2692	1
14	73575550	+	U	8.74904	16.8008	2	U	8.74904	16.8008	0				0.0622892	12.1025	3
14	74893370	+	U	7.48577	16.2665	2	U	7.48577	16.2665	0				0.742445	11.4836	3
14	74902378	+	A	10.5301	18.688	1	A	10.5301	18.688	0	-8.15403	7.38361	1
14	74902828	+	A	11.0615	17.826	1	A	11.0615	17.826	0	-9.25264	7.19328	1
14	75005884	+	A	10.8443	18.7325	1	A	10.8443	18.7325	0	-8.97966	9.051	1
14	75009158	+	A	11.8005	18.6152	1	A	11.8005	18.6152	-1	-10.6801	8.45847	1
14	65076054	-	A	11.4818	18.2593	1	A	11.4818	18.2593	0	-10.3373	7.99469	1
14	65076270	-	U	6.54703	17.5984	2	U	6.54703	17.5984	0				-2.1169	9.939	2
14	65076381	-	A	10.8709	19.1477	1	A	10.8709	19.1477	0	-9.7724	9.00478	1
14	23475284	+	U	7.26639	17.8716	2	U	7.26639	17.8716	0				-1.71163	12.2341	2
14	24217123	-	A	11.5647	19.0198	1	A	11.5647	19.0198	0	-10.6803	8.55359	1
14	24217195	-	A	9.16517	18.1897	2	A	9.16517	18.1897	0	-7.43121	7.82465	1
14	22565135	-	U	6.95506	16.9653	2	U	6.95506	16.9653	0				-0.846999	13.4886	3
14	22589123	-	U	7.2787	18.07	2	U	7.2787	18.07	0				-1.34615	12.0707	2
14	75651632	-	U	6.95821	17.0774	2	U	6.95821	17.0774	0				-1.3015	11.5853	2
14	51249566	+	A	11.2316	18.8734	1	A	11.2316	18.8734	1	-10.134	8.40402	1
[truncated: 5,196 more rows]

## Sheet: m6ACE-seq
Chromosome	Position (hg38)	Strand	X	Y	Cluster
1	6593432	-	1.79267	6.02431	1
1	155016393	+	0.622283	7.5747	1
1	26889819	-	2.10914	6.3246	1
1	46035210	+	1.43767	6.07834	1
1	156239715	+	3.35847	8.64125	2
1	180884362	+	1.80853	6.01846	1
1	149926848	-	4.27525	3.7868	1
1	1665580	-	3.94187	7.05482	1
1	155521215	-	2.23697	3.72555	1
1	2229512	+	2.78407	5.70933	1
1	47433565	-	3.0439	6.1069	1
1	32181338	+	1.29474	6.49179	1
1	9613372	+	3.30549	9.1229	2
1	1315293	+	2.16791	7.19798	1
1	182384545	-	4.25688	7.14061	1
1	33008503	-	0.667802	5.90233	1
1	244751493	+	3.56365	5.57913	1
1	27850295	+	1.68934	6.05955	1
1	154988731	+	0.785363	5.90545	1
1	19328922	+	4.70207	7.84914	1
1	32334558	-	3.70223	4.22441	1
1	63323704	+	3.32731	7.70833	1
1	224434350	-	3.4848	7.36302	1
1	231000371	+	0.804284	5.60142	1
1	179072101	+	1.02083	6.14857	1
1	40292587	+	4.19777	5.53522	1
1	153662319	-	4.59695	4.7587	1
1	67687880	+	4.02462	3.63121	1
1	145912425	-	2.85985	6.6558	1
1	234383852	+	1.34329	5.76772	1
1	154601707	-	4.60363	5.85785	1
1	28987671	+	1.65561	3.92495	1
1	113940981	+	2.20246	6.37736	1
1	2185116	+	1.74962	6.14016	1
1	25815685	+	3.22869	6.68149	1
1	55068846	-	0.697655	5.47311	1
1	27850240	+	2.49063	5.44705	1
1	1599153	-	4.74695	5.53866	1
1	151286494	+	3.74458	9.43362	2
1	21431960	+	3.17127	5.40832	1
1	229594454	-	2.60074	7.26956	1
1	212995118	-	2.6214	4.11116	1
1	200849914	+	3.66678	6.00591	1
1	229659242	+	5.05562	6.23936	1
1	35507003	-	3.66748	6.77186	1
1	1319008	-	0.857564	7.7624	1
1	230279815	+	1.69474	5.79639	1
1	32775847	-	2.57736	3.65724	1
1	12012645	+	4.23519	5.2275	1
1	23559436	-	4.81652	5.59879	1
1	173803250	-	2.70776	6.04779	1
1	26696699	+	1.23404	7.92429	1
1	119915435	-	3.83883	8.22611	2
1	2403262	+	3.16381	3.101	1
1	32195002	+	0.72864	6.59925	1
1	62450624	+	0.897409	7.06353	1
1	119180412	+	4.99398	4.6697	1
1	54200405	+	1.77798	5.46248	1
1	160240172	-	1.5259	6.08054	1
1	42807323	-	2.36182	3.87933	1
1	1665368	-	2.6085	8.74919	2
1	233379597	+	4.13881	5.92772	1
1	156266155	-	3.97043	7.35781	1
1	228406593	-	2.56007	6.74421	1
1	42926626	-	2.20972	4.34565	1
1	230322349	-	1.32735	5.44553	1
1	36137174	-	3.19834	9.06829	2
1	156786915	+	2.79192	4.82482	1
1	15834698	-	1.17449	5.35587	1
1	20744682	-	1.32753	4.80922	1
1	156786748	+	4.92178	4.76665	1
1	58782999	-	4.06714	7.41984	1
1	158095011	+	3.27601	9.01777	2
1	27306346	+	0.911771	6.42954	1
1	11975067	+	4.4817	5.74065	1
1	203852291	+	3.67089	4.04876	1
1	151760105	-	1.87467	3.57533	1
1	42926965	-	3.63178	6.5163	1
1	224192647	+	4.77462	6.56114	1
1	161160823	+	1.89461	4.13043	1
1	37537815	-	2.69335	6.70436	1
1	161160956	+	3.24384	6.01913	1
1	172442649	-	3.21475	4.81338	1
1	11023447	+	3.37411	5.77989	1
1	155738362	+	0.940149	6.19109	1
1	154988708	+	4.82514	6.37828	1
1	42851982	+	2.87819	4.91655	1
1	227732570	-	2.5906	6.975	1
1	52032811	-	2.34825	4.88882	1
1	211942029	-	2.41028	3.91838	1
1	33299242	+	4.50249	6.03306	1
1	244751771	+	4.19531	5.1015	1
1	228395174	-	1.19052	8.15178	1
1	20501138	-	1.24071	7.7969	1
1	19328693	+	3.63371	8.61943	2
1	231337183	-	0.706829	7.17265	1
1	244751781	+	3.902	4.22168	1
1	150964394	+	3.18792	4.91236	1
1	10304660	+	1.048	7.42659	1
1	70250731	+	2.53596	3.57034	1
1	10461659	-	2.68884	5.02194	1
1	6524618	-	1.39451	5.79279	1
1	37799920	+	2.81981	6.74303	1
1	42766823	-	2.94446	6.14443	1
1	154550171	-	3.74114	3.72504	1
1	154584828	-	1.16409	4.65161	1
1	26780368	+	4.62634	5.16292	1
1	150266179	-	0.358076	6.53327	1
1	36393829	-	3.67037	8.75633	2
1	6580972	+	1.28726	6.05308	1
1	220813629	+	0.802598	5.52351	1
1	203847503	+	0.884263	6.93721	1
1	230279523	+	2.65818	3.26639	1
1	151874705	-	4.26299	5.9462	1
1	153645357	+	4.33647	5.87505	1
1	228097922	+	2.07598	4.28056	1
1	28537957	+	3.6225	8.48999	2
1	183142714	+	0.818999	5.55708	1
1	42851691	+	2.53233	6.06827	1
1	24358480	-	2.20452	5.87466	1
1	156200308	+	3.28204	8.10615	2
1	215620179	+	3.51105	5.76462	1
1	1541741	-	1.89875	5.29343	1
1	150266258	-	2.69083	5.75257	1
1	154988118	+	1.6646	6.57707	1
1	150579061	-	2.05394	5.92865	1
1	228394630	-	2.62099	7.91824	1
1	6619987	+	1.25041	6.45125	1
1	81990807	+	2.06657	3.63775	1
1	31630541	-	1.83975	6.48434	1
1	28538480	+	3.6265	9.41301	2
1	3815190	-	1.1017	7.52224	1
1	244751753	+	1.86302	6.25637	1
1	172442604	-	4.43814	4.74263	1
1	32207879	+	1.76941	6.4578	1
1	160425193	+	2.37476	6.78279	1
1	37800434	+	4.7138	5.15355	1
1	1698785	-	2.64477	3.17339	1
1	201876132	+	0.605104	6.45212	1
1	28537998	+	0.836494	5.18591	1
1	999076	-	2.97411	8.87174	2
1	209837021	+	1.51559	7.29084	1
1	227781001	+	1.66733	5.999	1
1	23509798	-	2.31814	7.67979	1
1	42851637	+	2.74448	4.41968	1
1	154944963	-	3.94608	6.02502	1
1	20650843	+	1.8128	3.91401	1
1	1234837	+	1.36578	8.02473	1
1	234607507	-	1.88143	5.14453	1
1	156727083	-	2.67989	7.764	1
1	156009238	-	1.49048	4.62661	1
1	22784621	+	5.09312	5.96288	1
1	32775890	-	3.51856	9.31221	2
1	63370975	+	3.22173	3.85007	1
1	112913998	-	4.91302	4.36121	1
1	183553015	+	2.61145	7.04187	1
1	46188877	-	5.06353	6.9185	1
1	53767956	-	3.62622	3.41537	1
1	26780500	+	1.91448	6.29009	1
1	1233634	+	3.58896	6.58252	1
1	179865442	-	2.38477	4.01946	1
1	230693469	+	4.7357	6.45901	1
1	52032445	-	0.459827	6.51321	1
1	109274489	+	3.54508	6.46577	1
1	58782021	-	4.34745	4.96827	1
1	229594895	-	1.36814	7.18776	1
1	16459170	+	3.85402	5.04198	1
1	86552769	-	1.36601	7.01193	1
1	1082740	-	2.11957	5.64307	1
1	26280925	+	3.74212	6.95281	1
1	54758758	-	1.90996	6.56759	1
1	212446078	+	3.36516	3.87083	1
1	183553202	+	3.58439	3.38135	1
1	9263617	+	2.22249	3.69832	1
1	16251718	-	2.12059	4.25328	1
1	29149137	-	0.966636	6.23055	1
1	180196529	+	3.47902	7.69127	1
1	26780701	+	2.87616	3.89248	1
1	155947877	-	1.86312	6.13416	1
1	20650941	+	3.25971	9.35359	2
1	112914056	-	3.86845	5.74019	1
1	225985365	-	2.27774	5.27224	1
1	155326996	+	2.73494	5.49365	1
1	229635853	+	4.82582	4.60052	1
1	153828190	-	3.12695	3.53208	1
1	54758725	-	4.41635	5.32377	1
1	20501289	-	3.49047	5.17761	1
1	43704548	+	0.675804	7.52688	1
1	94174410	-	0.757139	6.10882	1
1	6249360	-	2.54876	8.16736	1
1	10629983	+	2.04774	5.86109	1
1	43970113	+	2.7835	6.37468	1
1	42746651	-	3.33826	3.91956	1
1	171540443	+	3.89658	3.97986	1
1	30874414	-	3.68817	7.00162	1
1	42926639	-	1.85315	5.99213	1
1	155750270	+	3.33623	4.06007	1
1	151315916	-	0.399895	7.22259	1
1	207049085	-	3.28683	3.38942	1
1	116961384	+	1.89573	4.06381	1
1	220884417	+	4.22755	6.3394	1
1	15727141	+	3.16794	9.13067	2
1	9613333	+	4.63898	7.20515	1
1	6593407	-	3.643	9.13931	2
1	230279553	+	3.69721	4.13871	1
1	46635821	-	0.402541	6.69534	1
1	209783138	-	4.86814	4.56916	1
1	1751471	-	0.359088	7.28456	1
1	26170769	+	1.90961	5.42017	1
1	29149053	-	4.88957	6.53114	1
1	6249007	-	1.5182	7.84707	1
1	225988171	-	4.3353	5.20687	1
1	179865511	-	2.86428	3.49553	1
1	156727627	-	2.73638	6.61606	1
1	26774691	+	3.49835	8.41269	2
1	150960988	+	5.01486	5.94312	1
1	23802218	-	3.12359	7.68588	1
1	36289208	+	2.89369	3.61289	1
1	1328655	+	1.10832	4.24763	1
1	2229560	+	3.09423	9.11096	2
1	227655893	+	4.98411	5.39045	1
1	149900379	+	3.36072	8.724	2
1	205810396	-	2.88178	5.13476	1
1	32775897	-	3.81536	8.5861	2
1	115691168	+	3.89986	9.30173	2
1	109237968	+	3.58272	9.39519	2
1	220884710	+	1.94861	4.69032	1
1	201466113	-	0.340391	7.96583	1
1	16232169	-	1.28733	5.87864	1
1	19219265	-	3.701	7.6544	1
1	15873100	+	3.55185	8.66523	2
1	52688053	-	0.723952	6.24488	1
1	224389586	-	2.95407	4.09987	1
1	27967329	+	3.04549	7.92283	1
1	33324806	-	3.67003	5.42702	1
1	17409025	-	2.95617	5.23401	1
1	1374227	-	2.46319	8.19909	1
1	7985050	+	3.74433	5.02095	1
1	100990535	-	2.64224	6.6978	1
1	231336338	-	4.15778	4.96556	1
1	228494226	+	3.84702	6.41204	1
1	150158831	+	1.79053	8.2825	1
1	149900184	+	2.96829	9.25764	2
1	228494366	+	3.37814	9.21952	2
1	2393020	+	4.40725	5.13574	1
1	9613215	+	5.28998	6.00678	1
1	10462837	-	5.07271	5.55947	1
1	229594622	-	0.966592	4.9825	1
1	33008283	-	1.15566	6.85637	1
1	209782937	-	1.9472	6.307	1
1	33493439	+	1.23559	7.35222	1
1	36322305	-	1.97206	6.93317	1
1	156292769	-	3.75073	6.26598	1
1	1698889	-	3.25702	8.57018	2
1	228394755	-	3.04884	6.2136	1
1	28538555	+	2.02155	4.95264	1
1	32937176	-	1.47908	6.5353	1
1	156009204	-	4.70437	4.58269	1
1	156595526	-	0.352439	7.23068	1
1	29148410	-	4.25043	4.27798	1
1	45607435	+	1.15132	5.78089	1
1	50969219	+	2.7378	5.99594	1
1	203852374	+	4.52812	4.87218	1
1	230843571	-	2.05501	6.76194	1
1	15928186	+	3.33801	6.13928	1
1	6224857	-	0.591409	6.9628	1
1	151582012	+	4.48557	4.32825	1
1	35506952	-	4.35468	4.99795	1
1	67413049	-	1.57967	4.20214	1
1	23310676	-	2.22577	7.76035	1
1	11922937	-	1.55394	7.53711	1
1	19258879	+	1.95946	7.80634	1
1	9356500	+	3.27137	6.19588	1
1	920395	-	3.16062	6.67575	1
1	26574531	+	0.257303	6.65703	1
1	58782766	-	0.984745	5.31747	1
1	226987319	+	1.61706	4.23041	1
1	52393630	-	4.16367	3.73241	1
1	206464084	+	3.53044	3.68103	1
1	151342858	-	1.31852	7.95947	1
1	149900296	+	3.19144	5.13858	1
1	145912273	-	1.83568	6.40783	1
1	26780296	+	0.635127	7.01681	1
1	10461405	-	1.04373	5.25182	1
1	209851511	+	2.05629	6.75771	1
1	166852827	+	3.65786	3.72572	1
1	58781591	-	2.97256	4.15022	1
1	23083549	+	2.14432	3.74776	1
1	183553130	+	1.35175	7.13184	1
1	20501149	-	2.3504	5.16261	1
1	229635392	+	1.23059	7.9855	1
1	227747848	+	3.78879	5.22195	1
1	42926881	-	2.42466	5.82	1
1	156939736	-	2.81264	7.54351	1
1	110341792	+	1.9593	3.54654	1
1	154584950	-	4.52788	5.69216	1
1	155213663	+	3.17118	7.75374	1
1	11790509	-	1.66615	7.92607	1
1	1055124	+	5.11164	5.08779	1
1	52033300	-	2.91913	4.61256	1
1	203307219	+	3.81733	6.95783	1
1	110342152	+	0.793793	4.96839	1
1	166850405	+	3.02027	3.65353	1
1	33324896	-	3.40246	8.50819	2
1	166849585	+	5.03991	5.24928	1
1	36455808	-	5.25363	5.71225	1
1	27850157	+	2.23572	4.15995	1
1	37682993	-	3.13491	6.44604	1
1	26946203	+	3.17467	6.80169	1
1	109238010	+	4.5262	7.41569	1
1	54850323	-	3.51049	3.83467	1
1	2229503	+	3.74809	9.4285	2
1	180197416	+	2.42177	8.14589	1
1	95244483	+	4.19438	4.19058	1
1	32207755	+	3.72854	3.60782	1
1	16395428	+	2.61053	4.49254	1
1	47433600	-	2.53515	6.97079	1
1	26255298	+	2.21549	7.23548	1
1	161122172	-	2.52634	4.401	1
1	29193999	-	3.35274	5.76736	1
1	150472983	+	3.65736	7.37011	1
1	155482146	-	2.94884	4.32433	1
1	33299452	+	2.14499	7.66231	1
1	1217597	-	2.32938	8.26682	1
1	161160993	+	3.36439	5.48679	1
1	156939618	-	2.77862	4.19058	1
1	156723284	-	1.90199	7.7584	1
1	206732757	+	4.08887	3.72178	1
1	227748108	+	3.04457	5.99534	1
1	154207461	-	0.955026	4.73678	1
1	154550301	-	1.34172	6.3021	1
1	1541949	-	4.04344	3.58686	1
1	40257740	-	3.48118	4.61528	1
1	155062539	+	4.00801	9.01789	2
1	10304655	+	3.46803	3.8338	1
1	1311563	+	1.2217	6.15691	1
1	23310578	-	1.86896	3.68239	1
1	205531466	+	3.1485	5.49326	1
1	182384643	-	2.03026	7.18182	1
1	33008485	-	3.09401	4.47139	1
1	151034023	+	0.467547	7.08048	1
1	156055408	+	3.67662	8.6787	2
1	52687616	-	1.0465	4.56356	1
1	19258941	+	0.499924	5.0668	1
1	151034503	+	5.07911	5.54971	1
1	32936870	-	1.34784	5.43545	1
1	58781780	-	4.34901	6.78908	1
1	22526340	+	4.52163	6.5628	1
1	225988016	-	0.555989	6.46099	1
1	1387080	-	3.61861	4.15464	1
1	165908002	+	2.08855	3.93068	1
1	43704665	+	2.33181	5.96458	1
1	234607161	-	3.57666	3.48472	1
1	93346564	+	3.96413	5.83799	1
1	153645206	+	4.02178	9.31717	2
1	150648397	-	2.3541	8.20966	1
1	203853700	+	1.27724	5.11501	1
1	6620176	+	3.66399	6.69431	1
1	53214269	-	1.88284	4.55105	1
1	34855688	-	4.01726	9.20973	2
1	36305168	+	2.86031	5.21139	1
1	15220215	+	1.46181	6.09332	1
1	1233132	+	1.06217	6.85341	1
1	203853748	+	2.3737	5.5093	1
1	180502295	-	2.41911	6.40476	1
1	156266098	-	5.04552	4.92336	1
1	27966766	+	3.5683	8.55139	2
1	22030488	+	4.9327	4.64467	1
1	247300589	-	2.15624	4.15417	1
1	6602390	-	1.30285	6.903	1
1	6633094	+	1.9046	7.6558	1
1	32334527	-	1.66699	7.82903	1
1	153662373	-	4.73645	7.25467	1
1	182599132	-	3.00714	5.60372	1
1	53214618	-	0.866705	6.02988	1
1	58783554	-	1.73266	3.94939	1
1	179072430	+	1.63834	6.84885	1
1	11286048	+	2.22037	6.22682	1
1	179865627	-	1.42086	7.20806	1
1	217620022	-	3.94842	4.27736	1
1	50974014	+	1.18615	5.65775	1
1	58781941	-	1.16311	5.71927	1
1	153974633	-	5.15074	5.94952	1
1	161160835	+	3.82243	4.99407	1
1	42851038	+	4.45573	5.72468	1
1	180884402	+	2.47946	8.09543	1
1	28743250	+	3.18835	8.98973	2
1	228097979	+	1.6517	7.30118	1
1	156734299	+	0.950116	5.19338	1
1	160217465	-	0.671493	6.10366	1
1	203852414	+	1.45065	5.4657	1
1	161039786	-	2.32657	4.50887	1
1	9263944	+	2.7255	4.84997	1
1	109274570	+	3.37631	8.66658	2
1	229636424	+	4.41943	6.48322	1
1	230279610	+	2.97938	7.76909	1
1	26780405	+	3.33603	5.23036	1
1	231337229	-	3.64254	9.14456	2
1	154988715	+	1.96357	7.66786	1
1	29119490	+	4.01834	7.16691	1
1	227780923	+	2.82315	7.31881	1
1	36093502	+	4.49524	5.20385	1
1	1496045	+	2.65157	5.38958	1
1	156728980	+	2.64542	6.02904	1
1	11922763	-	1.99668	6.83668	1
1	151048641	+	1.98789	6.87879	1
1	107056830	+	1.91801	6.23112	1
1	9245056	+	3.05922	3.33049	1
1	224389713	-	2.33167	4.50387	1
1	36393999	-	4.84003	6.10451	1
1	234607357	-	1.35017	5.93707	1
1	25835222	-	3.50218	6.15644	1
1	156058405	+	2.52571	3.47443	1
1	150159396	+	3.49699	9.42821	2
1	66984722	+	4.87749	6.26419	1
1	156239739	+	1.90347	6.36507	1
1	28987654	+	3.01779	6.16604	1
1	27958932	+	3.98915	8.9244	2
1	46285565	-	0.742881	6.17471	1
1	11975213	+	3.79358	9.33223	2
1	248812194	-	3.3481	9.309	2
1	6223090	-	0.642272	6.7754	1
1	6633213	+	3.90683	6.77428	1
1	211313781	+	1.12836	5.63298	1
1	234609496	-	2.59907	6.86317	1
1	6593009	-	1.12671	7.70698	1
1	20651028	+	3.16468	4.04334	1
1	11975275	+	4.48421	6.46691	1
1	227747811	+	2.29183	6.20134	1
1	36394056	-	3.32645	9.05861	2
1	43622180	+	1.99846	5.13869	1
1	42851775	+	2.26639	5.45057	1
1	28538219	+	0.943659	6.26298	1
1	227748085	+	3.04074	7.532	1
1	224157811	+	3.7966	9.21489	2
1	54851413	-	3.46893	7.45675	1
1	229637102	+	4.67245	6.32724	1
1	39753527	+	2.24747	6.27703	1
1	206647622	+	4.12672	6.17681	1
1	145670058	+	4.34388	4.66726	1
1	185159	-	0.309312	5.90428	1
1	107056973	+	1.91832	4.69773	1
1	244055330	+	4.04367	4.83529	1
1	21219952	-	0.805667	6.29775	1
1	231421152	-	4.3942	5.64135	1
1	20942080	-	1.75363	3.88832	1
1	6224766	-	3.92336	8.72921	2
1	33008540	-	4.0236	9.1209	2
1	171784398	+	1.23613	6.67873	1
1	227732369	-	0.141802	6.24539	1
1	150158970	+	3.85213	6.7469	1
1	155738275	+	1.66634	7.14633	1
1	212100705	+	3.52238	4.58157	1
1	151052991	-	3.82303	4.11335	1
1	11023389	+	1.78969	3.97503	1
1	93876871	-	2.97232	6.76407	1
1	26170755	+	2.50578	6.84957	1
1	161171718	-	2.6674	3.33901	1
1	31630578	-	3.29681	7.22175	1
1	24358290	-	2.11751	6.72209	1
1	240092625	+	1.45393	6.66984	1
1	156594117	+	4.15872	6.02689	1
1	1698970	-	1.3781	6.3364	1
1	156594770	-	4.02428	7.74364	1
1	226965274	+	4.16543	5.40646	1
1	43972774	+	3.25604	5.93593	1
1	25900999	-	5.13953	6.16594	1
1	205169531	-	3.08773	4.44834	1
1	36393813	-	4.71162	7.07233	1
1	11790325	-	3.27819	6.61127	1
1	167553626	-	1.20164	6.58282	1
1	36286843	+	4.00535	6.42548	1
1	6223875	-	2.63356	4.30103	1
1	54741513	+	3.00848	5.59964	1
1	111766827	+	4.29871	5.54585	1
1	32775866	-	3.40088	5.77817	1
1	201969651	+	2.17551	5.66065	1
1	151405573	-	2.13624	8.11659	1
1	28603393	-	4.37968	4.82601	1
1	244750553	+	4.96117	5.11302	1
1	28743337	+	3.0393	4.61423	1
1	150961052	+	4.56642	6.303	1
1	1319151	-	2.68613	6.00339	1
1	112914126	-	4.2116	3.79361	1
1	224192654	+	3.1194	4.14747	1
1	156594756	-	2.42438	4.4956	1
1	1328561	+	3.52105	6.40753	1
1	1233472	+	1.62827	7.87709	1
1	109237889	+	2.29588	4.76202	1
1	157125038	-	4.5566	5.23378	1
1	27551781	-	2.65866	7.44341	1
1	203683209	+	0.321623	6.38565	1
1	1387288	-	1.89687	7.89797	1
1	1564782	-	1.06232	6.00894	1
1	58782215	-	2.43427	5.38869	1
1	202881018	-	1.07013	4.96383	1
1	156728773	+	3.44291	9.37864	2
1	230280014	+	3.27105	4.80779	1
1	58781698	-	4.24208	4.99108	1
1	210242307	+	4.53406	3.86913	1
1	155250650	-	2.53154	7.31646	1
1	28473929	+	0.647159	6.11892	1
1	19328678	+	4.50119	2.63323	1
1	156728714	+	2.21555	3.57281	1
1	228494299	+	3.15404	6.67955	1
1	3786896	-	3.95169	8.52384	2
1	112700681	+	4.52089	6.92639	1
1	25815752	+	3.3942	7.44708	1
1	6224870	-	1.57183	5.57654	1
1	155750340	+	1.04087	4.28162	1
1	25832344	+	4.65581	5.09063	1
1	114774266	-	2.75542	4.30405	1
1	229594821	-	1.82059	7.26463	1
1	52687756	-	1.65099	4.34672	1
1	26255715	+	2.41302	6.29968	1
1	225988167	-	4.80286	6.46555	1
1	149926678	-	2.72701	7.36043	1
1	3815441	-	4.76071	4.29785	1
1	36394078	-	5.11274	5.90567	1
1	231019880	-	3.2831	7.48877	1
1	32194922	+	1.55922	4.08207	1
1	37540661	-	2.25253	5.85965	1
1	145912409	-	3.52115	6.39046	1
1	42926654	-	1.58453	7.54195	1
1	36093613	+	2.53631	7.04054	1
1	1217454	-	4.69823	6.42626	1
1	117075702	+	4.4715	5.08839	1
1	150648626	-	4.00572	9.11781	2
1	154988291	+	3.94069	5.39256	1
1	31727345	-	3.68929	9.05773	2
1	25901003	-	2.35457	3.2254	1
1	28743665	+	1.26925	5.22201	1
1	212365074	-	2.78152	4.09692	1
1	28987659	+	4.11242	8.62444	2
1	156210576	+	4.32417	5.44283	1
1	155750232	+	3.42252	4.93234	1
1	209783488	-	3.028	5.45841	1
1	1255046	-	4.05846	4.61179	1
1	2508749	-	3.00892	4.80216	1
1	33324900	-	2.11152	6.59292	1
1	10431215	+	1.58702	4.46046	1
1	229518150	-	4.42482	4.55334	1
1	924694	+	2.23874	8.24547	1
1	212619493	+	3.51928	5.72951	1
1	166852810	+	4.18837	5.29927	1
1	32376327	-	4.19834	6.70261	1
1	206461128	+	1.09082	7.79327	1
1	1327753	+	0.75143	6.74024	1
1	9150866	-	0.43238	5.95385	1
1	229659307	+	2.54306	6.19836	1
1	6223135	-	4.5931	6.5507	1
1	55068943	-	2.66678	4.74649	1
1	6249146	-	2.7005	7.21961	1
1	150294153	+	1.09758	6.06799	1
1	151315811	-	1.91157	4.92911	1
1	15873128	+	3.50166	5.37513	1
1	151288043	+	0.835406	5.61872	1
1	63659784	+	5.07306	5.59572	1
1	244705702	+	1.93025	4.01137	1
1	151288126	+	1.26109	7.12857	1
1	166748663	+	5.53298	5.59832	1
1	224389623	-	4.41589	2.89621	1
1	209783246	-	1.53462	7.39563	1
1	31630647	-	2.05926	5.71123	1
1	148981537	+	4.99538	5.00431	1
1	212100713	+	4.20005	4.78865	1
1	220813557	+	2.20559	6.99999	1
1	179095297	+	3.40709	5.86735	1
1	155134468	+	1.71283	4.23673	1
1	231277596	+	3.69154	5.96819	1
1	119923898	-	2.95695	6.44851	1
1	224389756	-	3.80617	3.68535	1
1	32936844	-	4.21399	3.60096	1
1	87344972	+	4.3833	4.52648	1
1	218331024	+	4.58791	3.84369	1
1	37708389	+	2.94913	5.33392	1
1	8358772	-	4.28241	6.78282	1
1	113124073	+	1.2994	4.76554	1
1	2229481	+	3.10129	9.046	2
1	10461636	-	4.59719	4.8501	1
1	204411227	-	3.5284	4.07839	1
1	153662359	-	4.19103	5.01193	1
1	9613424	+	2.56232	3.83879	1
1	1233415	+	3.71553	7.06406	1
1	45608138	+	1.39316	5.68573	1
1	119915353	-	3.09305	7.21621	1
1	9613897	+	4.06947	5.1463	1
1	1751580	-	1.37916	6.27613	1
1	234607093	-	3.97838	3.75584	1
1	109238083	+	3.91867	5.05684	1
1	47437321	-	4.11545	7.27878	1
1	228494354	+	3.60305	6.2038	1
1	109214941	+	3.95645	4.28365	1
1	113911723	+	3.51078	3.40971	1
1	207049441	-	3.26736	5.39988	1
1	228395216	-	3.63617	8.6751	2
1	23759574	+	3.7235	3.97845	1
1	28538580	+	3.69068	3.4725	1
1	227748140	+	0.963367	7.02532	1
1	19328934	+	2.56731	6.52294	1
1	212619906	+	1.60802	8.03794	1
1	234607137	-	4.37146	6.06598	1
1	229518204	-	1.57866	4.81261	1
1	3890801	-	4.8463	6.43367	1
1	112917267	-	2.60237	7.07405	1
1	3787258	-	2.91662	6.31971	1
1	201466117	-	3.93916	8.56029	2
1	155016703	+	4.45724	4.34313	1
1	6621633	+	2.80536	5.59468	1
1	19328711	+	2.38837	6.65479	1
1	156293021	-	1.99744	5.80839	1
1	214663755	+	1.47987	5.43662	1
1	35560508	+	2.30702	4.91302	1
1	52687916	-	1.08438	6.94651	1
1	1665616	-	3.51027	3.48956	1
1	58782017	-	4.67164	4.00708	1
1	43603890	+	1.23851	6.69377	1
1	228494218	+	3.3324	8.14273	2
1	9613227	+	2.14847	6.6282	1
1	247100968	-	0.75712	5.75412	1
1	244750661	+	1.92488	4.45411	1
1	228104402	+	5.07379	5.24177	1
1	145925814	-	3.34629	4.86042	1
1	156728987	+	2.5615	3.48321	1
1	154207501	-	2.68775	4.35473	1
1	156594763	-	3.05664	7.70649	1
1	1055458	+	4.88813	5.5927	1
1	32937068	-	1.23509	7.10579	1
1	150159488	+	3.38594	8.1117	2
1	151234241	+	4.19823	3.94047	1
1	155138332	+	4.00995	5.3657	1
1	88833457	+	1.08473	6.33175	1
1	229269495	-	3.73561	3.58787	1
1	43990458	+	1.74446	6.38592	1
1	28334663	+	2.05007	6.25999	1
1	93346643	+	4.34404	6.69267	1
1	224389739	-	0.857819	5.87311	1
1	42926717	-	4.99186	6.9315	1
1	26696708	+	2.02947	4.39063	1
1	160240190	-	2.91057	5.6485	1
1	1401304	+	4.17929	5.47288	1
1	224192499	+	3.97475	6.5268	1
1	111147894	+	0.984303	6.16856	1
1	108929855	+	4.94188	6.27998	1
1	155750249	+	4.24262	8.75894	2
1	26780284	+	1.46626	6.64622	1
1	156594771	-	3.06612	8.37165	2
1	201969708	+	1.35221	4.26618	1
1	229602288	-	4.98465	5.94459	1
1	235329572	+	4.87603	4.51733	1
1	54741769	+	1.34269	7.44673	1
1	111441074	-	3.36627	6.91039	1
1	154550236	-	4.23815	4.60831	1
1	23751264	+	1.47266	5.86622	1
1	179072224	+	1.57134	4.75699	1
1	115691226	+	3.82187	6.68798	1
1	225497766	-	4.86796	4.14903	1
1	52475011	-	2.27147	5.14666	1
1	29119487	+	3.35091	9.1202	2
1	150577140	-	4.09237	3.65914	1
1	224389771	-	3.90762	6.36853	1
1	155660801	-	3.01599	5.28869	1
1	33008205	-	3.992	4.50221	1
1	11750257	+	3.22151	7.07995	1
1	224192394	+	2.70785	3.5296	1
1	6620256	+	2.97964	7.2471	1
1	2229308	+	1.98153	8.01423	1
1	28769032	+	0.778327	6.69589	1
1	23751924	+	4.64392	4.08337	1
1	93582578	-	3.49735	6.5198	1
1	178916345	+	3.3428	9.07551	2
1	1255029	-	4.42321	4.93474	1
1	1374359	-	3.31752	6.30436	1
1	36093235	+	2.47257	6.2169	1
1	13779275	+	2.91743	4.29729	1
1	155765714	-	3.14114	6.01816	1
1	26853933	+	2.41737	3.77346	1
1	156009544	-	2.81816	3.57134	1
1	115691588	+	5.03936	6.14946	1
1	11750312	+	2.08262	6.39544	1
1	168898849	+	2.55481	3.36614	1
1	9730355	-	2.94104	6.8385	1
1	229602554	-	1.85607	5.23831	1
1	204549495	+	0.887548	6.83877	1
1	28743481	+	4.5725	4.76828	1
1	23310530	-	5.05989	5.35649	1
1	150473015	+	2.32282	7.21601	1
1	1698845	-	4.01035	9.08068	2
1	147670140	-	2.66662	7.12095	1
1	26780632	+	0.580229	6.73547	1
1	179107841	-	3.80847	3.62179	1
1	241635550	-	2.74175	3.55787	1
1	10419948	+	2.9929	5.57083	1
1	64777786	+	1.7044	3.87296	1
1	1217543	-	1.39502	6.92789	1
1	156210415	+	1.03649	7.4813	1
1	6593015	-	0.185602	6.88631	1
1	231019960	-	0.783287	7.77568	1
1	6532513	-	3.85559	3.89951	1
1	16395252	+	5.17079	5.39484	1
1	145746954	-	3.27753	6.02843	1
1	37800439	+	2.63531	3.65001	1
1	119925580	-	2.25746	5.02863	1
1	110053833	+	1.99831	5.97893	1
1	244055118	+	4.09502	9.10012	2
1	1328382	+	1.0164	6.18016	1
1	16250808	-	1.18095	7.96772	1
1	10461653	-	2.48352	6.96579	1
1	154988647	+	1.50936	6.02226	1
1	32102694	+	1.64434	6.15236	1
1	93136894	+	2.54338	3.66912	1
1	229635308	+	2.99014	6.05735	1
1	6593584	-	2.96977	4.33753	1
1	228394916	-	1.25762	6.41733	1
1	151161988	-	4.00969	6.24048	1
1	171532648	+	2.78628	3.55256	1
1	43949776	+	4.46401	6.17584	1
1	205718481	-	4.2876	4.81147	1
1	109592491	+	1.48451	5.66048	1
1	42775382	+	3.48003	4.81503	1
1	15727605	+	0.492171	6.15021	1
1	16459677	+	3.18424	6.71092	1
1	1014147	+	1.70047	6.75353	1
1	52237690	+	1.02809	6.18108	1
1	10033334	+	3.34716	4.23742	1
1	224192391	+	4.11063	7.96001	2
1	16250745	-	3.17313	5.96498	1
1	181090003	+	2.96804	5.78244	1
1	171796633	+	3.7614	3.76622	1
1	109274654	+	3.17726	3.81004	1
1	6634861	-	2.12236	7.58812	1
1	151033982	+	3.67418	9.09623	2
1	22576779	+	0.421692	6.7017	1
1	227759219	+	3.21	5.07467	1
1	171541883	+	2.83437	5.23859	1
1	205147451	-	1.82726	4.12726	1
1	113912111	+	4.75597	4.93916	1
1	156723337	-	3.04895	6.9164	1
1	147624845	+	3.61045	6.88208	1
1	1311624	+	3.58418	4.41706	1
1	32334590	-	3.51648	8.7167	2
1	28668784	+	3.56143	8.97084	2
1	35506872	-	4.17415	4.0504	1
1	206648643	+	4.33053	4.34447	1
1	2307289	+	0.909462	5.86918	1
1	1255133	-	1.42925	6.9011	1
1	247300024	-	3.82455	6.21168	1
1	1000656	-	3.13672	6.93009	1
1	231421063	-	4.00349	8.207	2
1	233379453	+	0.63092	5.7145	1
1	27850176	+	1.23875	6.30604	1
1	28334573	+	2.18326	6.18836	1
1	151292593	-	2.0017	6.68446	1
1	234607727	-	3.67484	6.04277	1
1	1000224	-	5.12405	5.49042	1
1	179043983	+	4.41478	4.5696	1
1	32376507	-	1.38446	7.3083	1
1	46285869	-	3.57223	8.33437	2
1	55066614	-	1.99785	3.75424	1
1	234609100	-	4.40626	6.55915	1
1	25567214	+	4.23288	5.67239	1
1	248848050	+	4.29124	6.21248	1
1	154602432	-	3.95356	7.09954	1
1	200857861	+	3.69051	4.26029	1
1	228106809	-	4.72486	4.55737	1
1	204549425	+	3.27925	6.7202	1
1	154988107	+	2.48494	5.99496	1
1	54225922	-	3.40579	5.12922	1
1	228494199	+	3.14952	8.98595	2
1	32775586	-	1.88173	6.25974	1
1	6225029	-	2.20382	7.31537	1
1	30876703	-	2.58151	7.56809	1
1	942897	+	3.95759	6.26029	1
1	180502352	-	3.61855	6.16901	1
1	179865428	-	4.75037	5.38733	1
1	226895798	+	2.2559	7.09184	1
1	1336142	-	3.7637	6.29152	1
1	145235023	+	1.1344	6.86146	1
1	156939778	-	3.75208	7.18038	1
1	37799977	+	0.96867	4.83068	1
1	19219342	-	4.61108	4.32889	1
1	151315970	-	0.60224	6.67983	1
1	26170711	+	1.77769	8.15563	1
1	150648412	-	4.29533	5.72053	1
1	156787032	+	2.86653	7.04396	1
1	179095108	+	4.75854	6.58427	1
1	23751642	+	1.11058	7.76524	1
1	201466047	-	3.43151	9.22113	2
1	6621570	+	1.84662	7.09598	1
1	9263952	+	1.67027	7.47835	1
1	11286035	+	4.73462	4.48676	1
1	236894367	+	2.96259	6.2868	1
1	924137	+	3.38116	6.39961	1
1	25835582	-	4.84496	5.24298	1
1	153960527	-	1.76274	5.73175	1
1	156036421	-	2.96591	3.8796	1
1	25816221	+	3.50535	6.34098	1
1	6599236	-	1.90337	6.36652	1
1	224192512	+	3.92415	4.24345	1
1	201876355	+	0.439774	5.09784	1
1	32772185	+	1.9776	4.33734	1
1	228494101	+	2.70824	6.7034	1
1	1234767	+	2.9663	6.41373	1
1	50969803	+	1.88104	5.87973	1
1	180884343	+	3.38139	4.57988	1
1	154988759	+	5.36657	5.84284	1
1	151176746	-	3.22199	6.10328	1
1	180197452	+	3.01057	5.05881	1
1	184619717	+	2.26625	3.97581	1
1	171591797	+	2.63022	3.72281	1
1	11975262	+	3.39209	7.82055	2
1	247300264	-	1.04636	6.34755	1
1	201876446	+	4.9665	5.06312	1
1	236897850	+	3.06191	6.94579	1
1	86743195	+	3.16035	9.03145	2
1	156786662	+	4.61587	4.57068	1
1	150159277	+	2.70839	4.86809	1
1	211575499	-	2.94903	4.21098	1
1	201876197	+	4.36038	6.82917	1
1	235182120	-	3.40332	6.06888	1
1	204409818	-	4.17235	5.79035	1
1	1599471	-	1.37712	6.93527	1
1	1014207	+	0.603707	6.64718	1
1	156309131	-	3.57152	9.44402	2
1	155016423	+	1.43905	4.11241	1
1	853791	+	3.41913	3.8458	1
1	32770160	+	2.77903	5.58454	1
1	22030607	+	2.49219	6.81391	1
1	119623825	-	1.45988	7.90177	1
1	11054706	-	2.92652	5.75239	1
1	156786606	+	3.9482	9.18948	2
1	150961146	+	2.5991	3.97417	1
1	235182082	-	5.15576	5.6819	1
1	234607202	-	3.52765	8.80696	2
1	209837015	+	1.06348	4.73939	1
1	248825180	-	2.65532	6.14163	1
1	36303970	+	2.31926	5.95838	1
1	228394705	-	4.3252	5.97586	1
1	230279646	+	2.05088	4.01071	1
1	8361336	-	4.87543	5.97712	1
1	20648817	-	2.0071	6.31704	1
1	161122319	-	5.16476	6.35247	1
1	209837041	+	1.94203	5.56524	1
1	43603914	+	1.74055	4.83317	1
1	205620204	-	5.25859	5.22084	1
1	52771528	+	2.85772	4.25059	1
1	233379474	+	2.80711	6.93981	1
1	36393978	-	1.02613	4.77915	1
1	36137241	-	2.95241	8.76342	2
1	1348902	-	1.45445	7.62007	1
1	22576617	+	2.03999	7.44431	1
1	31908805	-	3.15621	4.70027	1
1	236042198	-	3.113	4.57407	1
1	9245200	+	1.46118	6.84429	1
1	113766191	-	4.35699	4.65116	1
1	236903660	+	4.33455	6.04251	1
1	145235008	+	1.77131	6.27825	1
1	149900421	+	1.29623	6.47872	1
1	150159449	+	5.14215	5.64366	1
1	156939650	-	1.05536	7.42611	1
1	204411495	-	4.60145	6.61907	1
1	183552127	+	2.90507	4.6198	1
1	109237998	+	4.62057	5.71073	1
1	1699336	-	3.07144	5.95995	1
1	11023842	+	2.45861	5.25408	1
1	9735589	-	2.89452	5.28606	1
1	203683196	+	3.85342	8.93268	2
1	156786767	+	2.21398	6.20801	1
1	178916562	+	3.96613	3.75084	1
1	151248247	+	4.30215	6.76751	1
1	43990495	+	2.4458	5.58624	1
1	21220015	-	1.71852	4.66722	1
1	34855757	-	1.08047	6.6549	1
1	151034010	+	4.04713	9.10082	2
1	228097948	+	2.93785	8.69603	2
1	156009325	-	0.497206	5.07451	1
1	155738367	+	2.5653	5.26317	1
1	156266194	-	4.34461	6.49276	1
1	162566164	+	1.27491	4.18478	1
1	6223668	-	3.04083	4.9979	1
1	6224995	-	2.27986	6.5169	1
1	40770752	+	1.35098	7.96077	1
1	114568076	-	2.6189	4.1966	1
1	112956738	+	1.82949	6.62013	1
1	23509971	-	2.28026	7.83104	1
1	228395058	-	2.25381	8.03051	1
1	154959119	-	1.40121	4.80946	1
1	160217497	-	4.59315	6.83878	1
1	226986772	+	2.70862	4.42371	1
1	15734277	+	1.54374	7.15784	1
1	43990411	+	3.43163	7.4641	1
1	22030597	+	2.8609	7.25026	1
1	944283	+	4.28562	4.65425	1
1	119183007	+	2.92173	7.17367	1
1	58783120	-	2.78582	4.74539	1
1	1598417	-	4.88263	5.54191	1
1	179044088	+	4.12495	5.90027	1
1	46285851	-	2.55913	3.62849	1
1	1439249	+	4.0089	4.89753	1
1	151405318	-	2.96674	3.92633	1
1	27850235	+	4.19329	8.49664	2
1	6602543	-	1.50376	7.67766	1
1	156728783	+	2.71888	4.17	1
1	3733000	+	0.476559	6.01968	1
1	151316365	-	2.5223	3.63825	1
1	202199494	+	4.20064	8.69121	2
1	32826752	+	4.06879	3.83029	1
1	228457267	-	3.95453	8.99878	2
1	81943308	+	2.95441	4.35707	1
1	32366419	-	2.92918	4.43467	1
1	108699894	+	3.14882	3.86812	1
1	28714693	+	3.05464	5.74152	1
1	9730470	-	4.51195	4.62684	1
1	150159543	+	2.62075	4.9371	1
1	223780753	-	5.09488	5.9682	1
1	240092435	+	1.34941	6.98942	1
1	244055144	+	3.91697	9.02434	2
1	154584897	-	1.98523	3.78384	1
1	155738310	+	2.74898	4.2489	1
1	116404536	+	2.61016	4.72278	1
1	114774296	-	3.10516	6.55847	1
1	54096481	+	2.60015	6.53837	1
1	155913301	-	2.43534	5.31897	1
1	214656982	+	2.6487	3.51462	1
1	156200350	+	1.48027	6.08904	1
1	156200318	+	2.05493	7.65354	1
1	58783722	-	2.12948	3.70295	1
1	201969679	+	4.05043	5.78464	1
1	43990401	+	3.85379	4.32277	1
1	64777864	+	2.64913	6.51665	1
1	53767918	-	3.43031	5.00593	1
1	160030415	-	1.52739	5.97953	1
1	45607510	+	4.26621	4.99671	1
1	53214629	-	2.5909	4.31453	1
1	171532705	+	4.37852	3.85555	1
1	151287723	+	2.39019	6.2796	1
1	166850126	+	1.6167	5.45604	1
1	26780677	+	1.64006	7.4905	1
1	26574382	+	2.37161	6.14048	1
1	155659826	-	1.77623	4.54024	1
1	212100893	+	2.87149	4.72069	1
1	11790553	-	4.54529	6.71861	1
1	111766335	+	1.11534	6.12532	1
1	35560582	+	2.53985	7.91576	1
1	227655495	+	1.01451	4.228	1
1	230279364	+	2.95304	7.4249	1
1	63370928	+	3.40187	5.88448	1
1	149926759	-	2.84466	7.85714	1
1	58781710	-	4.16332	3.666	1
1	209851243	+	2.27049	4.03164	1
1	234607296	-	4.02433	5.28701	1
1	109214779	+	3.93695	4.7477	1
1	6223094	-	4.43505	4.32132	1
1	43622151	+	2.76871	4.50946	1
1	113940989	+	2.03431	7.02527	1
1	171796679	+	3.30288	7.72923	1
1	29148329	-	0.970972	4.76704	1
1	247300464	-	2.91544	4.72056	1
1	13616161	+	1.0786	5.66792	1
1	942771	+	3.66431	6.87205	1
1	110347554	+	1.14477	6.52351	1
1	183936041	-	2.39991	5.33858	1
1	219997097	-	0.839794	5.7968	1
1	42459808	+	4.23993	6.35764	1
1	58782162	-	2.46045	6.47698	1
1	36093564	+	3.45952	5.58049	1
1	147624856	+	0.936563	5.12576	1
1	110223550	+	1.37332	4.6308	1
1	150507159	+	1.96018	5.04001	1
1	25815937	+	4.90409	6.08014	1
1	53214281	-	0.841351	5.66577	1
1	70250801	+	3.94588	4.69334	1
1	28987517	+	4.18414	6.05723	1
1	161039734	-	0.976614	6.8971	1
1	37857523	-	4.00993	9.26007	2
1	155213578	+	2.6917	5.25671	1
1	231335820	-	2.93521	5.40572	1
1	17407892	-	2.47949	7.13745	1
1	110053845	+	2.41695	4.05277	1
1	1232631	+	1.13712	8.02475	1
1	999272	-	3.47687	7.37349	1
1	231019885	-	3.53642	4.89979	1
1	156786674	+	4.65257	5.42803	1
1	87344992	+	1.93456	4.80892	1
1	944349	+	0.540614	7.3488	1
1	26255263	+	2.45951	6.66051	1
1	233382537	+	2.05695	7.27962	1
1	43930914	+	3.62069	9.25948	2
1	220884920	+	1.96014	4.09896	1
1	161958603	+	2.99892	8.98747	2
1	161039920	-	4.76424	6.61885	1
1	28282075	+	2.76991	6.99184	1
1	32171068	+	1.26907	6.41143	1
1	14638	-	0.293698	5.88168	1
1	45012211	+	3.2321	9.23001	2
1	147624832	+	2.35005	8.53473	1
1	15727492	+	1.8093	4.40115	1
1	151160871	-	1.51387	4.06475	1
1	43622504	+	1.07048	5.79591	1
1	171796798	+	2.04744	7.27468	1
1	28334610	+	2.49354	7.2499	1
1	145233601	+	3.45597	4.7189	1
1	6223690	-	3.64134	7.54338	1
1	244053855	+	3.37554	6.80191	1
1	203853668	+	2.99474	4.12725	1
1	40422035	+	2.2016	5.73108	1
1	12013064	+	2.12855	5.91359	1
1	224434013	-	2.49567	4.2536	1
1	43603687	+	2.73346	4.45718	1
1	54741920	+	4.10786	3.55607	1
1	16250763	-	2.14683	4.86865	1
1	161122205	-	0.429135	7.34552	1
1	67687871	+	3.01729	6.24382	1
1	1400775	+	3.41019	9.27872	2
1	24358222	-	4.44679	5.22673	1
1	15492865	-	2.21915	5.85012	1
1	225519289	-	4.08188	5.10633	1
1	151342796	-	1.51299	5.25224	1
1	1400741	+	5.28443	6.18581	1
1	30872793	-	1.28219	5.98174	1
1	109237839	+	4.07085	6.00002	1
1	52687835	-	1.07638	7.19749	1
1	113911637	+	2.18342	4.05156	1
1	149900255	+	3.28034	5.4283	1
1	203307185	+	1.28992	7.1451	1
1	248847734	+	2.34474	5.54042	1
1	58781828	-	2.76537	5.84075	1
1	19332130	+	3.23426	7.4975	1
1	23845546	-	1.74646	7.15485	1
1	35434011	-	1.08819	5.25866	1
1	217620018	-	1.88478	6.03109	1
1	150966152	-	4.46065	3.68175	1
1	153974725	-	0.718397	5.57613	1
1	161171976	-	3.96902	7.49752	1
1	228097974	+	2.33175	3.91187	1
1	108699814	+	2.20239	3.76968	1
1	155563029	+	4.99129	5.0544	1
1	228101123	-	2.45398	7.32773	1
1	166852791	+	0.624051	5.79251	1
1	153645209	+	0.886789	5.54765	1
1	150577291	-	4.32818	4.23734	1
1	32775887	-	2.15983	6.86111	1
1	155913394	-	2.73929	3.83814	1
1	32208206	+	3.77798	5.93903	1
1	9730203	-	2.64139	6.76293	1
1	229635205	+	3.96963	5.22704	1
1	11023815	+	2.09133	5.19637	1
1	15872896	+	1.73399	6.1616	1
1	58783224	-	2.50676	7.43745	1
1	43591200	+	0.788621	4.95853	1
1	1233036	+	0.919138	7.75241	1
1	1312353	+	2.37062	7.0291	1
1	223796189	-	3.90141	5.52294	1
1	36289326	+	0.759499	6.2993	1
1	155660844	-	4.04671	4.48749	1
1	28334586	+	3.2001	8.12248	2
1	32170915	+	3.05525	9.28597	2
1	64691419	+	3.30455	6.21152	1
1	28538486	+	3.78459	9.23319	2
1	96448367	+	2.25945	3.13217	1
1	166852593	+	2.95375	3.89431	1
1	43704391	+	4.0106	6.56147	1
1	114774271	-	2.72086	3.40445	1
1	43930312	+	0.553481	6.35171	1
1	46285613	-	4.68209	5.95379	1
1	58782009	-	2.76626	3.62507	1
1	58781809	-	1.77718	5.35213	1
1	32216776	-	0.993672	7.50302	1
1	35192736	-	1.88358	6.5876	1
1	28334816	+	4.05606	4.72665	1
1	8358690	-	2.25598	7.99111	1
1	93136780	+	2.11488	4.49359	1
1	89935120	+	3.84031	3.85856	1
1	149926540	-	2.45472	4.85544	1
1	58782108	-	3.85443	5.57118	1
1	151287244	+	4.14975	5.83323	1
1	6621773	+	0.641574	5.97391	1
1	171532792	+	2.70194	3.45761	1
1	206732843	+	2.8339	4.61037	1
1	32363634	-	0.363031	7.9637	1
1	27000015	+	1.63288	4.43634	1
1	11750253	+	3.67197	9.06427	2
1	155659837	-	3.1992	4.87279	1
1	151759751	-	2.01984	8.20528	1
1	1374328	-	3.21629	8.98588	2
1	150266526	-	2.30309	5.2675	1
1	155521284	-	4.39126	3.71775	1
1	54851451	-	3.34881	6.91434	1
1	1665359	-	1.33314	7.89869	1
1	46361818	+	2.54818	3.9499	1
1	28538476	+	2.7957	7.20154	1
1	35506808	-	2.77762	4.39484	1
1	8361330	-	3.56845	6.43098	1
1	39576211	-	2.87252	7.609	1
1	156009377	-	0.340262	7.14167	1
1	52393679	-	3.17247	3.53932	1
1	155752080	-	4.16586	4.4639	1
1	227780934	+	2.4213	8.19657	1
1	53967725	+	2.62522	5.05085	1
1	211941808	-	2.98831	5.5991	1
1	234607667	-	2.43509	7.26963	1
1	6224079	-	3.68542	3.90087	1
1	1233790	+	1.78425	4.4332	1
1	11923240	-	1.73192	8.15137	1
1	21219919	-	0.672536	7.96229	1
1	110341918	+	1.22804	6.99863	1
1	14662	-	4.70469	6.88863	1
1	15876281	+	1.01581	6.5299	1
1	1318970	-	3.62202	6.86256	1
1	113912075	+	4.12283	4.02159	1
1	203683267	+	3.87514	6.49626	1
1	150159557	+	0.769362	6.12345	1
1	2307245	+	1.09182	6.098	1
1	112917480	-	3.46544	5.82984	1
1	27335582	+	2.44482	6.90756	1
1	21219166	-	3.47854	5.7619	1
1	32936848	-	0.820404	6.31972	1
1	27958657	+	3.03199	3.96086	1
1	90832137	-	3.85367	5.10956	1
1	109214823	+	4.49948	4.93692	1
1	212365191	-	2.34788	3.76	1
1	150266596	-	4.10547	8.28272	2
1	178916540	+	1.67257	5.48869	1
1	93582619	-	2.08436	4.82917	1
1	26780113	+	1.09299	7.39447	1
1	26779986	+	2.68439	3.99297	1
1	155016757	+	1.68439	5.8402	1
1	229638096	+	3.91775	4.71975	1
1	1319644	-	3.36897	5.39232	1
1	153645368	+	1.43089	7.01504	1
1	228494093	+	1.21896	7.53479	1
1	229594329	-	4.48674	5.0385	1
1	119180425	+	1.25682	6.08916	1
1	26469018	+	2.17632	6.69293	1
1	90937843	-	3.62688	3.90495	1
1	20501132	-	3.99048	6.34842	1
1	201465999	-	1.44108	6.4847	1
1	85258598	-	1.50855	5.9889	1
1	150950697	+	4.00307	5.15513	1
1	25815789	+	4.39257	5.11769	1
1	36289269	+	4.74633	6.38393	1
1	201876188	+	4.32025	6.74388	1
1	54741752	+	2.19187	6.79942	1
1	36289158	+	3.99152	6.54741	1
1	200407217	-	2.35234	3.93298	1
1	43990541	+	2.27636	5.37863	1
1	15727169	+	1.40706	6.93526	1
1	231421140	-	1.54255	7.42529	1
1	54851459	-	3.38009	8.53089	2
1	28537991	+	0.848963	6.4324	1
1	209782893	-	2.34392	5.13286	1
1	227732548	-	1.85377	6.21255	1
1	3631397	-	2.44133	4.60137	1
1	161229228	+	1.99851	7.40101	1
1	1319448	-	2.82664	5.82832	1
1	109279791	-	1.7264	6.55631	1
1	224434187	-	3.1683	5.39137	1
1	230279789	+	3.22258	3.71719	1
1	205810416	-	0.713108	7.54871	1
1	229594921	-	1.87028	6.00244	1
1	15727430	+	2.89411	7.15976	1
1	1082791	-	2.97065	6.98438	1
1	28281994	+	2.42297	6.45409	1
1	58781773	-	1.34493	3.99675	1
1	36322302	-	3.5284	9.18072	2
1	28538194	+	2.52	7.10263	1
1	154945984	-	2.55331	7.28144	1
1	23759581	+	1.71907	5.6692	1
1	33299444	+	0.824664	5.52416	1
1	119033101	-	1.53375	5.20022	1
1	235131848	-	2.87321	4.63854	1
1	27966896	+	4.04763	5.17467	1
1	58782199	-	1.87747	4.56086	1
1	21219757	-	0.849157	6.99811	1
1	151288331	+	1.4591	5.0819	1
1	155614476	+	1.02138	4.2874	1
1	52032360	-	4.58285	4.3642	1
1	158094825	+	4.80992	6.49043	1
1	43930981	+	2.8005	5.49673	1
1	54174573	-	3.36029	6.622	1
1	156009468	-	4.25839	6.03433	1
1	1255302	-	3.92455	6.61751	1
1	11023426	+	2.43326	4.56078	1
1	236898118	+	2.70773	5.52859	1
1	168242580	+	1.87136	5.78218	1
1	16395229	+	1.33824	5.4688	1
1	201466008	-	4.67861	6.88962	1
1	1698861	-	0.380095	7.24044	1
1	29193833	-	1.36713	6.2533	1
1	15939525	+	0.498618	6.16715	1
1	1233003	+	0.732666	6.52574	1
1	149900456	+	3.19024	3.83905	1
1	234607603	-	3.62421	5.82651	1
1	26774807	+	2.58644	3.8799	1
1	10419791	+	1.50432	6.27703	1
1	77631975	-	3.90064	4.78878	1
1	9263581	+	1.58464	7.39917	1
1	181089739	+	3.92997	5.70414	1
1	1440272	+	2.57268	7.88094	1
1	6593411	-	2.25042	7.24796	1
1	15939487	+	0.6269	5.99146	1
1	225985437	-	2.49312	4.56952	1
1	43603653	+	1.59561	5.17728	1
1	233379568	+	3.78652	4.3195	1
1	162566073	+	1.06407	4.92808	1
1	153662315	-	3.71343	5.90388	1
1	87344983	+	1.04483	4.96804	1
1	114396388	-	3.74083	6.67381	1
1	43949684	+	4.42817	6.34911	1
1	10419870	+	4.45712	6.2817	1
1	156734384	+	2.13817	4.60477	1
1	166849910	+	3.13884	5.65578	1
1	109592480	+	3.00929	4.18474	1
1	1352483	+	1.94401	4.56412	1
1	1082443	-	1.48397	5.17632	1
1	150950819	+	4.33052	4.78508	1
1	28334906	+	2.38255	4.03167	1
1	77632027	-	4.84958	5.96126	1
1	240092519	+	2.88858	7.05797	1
1	228457640	-	4.72113	5.43513	1
1	230323341	-	1.40816	5.94018	1
1	19219186	-	2.31849	4.05212	1
1	22526658	+	4.63672	6.42103	1
1	12031811	+	2.16887	6.47244	1
1	165907843	+	3.44681	9.27116	2
1	32207956	+	1.20769	5.97437	1
1	43949559	+	1.979	7.72565	1
1	45510514	+	3.71665	9.09071	2
1	58783610	-	3.53798	7.39921	1
1	151581974	+	4.83975	5.76901	1
1	228457247	-	3.02028	7.76669	1
1	36304189	+	1.84545	6.44235	1
1	58781797	-	2.54829	5.27957	1
1	52857448	+	3.21139	4.37628	1
1	32937114	-	2.92447	5.00979	1
1	183023900	+	4.57864	6.24138	1
1	156800571	+	2.39587	7.63389	1
1	154963735	-	2.35943	6.96808	1
1	23088934	-	2.075	7.88237	1
1	43363875	-	2.37691	5.63012	1
1	230839039	-	2.98655	6.07086	1
1	112917928	-	3.07295	6.459	1
1	173824979	+	5.21161	5.84976	1
1	36385912	-	3.54277	9.10452	2
1	151053118	-	4.1758	5.69227	1
1	20500635	-	3.63838	6.35301	1
1	235342232	+	2.58965	4.53927	1
1	107056945	+	2.79297	4.40621	1
1	43603930	+	2.5055	5.07712	1
1	156009254	-	3.72833	5.21516	1
1	110347341	+	2.42816	7.60175	1
1	201876388	+	3.02348	6.9832	1
1	204410815	-	2.53139	4.20713	1
1	248811256	-	1.98036	4.03286	1
1	36322255	-	0.958396	7.80987	1
1	155659840	-	3.45134	7.97387	2
1	27958940	+	2.62975	3.73707	1
1	203852667	+	4.32945	4.7193	1
1	45343477	+	0.628147	6.57978	1
1	19328789	+	2.81358	4.56763	1
1	155913352	-	2.42141	5.10226	1
1	227748057	+	1.53589	8.20779	1
1	109238069	+	2.83876	7.19758	1
1	54757762	-	2.16924	6.46758	1
1	40257755	-	4.59156	5.62339	1
1	112917341	-	4.05493	4.77675	1
1	224434025	-	2.65048	6.19267	1
1	9681088	-	1.6007	6.51881	1
1	150961078	+	3.83216	5.03782	1
1	160240007	-	2.11632	6.42852	1
1	50974025	+	4.84748	5.03595	1
1	151405025	-	2.99734	3.99632	1
1	204406164	-	1.24055	4.93084	1
1	16250741	-	4.23669	8.58843	2
1	27967255	+	4.75391	6.32128	1
1	90937984	-	4.81338	4.65562	1
1	155659809	-	2.62049	6.65169	1
1	235342244	+	2.04487	7.64704	1
1	248847936	+	0.990637	5.74945	1
1	151292605	-	4.23252	4.80252	1
1	16251228	-	1.71101	5.16026	1
1	230279541	+	3.19265	3.93312	1
1	26696928	+	1.61032	6.84396	1
1	15872962	+	2.58529	6.43528	1
1	212619541	+	3.08264	3.61701	1
1	204410693	-	1.6105	5.11299	1
1	156800470	+	3.18384	5.05259	1
1	35919866	+	1.80776	7.18121	1
1	58781967	-	2.2014	4.6035	1
1	52857653	+	3.87959	3.24851	1
1	1232890	+	3.97568	7.06597	1
1	22030475	+	3.55149	7.03178	1
1	181089855	+	2.78895	6.91761	1
1	230693443	+	0.923616	6.9599	1
1	110347364	+	1.36241	6.1645	1
1	244055240	+	1.33502	6.5979	1
1	154550326	-	1.44252	7.75811	1
1	201876017	+	3.26479	7.32731	1
1	52393625	-	1.55805	7.0594	1
1	155738293	+	0.710507	5.5855	1
1	227748031	+	1.76025	7.41607	1
1	43704415	+	3.18012	7.72682	1
1	93582694	-	2.55926	4.20309	1
1	2229078	+	1.7447	4.58688	1
1	16395208	+	2.04898	5.6889	1
1	1233776	+	4.89005	4.79451	1
1	33324802	-	4.40766	5.14833	1
1	28281043	+	2.09694	7.42995	1
1	39575890	-	1.23497	7.67743	1
1	204410018	-	4.94607	6.15109	1
1	224157870	+	3.38265	4.93351	1
1	156595365	-	1.1781	6.0281	1
1	37809128	+	2.75853	7.45914	1
1	32826477	+	0.800404	7.59023	1
1	81990731	+	2.08747	3.93779	1
1	157125778	-	4.4454	5.54698	1
1	19328963	+	3.6404	3.57657	1
1	223003919	+	2.85604	3.67193	1
1	110341725	+	2.72721	5.44849	1
1	6225087	-	1.82538	7.97554	1
1	179865740	-	2.91421	5.99377	1
1	40421979	+	4.07026	6.61785	1
1	32195014	+	1.05435	7.46896	1
1	228101032	-	3.26644	8.2235	2
1	6223053	-	3.90437	5.86321	1
1	150159468	+	3.28744	6.7103	1
1	229594958	-	3.2227	7.28702	1
1	153990915	+	1.70886	6.17899	1
1	27966925	+	4.67043	5.80263	1
1	147624533	+	3.64115	6.16878	1
1	36322218	-	2.60149	5.56189	1
1	153947909	-	2.40877	5.07056	1
1	31727292	-	2.46937	6.19422	1
1	17408109	-	4.02644	6.08799	1
1	32207837	+	3.56411	7.67436	1
1	43450457	+	2.95462	8.468	2
1	10303533	+	3.50186	6.36734	1
1	168096632	-	3.53654	5.97851	1
1	154207471	-	4.43605	3.95572	1
1	64777887	+	3.41228	4.29493	1
1	167788026	+	0.785942	6.91686	1
1	158095077	+	1.90874	7.64635	1
1	36287119	+	0.483074	5.93928	1
1	1599215	-	0.656171	7.17245	1
1	23559440	-	1.73416	6.81219	1
1	151759878	-	3.77984	4.20005	1
1	28538535	+	2.72675	4.49295	1
1	154207464	-	3.47557	5.21573	1
1	155062583	+	4.27186	6.00524	1
1	231336910	-	0.876434	7.11539	1
1	144422973	-	3.66712	9.33467	2
1	179918039	+	4.02961	6.76427	1
1	226152404	-	1.749	5.54075	1
1	25835674	-	1.15065	6.65104	1
1	179918018	+	5.20999	5.37348	1
1	111766192	+	4.32481	5.26614	1
1	228175358	+	4.76854	5.44866	1
1	205147485	-	4.77574	6.15386	1
1	215620154	+	2.94804	4.97948	1
1	150472991	+	2.77583	7.75011	1
1	66984645	+	1.75552	7.13835	1
1	228395021	-	0.870052	5.20864	1
1	17408251	-	0.531587	7.1438	1
1	9356473	+	1.20781	5.86123	1
1	31059389	-	2.90845	5.57193	1
1	25816009	+	1.76469	6.6389	1
1	62445001	+	4.90354	6.10292	1
1	144456632	-	2.77069	5.8819	1
1	214643159	+	1.0001	4.67429	1
1	96448378	+	2.32237	2.98194	1
1	227748050	+	3.47893	8.55227	2
1	25458464	+	4.04072	3.67034	1
1	205187597	-	3.70015	6.7201	1
1	43949693	+	4.96739	5.07159	1
1	42746529	-	1.27799	6.26361	1
1	32826538	+	3.48116	3.88334	1
1	46188951	-	4.7656	4.68838	1
1	179865412	-	3.63044	4.01172	1
1	28577581	+	2.62166	5.2906	1
1	1314186	+	2.08329	6.4444	1
1	1232709	+	1.45093	7.53568	1
1	28743736	+	2.14105	7.44587	1
1	109238057	+	4.16455	9.24225	2
1	81990511	+	3.32894	6.56583	1
1	11750378	+	1.75592	7.64036	1
1	205147467	-	2.01334	5.61793	1
1	201876162	+	2.13823	7.51863	1
1	58781804	-	3.7697	7.565	1
1	156250521	-	1.52851	7.5489	1
1	1327920	+	4.34742	5.57466	1
1	228097939	+	2.44462	4.50398	1
1	228457314	-	3.91154	8.82354	2
1	149900409	+	0.325755	6.25738	1
1	240092632	+	0.44852	6.77678	1
1	1598356	-	4.46692	6.86107	1
1	1255279	-	1.30323	4.95072	1
1	229594475	-	2.33901	7.12993	1
1	1374263	-	1.87894	8.29885	1
1	149943847	-	2.15617	4.85487	1
1	46034899	+	3.42964	3.96427	1
1	1217196	-	1.59333	8.45991	1
1	17408037	-	3.46152	4.98907	1
1	155614368	+	3.39012	4.94153	1
1	202881063	-	5.21944	6.28697	1
1	178916512	+	3.78046	8.43816	2
1	151405590	-	3.26763	6.59759	1
1	6633041	+	3.58122	6.46453	1
1	50974164	+	1.83134	7.75839	1
1	150506991	+	2.96382	6.01317	1
1	1374218	-	3.97288	6.54521	1
1	156595515	-	2.51547	7.5474	1
1	223780766	-	4.34563	4.57208	1
1	155914088	-	4.01998	5.62437	1
1	156250489	-	4.42789	6.98918	1
1	31756635	-	3.12539	7.63597	1
1	227748179	+	0.847175	6.70102	1
1	151267345	+	4.11269	4.15826	1
1	155947886	-	4.54476	7.40454	1
1	109274535	+	1.64279	5.66399	1
1	23845490	-	2.92097	3.86758	1
1	93136832	+	2.57262	3.88247	1
1	54757804	-	2.88227	7.37248	1
1	34855659	-	3.73601	5.68447	1
1	37800500	+	3.19466	4.1478	1
1	228494382	+	3.90471	3.3223	1
1	212738518	-	3.51899	4.5359	1
1	11922826	-	1.06398	7.58902	1
1	34855166	-	5.27694	5.94341	1
1	156055418	+	1.88326	6.63736	1
1	1000249	-	3.16125	8.65225	2
1	34855692	-	1.32224	6.50664	1
1	45608057	+	1.52643	5.06982	1
1	228494044	+	2.74582	8.30063	2
1	28742659	+	4.56858	5.83781	1
1	1217179	-	2.46955	7.76545	1
1	156786618	+	3.91041	7.41858	1
1	224376102	+	1.36892	6.67089	1
1	19657235	+	1.40281	5.78287	1
1	161158706	+	2.89888	3.7035	1
1	155069197	+	2.30223	6.35522	1
1	9729610	-	0.975438	4.98078	1
1	167787963	+	3.13931	3.36916	1
1	204411222	-	1.39112	7.23866	1
1	171532695	+	4.54927	4.66565	1
1	227759103	+	2.03223	7.86883	1
1	26170705	+	4.1538	6.48215	1
1	206647888	+	3.28183	3.93376	1
1	1391435	-	1.47561	4.55523	1
1	32937044	-	1.98659	6.23125	1
1	228101100	-	3.21939	7.5525	1
1	182599188	-	2.9799	7.54896	1
1	20704677	-	1.5712	6.80936	1
1	24358393	-	4.16752	7.06329	1
1	228394886	-	2.03899	7.27942	1
1	45607515	+	4.4175	6.30729	1
1	228494309	+	3.85207	8.76942	2
1	227780800	+	3.58508	5.67474	1
1	109214852	+	2.61351	4.46922	1
1	33008190	-	2.628	5.27701	1
1	155234251	+	3.48325	8.74964	2
1	110053929	+	2.42791	5.84842	1
1	36341665	-	1.9431	5.8205	1
1	180196421	+	1.80816	7.37193	1
1	112917846	-	3.18391	3.96622	1
1	11920310	-	2.01455	3.7845	1
1	43930251	+	3.60268	9.27808	2
1	1233216	+	1.66762	5.6193	1
1	229638183	+	1.42053	4.10996	1
1	29148388	-	3.03928	4.50019	1
1	9263913	+	3.61232	9.08726	2
1	151405214	-	1.59144	4.05413	1
1	227731801	-	2.16515	6.86408	1
1	172442672	-	2.06681	6.60415	1
1	23310745	-	2.26883	6.89762	1
1	228175354	+	1.96625	5.79383	1
1	52771510	+	3.93316	4.69871	1
1	52687910	-	0.981014	7.67052	1
1	179095265	+	3.7457	7.49868	1
1	924824	+	4.52867	4.13244	1
1	150158928	+	1.08108	7.86384	1
1	248847373	+	0.394292	7.09063	1
1	160093267	-	2.71404	4.8461	1
1	31630510	-	0.60752	5.91431	1
1	161229200	+	3.6039	9.13506	2
1	155750133	+	1.9167	5.19478	1
1	9613498	+	2.70232	5.1835	1
1	224157465	+	4.40349	5.76789	1
1	1234123	+	2.06815	3.80797	1
1	42851112	+	4.25282	3.44192	1
1	58782901	-	2.21314	4.78677	1
1	155016726	+	2.90083	7.29185	1
1	15872972	+	1.43342	4.15064	1
1	154584858	-	2.34949	4.12624	1
1	3815330	-	2.03763	7.01059	1
1	156594722	-	0.616718	6.57219	1
1	31260063	-	3.1072	4.62863	1
1	154988670	+	3.71262	7.23655	1
1	28538450	+	1.47116	4.26395	1
1	150648523	-	0.941803	6.55957	1
1	156594790	-	3.56882	8.10652	2
1	22030594	+	3.41182	9.1315	2
1	2229499	+	1.58649	8.17702	1
1	202941250	-	3.67838	4.80873	1
1	1387065	-	1.88713	4.85431	1
1	63323648	+	3.29777	4.96891	1
1	155765143	-	2.89048	5.63035	1
1	54742069	+	4.34137	4.31239	1
1	39753520	+	3.48689	8.51323	2
1	944421	+	3.20654	5.28635	1
1	11750281	+	2.06417	7.52498	1
1	151406173	-	1.65894	4.84655	1
1	161171757	-	2.94642	8.52396	2
1	91524090	+	4.45678	4.10581	1
1	1255096	-	3.30227	9.25746	2
1	3745707	-	0.739988	7.29678	1
1	116986988	+	4.54529	7.21824	1
1	206732796	+	2.16579	3.87178	1
1	156266182	-	4.44638	6.14204	1
1	34855445	-	2.0576	5.40596	1
1	6599279	-	3.95121	4.84587	1
1	46286173	+	5.05458	5.57791	1
1	32335069	-	3.8697	5.22574	1
1	183142681	+	1.90081	7.00948	1
1	6887800	+	3.27789	6.10999	1
1	149943972	-	1.37449	4.12166	1
1	181089976	+	4.06707	6.39075	1
1	241634785	-	3.25805	3.32628	1
1	150471068	+	4.87392	5.53696	1
1	26122523	+	1.68927	4.72121	1
1	182600102	-	3.47078	5.88384	1
1	149833081	+	2.78272	4.60084	1
1	28280985	+	5.06418	6.6938	1
1	67687794	+	4.24004	3.43488	1
1	27850331	+	1.50885	4.46238	1
1	25835447	-	2.10681	3.79504	1
1	26897455	-	2.13487	5.83041	1
1	36093635	+	1.35033	5.8481	1
1	1336152	-	1.44094	6.8422	1
1	1387044	-	1.15756	7.07212	1
1	58783067	-	3.77733	5.27597	1
1	25458676	+	2.81624	5.23959	1
1	38710771	+	3.67518	5.50308	1
1	25835132	-	3.03295	3.82325	1
1	228457645	-	1.34059	7.19859	1
1	151287175	+	1.20731	7.25533	1
1	6632908	+	3.95381	6.29316	1
1	168242569	+	3.8298	8.57344	2
1	58782130	-	1.10135	4.71845	1
1	9151299	-	4.23914	8.71929	2
1	183023927	+	3.59365	5.98244	1
1	231020023	-	3.92142	4.79717	1
1	35506920	-	3.3041	9.16926	2
1	33008222	-	4.45553	7.1501	1
1	173825165	+	3.07131	3.52361	1
1	3786892	-	1.33452	7.53076	1
1	1055147	+	1.26455	6.21973	1
1	180196730	+	2.01386	6.46958	1
1	150159032	+	3.85301	4.06651	1
1	155766640	-	3.98094	4.28447	1
1	26469083	+	2.8201	4.71049	1
1	247300766	-	0.660115	7.37559	1
1	229594289	-	3.28719	4.6028	1
1	220813619	+	2.87866	4.13555	1
1	156726982	-	2.25001	6.16499	1
1	8361348	-	2.05047	7.29951	1
1	52687690	-	3.92487	4.21427	1
1	231019817	-	1.36331	6.81354	1
1	151052976	-	2.74078	4.09127	1
1	19258843	+	2.89675	5.4776	1
1	151315862	-	3.27683	6.11768	1
1	151286524	+	4.26594	6.83725	1
1	150308077	+	1.66762	6.33715	1
1	32376468	-	3.38367	9.34737	2
1	246665819	+	2.82572	5.23046	1
1	1082680	-	1.23031	7.77776	1
1	25835284	-	4.26122	3.47073	1
1	240093560	+	2.92345	5.84556	1
1	62445322	+	0.537782	7.12573	1
1	111724344	-	2.49571	3.37118	1
1	179072259	+	1.74484	5.98274	1
1	162566190	+	2.36724	6.6956	1
1	1314472	+	2.34972	7.29777	1
1	109279711	-	3.32655	6.90471	1
1	240092400	+	1.24783	5.29784	1
1	64691798	+	1.57639	4.94332	1
1	6524567	-	1.12604	7.68856	1
1	172610077	+	4.01513	4.76191	1
1	228494269	+	3.70328	9.09384	2
1	224157608	+	2.43509	3.97014	1
1	171540806	+	2.58983	4.48658	1
1	3733621	+	2.86649	6.17622	1
1	34855784	-	1.61787	7.96385	1
1	26277229	+	2.31253	6.12989	1
1	206458699	+	3.19366	5.69439	1
1	182384400	-	1.01244	6.21392	1
1	35560612	+	0.621662	5.77801	1
1	1391557	-	2.7844	7.1569	1
1	153661317	+	1.51584	7.0637	1
1	229325218	-	1.69918	5.9814	1
1	228106737	-	2.46019	6.0869	1
1	1233293	+	2.27912	6.92667	1
1	23751268	+	5.08023	5.30864	1
1	23825428	-	3.62985	7.34765	1
1	151248265	+	2.03076	5.78816	1
1	223796062	-	1.5233	5.06919	1
1	229595009	-	2.01077	6.34283	1
1	227732471	-	0.426805	6.15152	1
1	225497714	-	3.78678	3.6367	1
1	46035936	+	1.44539	6.28715	1
1	23787442	+	0.971616	5.97614	1
1	1374284	-	3.49588	8.93508	2
1	58783493	-	2.06072	7.10358	1
1	23558265	-	3.9985	6.20293	1
1	244055147	+	2.13453	5.25791	1
1	244055250	+	5.04908	5.19969	1
1	28743641	+	5.00288	5.0322	1
1	154963744	-	4.65089	6.91848	1
1	151287455	+	3.20788	6.98414	1
1	54850766	-	4.64274	6.31272	1
1	209783459	-	3.24536	4.55664	1
1	32171017	+	3.3848	6.32324	1
1	165907861	+	4.2057	4.57805	1
1	107057435	+	3.32837	5.94223	1
1	3746290	-	3.97233	3.55301	1
1	6224919	-	2.03148	7.1424	1
1	206648370	+	2.52579	6.49877	1
1	28281146	+	2.1053	4.97832	1
1	151289750	+	3.63909	4.82585	1
1	6599119	-	1.01696	6.14068	1
1	11974953	+	5.10943	5.87406	1
1	1217110	-	3.29799	3.46289	1
1	212445957	+	2.03862	6.78675	1
1	46035174	+	0.696089	7.14121	1
1	26170733	+	3.38131	9.24309	2
1	155610772	+	1.79151	5.98733	1
2	132645511	-	3.59963	5.93804	1
2	241728311	+	3.07793	5.53362	1
2	20448624	+	3.49125	8.94748	2
2	74046631	+	3.32993	7.48526	1
2	127863478	-	0.86903	5.06884	1
2	199933176	-	0.873044	6.18103	1
2	27326562	-	2.38738	7.72237	1
2	75655154	+	3.4753	3.70637	1
2	134448804	+	5.12998	6.64158	1
2	96595056	-	2.99416	4.31209	1
2	37316750	-	3.90572	4.76896	1
2	219182291	+	4.62515	7.03285	1
2	20447641	+	2.73293	7.07673	1
2	235043192	+	0.759565	5.5899	1
2	181922116	+	2.55144	3.47032	1
2	219570727	-	0.59885	6.68004	1
2	202206840	-	1.72563	3.74105	1
2	26389221	+	2.2057	6.39897	1
2	27384834	-	3.16528	5.3158	1
2	27200380	-	3.90732	8.37132	2
2	45006219	-	2.06711	6.46449	1
2	74472081	-	1.7449	7.19766	1
2	177221703	+	2.56862	5.70414	1
2	96271475	+	4.81996	5.09069	1
2	128318447	-	2.44034	5.52923	1
2	112659372	+	2.98517	6.6778	1
2	241495464	-	3.81373	7.27739	1
2	20447692	+	3.51419	7.54265	1
2	241721069	+	2.38617	6.24887	1
2	74834224	-	3.73499	8.98216	2
2	176119267	+	2.44637	5.82455	1
2	128189894	+	2.9402	7.45829	1
2	112659447	+	1.81123	6.76138	1
2	100392188	-	2.53871	7.75612	1
2	159230514	+	0.831009	7.57904	1
2	20447541	+	3.96004	7.56711	1
2	219565418	-	2.11939	6.0209	1
2	110383447	-	3.00604	3.9392	1
2	86026985	-	2.81567	6.96829	1
2	240466314	+	3.23694	9.24844	2
2	241720084	+	0.825387	5.70516	1
2	27131348	-	1.65051	7.49357	1
2	70088609	+	2.95087	3.32527	1
2	8730692	-	4.89775	4.72964	1
2	20448148	+	2.8107	8.31452	2
2	3388206	+	1.9277	7.26904	1
2	96271305	+	4.76637	4.46798	1
2	241690039	+	2.48383	6.53004	1
2	119681065	+	2.04189	7.57805	1
2	20448698	+	3.02898	3.74371	1
2	208121749	-	2.57192	6.92308	1
2	28946867	+	2.48661	5.73571	1
2	112659540	+	1.55797	5.75517	1
2	100392039	-	2.96004	6.32386	1
2	127719703	-	2.19235	7.76822	1
2	104858125	+	4.17559	4.23454	1
2	74530133	+	2.8961	4.58345	1
2	74679735	+	1.73302	5.29899	1
2	197706742	+	3.14897	6.28936	1
2	96328264	+	3.666	3.9647	1
2	178539149	+	4.26936	6.21768	1
2	96832768	+	2.46574	4.06788	1
2	233841863	-	2.56079	3.69731	1
2	200892059	+	4.61967	5.30957	1
2	223959726	+	2.39839	3.69479	1
2	38861593	-	1.33665	7.91297	1
2	74426056	-	3.386	5.9181	1
2	108768273	+	2.59653	3.64036	1
2	241099669	-	3.29829	6.43957	1
2	24819621	+	3.71664	8.92223	2
2	86027310	-	4.98347	4.77508	1
2	112528864	+	2.39237	5.5647	1
2	169749500	+	5.21605	6.42166	1
2	241675956	-	3.38341	6.58253	1
2	159230521	+	3.88373	3.80051	1
2	96186708	-	2.434	7.76703	1
2	65072364	+	1.2461	7.02412	1
2	20448207	+	1.43576	8.04912	1
2	70663561	-	1.31259	6.52765	1
2	202206883	-	3.86403	6.71431	1
2	85558907	-	2.78357	3.76603	1
2	135135791	+	3.1152	3.10893	1
2	27326539	-	2.53758	6.43808	1
2	202036520	+	4.78616	5.13965	1
2	54558608	+	2.19642	6.62649	1
2	96186744	-	4.16998	6.85802	1
2	215944893	-	2.07449	4.03899	1
2	74556570	+	2.32842	7.87306	1
2	104856380	+	2.94655	7.44216	1
2	96817359	+	0.925049	7.28072	1
2	96208579	-	4.01056	6.37458	1
2	233841812	-	1.15925	4.30666	1
2	54631058	+	0.796325	7.65881	1
2	27130976	-	3.37475	5.34236	1
2	128318536	-	3.14107	7.2416	1
2	219220235	-	3.93442	6.45679	1
2	131520997	+	3.27851	4.74615	1
2	74891265	+	0.883649	6.82644	1
2	26778253	+	3.10206	3.98581	1
2	216415250	+	1.889	6.19125	1
2	46581030	+	4.50497	3.78646	1
2	85608418	-	4.9394	6.11482	1
2	218664186	-	1.23474	7.67473	1
2	45006122	-	0.792861	6.82294	1
2	96208612	-	5.06182	5.17794	1
2	219220255	-	3.475	9.37604	2
2	27040785	+	1.64502	6.67503	1
2	229859473	-	1.23154	5.84188	1
2	64636351	-	0.340713	7.96597	1
2	27326300	-	2.96894	3.56716	1
2	20447503	+	0.928169	7.08099	1
2	119681515	+	2.6169	6.00615	1
2	27343494	-	3.93752	6.81244	1
2	173955050	-	2.15753	3.79433	1
2	130346457	+	2.92515	8.13005	2
2	27779521	+	4.48036	5.05269	1
2	45006136	-	3.72967	5.40632	1
2	96595199	-	2.92617	6.11332	1
2	38781764	+	3.33445	7.0288	1
2	99361302	+	3.48949	5.88025	1
2	70933120	+	2.42284	4.17049	1
2	96186654	-	0.445933	6.84747	1
2	127864414	-	2.70632	6.61023	1
2	126696344	+	3.1191	7.50259	1
2	96186813	-	4.09546	5.63565	1
2	8683798	+	1.25408	6.886	1
2	44201405	+	4.0316	8.29195	2
2	74462904	-	2.57631	5.64726	1
2	181902224	+	3.22482	3.58523	1
2	20447566	+	0.698998	6.727	1
2	72934029	+	4.00354	7.01267	1
2	70181697	-	4.0501	5.65876	1
2	240577810	+	4.44453	5.84634	1
2	169637252	+	3.39732	4.00315	1
2	47799202	+	2.14708	5.00124	1
2	219544031	+	3.42439	9.35233	2
2	26389127	+	2.57689	3.95323	1
2	20448757	+	4.05428	7.36115	1
2	24918515	-	2.4815	4.56603	1
2	197706145	+	0.931024	7.83385	1
2	185547006	-	4.22862	3.84689	1
2	24819740	+	3.56115	6.6645	1
2	219182534	+	4.14668	6.04723	1
2	30910917	-	2.47762	7.80369	1
2	20448822	+	4.13655	7.22495	1
2	23999835	+	3.54375	3.70494	1
2	20447734	+	2.39356	8.04966	1
2	126696315	+	0.34403	6.50356	1
2	218594362	+	5.14868	4.9115	1
2	24820081	+	1.4212	4.05969	1
2	218656410	-	2.09034	6.86178	1
2	131520477	+	3.17987	8.30498	2
2	86027289	-	3.47054	7.70545	1
2	234495760	-	2.67738	7.19546	1
2	241725130	+	3.90127	4.09433	1
2	233294346	+	3.12258	5.07572	1
2	206086085	+	3.77649	3.8082	1
2	99439133	-	1.77119	5.55298	1
2	20448494	+	2.88607	7.54289	1
2	127848033	-	4.69356	5.62624	1
2	18555161	-	3.50314	3.583	1
2	3545776	-	4.99246	6.07747	1
2	12740790	+	2.92762	3.77473	1
2	28946933	+	4.68159	4.90685	1
2	127719562	-	2.82622	7.39269	1
2	74556603	+	2.84023	6.18471	1
2	131046982	+	4.88311	5.43006	1
2	236124289	+	1.56962	7.22419	1
2	74530256	+	4.38729	5.99329	1
2	27131382	-	1.31493	6.66578	1
2	20448659	+	1.00908	6.60301	1
2	219542042	-	3.25783	8.56328	2
2	95414242	+	3.12189	5.4047	1
2	27359819	+	4.08393	4.22504	1
2	20448654	+	1.92358	4.81418	1
2	130152782	-	3.40015	8.6706	2
2	70088525	+	3.54693	5.57649	1
2	96253602	-	1.18375	4.83938	1
2	200892092	+	2.82197	6.86549	1
2	109988058	+	2.9764	3.96864	1
2	240577964	+	5.23978	6.63784	1
2	96327101	+	2.93609	3.73819	1
2	219570754	-	2.08311	4.38782	1
2	42350917	-	2.88116	7.44152	1
2	131521278	+	3.55163	4.91003	1
2	109615498	+	3.50507	9.39987	2
2	233841401	-	2.58869	7.07284	1
2	42330049	+	4.3881	4.15193	1
2	27384969	-	2.85158	5.18999	1
2	47800784	+	4.97419	6.29436	1
2	120221967	-	4.48436	7.09502	1
2	96761489	+	3.58219	7.70508	2
2	218594373	+	0.728274	7.47896	1
2	241675926	-	1.82204	6.17638	1
2	37228023	-	3.37732	3.70228	1
2	86604369	-	4.00083	3.78684	1
2	218737950	+	3.43592	7.32184	1
2	96271368	+	1.53481	5.81253	1
2	203238779	-	4.41694	5.09607	1
2	20448025	+	2.03252	5.02945	1
2	20448595	+	4.55459	7.07262	1
2	70088369	+	3.80287	9.15234	2
2	96595377	-	4.67853	5.4949	1
2	189667368	+	2.9259	5.41401	1
2	24819585	-	3.4336	6.61607	1
2	233840756	-	2.70983	7.45973	1
2	219539221	-	0.617069	6.87935	1
2	223959757	+	4.93373	5.02544	1
2	86144625	-	3.70587	3.70988	1
2	127505508	-	4.93865	5.95311	1
2	38985763	-	2.82941	4.21912	1
2	109615664	+	0.689979	4.81134	1
2	241508132	-	3.10437	6.7759	1
2	74462866	-	1.89844	5.67515	1
2	127706314	-	2.63097	4.14689	1
2	238167116	+	1.63569	5.93632	1
2	120222196	-	0.879192	4.77195	1
2	33585301	-	0.849648	5.43116	1
2	24819966	+	3.67978	6.97698	1
2	117830819	+	0.527629	6.09191	1
2	131520866	+	2.77944	7.49806	1
2	109988127	+	1.41134	5.17087	1
2	74834157	-	3.3201	6.702	1
2	127864824	-	4.34171	6.53879	1
2	28412414	+	4.41405	4.64488	1
2	112575616	+	2.48857	4.54135	1
2	240524149	-	0.439255	6.89409	1
2	74556627	+	1.682	5.88232	1
2	218594460	+	1.16578	6.74936	1
2	99399435	+	2.97721	3.61781	1
2	127864566	-	2.29917	6.46887	1
2	127886412	+	2.90488	4.90557	1
2	86027336	-	4.59707	4.38821	1
2	27779500	+	4.78313	4.88799	1
2	20447560	+	0.900812	8.11362	1
2	131047032	+	4.27368	3.70544	1
2	60460675	-	5.20485	6.70396	1
2	74533051	+	4.08659	9.32982	2
2	86195929	+	2.09154	4.02416	1
2	120991540	+	2.198	5.63974	1
2	109615604	+	3.3825	5.58876	1
2	28946703	+	1.80077	5.66781	1
2	197706852	+	3.8396	3.83792	1
2	119681871	+	1.25683	7.57002	1
2	158625177	+	2.09786	7.51615	1
2	216674617	-	2.56798	7.41671	1
2	97082340	-	2.32531	6.06895	1
2	24039028	-	3.99893	9.00232	2
2	241725111	+	3.11293	3.71548	1
2	234495828	-	3.79416	5.73132	1
2	105881610	+	0.394777	7.32439	1
2	241096352	-	5.08498	5.26629	1
2	1634129	-	3.89224	5.83325	1
2	234496234	-	3.87533	9.27759	2
2	120222352	-	0.460528	6.30572	1
2	74460596	+	1.52194	6.6179	1
2	130152487	-	2.82075	6.63794	1
2	127846382	-	4.47158	6.00217	1
2	176153040	+	3.6904	6.57037	1
2	119264371	+	2.33332	6.14596	1
2	130152521	-	3.09007	5.24798	1
2	219234891	+	3.78824	6.41932	1
2	127720075	-	3.86866	9.19652	2
2	105343076	+	2.57285	3.38496	1
2	135840821	-	3.93913	3.6255	1
2	127706265	-	2.76773	5.99719	1
2	27385010	-	1.69828	3.90488	1
2	127505157	-	4.87487	6.01359	1
2	219540429	-	2.39003	6.0869	1
2	24820718	+	1.12118	7.60955	1
2	20202570	-	4.21642	4.94249	1
2	61840394	-	0.823951	6.02421	1
2	105307922	-	2.63351	7.61221	1
2	173266314	+	3.41636	6.57103	1
2	189670564	+	2.2521	4.71516	1
2	241096035	-	0.490932	7.16449	1
2	241721421	+	1.40643	5.6403	1
2	172082030	+	2.94064	4.26038	1
2	18555671	-	3.26407	6.30721	1
2	105307928	-	1.62412	5.13168	1
2	197706892	+	2.48993	3.74	1
2	219246033	+	2.94101	4.29488	1
2	23757859	-	3.64616	8.77285	2
2	96551441	+	4.85734	5.54184	1
2	128267056	-	3.32847	4.97508	1
2	96252318	-	1.00475	4.45462	1
2	20619234	-	0.472047	7.14055	1
2	105266659	-	3.67436	4.0954	1
2	197706553	+	3.71298	5.78776	1
2	86027041	-	3.25593	7.5928	1
2	128266292	-	3.21134	6.84464	1
2	70087759	+	4.10884	5.09105	1
2	241725257	+	2.75549	6.04033	1
2	10784188	-	2.01298	6.09718	1
2	219448896	+	1.76551	5.98442	1
2	105893676	+	1.61149	4.84538	1
2	219209344	+	3.33331	5.91548	1
2	24819676	+	3.23917	9.36024	2
2	74461249	-	2.00995	6.92507	1
2	70088391	+	1.85589	7.87206	1
2	112575611	+	3.03126	3.32566	1
2	130152704	-	3.3722	7.72505	1
2	20447548	+	2.07601	6.43195	1
2	27200050	-	2.01281	5.64884	1
2	23999825	+	4.14381	6.05625	1
2	61537987	-	3.13386	5.28364	1
2	26781042	+	0.555618	5.60003	1
2	128268479	-	1.71232	7.20671	1
2	27216949	+	2.53816	4.89636	1
2	24918863	-	2.73918	4.41176	1
2	96252576	-	2.67812	5.5982	1
2	119681714	+	1.77319	4.26978	1
2	73762697	-	5.15026	5.15672	1
2	234496306	-	0.854918	7.57132	1
2	112575687	+	1.7368	4.53025	1
2	38781731	+	2.94187	9.04149	2
2	20618922	-	3.15737	5.47578	1
2	20448503	+	2.64478	5.3944	1
2	218404402	+	3.57164	9.08987	2
2	130152462	-	4.09067	7.16057	1
2	223959742	+	2.83344	4.54701	1
2	223959622	+	3.18828	3.57688	1
2	20448154	+	2.35308	7.08214	1
2	174337533	+	3.34969	6.93243	1
2	127847943	-	4.3641	5.11229	1
2	176094680	+	1.44741	4.98388	1
2	128189920	+	3.49106	5.18164	1
2	177221648	+	1.4854	5.76026	1
2	86774628	+	4.76942	5.19203	1
2	102718659	-	3.82713	8.58499	2
2	112575344	+	3.84101	4.86655	1
2	27326512	-	4.72178	5.35436	1
2	219182229	+	1.3884	4.98806	1
2	135168735	+	2.54577	5.08566	1
2	218664097	-	2.61144	6.64743	1
2	127706458	-	2.04558	7.93279	1
2	74556760	+	0.893393	4.67552	1
2	96252589	-	4.13543	6.92939	1
2	11446237	-	5.0563	5.39278	1
2	53865158	-	2.91352	7.33982	1
2	54629674	+	2.07396	7.07599	1
2	130373266	+	3.87562	5.22626	1
2	238130594	+	1.3126	6.39652	1
2	20448702	+	4.68664	5.34856	1
2	176108952	+	0.767209	6.46348	1
2	96251906	-	3.12406	8.84111	2
2	26389130	+	4.01042	3.48599	1
2	73986298	+	3.70807	5.60751	1
2	200892158	+	1.22937	4.48034	1
2	60461377	-	0.390006	6.01357	1
2	203439468	-	3.82606	6.54892	1
2	96705994	-	2.79644	4.48868	1
2	105334659	-	1.37727	4.81778	1
2	27130931	-	4.51574	4.43911	1
2	100392029	-	2.16308	4.31374	1
2	169736002	+	2.24774	6.07581	1
2	70087780	+	4.42607	6.21064	1
2	37228222	-	2.59371	4.50392	1
2	38798221	-	2.73481	4.12748	1
2	10784168	-	4.35813	5.53743	1
2	235053736	+	3.86692	6.76645	1
2	70277381	+	3.03046	3.3953	1
2	70088421	+	1.15024	5.94674	1
2	130346471	+	2.67731	6.64359	1
[truncated: 12,700 more rows]

## Sheet: Aggregated
	Methods comparison								Info
Sites (hg38)	CITS	CIMS	m6ACE-seq	m6A-label-seq	m6A-REF-seq	MAZTER-seq	DART-seq	xPore	X	Y	Cluster
1@633671@+	TRUE	FALSE	FALSE	FALSE	FALSE	FALSE	FALSE	FALSE	4.95951	2.14628	1
1@40374194@+	FALSE	FALSE	FALSE	FALSE	FALSE	TRUE	FALSE	FALSE	5.54452	3.02694	1
1@200408704@-	FALSE	TRUE	FALSE	FALSE	FALSE	TRUE	FALSE	FALSE	4.61792	3.33396	1
1@200857861@+	FALSE	TRUE	TRUE	FALSE	FALSE	FALSE	FALSE	FALSE	6.48885	2.61814	1
1@201876197@+	FALSE	TRUE	TRUE	FALSE	TRUE	TRUE	FALSE	FALSE	5.21093	3.59352	1
1@15220140@+	FALSE	FALSE	FALSE	FALSE	FALSE	TRUE	FALSE	FALSE	5.52408	2.96899	1
1@201969708@+	FALSE	TRUE	TRUE	TRUE	FALSE	TRUE	FALSE	FALSE	5.24006	3.29811	1
17@1517752@+	FALSE	FALSE	FALSE	FALSE	FALSE	TRUE	FALSE	FALSE	4.36617	3.32031	1
11@12937180@+	FALSE	FALSE	FALSE	FALSE	FALSE	TRUE	FALSE	FALSE	4.47718	3.10082	1
15@96334244@+	FALSE	FALSE	FALSE	FALSE	FALSE	TRUE	FALSE	FALSE	4.66015	2.67668	1
10@84514090@+	FALSE	FALSE	FALSE	FALSE	FALSE	TRUE	FALSE	FALSE	5.88577	2.43623	1
1@47251283@-	FALSE	FALSE	FALSE	FALSE	FALSE	TRUE	FALSE	FALSE	5.76612	2.96227	1
15@97971285@+	FALSE	FALSE	FALSE	FALSE	FALSE	TRUE	FALSE	FALSE	6.15379	3.02215	1
12@54182031@-	FALSE	FALSE	FALSE	FALSE	FALSE	TRUE	FALSE	FALSE	5.24715	3.4664	1
11@72838680@-	FALSE	FALSE	FALSE	FALSE	FALSE	TRUE	FALSE	FALSE	4.99387	2.8025	1
9@129810771@+	FALSE	FALSE	FALSE	FALSE	FALSE	TRUE	FALSE	FALSE	5.96213	2.59066	1
9@84002095@+	FALSE	FALSE	FALSE	FALSE	FALSE	TRUE	FALSE	FALSE	6.03338	2.75979	1
9@33294980@+	FALSE	FALSE	FALSE	FALSE	FALSE	TRUE	FALSE	FALSE	4.6313	3.12669	1
12@103943239@+	FALSE	TRUE	FALSE	FALSE	FALSE	FALSE	FALSE	FALSE	4.86501	3.05258	1
8@117799580@-	FALSE	FALSE	FALSE	FALSE	FALSE	TRUE	FALSE	FALSE	4.44158	3.5702	1
8@91069738@-	FALSE	FALSE	FALSE	FALSE	FALSE	TRUE	FALSE	FALSE	4.60867	2.98431	1
7@99532482@+	FALSE	FALSE	FALSE	FALSE	FALSE	TRUE	FALSE	FALSE	4.42162	3.52574	1
7@80217372@+	FALSE	FALSE	FALSE	FALSE	FALSE	TRUE	FALSE	FALSE	4.71939	3.26018	1
13@114325848@+	FALSE	FALSE	FALSE	FALSE	FALSE	TRUE	FALSE	FALSE	4.81099	3.19611	1
12@109448842@-	FALSE	TRUE	FALSE	FALSE	FALSE	TRUE	FALSE	FALSE	4.64297	3.06411	1
11@9809022@+	FALSE	TRUE	FALSE	FALSE	FALSE	TRUE	FALSE	FALSE	4.54768	3.33148	1
1@110948205@-	FALSE	FALSE	FALSE	FALSE	FALSE	TRUE	FALSE	FALSE	4.52502	3.45607	1
12@31672338@-	FALSE	FALSE	FALSE	FALSE	FALSE	TRUE	FALSE	FALSE	4.88579	2.72914	1
12@26339475@-	FALSE	FALSE	FALSE	FALSE	FALSE	TRUE	FALSE	FALSE	4.95985	2.9	1
11@117205614@-	FALSE	FALSE	FALSE	FALSE	FALSE	TRUE	FALSE	FALSE	5.73875	3.28922	1
11@76546015@+	FALSE	FALSE	FALSE	FALSE	FALSE	TRUE	FALSE	FALSE	6.32144	2.8698	1
11@68261914@-	FALSE	FALSE	FALSE	FALSE	FALSE	TRUE	FALSE	FALSE	4.66103	3.67941	1
11@65297331@+	FALSE	FALSE	FALSE	FALSE	FALSE	TRUE	FALSE	FALSE	4.8568	3.77433	1
10@102814910@+	FALSE	FALSE	FALSE	FALSE	FALSE	TRUE	FALSE	FALSE	5.03081	3.22711	1
10@96983879@+	FALSE	FALSE	FALSE	FALSE	FALSE	TRUE	FALSE	FALSE	5.12408	2.98256	1
10@87967515@+	FALSE	FALSE	FALSE	FALSE	FALSE	TRUE	FALSE	FALSE	6.15792	2.9946	1
10@79315848@+	FALSE	FALSE	FALSE	FALSE	FALSE	TRUE	FALSE	FALSE	5.89259	2.46276	1
1@78013506@+	FALSE	FALSE	FALSE	FALSE	FALSE	TRUE	FALSE	FALSE	5.30532	2.71223	1
10@77821992@-	FALSE	FALSE	FALSE	FALSE	FALSE	TRUE	FALSE	FALSE	4.84888	3.12016	1
10@31528287@+	FALSE	FALSE	FALSE	FALSE	FALSE	TRUE	FALSE	FALSE	4.68968	2.71535	1
10@28524463@-	FALSE	FALSE	FALSE	FALSE	FALSE	TRUE	FALSE	FALSE	5.13259	2.7648	1
11@88408782@-	FALSE	TRUE	FALSE	FALSE	FALSE	FALSE	FALSE	FALSE	4.70352	3.1684	1
1@231336045@-	FALSE	FALSE	FALSE	FALSE	FALSE	TRUE	FALSE	FALSE	5.46561	2.76999	1
1@228099164@+	FALSE	FALSE	FALSE	FALSE	FALSE	TRUE	FALSE	FALSE	5.72704	3.03383	1
1@192811706@+	FALSE	FALSE	FALSE	FALSE	FALSE	TRUE	FALSE	FALSE	6.11003	3.09037	1
1@179864788@-	FALSE	FALSE	FALSE	FALSE	FALSE	TRUE	FALSE	FALSE	5.6091	2.4921	1
1@155766597@-	FALSE	FALSE	FALSE	FALSE	FALSE	TRUE	FALSE	FALSE	5.32862	3.55289	1
1@116961508@+	FALSE	FALSE	FALSE	FALSE	FALSE	TRUE	FALSE	FALSE	5.94751	3.02942	1
1@113683881@+	FALSE	FALSE	FALSE	FALSE	FALSE	TRUE	FALSE	FALSE	4.89493	2.77127	1
1@186325824@-	FALSE	TRUE	FALSE	FALSE	FALSE	TRUE	FALSE	FALSE	4.23429	3.23545	1
6@57052919@+	FALSE	FALSE	FALSE	FALSE	FALSE	TRUE	FALSE	FALSE	6.25682	2.87029	1
12@110342388@+	FALSE	TRUE	FALSE	FALSE	FALSE	TRUE	FALSE	FALSE	4.96915	2.3727	1
12@110493083@-	FALSE	TRUE	FALSE	FALSE	FALSE	TRUE	FALSE	FALSE	4.96546	3.08165	1
19@2917344@+	FALSE	FALSE	FALSE	FALSE	FALSE	TRUE	FALSE	FALSE	6.45658	2.53115	1
18@11851529@+	FALSE	FALSE	FALSE	FALSE	FALSE	TRUE	FALSE	FALSE	5.98701	3.06038	1
17@79834878@-	FALSE	FALSE	FALSE	FALSE	FALSE	TRUE	FALSE	FALSE	4.72329	2.89531	1
17@75236857@-	FALSE	FALSE	FALSE	FALSE	FALSE	TRUE	FALSE	FALSE	5.62156	3.22641	1
12@130876192@+	FALSE	TRUE	FALSE	FALSE	FALSE	TRUE	FALSE	FALSE	5.85439	2.94109	1
17@28898103@-	FALSE	FALSE	FALSE	FALSE	FALSE	TRUE	FALSE	FALSE	4.95619	3.77778	1
16@11549481@-	FALSE	FALSE	FALSE	FALSE	FALSE	TRUE	FALSE	FALSE	5.90463	3.00219	1
16@1363198@+	FALSE	FALSE	FALSE	FALSE	FALSE	TRUE	FALSE	FALSE	4.371	3.38488	1
15@32636316@+	FALSE	FALSE	FALSE	FALSE	FALSE	TRUE	FALSE	FALSE	5.6913	2.87299	1
14@63375847@-	FALSE	FALSE	FALSE	FALSE	FALSE	TRUE	FALSE	FALSE	4.84425	2.46701	1
12@125025527@+	FALSE	TRUE	TRUE	TRUE	FALSE	TRUE	FALSE	FALSE	6.02382	2.69726	1
14@24240556@-	FALSE	FALSE	FALSE	FALSE	FALSE	TRUE	FALSE	FALSE	5.64217	2.69635	1
13@40933543@-	FALSE	FALSE	FALSE	FALSE	FALSE	TRUE	FALSE	FALSE	4.76698	3.1988	1
1@214645383@+	FALSE	TRUE	FALSE	FALSE	FALSE	TRUE	FALSE	FALSE	4.96782	2.99976	1
1@214646314@+	FALSE	TRUE	FALSE	FALSE	FALSE	TRUE	FALSE	FALSE	4.26832	3.26218	1
13@27273205@+	FALSE	FALSE	FALSE	FALSE	FALSE	TRUE	FALSE	FALSE	4.97728	3.00437	1
12@50819996@+	FALSE	FALSE	FALSE	FALSE	FALSE	TRUE	FALSE	FALSE	5.02707	2.96565	1
12@29341118@-	FALSE	FALSE	FALSE	FALSE	FALSE	TRUE	FALSE	FALSE	5.42819	3.24942	1
11@86807985@+	FALSE	FALSE	FALSE	FALSE	FALSE	TRUE	FALSE	FALSE	5.06222	3.46956	1
11@67250363@+	FALSE	FALSE	FALSE	FALSE	FALSE	TRUE	FALSE	FALSE	4.71072	2.88786	1
11@59806480@-	FALSE	FALSE	FALSE	FALSE	FALSE	TRUE	FALSE	FALSE	4.5154	2.70133	1
11@203083@-	FALSE	FALSE	FALSE	FALSE	FALSE	TRUE	FALSE	FALSE	4.79785	3.83439	1
13@78616739@-	FALSE	FALSE	FALSE	FALSE	FALSE	TRUE	FALSE	FALSE	5.4155	2.70095	1
12@124913470@-	FALSE	TRUE	FALSE	FALSE	FALSE	FALSE	FALSE	FALSE	5.5657	2.94722	1
19@44662195@+	FALSE	FALSE	FALSE	FALSE	FALSE	TRUE	FALSE	FALSE	4.8593	2.68607	1
12@124012372@+	FALSE	TRUE	FALSE	FALSE	FALSE	TRUE	FALSE	FALSE	6.21272	2.6037	1
12@110722634@-	FALSE	TRUE	FALSE	FALSE	FALSE	FALSE	FALSE	FALSE	4.32137	3.90371	1
12@111452504@-	FALSE	TRUE	FALSE	FALSE	FALSE	TRUE	FALSE	FALSE	5.49291	3.09441	1
6@4954148@+	FALSE	FALSE	FALSE	FALSE	FALSE	TRUE	FALSE	FALSE	4.96451	3.1853	1
5@140567465@+	FALSE	FALSE	FALSE	FALSE	FALSE	TRUE	FALSE	FALSE	5.2971	3.56603	1
5@140245100@-	FALSE	FALSE	FALSE	FALSE	FALSE	TRUE	TRUE	FALSE	5.44241	2.56735	1
5@95656209@+	FALSE	FALSE	FALSE	FALSE	FALSE	TRUE	FALSE	FALSE	4.51363	3.2079	1
5@75597048@+	FALSE	FALSE	FALSE	FALSE	FALSE	TRUE	FALSE	FALSE	5.44824	2.99738	1
5@43506190@-	FALSE	FALSE	FALSE	FALSE	FALSE	TRUE	FALSE	FALSE	6.02373	2.8006	1
5@41917331@+	FALSE	FALSE	FALSE	FALSE	FALSE	TRUE	FALSE	FALSE	5.17268	2.33355	1
4@169096526@-	FALSE	FALSE	FALSE	FALSE	FALSE	TRUE	FALSE	FALSE	6.27173	2.92383	1
4@83453779@-	FALSE	FALSE	FALSE	FALSE	FALSE	TRUE	FALSE	FALSE	4.88511	2.39726	1
4@26431080@+	FALSE	FALSE	FALSE	FALSE	FALSE	TRUE	FALSE	FALSE	5.63013	2.8442	1
3@196502928@-	FALSE	FALSE	FALSE	FALSE	FALSE	TRUE	FALSE	FALSE	5.925	2.87843	1
12@120444516@-	FALSE	TRUE	FALSE	FALSE	FALSE	TRUE	FALSE	FALSE	4.93532	3.49818	1
3@155763593@-	FALSE	FALSE	FALSE	FALSE	FALSE	TRUE	FALSE	FALSE	5.03903	2.66464	1
3@125530182@-	FALSE	FALSE	FALSE	FALSE	FALSE	TRUE	FALSE	FALSE	5.17785	2.62281	1
3@123271771@+	FALSE	FALSE	FALSE	FALSE	FALSE	TRUE	FALSE	FALSE	5.49228	2.95792	1
3@101651406@-	FALSE	FALSE	FALSE	FALSE	FALSE	TRUE	FALSE	FALSE	5.32521	3.05258	1
3@52694855@-	FALSE	FALSE	FALSE	FALSE	FALSE	TRUE	FALSE	FALSE	5.2926	3.44207	1
12@120498139@+	FALSE	TRUE	FALSE	FALSE	FALSE	TRUE	FALSE	FALSE	5.42587	3.3514	1
3@47345387@+	FALSE	FALSE	FALSE	FALSE	FALSE	TRUE	FALSE	FALSE	6.15484	2.92918	1
12@122508394@-	FALSE	TRUE	FALSE	FALSE	FALSE	TRUE	FALSE	FALSE	4.26843	3.39999	1
2@105893022@+	FALSE	FALSE	FALSE	FALSE	FALSE	TRUE	FALSE	FALSE	5.59394	3.33324	1
12@51245792@-	FALSE	FALSE	FALSE	FALSE	FALSE	TRUE	FALSE	FALSE	5.0859	3.32077	1
1@179918151@+	FALSE	TRUE	FALSE	FALSE	FALSE	FALSE	FALSE	FALSE	4.90674	3.67544	1
11@78073023@-	FALSE	TRUE	FALSE	FALSE	FALSE	TRUE	FALSE	FALSE	4.42258	3.71378	1
13@40933458@-	FALSE	FALSE	FALSE	FALSE	FALSE	TRUE	FALSE	FALSE	5.34723	2.45717	1
9@97671314@+	FALSE	FALSE	FALSE	FALSE	FALSE	TRUE	FALSE	FALSE	5.2783	2.61438	1
9@37537771@-	FALSE	FALSE	FALSE	FALSE	FALSE	TRUE	FALSE	FALSE	5.9969	3.00227	1
9@37441311@-	FALSE	FALSE	FALSE	FALSE	FALSE	TRUE	FALSE	FALSE	6.24361	2.83872	1
11@607480@+	FALSE	TRUE	FALSE	FALSE	FALSE	TRUE	FALSE	FALSE	5.19465	3.4337	1
8@58147307@+	FALSE	FALSE	FALSE	FALSE	FALSE	TRUE	FALSE	FALSE	4.77342	3.27566	1
8@56011192@+	FALSE	FALSE	FALSE	FALSE	FALSE	TRUE	FALSE	FALSE	5.84972	2.75073	1
7@99631012@+	FALSE	FALSE	FALSE	FALSE	FALSE	TRUE	FALSE	FALSE	5.83311	3.06393	1
7@27198220@-	FALSE	FALSE	FALSE	FALSE	FALSE	TRUE	FALSE	FALSE	5.6739	2.73838	1
1@161819650@+	FALSE	TRUE	FALSE	FALSE	FALSE	TRUE	FALSE	FALSE	4.86762	3.2394	1
7@6600054@+	FALSE	FALSE	FALSE	FALSE	FALSE	TRUE	FALSE	FALSE	5.01864	3.03173	1
1@160217465@-	FALSE	TRUE	TRUE	FALSE	TRUE	TRUE	FALSE	FALSE	5.45711	3.34422	1
7@5065770@+	FALSE	FALSE	FALSE	FALSE	FALSE	TRUE	FALSE	FALSE	4.93364	2.99353	1
6@63713566@+	FALSE	FALSE	FALSE	FALSE	FALSE	TRUE	FALSE	FALSE	4.43433	3.49402	1
6@43357638@-	FALSE	FALSE	FALSE	FALSE	FALSE	TRUE	FALSE	FALSE	4.95265	2.66802	1
11@62672351@+	FALSE	TRUE	FALSE	FALSE	FALSE	FALSE	FALSE	FALSE	5.6901	2.50971	1
6@36108635@+	FALSE	FALSE	FALSE	FALSE	FALSE	TRUE	FALSE	FALSE	4.3174	3.53981	1
6@35575622@-	FALSE	FALSE	FALSE	FALSE	FALSE	TRUE	FALSE	FALSE	4.84897	3.15832	1
6@32901498@+	FALSE	FALSE	FALSE	FALSE	FALSE	TRUE	FALSE	FALSE	4.63896	3.96448	1
6@28301035@+	FALSE	FALSE	FALSE	FALSE	FALSE	TRUE	FALSE	FALSE	5.46617	3.23176	1
6@28300891@+	FALSE	FALSE	FALSE	FALSE	FALSE	TRUE	FALSE	FALSE	5.14137	2.6838	1
6@14136423@+	FALSE	FALSE	FALSE	FALSE	FALSE	TRUE	FALSE	FALSE	4.71338	3.41058	1
6@14135793@+	FALSE	FALSE	FALSE	FALSE	FALSE	TRUE	FALSE	FALSE	4.99221	2.9569	1
6@154832543@+	FALSE	FALSE	FALSE	FALSE	FALSE	TRUE	FALSE	FALSE	5.20338	3.04659	1
9@130704140@+	FALSE	FALSE	FALSE	FALSE	FALSE	TRUE	FALSE	FALSE	5.33867	2.85884	1
1@45343365@+	FALSE	FALSE	FALSE	FALSE	FALSE	TRUE	FALSE	FALSE	4.88658	2.60977	1
1@200644350@-	FALSE	FALSE	FALSE	FALSE	FALSE	TRUE	FALSE	FALSE	4.76516	2.70722	1
1@110672836@-	FALSE	FALSE	FALSE	FALSE	FALSE	TRUE	FALSE	FALSE	5.94777	2.93937	1
1@109736729@-	FALSE	FALSE	FALSE	FALSE	FALSE	TRUE	FALSE	FALSE	4.51607	3.37249	1
1@109491382@+	FALSE	FALSE	FALSE	FALSE	FALSE	TRUE	FALSE	FALSE	5.13599	2.62322	1
1@109279898@-	FALSE	FALSE	FALSE	FALSE	FALSE	TRUE	FALSE	FALSE	5.37312	2.80628	1
1@108699990@+	FALSE	FALSE	FALSE	FALSE	FALSE	TRUE	FALSE	FALSE	4.57472	2.74152	1
1@108699972@+	FALSE	FALSE	FALSE	FALSE	FALSE	TRUE	FALSE	FALSE	4.69908	2.88763	1
1@10033309@+	FALSE	FALSE	FALSE	FALSE	FALSE	TRUE	FALSE	FALSE	5.33576	3.55968	1
1@155853376@-	FALSE	TRUE	FALSE	FALSE	FALSE	FALSE	FALSE	FALSE	5.04111	2.30172	1
X@130056249@+	FALSE	FALSE	FALSE	FALSE	FALSE	TRUE	FALSE	FALSE	4.82959	2.76895	1
20@18162768@+	FALSE	FALSE	FALSE	FALSE	FALSE	TRUE	FALSE	FALSE	4.97176	3.39018	1
1@155914151@-	FALSE	TRUE	FALSE	FALSE	FALSE	TRUE	FALSE	FALSE	4.44015	2.93166	1
7@138837406@-	FALSE	FALSE	FALSE	FALSE	FALSE	TRUE	FALSE	FALSE	5.09468	2.29681	1
6@87511611@+	FALSE	FALSE	FALSE	FALSE	FALSE	TRUE	FALSE	FALSE	5.5324	2.98536	1
5@66053750@+	FALSE	FALSE	FALSE	FALSE	FALSE	TRUE	FALSE	FALSE	4.98989	2.50157	1
1@156317188@-	FALSE	TRUE	FALSE	FALSE	FALSE	TRUE	FALSE	FALSE	5.3179	3.22149	1
1@156335880@-	FALSE	TRUE	FALSE	FALSE	FALSE	TRUE	FALSE	FALSE	4.34498	3.57601	1
15@65578960@-	FALSE	FALSE	FALSE	FALSE	FALSE	TRUE	FALSE	FALSE	5.25266	2.43072	1
10@43617156@+	FALSE	FALSE	FALSE	FALSE	FALSE	TRUE	FALSE	FALSE	6.49172	2.54151	1
1@156751666@-	FALSE	TRUE	FALSE	FALSE	FALSE	TRUE	FALSE	FALSE	4.74026	2.64475	1
4@151175290@-	FALSE	FALSE	FALSE	FALSE	FALSE	TRUE	FALSE	FALSE	5.02352	2.99627	1
4@16163266@-	FALSE	FALSE	FALSE	FALSE	FALSE	TRUE	FALSE	FALSE	4.92759	3.27157	1
2@32415691@+	FALSE	FALSE	FALSE	FALSE	FALSE	TRUE	FALSE	FALSE	4.68872	3.17045	1
18@34888080@+	FALSE	FALSE	FALSE	FALSE	FALSE	TRUE	FALSE	FALSE	4.81195	2.35268	1
11@62853951@-	FALSE	TRUE	FALSE	FALSE	FALSE	FALSE	FALSE	FALSE	5.58048	2.59918	1
1@219987205@-	FALSE	TRUE	FALSE	FALSE	FALSE	FALSE	FALSE	FALSE	5.57604	2.53488	1
11@62855173@-	FALSE	TRUE	FALSE	FALSE	FALSE	FALSE	FALSE	FALSE	5.65563	3.21027	1
5@115524479@-	FALSE	FALSE	FALSE	FALSE	FALSE	TRUE	FALSE	FALSE	5.80936	2.66948	1
17@39728410@+	FALSE	FALSE	FALSE	FALSE	FALSE	TRUE	FALSE	FALSE	5.58817	2.3488	1
17@29522287@+	FALSE	FALSE	FALSE	FALSE	FALSE	TRUE	FALSE	FALSE	4.68005	3.07498	1
17@29286894@-	FALSE	FALSE	FALSE	FALSE	FALSE	TRUE	FALSE	FALSE	5.27263	2.66845	1
1@167787963@+	FALSE	TRUE	TRUE	FALSE	FALSE	FALSE	FALSE	FALSE	5.84602	2.32548	1
1@168191419@+	FALSE	TRUE	FALSE	FALSE	FALSE	TRUE	FALSE	FALSE	5.50641	3.42625	1
11@68688876@+	FALSE	TRUE	FALSE	FALSE	FALSE	TRUE	FALSE	FALSE	5.86561	3.03249	1
11@688423@-	FALSE	TRUE	FALSE	FALSE	FALSE	TRUE	FALSE	FALSE	4.99215	3.80076	1
16@20736064@-	FALSE	FALSE	FALSE	FALSE	FALSE	TRUE	FALSE	FALSE	4.85201	3.76533	1
16@3291021@+	FALSE	FALSE	FALSE	FALSE	FALSE	TRUE	FALSE	FALSE	4.60172	3.24516	1
15@100629941@+	FALSE	FALSE	FALSE	FALSE	FALSE	TRUE	FALSE	FALSE	4.92018	3.2625	1
17@43524090@+	FALSE	FALSE	FALSE	FALSE	FALSE	TRUE	FALSE	FALSE	4.81474	3.4384	1
11@71439060@-	FALSE	TRUE	FALSE	FALSE	FALSE	TRUE	FALSE	FALSE	5.94473	2.84042	1
15@64300467@-	FALSE	FALSE	FALSE	FALSE	FALSE	TRUE	FALSE	FALSE	4.64338	2.71338	1
15@50997498@+	FALSE	FALSE	FALSE	FALSE	FALSE	TRUE	FALSE	FALSE	4.78449	3.45899	1
15@48992287@-	FALSE	FALSE	FALSE	FALSE	FALSE	TRUE	FALSE	FALSE	5.07986	2.93346	1
1@1786982@-	FALSE	TRUE	FALSE	FALSE	FALSE	FALSE	FALSE	FALSE	4.8868	3.76446	1
14@96285646@-	FALSE	FALSE	FALSE	FALSE	FALSE	TRUE	FALSE	FALSE	5.82012	3.08547	1
14@69053997@-	FALSE	FALSE	FALSE	FALSE	FALSE	TRUE	FALSE	FALSE	4.86615	3.3753	1
14@31293370@-	FALSE	FALSE	FALSE	FALSE	FALSE	TRUE	FALSE	FALSE	4.88463	2.51897	1
14@24439950@+	FALSE	FALSE	FALSE	FALSE	FALSE	TRUE	FALSE	FALSE	4.89333	3.29431	1
13@44573530@-	FALSE	FALSE	FALSE	FALSE	FALSE	TRUE	FALSE	FALSE	6.16344	2.70844	1
11@763777@+	FALSE	TRUE	FALSE	FALSE	FALSE	FALSE	FALSE	FALSE	4.64275	2.28248	1
15@69261234@+	FALSE	FALSE	FALSE	FALSE	FALSE	TRUE	FALSE	FALSE	5.03611	2.60475	1
18@26391375@+	FALSE	FALSE	FALSE	FALSE	FALSE	TRUE	FALSE	FALSE	5.4344	2.33764	1
18@35337592@-	FALSE	FALSE	FALSE	FALSE	FALSE	TRUE	FALSE	FALSE	6.27045	2.91282	1
19@36514696@-	FALSE	FALSE	FALSE	FALSE	FALSE	TRUE	FALSE	FALSE	6.40361	2.54469	1
5@90519213@-	FALSE	FALSE	FALSE	FALSE	FALSE	TRUE	FALSE	FALSE	4.25829	3.55544	1
5@37063869@+	FALSE	FALSE	FALSE	FALSE	FALSE	TRUE	FALSE	FALSE	6.05995	2.88419	1
5@32230202@-	FALSE	FALSE	FALSE	FALSE	FALSE	TRUE	FALSE	FALSE	5.21463	2.95916	1
5@7867268@-	FALSE	FALSE	FALSE	FALSE	FALSE	TRUE	FALSE	FALSE	4.61074	3.15909	1
5@7867242@-	FALSE	FALSE	FALSE	FALSE	FALSE	TRUE	FALSE	FALSE	5.70781	2.75453	1
4@183510902@+	FALSE	FALSE	FALSE	FALSE	FALSE	TRUE	FALSE	FALSE	5.24868	2.71825	1
21@33551477@+	FALSE	FALSE	FALSE	FALSE	FALSE	TRUE	FALSE	FALSE	4.55031	3.43045	1
11@6477197@-	FALSE	TRUE	FALSE	FALSE	FALSE	TRUE	FALSE	FALSE	4.54247	3.29681	1
21@32759218@-	FALSE	FALSE	FALSE	FALSE	FALSE	TRUE	FALSE	FALSE	5.82782	2.81572	1
21@29342459@+	FALSE	FALSE	FALSE	FALSE	FALSE	TRUE	FALSE	FALSE	4.83097	3.6037	1
20@61976168@-	FALSE	FALSE	FALSE	FALSE	FALSE	TRUE	FALSE	FALSE	6.12907	2.67994	1
20@38951987@+	FALSE	FALSE	FALSE	FALSE	FALSE	TRUE	FALSE	FALSE	5.11576	3.04555	1
20@32433491@+	FALSE	FALSE	FALSE	FALSE	FALSE	TRUE	FALSE	FALSE	4.43844	3.82377	1
20@25616425@-	FALSE	FALSE	FALSE	FALSE	FALSE	TRUE	FALSE	FALSE	5.11985	2.74368	1
20@4857150@-	FALSE	FALSE	FALSE	FALSE	FALSE	TRUE	FALSE	FALSE	4.92861	3.05377	1
2@233294548@+	FALSE	FALSE	FALSE	FALSE	FALSE	TRUE	FALSE	FALSE	5.00794	3.06795	1
2@173266383@+	FALSE	FALSE	FALSE	FALSE	FALSE	TRUE	FALSE	FALSE	4.9383	2.89143	1
2@127307707@-	FALSE	FALSE	FALSE	FALSE	FALSE	TRUE	FALSE	FALSE	4.78567	2.40681	1
11@65891523@+	FALSE	TRUE	FALSE	FALSE	FALSE	TRUE	FALSE	FALSE	4.49963	3.69904	1
11@65920923@+	FALSE	TRUE	FALSE	FALSE	FALSE	TRUE	FALSE	FALSE	4.9984	3.78694	1
1@16250866@-	FALSE	TRUE	FALSE	FALSE	FALSE	TRUE	FALSE	FALSE	4.9513	3.42724	1
2@45389423@-	FALSE	FALSE	FALSE	FALSE	FALSE	TRUE	FALSE	FALSE	5.86008	2.44136	1
11@66346629@-	FALSE	TRUE	FALSE	FALSE	FALSE	FALSE	FALSE	FALSE	4.72342	3.56579	1
5@150691012@-	FALSE	FALSE	FALSE	FALSE	FALSE	TRUE	FALSE	FALSE	5.81651	2.74838	1
10@124834664@+	FALSE	FALSE	FALSE	FALSE	FALSE	TRUE	FALSE	FALSE	5.21315	2.60031	1
1@205088217@-	FALSE	FALSE	FALSE	FALSE	FALSE	TRUE	FALSE	FALSE	4.4644	3.33071	1
1@22030336@+	FALSE	TRUE	FALSE	FALSE	FALSE	TRUE	FALSE	FALSE	4.90033	3.5162	1
7@134933317@+	FALSE	FALSE	FALSE	FALSE	FALSE	TRUE	FALSE	FALSE	4.78937	2.52801	1
7@107759152@+	FALSE	FALSE	FALSE	FALSE	FALSE	TRUE	FALSE	FALSE	4.96101	3.33656	1
7@50445054@-	FALSE	FALSE	FALSE	FALSE	FALSE	TRUE	FALSE	FALSE	5.65332	2.97863	1
1@28334916@+	FALSE	TRUE	FALSE	FALSE	TRUE	TRUE	FALSE	FALSE	5.84807	3.06902	1
7@22945931@-	FALSE	FALSE	FALSE	FALSE	FALSE	TRUE	FALSE	FALSE	5.89838	2.88593	1
12@88195548@+	FALSE	TRUE	FALSE	FALSE	FALSE	TRUE	FALSE	FALSE	5.06765	3.75536	1
7@6588901@+	FALSE	FALSE	FALSE	FALSE	FALSE	TRUE	FALSE	FALSE	4.908	2.64915	1
6@157942938@+	FALSE	FALSE	FALSE	FALSE	FALSE	TRUE	FALSE	FALSE	4.91216	2.41101	1
6@82214470@-	FALSE	FALSE	FALSE	FALSE	FALSE	TRUE	FALSE	FALSE	4.95111	2.38528	1
6@63685457@+	FALSE	FALSE	FALSE	FALSE	FALSE	TRUE	FALSE	FALSE	6.17431	3.03036	1
8@123255508@-	FALSE	FALSE	FALSE	FALSE	FALSE	TRUE	FALSE	FALSE	5.77744	2.73932	1
12@89591045@-	FALSE	TRUE	FALSE	FALSE	FALSE	TRUE	FALSE	FALSE	5.72436	2.90398	1
12@89611318@-	FALSE	TRUE	FALSE	FALSE	FALSE	FALSE	FALSE	FALSE	5.22104	3.24131	1
1@28769062@+	FALSE	TRUE	FALSE	FALSE	FALSE	FALSE	FALSE	FALSE	6.11799	3.05333	1
6@34590538@-	FALSE	FALSE	FALSE	FALSE	FALSE	TRUE	FALSE	FALSE	4.97621	2.63505	1
6@31161574@+	FALSE	FALSE	FALSE	FALSE	FALSE	TRUE	FALSE	FALSE	5.25324	2.68433	1
6@30590952@+	FALSE	FALSE	FALSE	FALSE	FALSE	TRUE	FALSE	FALSE	5.69576	2.50667	1
5@163469784@+	FALSE	FALSE	FALSE	FALSE	FALSE	TRUE	FALSE	FALSE	6.13239	2.83294	1
5@140528645@+	FALSE	FALSE	FALSE	FALSE	FALSE	TRUE	FALSE	FALSE	5.48813	3.1945	1
5@140528404@+	FALSE	FALSE	FALSE	FALSE	FALSE	TRUE	FALSE	FALSE	6.02887	2.87775	1
12@98547944@+	FALSE	TRUE	FALSE	FALSE	FALSE	FALSE	FALSE	FALSE	5.54625	2.51649	1
5@98856323@-	FALSE	FALSE	FALSE	FALSE	FALSE	TRUE	FALSE	FALSE	5.35366	2.57532	1
12@89591087@-	FALSE	TRUE	FALSE	FALSE	FALSE	TRUE	FALSE	FALSE	5.36899	2.59753	1
X@73999769@+	FALSE	FALSE	FALSE	FALSE	FALSE	TRUE	FALSE	FALSE	5.40972	3.1847	1
X@101162954@+	FALSE	FALSE	FALSE	FALSE	FALSE	TRUE	FALSE	FALSE	5.87008	2.71192	1
15@55360678@-	FALSE	FALSE	FALSE	FALSE	FALSE	TRUE	FALSE	FALSE	5.2415	2.93757	1
10@123056920@+	FALSE	FALSE	FALSE	FALSE	FALSE	TRUE	FALSE	FALSE	5.18418	3.56307	1
10@119676510@+	FALSE	FALSE	FALSE	FALSE	FALSE	TRUE	FALSE	FALSE	5.19599	2.62895	1
10@117284490@-	FALSE	FALSE	FALSE	FALSE	FALSE	TRUE	FALSE	FALSE	5.63687	2.71166	1
10@67922764@-	FALSE	FALSE	FALSE	FALSE	FALSE	TRUE	FALSE	FALSE	5.75787	3.21392	1
10@58368912@+	FALSE	FALSE	FALSE	FALSE	FALSE	TRUE	FALSE	FALSE	4.77944	2.85051	1
10@5746423@+	FALSE	FALSE	FALSE	FALSE	FALSE	TRUE	FALSE	FALSE	5.59404	2.766	1
12@6557116@-	FALSE	TRUE	TRUE	FALSE	FALSE	FALSE	FALSE	FALSE	5.60338	2.65457	1
1@179846274@-	FALSE	FALSE	FALSE	FALSE	FALSE	TRUE	FALSE	FALSE	4.33633	3.13751	1
12@6557631@-	FALSE	TRUE	FALSE	FALSE	FALSE	FALSE	FALSE	FALSE	4.9931	3.08882	1
1@150577144@-	FALSE	FALSE	FALSE	FALSE	FALSE	TRUE	FALSE	FALSE	6.27615	2.91106	1
1@52687694@-	FALSE	FALSE	FALSE	FALSE	FALSE	TRUE	FALSE	FALSE	5.3557	3.27345	1
1@20807287@-	FALSE	FALSE	FALSE	FALSE	FALSE	TRUE	FALSE	FALSE	5.72038	3.04786	1
1@2307860@+	FALSE	FALSE	FALSE	FALSE	FALSE	TRUE	FALSE	FALSE	6.01372	3.05166	1
6@32976744@+	FALSE	FALSE	FALSE	FALSE	FALSE	TRUE	FALSE	FALSE	4.28691	2.8001	1
12@68842255@+	FALSE	TRUE	FALSE	TRUE	FALSE	FALSE	FALSE	FALSE	4.24733	3.54025	1
13@71438236@-	FALSE	FALSE	FALSE	FALSE	FALSE	TRUE	FALSE	FALSE	5.34192	3.51926	1
6@33772098@-	FALSE	FALSE	FALSE	FALSE	FALSE	TRUE	FALSE	FALSE	5.16824	2.88268	1
3@50288080@-	FALSE	FALSE	FALSE	FALSE	FALSE	TRUE	FALSE	FALSE	6.01858	2.86925	1
3@50288124@-	FALSE	FALSE	FALSE	FALSE	FALSE	TRUE	FALSE	FALSE	4.99582	3.10943	1
2@210434399@-	FALSE	FALSE	FALSE	FALSE	FALSE	TRUE	FALSE	FALSE	5.20368	2.55366	1
15@66333194@+	FALSE	FALSE	FALSE	FALSE	FALSE	TRUE	FALSE	FALSE	5.97633	3.08908	1
9@36246196@-	FALSE	FALSE	FALSE	FALSE	FALSE	TRUE	FALSE	FALSE	5.49345	2.94112	1
7@128457411@+	FALSE	FALSE	FALSE	FALSE	FALSE	TRUE	FALSE	FALSE	4.64995	3.09987	1
5@72195127@+	FALSE	FALSE	FALSE	FALSE	FALSE	TRUE	FALSE	FALSE	4.60603	3.55527	1
11@17169604@-	FALSE	FALSE	FALSE	FALSE	FALSE	TRUE	FALSE	FALSE	5.19506	3.69488	1
4@165342072@+	FALSE	FALSE	FALSE	FALSE	FALSE	TRUE	FALSE	FALSE	5.74717	2.9885	1
4@102262170@-	FALSE	FALSE	FALSE	FALSE	FALSE	TRUE	FALSE	FALSE	6.05059	2.88729	1
19@1969783@+	FALSE	FALSE	FALSE	FALSE	FALSE	TRUE	FALSE	FALSE	4.68356	3.87156	1
17@78796861@-	FALSE	FALSE	FALSE	FALSE	FALSE	TRUE	FALSE	FALSE	4.91753	3.24312	1
17@67911247@+	FALSE	FALSE	FALSE	FALSE	FALSE	TRUE	FALSE	FALSE	5.3064	3.03534	1
17@61946343@-	FALSE	FALSE	FALSE	FALSE	FALSE	TRUE	FALSE	FALSE	6.29753	2.87137	1
17@43768407@-	FALSE	FALSE	FALSE	FALSE	FALSE	TRUE	FALSE	FALSE	5.0032	2.50346	1
17@28348073@-	FALSE	FALSE	FALSE	FALSE	FALSE	TRUE	FALSE	FALSE	5.96748	2.8686	1
17@16325943@+	FALSE	FALSE	FALSE	FALSE	FALSE	TRUE	FALSE	FALSE	4.26012	3.79007	1
16@67099112@+	FALSE	FALSE	FALSE	FALSE	FALSE	TRUE	FALSE	FALSE	5.87394	2.4383	1
16@3290282@+	FALSE	FALSE	FALSE	FALSE	FALSE	TRUE	FALSE	FALSE	6.46695	2.51906	1
15@90749504@+	FALSE	FALSE	FALSE	FALSE	FALSE	TRUE	FALSE	FALSE	5.70465	3.08941	1
19@16191668@+	FALSE	FALSE	FALSE	FALSE	FALSE	TRUE	FALSE	FALSE	4.94841	3.69413	1
15@89835480@-	FALSE	FALSE	FALSE	FALSE	FALSE	TRUE	FALSE	FALSE	5.55912	3.21784	1
15@68290575@+	FALSE	FALSE	FALSE	FALSE	FALSE	TRUE	FALSE	FALSE	4.8467	3.71533	1
15@25370927@-	FALSE	FALSE	FALSE	FALSE	FALSE	TRUE	FALSE	FALSE	4.84077	2.55836	1
14@103560416@-	FALSE	FALSE	FALSE	FALSE	FALSE	TRUE	FALSE	FALSE	5.91355	2.96536	1
14@92003681@-	FALSE	FALSE	FALSE	FALSE	FALSE	TRUE	FALSE	FALSE	5.80025	2.60316	1
14@32093814@+	FALSE	FALSE	FALSE	FALSE	FALSE	TRUE	FALSE	FALSE	4.96498	3.5975	1
14@32092943@+	FALSE	FALSE	FALSE	FALSE	FALSE	TRUE	FALSE	FALSE	6.13866	2.991	1
14@30616404@+	FALSE	FALSE	FALSE	FALSE	FALSE	TRUE	FALSE	FALSE	6.03935	2.71392	1
13@20783721@-	FALSE	FALSE	FALSE	FALSE	FALSE	TRUE	FALSE	FALSE	5.40881	2.5554	1
12@123221813@-	FALSE	FALSE	FALSE	FALSE	FALSE	TRUE	FALSE	FALSE	5.80227	3.07638	1
12@106509719@+	FALSE	FALSE	FALSE	FALSE	FALSE	TRUE	FALSE	FALSE	5.35938	2.45716	1
15@80979317@-	FALSE	FALSE	FALSE	FALSE	FALSE	TRUE	FALSE	FALSE	4.84717	2.45531	1
19@16185641@+	FALSE	FALSE	FALSE	FALSE	FALSE	TRUE	FALSE	FALSE	4.4974	3.45664	1
13@27622996@+	FALSE	TRUE	FALSE	FALSE	FALSE	FALSE	FALSE	FALSE	5.00916	3.08318	1
19@16541950@-	FALSE	FALSE	FALSE	FALSE	FALSE	TRUE	FALSE	FALSE	4.34325	3.82152	1
13@102664797@+	FALSE	TRUE	FALSE	FALSE	FALSE	FALSE	FALSE	FALSE	6.14564	2.64499	1
13@102862636@+	FALSE	TRUE	FALSE	TRUE	FALSE	TRUE	FALSE	FALSE	4.85759	3.4307	1
4@15625747@-	FALSE	FALSE	FALSE	FALSE	FALSE	TRUE	FALSE	FALSE	6.08528	2.62295	1
3@132538297@+	FALSE	FALSE	FALSE	FALSE	FALSE	TRUE	FALSE	FALSE	5.01722	3.81277	1
3@125233704@-	FALSE	FALSE	FALSE	FALSE	FALSE	TRUE	FALSE	FALSE	4.91298	3.33367	1
3@120093505@-	FALSE	FALSE	FALSE	FALSE	FALSE	TRUE	FALSE	FALSE	5.85251	2.92565	1
3@69024120@-	FALSE	FALSE	FALSE	FALSE	FALSE	TRUE	FALSE	FALSE	5.70126	2.7329	1
3@37324502@+	FALSE	FALSE	FALSE	FALSE	FALSE	TRUE	FALSE	FALSE	5.9879	2.7365	1
22@38699996@-	FALSE	FALSE	FALSE	FALSE	FALSE	TRUE	FALSE	FALSE	5.19583	2.95863	1
22@27922070@+	FALSE	FALSE	FALSE	FALSE	FALSE	TRUE	FALSE	FALSE	4.64228	3.58908	1
21@43982474@+	FALSE	FALSE	FALSE	FALSE	FALSE	TRUE	FALSE	FALSE	5.71073	2.98433	1
21@42903810@+	FALSE	FALSE	FALSE	FALSE	FALSE	TRUE	FALSE	FALSE	5.72077	2.82246	1
21@41993209@-	FALSE	FALSE	FALSE	FALSE	FALSE	TRUE	FALSE	FALSE	5.02354	2.36582	1
21@33355517@+	FALSE	FALSE	FALSE	FALSE	FALSE	TRUE	FALSE	FALSE	4.59385	2.74948	1
13@21168124@-	FALSE	TRUE	FALSE	FALSE	FALSE	FALSE	FALSE	FALSE	5.52305	2.85281	1
20@50894364@-	FALSE	FALSE	FALSE	FALSE	FALSE	TRUE	FALSE	FALSE	4.92945	3.28701	1
20@35177174@+	FALSE	FALSE	FALSE	FALSE	FALSE	TRUE	FALSE	FALSE	5.49999	2.49971	1
1@32042949@+	FALSE	TRUE	FALSE	FALSE	FALSE	FALSE	FALSE	FALSE	5.0246	2.39599	1
2@181916255@+	FALSE	FALSE	FALSE	FALSE	FALSE	TRUE	FALSE	FALSE	4.83212	3.75951	1
2@181901883@+	FALSE	FALSE	FALSE	FALSE	FALSE	TRUE	FALSE	FALSE	4.51295	3.73934	1
1@32331555@+	FALSE	TRUE	FALSE	FALSE	FALSE	TRUE	FALSE	FALSE	4.29769	3.33088	1
1@32335025@-	FALSE	TRUE	FALSE	FALSE	FALSE	FALSE	FALSE	FALSE	4.74733	3.91129	1
19@18867676@+	FALSE	FALSE	FALSE	FALSE	FALSE	TRUE	FALSE	FALSE	5.56204	2.68871	1
4@127886293@+	FALSE	FALSE	FALSE	FALSE	FALSE	TRUE	FALSE	FALSE	5.66031	3.24183	1
1@110673833@-	FALSE	FALSE	FALSE	FALSE	FALSE	TRUE	FALSE	FALSE	5.96759	2.61965	1
11@83165882@+	FALSE	FALSE	FALSE	FALSE	FALSE	TRUE	FALSE	FALSE	4.7493	3.36876	1
12@57748597@-	FALSE	TRUE	FALSE	FALSE	FALSE	TRUE	FALSE	FALSE	6.245	2.56229	1
2@203427634@+	FALSE	FALSE	FALSE	FALSE	FALSE	TRUE	FALSE	FALSE	5.14564	2.50106	1
15@82152027@-	FALSE	FALSE	FALSE	FALSE	FALSE	TRUE	FALSE	FALSE	4.78348	3.20911	1
17@82601688@+	FALSE	FALSE	FALSE	FALSE	FALSE	TRUE	FALSE	FALSE	5.19934	2.72785	1
10@117284179@-	FALSE	FALSE	FALSE	FALSE	FALSE	TRUE	FALSE	FALSE	4.56599	3.85516	1
9@92719011@-	FALSE	FALSE	FALSE	FALSE	FALSE	TRUE	FALSE	FALSE	4.47699	2.83477	1
4@38697164@+	FALSE	FALSE	FALSE	FALSE	FALSE	TRUE	FALSE	FALSE	5.94417	3.08475	1
1@230279752@+	FALSE	TRUE	FALSE	FALSE	FALSE	TRUE	FALSE	FALSE	4.61512	3.61271	1
15@40623482@+	FALSE	FALSE	FALSE	FALSE	FALSE	TRUE	FALSE	FALSE	5.56537	2.90179	1
X@19594959@-	FALSE	FALSE	FALSE	FALSE	FALSE	TRUE	FALSE	FALSE	5.53093	3.17638	1
9@20346164@-	FALSE	FALSE	FALSE	FALSE	FALSE	TRUE	FALSE	FALSE	5.74964	2.61019	1
10@72885943@+	FALSE	FALSE	FALSE	FALSE	FALSE	TRUE	FALSE	FALSE	5.3409	2.41749	1
7@152163110@-	FALSE	FALSE	FALSE	FALSE	FALSE	TRUE	FALSE	FALSE	5.05203	2.62312	1
6@87256602@+	FALSE	FALSE	FALSE	FALSE	FALSE	TRUE	FALSE	FALSE	5.58889	2.83738	1
5@112844026@+	FALSE	FALSE	FALSE	FALSE	FALSE	TRUE	FALSE	FALSE	4.90283	2.67942	1
5@41917334@+	FALSE	FALSE	FALSE	FALSE	FALSE	TRUE	FALSE	FALSE	5.04228	2.39442	1
3@196886388@+	FALSE	FALSE	FALSE	FALSE	FALSE	TRUE	FALSE	FALSE	5.29497	3.04765	1
3@150458435@+	FALSE	FALSE	FALSE	FALSE	FALSE	TRUE	FALSE	FALSE	5.85626	2.65894	1
1@235131818@-	FALSE	TRUE	FALSE	FALSE	TRUE	TRUE	FALSE	FALSE	4.72142	3.91565	1
22@18088268@+	FALSE	FALSE	FALSE	FALSE	FALSE	TRUE	FALSE	FALSE	4.54482	3.39927	1
20@50891478@-	FALSE	FALSE	FALSE	FALSE	FALSE	TRUE	FALSE	FALSE	4.93844	3.0885	1
2@233454840@+	FALSE	FALSE	FALSE	FALSE	FALSE	TRUE	FALSE	FALSE	4.30788	3.86573	1
2@202560066@+	FALSE	FALSE	FALSE	FALSE	FALSE	TRUE	FALSE	FALSE	5.57516	2.77598	1
6@163570859@+	FALSE	FALSE	FALSE	FALSE	FALSE	TRUE	FALSE	FALSE	5.82523	2.51738	1
1@228109321@-	FALSE	TRUE	FALSE	FALSE	FALSE	FALSE	FALSE	FALSE	5.32849	3.12689	1
15@63127414@+	FALSE	FALSE	FALSE	FALSE	FALSE	TRUE	FALSE	FALSE	4.98214	3.53691	1
1@228098463@+	FALSE	TRUE	FALSE	FALSE	FALSE	TRUE	FALSE	FALSE	5.00939	3.6711	1
1@150159620@+	FALSE	FALSE	FALSE	FALSE	FALSE	TRUE	FALSE	FALSE	4.93148	2.4906	1
1@224227537@-	FALSE	TRUE	FALSE	FALSE	FALSE	TRUE	FALSE	FALSE	4.4187	3.86255	1
1@25835228@-	FALSE	FALSE	FALSE	FALSE	FALSE	TRUE	FALSE	FALSE	4.4992	3.92472	1
1@24669419@+	FALSE	FALSE	FALSE	FALSE	FALSE	TRUE	FALSE	FALSE	5.43881	2.61453	1
1@224389685@-	FALSE	TRUE	FALSE	FALSE	FALSE	TRUE	FALSE	FALSE	5.30538	3.4774	1
1@227655800@+	FALSE	FALSE	FALSE	FALSE	FALSE	TRUE	FALSE	FALSE	4.40214	3.27123	1
8@37862879@-	FALSE	FALSE	FALSE	FALSE	FALSE	TRUE	FALSE	FALSE	4.6948	2.59078	1
7@55431334@+	FALSE	FALSE	FALSE	FALSE	FALSE	TRUE	FALSE	FALSE	4.77167	3.29772	1
3@125529815@-	FALSE	FALSE	FALSE	FALSE	FALSE	TRUE	FALSE	FALSE	5.70119	2.77575	1
2@237763440@+	FALSE	FALSE	FALSE	FALSE	FALSE	TRUE	FALSE	FALSE	4.74706	2.4958	1
2@64552524@+	FALSE	FALSE	FALSE	FALSE	FALSE	TRUE	FALSE	FALSE	5.50349	2.96945	1
12@76764259@+	FALSE	FALSE	FALSE	FALSE	FALSE	TRUE	FALSE	FALSE	4.91955	3.24392	1
11@120478293@+	FALSE	FALSE	FALSE	FALSE	FALSE	TRUE	FALSE	FALSE	5.05714	3.71725	1
9@20346435@-	FALSE	FALSE	FALSE	FALSE	FALSE	TRUE	FALSE	FALSE	5.08019	2.98232	1
8@94881614@-	FALSE	FALSE	FALSE	FALSE	FALSE	TRUE	FALSE	FALSE	5.3966	2.70381	1
12@27797949@+	FALSE	TRUE	FALSE	FALSE	FALSE	TRUE	FALSE	FALSE	4.57995	3.09986	1
5@37064768@+	FALSE	FALSE	FALSE	FALSE	FALSE	TRUE	FALSE	FALSE	5.15984	3.58132	1
3@194642128@-	FALSE	FALSE	FALSE	FALSE	FALSE	TRUE	FALSE	FALSE	5.60399	3.09168	1
3@94053336@+	FALSE	FALSE	FALSE	FALSE	FALSE	TRUE	FALSE	FALSE	5.69201	3.15518	1
3@88156203@+	FALSE	FALSE	FALSE	FALSE	FALSE	TRUE	FALSE	FALSE	5.15649	3.19035	1
2@173266854@+	FALSE	FALSE	FALSE	FALSE	FALSE	TRUE	FALSE	FALSE	5.32181	2.96545	1
2@160273288@-	FALSE	FALSE	FALSE	FALSE	FALSE	TRUE	FALSE	FALSE	4.97172	2.42655	1
17@3726124@+	FALSE	FALSE	FALSE	FALSE	FALSE	TRUE	FALSE	FALSE	4.24156	3.67507	1
1@235342397@+	FALSE	TRUE	FALSE	FALSE	FALSE	FALSE	FALSE	FALSE	5.45218	2.68702	1
12@49494757@+	FALSE	FALSE	FALSE	FALSE	FALSE	TRUE	FALSE	FALSE	4.55513	2.56897	1
19@32598098@-	FALSE	FALSE	FALSE	FALSE	FALSE	TRUE	FALSE	FALSE	4.55896	3.28948	1
1@236483407@+	FALSE	TRUE	FALSE	FALSE	FALSE	FALSE	FALSE	FALSE	5.1664	3.17742	1
4@127889944@+	FALSE	FALSE	FALSE	FALSE	FALSE	TRUE	FALSE	FALSE	4.82133	3.7055	1
4@13614627@-	FALSE	FALSE	FALSE	FALSE	FALSE	TRUE	FALSE	FALSE	5.08404	2.67606	1
3@196238605@-	FALSE	FALSE	FALSE	FALSE	FALSE	TRUE	FALSE	FALSE	5.26887	3.26477	1
3@128620002@-	FALSE	FALSE	FALSE	FALSE	FALSE	TRUE	FALSE	FALSE	5.52435	3.05407	1
3@126471022@-	FALSE	FALSE	FALSE	FALSE	FALSE	TRUE	FALSE	FALSE	4.91359	3.03894	1
12@54002721@+	FALSE	TRUE	FALSE	FALSE	FALSE	FALSE	FALSE	FALSE	4.97707	2.16793	1
22@49885305@+	FALSE	FALSE	FALSE	FALSE	FALSE	TRUE	FALSE	FALSE	5.05982	2.84282	1
22@35744100@-	FALSE	FALSE	FALSE	FALSE	FALSE	TRUE	FALSE	FALSE	4.76214	2.44767	1
21@33554145@+	FALSE	FALSE	FALSE	FALSE	FALSE	TRUE	FALSE	FALSE	5.16728	2.9859	1
12@55820449@+	FALSE	TRUE	FALSE	FALSE	FALSE	FALSE	FALSE	FALSE	4.86819	3.24283	1
5@14508350@+	FALSE	FALSE	FALSE	FALSE	FALSE	TRUE	FALSE	FALSE	4.27538	3.4622	1
12@56116743@+	FALSE	TRUE	FALSE	FALSE	FALSE	FALSE	FALSE	FALSE	5.42184	3.01497	1
2@233454843@+	FALSE	FALSE	FALSE	FALSE	FALSE	TRUE	FALSE	FALSE	5.68992	2.71738	1
2@70276897@+	FALSE	FALSE	FALSE	FALSE	FALSE	TRUE	FALSE	FALSE	6.07258	2.78879	1
2@58159613@+	FALSE	FALSE	FALSE	FALSE	FALSE	TRUE	FALSE	FALSE	4.93992	3.35374	1
17@30522440@+	FALSE	FALSE	FALSE	FALSE	FALSE	TRUE	FALSE	FALSE	6.14109	2.92177	1
16@67611158@+	FALSE	FALSE	FALSE	FALSE	FALSE	TRUE	FALSE	FALSE	6.01649	2.6678	1
16@24791482@+	FALSE	FALSE	FALSE	FALSE	FALSE	TRUE	FALSE	FALSE	4.96826	2.99511	1
16@23524248@-	FALSE	FALSE	FALSE	FALSE	FALSE	TRUE	FALSE	FALSE	5.5813	2.84303	1
15@32637217@+	FALSE	FALSE	FALSE	FALSE	FALSE	TRUE	FALSE	FALSE	5.62105	3.37068	1
14@50772976@-	FALSE	FALSE	FALSE	FALSE	FALSE	TRUE	FALSE	FALSE	4.95404	3.42697	1
14@50760255@-	FALSE	FALSE	FALSE	FALSE	FALSE	TRUE	FALSE	FALSE	5.92934	2.51393	1
20@3873875@+	FALSE	FALSE	FALSE	FALSE	FALSE	TRUE	FALSE	FALSE	5.10917	3.47465	1
5@14508493@+	FALSE	FALSE	FALSE	FALSE	FALSE	TRUE	FALSE	FALSE	4.86139	2.63669	1
6@87260127@+	FALSE	FALSE	FALSE	FALSE	FALSE	TRUE	FALSE	FALSE	5.8037	2.82757	1
12@49127962@-	FALSE	TRUE	FALSE	FALSE	FALSE	FALSE	FALSE	FALSE	4.7671	2.75453	1
1@236543487@-	FALSE	TRUE	FALSE	FALSE	FALSE	FALSE	FALSE	FALSE	4.79444	2.73691	1
15@75211460@+	FALSE	FALSE	FALSE	FALSE	FALSE	TRUE	FALSE	FALSE	4.89473	3.90758	1
14@31448328@-	FALSE	FALSE	FALSE	FALSE	FALSE	TRUE	FALSE	FALSE	5.36883	2.48408	1
1@241860596@+	FALSE	TRUE	FALSE	FALSE	FALSE	TRUE	FALSE	FALSE	5.46302	2.76393	1
10@110821435@+	FALSE	FALSE	FALSE	FALSE	FALSE	TRUE	FALSE	FALSE	4.48107	3.52224	1
1@236903529@+	FALSE	FALSE	FALSE	FALSE	FALSE	TRUE	FALSE	FALSE	5.1545	2.50937	1
1@234607459@-	FALSE	FALSE	FALSE	FALSE	FALSE	TRUE	FALSE	FALSE	4.41588	3.46611	1
1@229636268@+	FALSE	FALSE	FALSE	FALSE	FALSE	TRUE	FALSE	FALSE	5.20285	3.26121	1
1@222732674@+	FALSE	FALSE	FALSE	FALSE	FALSE	TRUE	FALSE	FALSE	5.13391	2.41441	1
2@86604579@-	FALSE	FALSE	FALSE	FALSE	FALSE	TRUE	FALSE	FALSE	4.57235	2.9475	1
6@83168432@-	FALSE	FALSE	FALSE	FALSE	FALSE	TRUE	FALSE	FALSE	4.38501	3.92534	1
17@75898794@-	FALSE	FALSE	FALSE	FALSE	FALSE	TRUE	FALSE	FALSE	4.77327	3.81863	1
12@4604919@+	FALSE	TRUE	FALSE	FALSE	FALSE	FALSE	FALSE	FALSE	5.57228	2.9877	1
X@120254136@+	FALSE	FALSE	FALSE	FALSE	FALSE	TRUE	FALSE	FALSE	5.27205	2.91959	1
X@9719081@+	FALSE	FALSE	FALSE	FALSE	FALSE	TRUE	FALSE	FALSE	5.54059	3.29319	1
9@132264905@-	FALSE	FALSE	FALSE	FALSE	FALSE	TRUE	FALSE	FALSE	4.9764	3.73664	1
9@131496086@+	FALSE	FALSE	FALSE	FALSE	FALSE	TRUE	FALSE	FALSE	5.49762	2.45879	1
9@130233203@+	FALSE	FALSE	FALSE	FALSE	FALSE	TRUE	FALSE	FALSE	4.57138	3.13341	1
9@33294908@+	FALSE	FALSE	FALSE	FALSE	FALSE	TRUE	FALSE	FALSE	5.42218	2.86271	1
8@123254355@-	FALSE	FALSE	FALSE	FALSE	FALSE	TRUE	FALSE	FALSE	5.86492	3.17919	1
8@116771620@+	FALSE	FALSE	FALSE	FALSE	FALSE	TRUE	FALSE	FALSE	5.62309	2.55267	1
8@65603495@-	FALSE	FALSE	FALSE	FALSE	FALSE	TRUE	FALSE	FALSE	5.0144	2.41145	1
7@116250406@+	FALSE	FALSE	FALSE	FALSE	FALSE	TRUE	FALSE	FALSE	4.81683	2.46197	1
19@2038248@-	FALSE	FALSE	FALSE	FALSE	FALSE	TRUE	FALSE	FALSE	5.48123	2.48488	1
1@110948238@-	FALSE	FALSE	FALSE	FALSE	FALSE	TRUE	FALSE	FALSE	6.11607	2.81755	1
1@110951703@-	FALSE	FALSE	FALSE	FALSE	FALSE	TRUE	FALSE	FALSE	4.93587	3.7369	1
1@112914041@-	FALSE	FALSE	FALSE	FALSE	FALSE	TRUE	FALSE	FALSE	4.68277	2.80212	1
10@117283238@-	FALSE	FALSE	FALSE	FALSE	FALSE	TRUE	FALSE	FALSE	5.01542	2.97542	1
10@116672925@-	FALSE	FALSE	FALSE	FALSE	FALSE	TRUE	FALSE	FALSE	5.08919	2.66011	1
10@116672918@-	FALSE	FALSE	FALSE	FALSE	FALSE	TRUE	FALSE	FALSE	4.92329	2.7116	1
X@119591170@-	TRUE	FALSE	FALSE	FALSE	FALSE	TRUE	FALSE	FALSE	5.86103	3.20733	1
X@124186053@-	TRUE	FALSE	FALSE	FALSE	FALSE	FALSE	FALSE	FALSE	5.63489	2.56896	1
10@114975166@+	FALSE	FALSE	FALSE	FALSE	FALSE	TRUE	FALSE	FALSE	5.02326	3.67232	1
10@114162938@-	FALSE	FALSE	FALSE	FALSE	FALSE	TRUE	FALSE	FALSE	5.2073	2.87387	1
X@130031388@-	TRUE	FALSE	FALSE	FALSE	FALSE	FALSE	FALSE	FALSE	4.94075	3.45102	1
10@114162933@-	FALSE	FALSE	FALSE	FALSE	FALSE	TRUE	FALSE	FALSE	4.69627	2.79786	1
10@114125157@-	FALSE	FALSE	FALSE	FALSE	FALSE	TRUE	FALSE	FALSE	4.91378	3.55997	1
10@117283543@-	FALSE	FALSE	FALSE	FALSE	FALSE	TRUE	FALSE	FALSE	5.09667	2.76495	1
10@114125117@-	FALSE	FALSE	FALSE	FALSE	FALSE	TRUE	FALSE	FALSE	4.73083	3.06114	1
10@110285103@+	FALSE	FALSE	FALSE	FALSE	FALSE	TRUE	FALSE	FALSE	5.33436	2.43699	1
10@110285098@+	FALSE	FALSE	FALSE	FALSE	FALSE	TRUE	FALSE	FALSE	5.07444	2.33344	1
X@143182219@-	TRUE	FALSE	FALSE	FALSE	FALSE	FALSE	FALSE	FALSE	6.33465	2.84089	1
10@104123887@+	FALSE	FALSE	FALSE	FALSE	FALSE	TRUE	FALSE	FALSE	5.70102	2.68909	1
10@104025609@+	FALSE	FALSE	FALSE	FALSE	FALSE	TRUE	FALSE	FALSE	4.47156	3.25943	1
10@103601747@-	FALSE	FALSE	FALSE	FALSE	FALSE	TRUE	FALSE	FALSE	4.51184	3.68655	1
X@151404856@-	TRUE	FALSE	FALSE	FALSE	FALSE	FALSE	FALSE	FALSE	5.19561	2.2243	1
10@102814066@+	FALSE	FALSE	FALSE	FALSE	FALSE	TRUE	FALSE	FALSE	4.76196	2.54728	1
10@102067415@+	FALSE	FALSE	FALSE	FALSE	FALSE	TRUE	FALSE	FALSE	5.593	2.956	1
10@101786332@-	FALSE	FALSE	FALSE	FALSE	FALSE	TRUE	FALSE	FALSE	5.48555	2.47127	1
10@112445539@-	FALSE	FALSE	FALSE	FALSE	FALSE	TRUE	FALSE	FALSE	5.016	3.38447	1
10@117284224@-	FALSE	FALSE	FALSE	FALSE	FALSE	TRUE	FALSE	FALSE	5.50498	3.26821	1
10@118039340@-	FALSE	FALSE	FALSE	FALSE	FALSE	TRUE	FALSE	FALSE	5.00187	3.16207	1
X@108734487@-	TRUE	TRUE	TRUE	FALSE	FALSE	FALSE	FALSE	FALSE	4.60651	2.70332	1
10@27170510@+	FALSE	FALSE	FALSE	FALSE	FALSE	TRUE	FALSE	FALSE	4.64478	3.11119	1
10@24544252@+	FALSE	FALSE	FALSE	FALSE	FALSE	TRUE	FALSE	FALSE	5.16384	2.40253	1
10@23440794@+	FALSE	FALSE	FALSE	FALSE	FALSE	TRUE	FALSE	FALSE	4.3121	3.71037	1
10@21742098@+	FALSE	FALSE	FALSE	FALSE	FALSE	TRUE	FALSE	FALSE	5.7791	2.60946	1
X@73821051@-	TRUE	TRUE	FALSE	FALSE	FALSE	FALSE	FALSE	FALSE	5.00691	2.81403	1
10@21515343@-	FALSE	FALSE	FALSE	FALSE	FALSE	TRUE	FALSE	FALSE	5.88951	2.92101	1
10@14897102@+	FALSE	FALSE	FALSE	FALSE	FALSE	TRUE	FALSE	FALSE	4.80505	3.10387	1
10@14897015@+	FALSE	FALSE	FALSE	FALSE	FALSE	TRUE	FALSE	FALSE	5.75702	2.92337	1
10@14520931@-	FALSE	FALSE	FALSE	FALSE	FALSE	TRUE	FALSE	FALSE	4.91639	2.43897	1
X@73841535@-	TRUE	FALSE	TRUE	FALSE	FALSE	FALSE	FALSE	FALSE	5.48442	3.32993	1
10@128111981@-	FALSE	FALSE	FALSE	FALSE	FALSE	TRUE	FALSE	FALSE	5.64087	3.16465	1
10@128102612@-	FALSE	FALSE	FALSE	FALSE	FALSE	TRUE	FALSE	FALSE	4.79423	2.78869	1
10@128101610@-	FALSE	FALSE	FALSE	FALSE	FALSE	TRUE	FALSE	FALSE	5.31727	2.81281	1
10@128099190@-	FALSE	FALSE	FALSE	FALSE	FALSE	TRUE	FALSE	FALSE	4.94804	3.38779	1
10@125881008@-	FALSE	FALSE	FALSE	FALSE	FALSE	TRUE	FALSE	FALSE	4.55143	3.49106	1
10@125836741@-	FALSE	FALSE	FALSE	FALSE	FALSE	TRUE	FALSE	FALSE	5.65919	3.21496	1
10@124985006@+	FALSE	FALSE	FALSE	FALSE	FALSE	TRUE	FALSE	FALSE	5.07626	2.56783	1
10@124943263@+	FALSE	FALSE	FALSE	FALSE	FALSE	TRUE	FALSE	FALSE	4.97666	2.69834	1
X@96420227@-	TRUE	FALSE	FALSE	FALSE	FALSE	FALSE	FALSE	FALSE	4.71337	3.26317	1
10@122211517@+	FALSE	FALSE	FALSE	FALSE	FALSE	TRUE	FALSE	FALSE	4.56184	2.55217	1
10@122210505@+	FALSE	FALSE	FALSE	FALSE	FALSE	TRUE	FALSE	FALSE	5.41451	3.29346	1
10@119940742@+	FALSE	FALSE	FALSE	FALSE	FALSE	TRUE	FALSE	FALSE	4.97533	3.29829	1
10@119575601@-	FALSE	FALSE	FALSE	FALSE	FALSE	TRUE	FALSE	FALSE	5.27239	3.46616	1
Y@2908976@+	TRUE	FALSE	FALSE	FALSE	FALSE	FALSE	FALSE	FALSE	5.58342	3.39775	1
10@28054106@-	FALSE	FALSE	FALSE	FALSE	FALSE	TRUE	FALSE	FALSE	5.17671	3.17875	1
10@100363202@+	FALSE	FALSE	FALSE	FALSE	FALSE	TRUE	FALSE	FALSE	4.9275	3.77596	1
10@99851615@+	FALSE	FALSE	FALSE	FALSE	FALSE	TRUE	FALSE	FALSE	5.13321	2.9068	1
10@110601755@+	FALSE	TRUE	FALSE	FALSE	FALSE	FALSE	FALSE	FALSE	6.02909	2.5377	1
10@110964756@+	FALSE	TRUE	FALSE	FALSE	FALSE	TRUE	FALSE	FALSE	5.89787	2.69148	1
1@77632112@-	FALSE	FALSE	FALSE	FALSE	FALSE	TRUE	FALSE	FALSE	5.9989	2.79356	1
1@70250637@+	FALSE	FALSE	FALSE	FALSE	FALSE	TRUE	FALSE	FALSE	4.52897	3.95978	1
1@70244811@+	FALSE	FALSE	FALSE	FALSE	FALSE	TRUE	FALSE	FALSE	5.52387	2.56793	1
1@66984703@+	FALSE	FALSE	FALSE	FALSE	FALSE	TRUE	FALSE	FALSE	5.77209	3.28377	1
1@66372611@+	FALSE	FALSE	FALSE	FALSE	FALSE	TRUE	FALSE	FALSE	5.48786	3.29846	1
10@117283334@-	FALSE	TRUE	FALSE	FALSE	FALSE	FALSE	FALSE	FALSE	5.19872	2.42801	1
1@6525614@-	FALSE	FALSE	FALSE	FALSE	FALSE	TRUE	FALSE	FALSE	4.72476	2.95187	1
1@64832989@+	FALSE	FALSE	FALSE	FALSE	FALSE	TRUE	FALSE	FALSE	5.02413	2.42797	1
1@77632680@-	FALSE	FALSE	FALSE	FALSE	FALSE	TRUE	FALSE	FALSE	5.29443	2.61024	1
1@64832985@+	FALSE	FALSE	FALSE	FALSE	FALSE	TRUE	FALSE	FALSE	4.9399	2.34943	1
1@62445267@+	FALSE	FALSE	FALSE	FALSE	FALSE	TRUE	FALSE	FALSE	4.91215	2.37071	1
1@62445016@+	FALSE	FALSE	FALSE	FALSE	FALSE	TRUE	FALSE	FALSE	4.72656	2.90383	1
10@119057002@-	FALSE	TRUE	FALSE	FALSE	FALSE	TRUE	FALSE	FALSE	5.20671	3.42058	1
1@6223120@-	FALSE	FALSE	FALSE	FALSE	FALSE	TRUE	FALSE	FALSE	5.52891	2.32207	1
1@6223117@-	FALSE	FALSE	FALSE	FALSE	FALSE	TRUE	FALSE	FALSE	4.69808	2.31391	1
1@6223114@-	FALSE	FALSE	FALSE	FALSE	FALSE	TRUE	FALSE	FALSE	4.58744	2.30386	1
1@6223111@-	FALSE	FALSE	FALSE	FALSE	FALSE	TRUE	FALSE	FALSE	4.61754	2.31048	1
1@61455812@+	FALSE	FALSE	FALSE	FALSE	FALSE	TRUE	FALSE	FALSE	5.09947	3.71681	1
1@6101156@+	FALSE	FALSE	FALSE	FALSE	FALSE	TRUE	FALSE	FALSE	5.49292	2.69401	1
1@58539068@-	FALSE	FALSE	FALSE	FALSE	FALSE	TRUE	FALSE	FALSE	5.97436	2.53391	1
10@119036175@-	FALSE	TRUE	FALSE	FALSE	FALSE	FALSE	FALSE	FALSE	5.61883	2.72341	1
10@110125865@+	FALSE	TRUE	FALSE	FALSE	FALSE	TRUE	FALSE	FALSE	5.40684	3.19997	1
1@8013272@-	FALSE	FALSE	FALSE	FALSE	FALSE	TRUE	FALSE	FALSE	5.23225	2.41283	1
10@104140938@-	FALSE	TRUE	FALSE	FALSE	FALSE	TRUE	FALSE	FALSE	4.79398	3.27416	1
10@99392359@+	FALSE	FALSE	FALSE	FALSE	FALSE	TRUE	FALSE	FALSE	4.9805	2.30102	1
1@9582593@+	FALSE	FALSE	FALSE	FALSE	FALSE	TRUE	FALSE	FALSE	5.13816	3.15129	1
10@100361284@+	FALSE	TRUE	FALSE	FALSE	FALSE	FALSE	TRUE	FALSE	5.26889	2.3247	1
1@94174397@-	FALSE	FALSE	FALSE	FALSE	FALSE	TRUE	FALSE	FALSE	5.37672	2.95477	1
1@94174330@-	FALSE	FALSE	FALSE	FALSE	FALSE	TRUE	FALSE	FALSE	4.78592	3.20725	1
1@93876805@-	FALSE	FALSE	FALSE	FALSE	FALSE	TRUE	FALSE	FALSE	4.74506	2.78518	1
1@93876802@-	FALSE	FALSE	FALSE	FALSE	FALSE	TRUE	FALSE	FALSE	4.90198	2.51083	1
10@101491790@-	FALSE	TRUE	FALSE	FALSE	FALSE	FALSE	FALSE	FALSE	4.99539	3.68477	1
1@9367835@+	FALSE	FALSE	FALSE	FALSE	FALSE	TRUE	FALSE	FALSE	4.76554	3.3503	1
1@93360696@+	FALSE	FALSE	FALSE	FALSE	FALSE	TRUE	FALSE	FALSE	4.85446	3.52921	1
1@92475036@-	FALSE	FALSE	FALSE	FALSE	FALSE	TRUE	FALSE	FALSE	4.93618	3.10447	1
1@90939658@-	FALSE	FALSE	FALSE	FALSE	FALSE	TRUE	FALSE	FALSE	4.97018	2.47932	1
1@89935793@+	FALSE	FALSE	FALSE	FALSE	FALSE	TRUE	FALSE	FALSE	5.30366	3.34596	1
1@89714974@+	FALSE	FALSE	FALSE	FALSE	FALSE	TRUE	FALSE	FALSE	5.30162	2.68942	1
10@102152484@+	FALSE	TRUE	FALSE	FALSE	FALSE	FALSE	FALSE	FALSE	5.78322	3.22046	1
1@89713151@+	FALSE	FALSE	FALSE	FALSE	FALSE	TRUE	FALSE	FALSE	4.87656	3.06647	1
1@89260657@-	FALSE	FALSE	FALSE	FALSE	FALSE	TRUE	FALSE	FALSE	4.9902	3.59502	1
1@8868026@-	FALSE	FALSE	FALSE	FALSE	FALSE	TRUE	FALSE	FALSE	4.22338	3.86824	1
1@85182496@-	FALSE	FALSE	FALSE	FALSE	FALSE	TRUE	FALSE	FALSE	5.47558	3.4009	1
1@81943574@+	FALSE	FALSE	FALSE	FALSE	FALSE	TRUE	FALSE	FALSE	5.0925	2.90027	1
1@81943411@+	FALSE	FALSE	FALSE	FALSE	FALSE	TRUE	FALSE	FALSE	5.34804	2.85925	1
10@104025899@+	FALSE	TRUE	FALSE	FALSE	FALSE	FALSE	FALSE	FALSE	4.89605	2.52463	1
10@104025905@+	FALSE	TRUE	FALSE	FALSE	FALSE	TRUE	FALSE	FALSE	5.18309	3.61144	1
Y@15481232@+	TRUE	FALSE	FALSE	FALSE	FALSE	FALSE	FALSE	FALSE	4.31034	2.81624	1
1@53851839@-	FALSE	FALSE	FALSE	FALSE	FALSE	TRUE	FALSE	FALSE	4.93873	2.79471	1
10@28524210@-	FALSE	FALSE	FALSE	FALSE	FALSE	TRUE	FALSE	FALSE	5.80794	2.69032	1
X@56229686@-	TRUE	FALSE	FALSE	FALSE	FALSE	FALSE	FALSE	FALSE	5.94168	2.67806	1
10@93503171@+	FALSE	FALSE	FALSE	FALSE	FALSE	TRUE	FALSE	FALSE	4.69466	3.56723	1
10@91630686@-	FALSE	FALSE	FALSE	FALSE	FALSE	TRUE	FALSE	FALSE	5.81973	2.95641	1
X@25270823@+	TRUE	FALSE	FALSE	FALSE	FALSE	FALSE	FALSE	FALSE	6.27132	2.77469	1
X@38805455@+	TRUE	FALSE	FALSE	FALSE	TRUE	TRUE	FALSE	FALSE	5.17666	3.3298	1
10@89584387@-	FALSE	FALSE	FALSE	FALSE	FALSE	TRUE	FALSE	FALSE	5.50936	3.23835	1
10@89417319@+	FALSE	FALSE	FALSE	FALSE	FALSE	TRUE	FALSE	FALSE	5.11023	2.82886	1
10@89307194@+	FALSE	FALSE	FALSE	FALSE	FALSE	TRUE	FALSE	FALSE	4.62662	2.74592	1
X@44175698@+	TRUE	FALSE	FALSE	FALSE	FALSE	FALSE	FALSE	FALSE	5.85761	2.79784	1
10@87965498@+	FALSE	FALSE	FALSE	FALSE	FALSE	TRUE	FALSE	FALSE	5.40412	2.51609	1
X@45070171@+	TRUE	FALSE	FALSE	FALSE	FALSE	TRUE	FALSE	FALSE	5.60968	3.04179	1
X@20915769@+	TRUE	FALSE	FALSE	FALSE	FALSE	FALSE	FALSE	FALSE	5.81886	2.92993	1
10@87553006@+	FALSE	FALSE	FALSE	FALSE	FALSE	TRUE	FALSE	FALSE	5.60334	2.99287	1
10@87552456@+	FALSE	FALSE	FALSE	FALSE	FALSE	TRUE	FALSE	FALSE	5.47954	3.48777	1
10@87151813@+	FALSE	FALSE	FALSE	FALSE	FALSE	TRUE	FALSE	FALSE	4.23089	3.27379	1
10@86969648@-	FALSE	FALSE	FALSE	FALSE	FALSE	TRUE	FALSE	FALSE	5.61288	3.12741	1
10@86499799@-	FALSE	FALSE	FALSE	FALSE	FALSE	TRUE	FALSE	FALSE	5.261	3.18606	1
10@84514104@+	FALSE	FALSE	FALSE	FALSE	FALSE	TRUE	FALSE	FALSE	4.97901	2.29491	1
10@84514096@+	FALSE	FALSE	FALSE	FALSE	FALSE	TRUE	FALSE	FALSE	4.85153	2.3195	1
X@54562422@+	TRUE	FALSE	FALSE	FALSE	FALSE	FALSE	FALSE	FALSE	4.33336	3.33742	1
10@79313678@+	FALSE	FALSE	FALSE	FALSE	FALSE	TRUE	FALSE	FALSE	6.02615	2.82762	1
10@78037249@+	FALSE	FALSE	FALSE	FALSE	FALSE	TRUE	FALSE	FALSE	4.50762	3.73078	1
X@68785155@+	TRUE	FALSE	FALSE	FALSE	FALSE	FALSE	FALSE	FALSE	5.1242	2.53456	1
10@87552999@+	FALSE	FALSE	FALSE	FALSE	FALSE	TRUE	FALSE	FALSE	5.15094	2.71599	1
10@96157006@+	FALSE	FALSE	FALSE	FALSE	FALSE	TRUE	FALSE	FALSE	5.96498	2.78209	1
10@96158497@+	FALSE	FALSE	FALSE	FALSE	FALSE	TRUE	FALSE	FALSE	5.06245	3.24708	1
X@16158013@+	TRUE	FALSE	FALSE	FALSE	FALSE	FALSE	FALSE	FALSE	4.34406	3.70572	1
11@112082908@+	FALSE	FALSE	FALSE	FALSE	FALSE	TRUE	FALSE	FALSE	4.71928	2.6584	1
9@136862283@-	TRUE	FALSE	TRUE	FALSE	FALSE	TRUE	FALSE	FALSE	5.20176	2.81392	1
11@110233369@-	FALSE	FALSE	FALSE	FALSE	FALSE	TRUE	FALSE	FALSE	4.33613	3.37383	1
11@10854461@-	FALSE	FALSE	FALSE	FALSE	FALSE	TRUE	FALSE	FALSE	4.81428	3.16467	1
11@10853247@-	FALSE	FALSE	FALSE	FALSE	FALSE	TRUE	FALSE	FALSE	6.08552	2.77178	1
11@10852986@-	FALSE	FALSE	FALSE	FALSE	FALSE	TRUE	FALSE	FALSE	5.21715	2.38324	1
11@10852887@-	FALSE	FALSE	FALSE	FALSE	FALSE	TRUE	FALSE	FALSE	5.1675	2.5513	1
11@108161387@-	FALSE	FALSE	FALSE	FALSE	FALSE	TRUE	FALSE	FALSE	5.39828	2.47963	1
MT@1015@+	TRUE	FALSE	FALSE	FALSE	FALSE	FALSE	FALSE	FALSE	5.92755	2.64071	1
MT@1616@+	TRUE	FALSE	FALSE	FALSE	FALSE	FALSE	FALSE	FALSE	4.65149	3.36328	1
11@10755098@+	FALSE	FALSE	FALSE	FALSE	FALSE	TRUE	FALSE	FALSE	5.83844	3.02387	1
11@107454541@-	FALSE	FALSE	FALSE	FALSE	FALSE	TRUE	FALSE	FALSE	4.90045	3.56024	1
11@104954916@-	FALSE	FALSE	FALSE	FALSE	FALSE	TRUE	FALSE	FALSE	5.77916	3.13331	1
11@102325181@+	FALSE	FALSE	FALSE	FALSE	FALSE	TRUE	FALSE	FALSE	6.07975	2.75724	1
MT@12055@+	TRUE	FALSE	FALSE	FALSE	FALSE	FALSE	FALSE	FALSE	4.85072	3.17852	1
MT@14039@+	TRUE	FALSE	FALSE	FALSE	FALSE	FALSE	FALSE	FALSE	4.44852	3.03682	1
X@8605281@+	TRUE	FALSE	FALSE	FALSE	FALSE	FALSE	FALSE	FALSE	4.4626	2.54047	1
X@9193936@+	TRUE	FALSE	FALSE	FALSE	FALSE	FALSE	FALSE	FALSE	4.81324	3.15244	1
X@9218019@+	TRUE	FALSE	FALSE	FALSE	FALSE	FALSE	FALSE	FALSE	5.48464	3.07668	1
10@97320745@+	FALSE	FALSE	FALSE	FALSE	FALSE	TRUE	FALSE	FALSE	4.25372	3.4371	1
X@9718671@+	TRUE	FALSE	FALSE	FALSE	FALSE	FALSE	FALSE	FALSE	4.67392	3.92529	1
X@12722547@+	TRUE	FALSE	FALSE	FALSE	FALSE	FALSE	FALSE	FALSE	5.39581	3.39034	1
X@15828072@+	TRUE	FALSE	FALSE	FALSE	FALSE	FALSE	FALSE	FALSE	5.55845	3.01886	1
10@77792211@-	FALSE	FALSE	FALSE	FALSE	FALSE	TRUE	FALSE	FALSE	5.36932	2.43467	1
10@28524217@-	FALSE	FALSE	FALSE	FALSE	FALSE	TRUE	FALSE	FALSE	5.02782	3.62094	1
X@71573966@+	TRUE	TRUE	FALSE	FALSE	FALSE	TRUE	FALSE	FALSE	4.55094	3.37268	1
10@73775615@+	FALSE	FALSE	FALSE	FALSE	FALSE	TRUE	FALSE	FALSE	4.87067	3.12887	1
10@5746455@+	FALSE	FALSE	FALSE	FALSE	FALSE	TRUE	FALSE	FALSE	4.79725	2.63142	1
X@3504101@-	TRUE	FALSE	FALSE	FALSE	FALSE	FALSE	FALSE	FALSE	5.00517	2.41229	1
X@9567101@-	TRUE	FALSE	FALSE	FALSE	FALSE	FALSE	FALSE	FALSE	6.28293	2.37492	1
X@10166442@-	TRUE	FALSE	FALSE	FALSE	FALSE	FALSE	FALSE	FALSE	6.0934	2.59664	1
10@50306958@-	FALSE	FALSE	FALSE	FALSE	FALSE	TRUE	FALSE	FALSE	5.06267	2.52898	1
10@5094431@+	FALSE	FALSE	FALSE	FALSE	FALSE	TRUE	FALSE	FALSE	4.34141	3.47893	1
X@17850633@-	TRUE	FALSE	FALSE	FALSE	FALSE	FALSE	FALSE	FALSE	4.24809	2.9355	1
X@20440728@-	TRUE	FALSE	FALSE	FALSE	FALSE	FALSE	FALSE	FALSE	4.59391	3.22026	1
X@21598477@-	TRUE	FALSE	FALSE	FALSE	FALSE	FALSE	FALSE	FALSE	4.61179	3.1794	1
10@43386792@-	FALSE	FALSE	FALSE	FALSE	FALSE	TRUE	FALSE	FALSE	4.78263	3.35875	1
10@5749042@+	FALSE	FALSE	FALSE	FALSE	FALSE	TRUE	FALSE	FALSE	4.9821	2.34464	1
10@43386326@-	FALSE	FALSE	FALSE	FALSE	FALSE	TRUE	FALSE	FALSE	5.37703	3.53229	1
10@42796498@+	FALSE	FALSE	FALSE	FALSE	FALSE	TRUE	FALSE	FALSE	4.69402	2.78316	1
10@35639170@-	FALSE	FALSE	FALSE	FALSE	FALSE	TRUE	FALSE	FALSE	5.38965	3.17664	1
X@40073787@-	TRUE	FALSE	TRUE	FALSE	FALSE	TRUE	FALSE	FALSE	4.66401	3.06139	1
10@35211792@+	FALSE	FALSE	FALSE	FALSE	FALSE	TRUE	FALSE	FALSE	6.00426	2.74446	1
10@31526974@+	FALSE	FALSE	FALSE	FALSE	FALSE	TRUE	FALSE	FALSE	4.46354	3.92384	1
10@30439216@+	FALSE	FALSE	FALSE	FALSE	FALSE	TRUE	FALSE	FALSE	5.38105	2.88341	1
10@30313667@-	FALSE	FALSE	FALSE	FALSE	FALSE	TRUE	FALSE	FALSE	5.32104	2.57863	1
10@28682182@+	FALSE	FALSE	FALSE	FALSE	FALSE	TRUE	FALSE	FALSE	4.60663	3.51366	1
10@28595792@+	FALSE	FALSE	FALSE	FALSE	FALSE	TRUE	FALSE	FALSE	5.38607	2.86536	1
10@28590723@+	FALSE	FALSE	FALSE	FALSE	FALSE	TRUE	FALSE	FALSE	5.59228	3.35349	1
X@39969367@-	TRUE	FALSE	FALSE	FALSE	FALSE	FALSE	FALSE	FALSE	5.65363	3.03899	1
10@5749699@+	FALSE	FALSE	FALSE	FALSE	FALSE	TRUE	FALSE	FALSE	5.01141	2.94491	1
10@6105071@+	FALSE	FALSE	FALSE	FALSE	FALSE	TRUE	FALSE	FALSE	4.62054	2.97957	1
10@62091146@+	FALSE	FALSE	FALSE	FALSE	FALSE	TRUE	FALSE	FALSE	5.20945	3.626	1
X@84317663@+	TRUE	FALSE	FALSE	FALSE	FALSE	FALSE	FALSE	FALSE	5.37403	3.44048	1
10@73250857@-	FALSE	FALSE	FALSE	FALSE	FALSE	TRUE	FALSE	FALSE	5.20661	3.20974	1
10@73241164@+	FALSE	FALSE	FALSE	FALSE	FALSE	TRUE	FALSE	FALSE	5.47736	2.65818	1
10@72367971@-	FALSE	FALSE	FALSE	FALSE	FALSE	TRUE	FALSE	FALSE	5.68236	3.13322	1
10@7160281@-	FALSE	FALSE	FALSE	FALSE	FALSE	TRUE	FALSE	FALSE	4.90732	2.88273	1
10@7160265@-	FALSE	FALSE	FALSE	FALSE	FALSE	TRUE	FALSE	FALSE	4.78234	2.95139	1
10@70111933@+	FALSE	FALSE	FALSE	FALSE	FALSE	TRUE	FALSE	FALSE	5.71711	2.6533	1
10@69208957@+	FALSE	FALSE	FALSE	FALSE	FALSE	TRUE	FALSE	FALSE	5.14737	2.45282	1
10@69208948@+	FALSE	FALSE	FALSE	FALSE	FALSE	TRUE	FALSE	FALSE	5.1268	2.56571	1
10@69208921@+	FALSE	FALSE	FALSE	FALSE	FALSE	TRUE	FALSE	FALSE	5.2181	3.35154	1
10@69103994@+	FALSE	FALSE	FALSE	FALSE	FALSE	TRUE	FALSE	FALSE	5.38252	3.06364	1
10@68210509@+	FALSE	FALSE	FALSE	FALSE	FALSE	TRUE	FALSE	FALSE	4.85274	3.29424	1
10@68174460@+	FALSE	FALSE	FALSE	FALSE	FALSE	TRUE	FALSE	FALSE	4.56195	3.77748	1
10@67916561@+	FALSE	FALSE	FALSE	FALSE	FALSE	TRUE	FALSE	FALSE	5.29423	2.98138	1
X@125255161@+	TRUE	FALSE	FALSE	FALSE	FALSE	FALSE	FALSE	FALSE	4.56036	3.46073	1
10@63176462@-	FALSE	FALSE	FALSE	FALSE	FALSE	TRUE	FALSE	FALSE	6.13186	2.89701	1
10@6428189@-	FALSE	FALSE	FALSE	FALSE	FALSE	TRUE	FALSE	FALSE	4.90772	3.66071	1
10@6428099@-	FALSE	FALSE	FALSE	FALSE	FALSE	TRUE	FALSE	FALSE	5.18712	2.59984	1
10@62813138@-	FALSE	FALSE	FALSE	FALSE	FALSE	TRUE	FALSE	FALSE	4.72299	2.79445	1
X@136005385@+	TRUE	FALSE	FALSE	FALSE	FALSE	FALSE	FALSE	FALSE	4.62853	2.37929	1
10@62812766@-	FALSE	FALSE	FALSE	FALSE	FALSE	TRUE	FALSE	FALSE	4.67899	3.59347	1
10@62092020@+	FALSE	FALSE	FALSE	FALSE	FALSE	TRUE	FALSE	FALSE	5.46058	3.50267	1
X@143430395@+	TRUE	FALSE	FALSE	FALSE	FALSE	FALSE	FALSE	FALSE	4.41736	3.25003	1
X@74214615@+	TRUE	FALSE	FALSE	FALSE	FALSE	FALSE	FALSE	FALSE	4.30106	3.03806	1
12@74537922@+	FALSE	FALSE	FALSE	FALSE	FALSE	TRUE	FALSE	FALSE	5.0509	2.35557	1
1@53246838@-	FALSE	FALSE	FALSE	FALSE	FALSE	TRUE	FALSE	FALSE	5.16522	3.21664	1
10@122986944@+	FALSE	TRUE	FALSE	FALSE	FALSE	TRUE	FALSE	FALSE	4.33092	3.77222	1
1@182599083@-	FALSE	FALSE	FALSE	FALSE	FALSE	TRUE	FALSE	FALSE	6.04872	2.90197	1
11@14441583@+	FALSE	TRUE	FALSE	FALSE	FALSE	FALSE	FALSE	FALSE	5.13925	3.01333	1
1@180973208@-	FALSE	FALSE	FALSE	FALSE	FALSE	TRUE	FALSE	FALSE	5.73822	2.58971	1
1@114397481@-	FALSE	TRUE	FALSE	TRUE	FALSE	TRUE	FALSE	FALSE	5.03484	3.53855	1
1@180884158@+	FALSE	FALSE	FALSE	FALSE	FALSE	TRUE	FALSE	FALSE	5.08111	3.51765	1
1@180094343@+	FALSE	FALSE	FALSE	FALSE	FALSE	TRUE	FALSE	FALSE	4.95782	2.62667	1
1@180093169@+	FALSE	FALSE	FALSE	FALSE	FALSE	TRUE	FALSE	FALSE	4.84426	2.61652	1
1@114734478@-	FALSE	TRUE	FALSE	FALSE	FALSE	TRUE	FALSE	FALSE	5.52498	2.64344	1
1@180014330@+	FALSE	FALSE	FALSE	FALSE	FALSE	TRUE	FALSE	FALSE	4.81283	2.50527	1
1@180014322@+	FALSE	FALSE	FALSE	FALSE	FALSE	TRUE	FALSE	FALSE	4.99387	3.05813	1
1@183133445@+	FALSE	FALSE	FALSE	FALSE	FALSE	TRUE	FALSE	FALSE	5.4409	2.35871	1
1@179865580@-	FALSE	FALSE	FALSE	FALSE	FALSE	TRUE	FALSE	FALSE	5.15239	2.63516	1
1@178443026@+	FALSE	FALSE	FALSE	FALSE	FALSE	TRUE	FALSE	FALSE	4.53289	3.64194	1
1@116393553@+	FALSE	TRUE	FALSE	FALSE	FALSE	TRUE	FALSE	FALSE	4.24126	3.45455	1
1@173857800@+	FALSE	FALSE	FALSE	FALSE	FALSE	TRUE	FALSE	FALSE	5.11899	2.81959	1
11@18090441@-	FALSE	TRUE	FALSE	FALSE	FALSE	TRUE	FALSE	FALSE	5.45844	3.04247	1
1@171532666@+	FALSE	FALSE	FALSE	FALSE	FALSE	TRUE	FALSE	FALSE	4.44677	3.3087	1
1@169131612@+	FALSE	FALSE	FALSE	FALSE	FALSE	TRUE	FALSE	FALSE	5.04278	2.33945	1
1@167704969@+	FALSE	FALSE	FALSE	FALSE	FALSE	TRUE	FALSE	FALSE	5.69668	3.04219	1
1@167704949@+	FALSE	FALSE	FALSE	FALSE	FALSE	TRUE	FALSE	FALSE	5.48988	2.68825	1
1@167541107@-	FALSE	FALSE	FALSE	FALSE	FALSE	TRUE	FALSE	FALSE	5.80525	3.1974	1
1@167416129@+	FALSE	FALSE	FALSE	FALSE	FALSE	TRUE	FALSE	FALSE	4.8736	2.38335	1
1@179072191@+	FALSE	FALSE	FALSE	FALSE	FALSE	TRUE	FALSE	FALSE	4.91246	3.14759	1
1@192579511@+	FALSE	FALSE	FALSE	FALSE	FALSE	TRUE	FALSE	FALSE	4.93648	2.90975	1
1@193016384@-	FALSE	FALSE	FALSE	FALSE	FALSE	TRUE	FALSE	FALSE	4.83681	2.59234	1
1@193069204@+	FALSE	FALSE	FALSE	FALSE	FALSE	TRUE	FALSE	FALSE	5.8431	3.07838	1
1@203739778@+	FALSE	FALSE	FALSE	FALSE	FALSE	TRUE	FALSE	FALSE	5.23143	2.67447	1
11@118583886@+	FALSE	TRUE	FALSE	FALSE	FALSE	TRUE	FALSE	FALSE	4.66323	3.41384	1
1@203739775@+	FALSE	FALSE	FALSE	FALSE	FALSE	TRUE	FALSE	FALSE	4.78089	2.59074	1
11@118751770@-	FALSE	TRUE	FALSE	FALSE	FALSE	TRUE	FALSE	FALSE	5.83815	3.0972	1
1@202147983@-	FALSE	FALSE	FALSE	FALSE	FALSE	TRUE	FALSE	FALSE	5.14355	3.5684	1
1@200857929@+	FALSE	FALSE	FALSE	FALSE	FALSE	TRUE	FALSE	FALSE	5.10693	3.03304	1
1@200849660@+	FALSE	FALSE	FALSE	FALSE	FALSE	TRUE	FALSE	FALSE	5.67062	3.22316	1
11@123057896@-	FALSE	TRUE	FALSE	FALSE	FALSE	TRUE	FALSE	FALSE	4.86641	2.96027	1
1@200848969@+	FALSE	FALSE	FALSE	FALSE	FALSE	TRUE	FALSE	FALSE	5.63856	3.16364	1
1@200618539@-	FALSE	FALSE	FALSE	FALSE	FALSE	TRUE	FALSE	FALSE	5.2424	3.45624	1
1@200617877@-	FALSE	FALSE	FALSE	FALSE	FALSE	TRUE	FALSE	FALSE	5.13113	2.50599	1
1@200617872@-	FALSE	FALSE	FALSE	FALSE	FALSE	TRUE	FALSE	FALSE	4.88023	2.65719	1
1@200407582@-	FALSE	FALSE	FALSE	FALSE	FALSE	TRUE	FALSE	FALSE	5.62921	2.94136	1
1@200407327@-	FALSE	FALSE	FALSE	FALSE	FALSE	TRUE	FALSE	FALSE	5.07153	3.03347	1
11@124521225@+	FALSE	TRUE	FALSE	FALSE	FALSE	FALSE	FALSE	FALSE	4.53132	3.84784	1
1@197510508@-	FALSE	FALSE	FALSE	FALSE	FALSE	TRUE	FALSE	FALSE	5.7522	2.94299	1
1@197143626@-	FALSE	FALSE	FALSE	FALSE	FALSE	TRUE	FALSE	FALSE	5.839	2.94059	1
1@197101472@-	FALSE	FALSE	FALSE	FALSE	FALSE	TRUE	FALSE	FALSE	5.03215	2.67889	1
11@130143579@+	FALSE	TRUE	FALSE	FALSE	FALSE	FALSE	FALSE	TRUE	4.35683	3.4548	1
1@19339164@-	FALSE	FALSE	FALSE	FALSE	FALSE	TRUE	FALSE	FALSE	5.06929	2.43216	1
1@193233020@+	FALSE	FALSE	FALSE	FALSE	FALSE	TRUE	FALSE	FALSE	5.03222	2.56775	1
1@193186186@-	FALSE	FALSE	FALSE	FALSE	FALSE	TRUE	FALSE	FALSE	5.09802	2.81337	1
1@193181280@-	FALSE	FALSE	FALSE	FALSE	FALSE	TRUE	FALSE	FALSE	5.1959	3.56865	1
1@165907997@+	FALSE	FALSE	FALSE	FALSE	FALSE	TRUE	FALSE	FALSE	5.90424	2.74673	1
1@203774434@+	FALSE	FALSE	FALSE	FALSE	FALSE	TRUE	FALSE	FALSE	5.76268	3.13937	1
1@15934015@+	FALSE	FALSE	FALSE	FALSE	FALSE	TRUE	FALSE	FALSE	5.27654	3.13238	1
1@160754550@+	FALSE	FALSE	FALSE	FALSE	FALSE	TRUE	FALSE	FALSE	5.22502	2.75864	1
1@151806688@-	FALSE	FALSE	FALSE	FALSE	FALSE	TRUE	FALSE	FALSE	5.65286	2.86805	1
1@151292574@-	FALSE	FALSE	FALSE	FALSE	FALSE	TRUE	FALSE	FALSE	5.50654	3.31295	1
1@150622161@-	FALSE	FALSE	FALSE	FALSE	FALSE	TRUE	FALSE	FALSE	5.23253	2.32211	1
1@150308370@+	FALSE	FALSE	FALSE	FALSE	FALSE	TRUE	FALSE	FALSE	5.38815	2.82002	1
11@47573264@-	FALSE	TRUE	FALSE	FALSE	FALSE	TRUE	FALSE	FALSE	4.77721	3.63186	1
1@143803996@-	FALSE	FALSE	FALSE	FALSE	FALSE	TRUE	FALSE	FALSE	5.52961	3.38233	1
1@147620131@+	FALSE	FALSE	FALSE	FALSE	FALSE	TRUE	FALSE	FALSE	4.40898	3.60799	1
1@13782324@+	FALSE	FALSE	FALSE	FALSE	FALSE	TRUE	FALSE	FALSE	4.55135	2.66553	1
1@117075461@+	FALSE	FALSE	FALSE	FALSE	FALSE	TRUE	FALSE	FALSE	5.94311	2.77866	1
1@116514793@-	FALSE	FALSE	FALSE	FALSE	FALSE	TRUE	FALSE	FALSE	4.60325	3.24436	1
1@151872006@-	FALSE	FALSE	FALSE	FALSE	FALSE	TRUE	FALSE	FALSE	5.76389	3.04929	1
1@1218543@-	FALSE	FALSE	FALSE	FALSE	FALSE	TRUE	FALSE	FALSE	5.26348	3.33665	1
1@114707821@-	FALSE	FALSE	FALSE	FALSE	FALSE	TRUE	FALSE	FALSE	5.24146	2.68892	1
1@114568149@-	FALSE	FALSE	FALSE	FALSE	FALSE	TRUE	FALSE	FALSE	4.58176	2.75659	1
1@114567721@-	FALSE	FALSE	FALSE	FALSE	FALSE	TRUE	FALSE	FALSE	5.80936	3.16858	1
1@113940502@+	FALSE	FALSE	FALSE	FALSE	FALSE	TRUE	FALSE	FALSE	5.49873	3.4387	1
1@113912215@+	FALSE	FALSE	FALSE	FALSE	FALSE	TRUE	FALSE	FALSE	4.86896	3.3763	1
1@113912194@+	FALSE	FALSE	FALSE	FALSE	FALSE	TRUE	FALSE	FALSE	5.14856	3.60318	1
1@113766283@-	FALSE	FALSE	FALSE	FALSE	FALSE	TRUE	FALSE	FALSE	5.02143	3.15164	1
1@113766251@-	FALSE	FALSE	FALSE	FALSE	FALSE	TRUE	FALSE	FALSE	5.10814	2.89785	1
1@113683875@+	FALSE	FALSE	FALSE	FALSE	FALSE	TRUE	FALSE	FALSE	4.32886	3.34609	1
1@112917444@-	FALSE	FALSE	FALSE	FALSE	FALSE	TRUE	FALSE	FALSE	5.03813	3.05101	1
1@151292784@-	FALSE	TRUE	FALSE	FALSE	FALSE	FALSE	FALSE	FALSE	5.21673	2.62695	1
1@151874378@-	FALSE	FALSE	FALSE	FALSE	FALSE	TRUE	FALSE	FALSE	4.96248	2.29138	1
1@151874386@-	FALSE	FALSE	FALSE	FALSE	FALSE	TRUE	FALSE	FALSE	5.19196	2.41255	1
1@153645201@+	FALSE	FALSE	FALSE	FALSE	FALSE	TRUE	FALSE	FALSE	5.31815	2.68455	1
1@160753217@+	FALSE	FALSE	FALSE	FALSE	FALSE	TRUE	FALSE	FALSE	5.39651	2.51704	1
1@160637379@-	FALSE	FALSE	FALSE	FALSE	FALSE	TRUE	FALSE	FALSE	5.5448	3.10875	1
1@160031144@-	FALSE	FALSE	FALSE	FALSE	FALSE	TRUE	FALSE	FALSE	4.88079	3.52528	1
1@15660832@+	FALSE	FALSE	FALSE	FALSE	FALSE	TRUE	FALSE	FALSE	5.54267	2.83904	1
1@15660408@+	FALSE	FALSE	FALSE	FALSE	FALSE	TRUE	FALSE	FALSE	5.44118	2.75895	1
1@1665527@-	FALSE	FALSE	FALSE	FALSE	FALSE	TRUE	FALSE	FALSE	5.63891	3.14589	1
1@15573479@-	FALSE	FALSE	FALSE	FALSE	FALSE	TRUE	FALSE	FALSE	5.98012	2.98859	1
1@15573340@-	FALSE	FALSE	FALSE	FALSE	FALSE	TRUE	FALSE	FALSE	6.25554	2.833	1
1@156595182@-	FALSE	FALSE	FALSE	FALSE	FALSE	TRUE	FALSE	FALSE	4.84015	3.30366	1
1@156312163@-	FALSE	FALSE	FALSE	FALSE	FALSE	TRUE	FALSE	FALSE	4.87534	3.79504	1
1@155479257@-	FALSE	FALSE	FALSE	FALSE	FALSE	TRUE	FALSE	FALSE	5.57458	3.10654	1
1@155477984@-	FALSE	FALSE	FALSE	FALSE	FALSE	TRUE	FALSE	FALSE	5.45068	3.50537	1
1@155338209@-	FALSE	FALSE	FALSE	FALSE	FALSE	TRUE	FALSE	FALSE	4.85454	2.70883	1
1@155134491@+	FALSE	FALSE	FALSE	FALSE	FALSE	TRUE	FALSE	FALSE	5.79495	3.15338	1
1@155134099@+	FALSE	FALSE	FALSE	FALSE	FALSE	TRUE	FALSE	FALSE	4.70393	3.84983	1
11@3825509@+	FALSE	TRUE	FALSE	FALSE	FALSE	FALSE	FALSE	FALSE	5.03593	2.55605	1
1@154959524@-	FALSE	FALSE	FALSE	FALSE	FALSE	TRUE	FALSE	FALSE	5.44497	2.82729	1
1@154601576@-	FALSE	FALSE	FALSE	FALSE	FALSE	TRUE	FALSE	FALSE	5.12049	3.74305	1
1@154601572@-	FALSE	FALSE	FALSE	FALSE	FALSE	TRUE	FALSE	FALSE	4.77476	3.73259	1
1@154550266@-	FALSE	FALSE	FALSE	FALSE	FALSE	TRUE	FALSE	FALSE	4.82742	2.38722	1
1@154550262@-	FALSE	FALSE	FALSE	FALSE	FALSE	TRUE	FALSE	FALSE	5.20166	2.45931	1
1@153828082@-	FALSE	FALSE	FALSE	FALSE	FALSE	TRUE	FALSE	FALSE	4.88581	3.28666	1
1@153645334@+	FALSE	FALSE	FALSE	FALSE	FALSE	TRUE	FALSE	FALSE	5.59378	3.30004	1
1@15933996@+	FALSE	FALSE	FALSE	FALSE	FALSE	TRUE	FALSE	FALSE	5.25388	2.89413	1
1@52771603@+	FALSE	FALSE	FALSE	FALSE	FALSE	TRUE	FALSE	FALSE	5.4696	2.98138	1
1@204410401@-	FALSE	FALSE	FALSE	FALSE	FALSE	TRUE	FALSE	FALSE	5.95711	2.79084	1
1@204549486@+	FALSE	FALSE	FALSE	FALSE	FALSE	TRUE	FALSE	FALSE	4.18805	3.77603	1
1@35114863@+	FALSE	FALSE	FALSE	FALSE	FALSE	TRUE	FALSE	FALSE	5.29856	2.8993	1
1@35114852@+	FALSE	FALSE	FALSE	FALSE	FALSE	TRUE	FALSE	FALSE	5.14461	2.69227	1
1@35114236@+	FALSE	FALSE	FALSE	FALSE	FALSE	TRUE	FALSE	FALSE	5.71311	2.90908	1
10@43183570@+	FALSE	TRUE	FALSE	FALSE	FALSE	FALSE	FALSE	FALSE	6.18179	2.9934	1
1@35114225@+	FALSE	FALSE	FALSE	FALSE	FALSE	TRUE	FALSE	FALSE	4.96078	2.68224	1
1@35114220@+	FALSE	FALSE	FALSE	FALSE	FALSE	TRUE	FALSE	FALSE	5.68042	2.50768	1
1@32937251@-	FALSE	FALSE	FALSE	FALSE	FALSE	TRUE	FALSE	FALSE	5.0673	3.22293	1
1@32680743@-	FALSE	FALSE	FALSE	FALSE	FALSE	TRUE	FALSE	FALSE	4.99665	3.75772	1
1@32680740@-	FALSE	FALSE	FALSE	FALSE	FALSE	TRUE	FALSE	FALSE	6.01009	2.6747	1
1@31906902@-	FALSE	FALSE	FALSE	FALSE	FALSE	TRUE	FALSE	FALSE	5.24736	2.74027	1
1@35359321@+	FALSE	FALSE	FALSE	FALSE	FALSE	TRUE	FALSE	FALSE	4.51527	3.243	1
1@28603553@-	FALSE	FALSE	FALSE	FALSE	FALSE	TRUE	FALSE	FALSE	4.90314	2.58028	1
1@27974137@-	FALSE	FALSE	FALSE	FALSE	FALSE	TRUE	FALSE	FALSE	5.35228	3.07695	1
1@26574900@+	FALSE	FALSE	FALSE	FALSE	FALSE	TRUE	FALSE	FALSE	4.46051	3.69717	1
10@69208973@+	FALSE	TRUE	FALSE	FALSE	FALSE	TRUE	FALSE	FALSE	5.43	2.82989	1
1@26306635@-	FALSE	FALSE	FALSE	FALSE	FALSE	TRUE	FALSE	FALSE	4.7111	3.25831	1
1@25835278@-	FALSE	FALSE	FALSE	FALSE	FALSE	TRUE	FALSE	FALSE	5.22575	3.12659	1
1@25361945@+	FALSE	FALSE	FALSE	FALSE	FALSE	TRUE	FALSE	FALSE	5.47486	3.33872	1
1@25242449@-	FALSE	FALSE	FALSE	FALSE	FALSE	TRUE	FALSE	FALSE	5.51562	2.6201	1
1@25223277@-	FALSE	FALSE	FALSE	FALSE	FALSE	TRUE	FALSE	FALSE	4.68766	3.94992	1
10@72334545@-	FALSE	TRUE	FALSE	FALSE	FALSE	TRUE	FALSE	FALSE	5.07841	2.89323	1
1@247038236@-	FALSE	FALSE	FALSE	FALSE	FALSE	TRUE	FALSE	FALSE	5.86337	2.81329	1
1@28334627@+	FALSE	FALSE	FALSE	FALSE	FALSE	TRUE	FALSE	FALSE	4.62394	3.94296	1
1@37455447@-	FALSE	FALSE	FALSE	FALSE	FALSE	TRUE	FALSE	FALSE	5.47217	3.49506	1
10@28619725@+	FALSE	TRUE	FALSE	FALSE	TRUE	TRUE	FALSE	FALSE	4.24984	3.49444	1
1@37475757@+	FALSE	FALSE	FALSE	FALSE	FALSE	TRUE	FALSE	FALSE	4.24269	3.33578	1
1@52525758@-	FALSE	FALSE	FALSE	FALSE	FALSE	TRUE	FALSE	FALSE	5.20743	3.24899	1
1@52032761@-	FALSE	FALSE	FALSE	FALSE	FALSE	TRUE	FALSE	FALSE	5.0954	3.1042	1
1@51789277@-	FALSE	FALSE	FALSE	FALSE	FALSE	TRUE	FALSE	FALSE	5.58486	2.89635	1
1@51785881@+	FALSE	FALSE	FALSE	FALSE	FALSE	TRUE	FALSE	FALSE	5.20191	2.88545	1
1@47251662@-	FALSE	FALSE	FALSE	FALSE	FALSE	TRUE	FALSE	FALSE	5.70627	2.69311	1
1@47251376@-	FALSE	FALSE	FALSE	FALSE	FALSE	TRUE	FALSE	FALSE	4.75088	2.74722	1
10@125833867@+	FALSE	TRUE	FALSE	FALSE	FALSE	TRUE	FALSE	FALSE	5.82076	2.90123	1
10@125833883@+	FALSE	TRUE	FALSE	FALSE	FALSE	FALSE	FALSE	FALSE	5.46842	2.7009	1
1@45328507@+	FALSE	FALSE	FALSE	FALSE	FALSE	TRUE	FALSE	FALSE	5.04001	3.06144	1
10@128103379@-	FALSE	TRUE	FALSE	FALSE	FALSE	FALSE	FALSE	FALSE	5.45089	2.28743	1
1@44651123@+	FALSE	FALSE	FALSE	FALSE	FALSE	TRUE	FALSE	FALSE	5.15946	3.67801	1
1@42926859@-	FALSE	FALSE	FALSE	FALSE	FALSE	TRUE	FALSE	FALSE	4.8644	3.13128	1
1@42842706@+	FALSE	FALSE	FALSE	FALSE	FALSE	TRUE	FALSE	FALSE	5.44968	3.25889	1
1@40749667@+	FALSE	FALSE	FALSE	FALSE	FALSE	TRUE	FALSE	FALSE	4.5994	2.75853	1
1@40240418@+	FALSE	FALSE	FALSE	FALSE	FALSE	TRUE	FALSE	FALSE	4.74926	3.17356	1
10@15778958@-	FALSE	TRUE	FALSE	FALSE	FALSE	TRUE	FALSE	FALSE	6.25289	2.87376	1
1@40240307@+	FALSE	FALSE	FALSE	FALSE	FALSE	TRUE	FALSE	FALSE	5.30535	3.52881	1
1@40236265@+	FALSE	FALSE	FALSE	FALSE	FALSE	TRUE	FALSE	FALSE	4.98743	2.46811	1
1@40073010@-	FALSE	FALSE	FALSE	FALSE	FALSE	TRUE	FALSE	FALSE	5.70686	2.6102	1
10@21515368@-	FALSE	TRUE	FALSE	FALSE	FALSE	TRUE	FALSE	FALSE	5.45899	3.04885	1
1@37815517@-	FALSE	FALSE	FALSE	FALSE	FALSE	TRUE	FALSE	FALSE	5.28911	2.81198	1
1@37814928@-	FALSE	FALSE	FALSE	FALSE	FALSE	TRUE	FALSE	FALSE	4.93399	2.29515	1
1@37799959@+	FALSE	FALSE	FALSE	FALSE	FALSE	TRUE	FALSE	FALSE	5.12779	3.0685	1
1@242089854@-	FALSE	FALSE	FALSE	FALSE	FALSE	TRUE	FALSE	FALSE	4.56732	3.0711	1
11@117168019@+	FALSE	TRUE	FALSE	FALSE	FALSE	TRUE	FALSE	FALSE	5.83785	3.15475	1
1@241594260@-	FALSE	FALSE	FALSE	FALSE	FALSE	TRUE	FALSE	FALSE	4.70012	2.72464	1
10@75407795@+	FALSE	TRUE	FALSE	FALSE	FALSE	FALSE	FALSE	TRUE	4.60824	3.85218	1
1@226994080@-	FALSE	FALSE	FALSE	FALSE	FALSE	TRUE	FALSE	FALSE	4.74658	2.3858	1
1@226987099@+	FALSE	FALSE	FALSE	FALSE	FALSE	TRUE	FALSE	FALSE	5.0102	2.37565	1
1@223796553@-	FALSE	FALSE	FALSE	FALSE	FALSE	TRUE	FALSE	FALSE	4.34496	3.54205	1
1@223796002@-	FALSE	FALSE	FALSE	FALSE	FALSE	TRUE	FALSE	FALSE	4.67764	3.06068	1
1@222627991@+	FALSE	FALSE	FALSE	FALSE	FALSE	TRUE	FALSE	FALSE	5.25812	3.02941	1
1@108699942@+	FALSE	TRUE	FALSE	FALSE	FALSE	TRUE	FALSE	FALSE	5.42703	3.11818	1
1@109237854@+	FALSE	TRUE	FALSE	FALSE	FALSE	TRUE	FALSE	FALSE	5.58119	2.96142	1
1@218441702@+	FALSE	FALSE	FALSE	FALSE	FALSE	TRUE	FALSE	FALSE	4.7248	2.29236	1
11@102230050@+	FALSE	TRUE	FALSE	FALSE	FALSE	TRUE	FALSE	FALSE	4.92899	2.79448	1
1@213241994@+	FALSE	FALSE	FALSE	FALSE	FALSE	TRUE	FALSE	FALSE	5.96027	3.0552	1
1@226994083@-	FALSE	FALSE	FALSE	FALSE	FALSE	TRUE	FALSE	FALSE	4.48203	2.7885	1
1@212619525@+	FALSE	FALSE	FALSE	FALSE	FALSE	TRUE	FALSE	FALSE	5.78475	2.94342	1
1@20941855@-	FALSE	FALSE	FALSE	FALSE	FALSE	TRUE	FALSE	FALSE	5.41353	2.87361	1
1@212365092@-	FALSE	FALSE	FALSE	FALSE	FALSE	TRUE	FALSE	FALSE	5.77182	3.16107	1
1@212103006@+	FALSE	FALSE	FALSE	FALSE	FALSE	TRUE	FALSE	FALSE	5.27462	2.46561	1
1@211575865@-	FALSE	FALSE	FALSE	FALSE	FALSE	TRUE	FALSE	FALSE	5.58826	2.62471	1
1@211575422@-	FALSE	FALSE	FALSE	FALSE	FALSE	TRUE	FALSE	FALSE	5.34823	2.73596	1
11@10805961@-	FALSE	TRUE	FALSE	FALSE	FALSE	TRUE	FALSE	FALSE	5.04403	2.97696	1
1@20501135@-	FALSE	FALSE	FALSE	FALSE	FALSE	TRUE	FALSE	FALSE	5.93183	3.09192	1
1@207021568@-	FALSE	FALSE	FALSE	FALSE	FALSE	TRUE	FALSE	FALSE	5.63349	2.97226	1
1@204619397@-	FALSE	FALSE	FALSE	FALSE	FALSE	TRUE	FALSE	FALSE	4.9941	3.36469	1
1@204554613@+	FALSE	FALSE	FALSE	FALSE	FALSE	TRUE	FALSE	FALSE	5.78848	2.7341	1
1@20942060@-	FALSE	FALSE	FALSE	FALSE	FALSE	TRUE	FALSE	FALSE	5.27836	3.24705	1
1@229325151@-	FALSE	FALSE	FALSE	FALSE	FALSE	TRUE	FALSE	FALSE	5.19396	3.57845	1
1@229325174@-	FALSE	FALSE	FALSE	FALSE	FALSE	TRUE	FALSE	FALSE	4.9507	2.45545	1
1@229325179@-	FALSE	FALSE	FALSE	FALSE	FALSE	TRUE	FALSE	FALSE	4.95153	2.39127	1
10@77821983@-	FALSE	TRUE	FALSE	FALSE	FALSE	FALSE	FALSE	FALSE	5.64823	2.79803	1
1@236897724@+	FALSE	FALSE	FALSE	FALSE	FALSE	TRUE	FALSE	FALSE	4.97997	2.4115	1
10@78035589@+	FALSE	TRUE	FALSE	FALSE	FALSE	FALSE	FALSE	FALSE	4.2088	3.72722	1
1@235182490@-	FALSE	FALSE	FALSE	FALSE	FALSE	TRUE	FALSE	FALSE	4.6276	3.90623	1
1@235131758@-	FALSE	FALSE	FALSE	FALSE	FALSE	TRUE	FALSE	FALSE	4.58859	3.22513	1
1@235131731@-	FALSE	FALSE	FALSE	FALSE	FALSE	TRUE	FALSE	FALSE	5.13677	3.17839	1
10@87051251@-	FALSE	TRUE	FALSE	FALSE	FALSE	TRUE	FALSE	FALSE	5.07182	2.65832	1
1@234391508@-	FALSE	FALSE	FALSE	FALSE	FALSE	TRUE	FALSE	FALSE	5.93041	2.85469	1
1@23093600@-	FALSE	FALSE	FALSE	FALSE	FALSE	TRUE	FALSE	FALSE	5.03265	2.56811	1
10@89213678@-	FALSE	TRUE	FALSE	FALSE	FALSE	TRUE	FALSE	FALSE	5.06642	2.95314	1
10@89214113@-	FALSE	TRUE	FALSE	FALSE	FALSE	TRUE	FALSE	FALSE	4.94797	3.5875	1
10@89584364@-	FALSE	TRUE	FALSE	FALSE	FALSE	FALSE	FALSE	FALSE	5.94117	2.55049	1
1@233671687@+	FALSE	FALSE	FALSE	FALSE	FALSE	TRUE	FALSE	FALSE	4.89567	2.71546	1
1@233671677@+	FALSE	FALSE	FALSE	FALSE	FALSE	TRUE	FALSE	FALSE	5.04606	2.35496	1
1@233671674@+	FALSE	FALSE	FALSE	FALSE	FALSE	TRUE	FALSE	FALSE	5.61607	2.36902	1
1@233258199@-	FALSE	FALSE	FALSE	FALSE	FALSE	TRUE	FALSE	FALSE	4.94189	2.68605	1
1@231366291@-	FALSE	FALSE	FALSE	FALSE	FALSE	TRUE	FALSE	FALSE	4.9359	2.49585	1
1@231000359@+	FALSE	FALSE	FALSE	FALSE	FALSE	TRUE	FALSE	FALSE	5.30094	2.8283	1
1@229602619@-	FALSE	FALSE	FALSE	FALSE	FALSE	TRUE	FALSE	FALSE	5.10665	3.15235	1
1@229326972@-	FALSE	FALSE	FALSE	FALSE	FALSE	TRUE	FALSE	FALSE	5.04096	2.60924	1
1@229326969@-	FALSE	FALSE	FALSE	FALSE	FALSE	TRUE	FALSE	FALSE	4.99376	2.79287	1
1@229326959@-	FALSE	FALSE	FALSE	FALSE	FALSE	TRUE	FALSE	FALSE	4.51349	2.95894	1
1@229325376@-	FALSE	FALSE	FALSE	FALSE	FALSE	TRUE	FALSE	FALSE	4.68888	3.42121	1
1@241594254@-	FALSE	FALSE	FALSE	FALSE	FALSE	TRUE	FALSE	FALSE	5.84566	2.6933	1
11@112085275@-	FALSE	FALSE	FALSE	FALSE	FALSE	TRUE	FALSE	FALSE	4.45988	3.72034	1
12@71872081@+	FALSE	FALSE	FALSE	FALSE	FALSE	TRUE	FALSE	FALSE	4.52853	3.03502	1
12@62391314@+	FALSE	FALSE	FALSE	FALSE	FALSE	TRUE	FALSE	FALSE	5.27637	3.26439	1
17@40129324@+	FALSE	TRUE	TRUE	FALSE	FALSE	FALSE	FALSE	FALSE	5.30638	2.21063	1
17@40390111@-	FALSE	TRUE	FALSE	FALSE	FALSE	FALSE	FALSE	FALSE	5.54963	2.31381	1
17@40400252@-	FALSE	TRUE	FALSE	FALSE	FALSE	TRUE	FALSE	FALSE	6.0181	2.87204	1
17@40400030@-	FALSE	FALSE	FALSE	FALSE	FALSE	TRUE	FALSE	FALSE	4.37213	3.78297	1
17@35723699@+	FALSE	FALSE	FALSE	FALSE	FALSE	TRUE	FALSE	FALSE	5.64487	2.79596	1
17@27313207@+	FALSE	FALSE	FALSE	FALSE	FALSE	TRUE	FALSE	FALSE	5.64164	2.37922	1
17@6644403@-	FALSE	FALSE	FALSE	FALSE	FALSE	TRUE	FALSE	FALSE	4.9977	2.6353	1
17@3669540@+	FALSE	FALSE	FALSE	FALSE	FALSE	TRUE	FALSE	FALSE	4.51173	3.59978	1
16@69696439@+	FALSE	FALSE	FALSE	FALSE	FALSE	TRUE	FALSE	FALSE	5.16837	2.31372	1
16@56476142@+	FALSE	FALSE	FALSE	FALSE	FALSE	TRUE	FALSE	FALSE	4.60629	3.12245	1
17@39995254@+	FALSE	TRUE	FALSE	FALSE	FALSE	FALSE	FALSE	FALSE	5.09831	3.29019	1
16@11676645@+	FALSE	FALSE	FALSE	FALSE	FALSE	TRUE	FALSE	FALSE	5.64417	3.10009	1
14@102083093@-	FALSE	FALSE	FALSE	FALSE	FALSE	TRUE	FALSE	FALSE	5.25169	2.46994	1
17@42552747@-	FALSE	TRUE	FALSE	FALSE	FALSE	TRUE	FALSE	FALSE	5.96649	2.90673	1
14@75134716@-	FALSE	FALSE	FALSE	FALSE	FALSE	TRUE	FALSE	FALSE	5.50587	2.77663	1
17@42797884@-	FALSE	TRUE	TRUE	FALSE	TRUE	FALSE	FALSE	FALSE	6.05127	2.86037	1
14@50905411@-	FALSE	FALSE	FALSE	FALSE	FALSE	TRUE	FALSE	FALSE	5.41327	2.86184	1
14@34762087@-	FALSE	FALSE	FALSE	FALSE	FALSE	TRUE	FALSE	FALSE	5.57026	2.6141	1
14@22771617@+	FALSE	FALSE	FALSE	FALSE	FALSE	TRUE	FALSE	FALSE	6.28776	2.87877	1
17@43002889@+	FALSE	TRUE	FALSE	FALSE	FALSE	TRUE	FALSE	FALSE	5.5379	3.3578	1
14@21234198@-	FALSE	FALSE	FALSE	FALSE	FALSE	TRUE	FALSE	FALSE	4.65158	3.55228	1
13@102766417@-	FALSE	FALSE	FALSE	FALSE	FALSE	TRUE	FALSE	FALSE	5.0605	3.60351	1
15@66548614@+	FALSE	FALSE	FALSE	FALSE	FALSE	TRUE	FALSE	FALSE	4.79065	3.85442	1
13@72759785@-	FALSE	FALSE	FALSE	FALSE	FALSE	TRUE	FALSE	FALSE	6.13085	2.76014	1
18@35710253@+	FALSE	FALSE	FALSE	FALSE	FALSE	TRUE	FALSE	FALSE	5.97848	3.13725	1
17@38850453@-	FALSE	TRUE	FALSE	FALSE	FALSE	TRUE	FALSE	FALSE	5.25939	3.31155	1
17@17202651@-	FALSE	TRUE	FALSE	FALSE	FALSE	FALSE	FALSE	FALSE	6.56848	2.56182	1
22@20952744@+	FALSE	FALSE	FALSE	FALSE	FALSE	TRUE	FALSE	FALSE	5.45088	2.78929	1
21@45295718@+	FALSE	FALSE	FALSE	FALSE	FALSE	TRUE	FALSE	FALSE	4.8442	3.21885	1
17@17260407@-	FALSE	TRUE	FALSE	FALSE	FALSE	FALSE	FALSE	FALSE	4.67715	3.1878	1
21@26022037@-	FALSE	FALSE	FALSE	FALSE	FALSE	TRUE	FALSE	FALSE	4.44461	3.57641	1
20@47210063@-	FALSE	FALSE	FALSE	FALSE	FALSE	TRUE	FALSE	FALSE	5.38152	2.92375	1
20@21389629@+	FALSE	FALSE	FALSE	FALSE	FALSE	TRUE	FALSE	FALSE	5.86527	2.86289	1
17@2043226@+	FALSE	TRUE	TRUE	FALSE	FALSE	TRUE	FALSE	TRUE	5.29142	3.32062	1
20@17947596@-	FALSE	FALSE	FALSE	FALSE	FALSE	TRUE	FALSE	FALSE	5.06172	2.98849	1
2@235055376@+	FALSE	FALSE	FALSE	FALSE	FALSE	TRUE	FALSE	FALSE	5.06287	2.76064	1
19@3980065@-	FALSE	FALSE	FALSE	FALSE	FALSE	TRUE	FALSE	FALSE	6.16432	2.70144	1
2@176337554@+	FALSE	FALSE	FALSE	FALSE	FALSE	TRUE	FALSE	FALSE	4.77728	3.54734	1
2@169808518@+	FALSE	FALSE	FALSE	FALSE	FALSE	TRUE	FALSE	FALSE	4.86464	2.48238	1
2@158681211@+	FALSE	FALSE	FALSE	FALSE	FALSE	TRUE	FALSE	FALSE	4.57294	2.98788	1
17@28592777@-	FALSE	TRUE	FALSE	FALSE	FALSE	TRUE	FALSE	FALSE	5.06889	3.0435	1
2@67404094@+	FALSE	FALSE	FALSE	FALSE	FALSE	TRUE	FALSE	FALSE	5.53324	2.54291	1
2@64552265@+	FALSE	FALSE	FALSE	FALSE	FALSE	TRUE	FALSE	FALSE	5.7917	2.76265	1
2@43223992@-	FALSE	FALSE	FALSE	FALSE	FALSE	TRUE	FALSE	FALSE	5.16857	2.21017	1
2@37248494@+	FALSE	FALSE	FALSE	FALSE	FALSE	TRUE	FALSE	FALSE	6.06128	2.8156	1
2@37228228@-	FALSE	FALSE	FALSE	FALSE	FALSE	TRUE	FALSE	FALSE	5.08045	3.14506	1
2@37227688@-	FALSE	FALSE	FALSE	FALSE	FALSE	TRUE	FALSE	FALSE	4.87148	3.20331	1
17@38850450@-	FALSE	TRUE	FALSE	FALSE	FALSE	FALSE	FALSE	FALSE	5.91897	2.51612	1
2@171983239@+	FALSE	FALSE	FALSE	FALSE	FALSE	TRUE	FALSE	FALSE	4.89118	3.49693	1
13@50012803@+	FALSE	FALSE	FALSE	FALSE	FALSE	TRUE	FALSE	FALSE	5.61969	2.75023	1
13@45340046@-	FALSE	FALSE	FALSE	FALSE	FALSE	TRUE	FALSE	FALSE	5.723	2.64302	1
12@122232226@-	FALSE	FALSE	FALSE	FALSE	FALSE	TRUE	FALSE	FALSE	5.23098	3.15459	1
1@160289906@-	FALSE	FALSE	FALSE	FALSE	FALSE	TRUE	FALSE	FALSE	5.9228	2.60898	1
1@155738419@+	FALSE	FALSE	FALSE	FALSE	FALSE	TRUE	FALSE	FALSE	4.91141	3.44051	1
1@153645308@+	FALSE	FALSE	FALSE	FALSE	FALSE	TRUE	FALSE	FALSE	6.05008	2.93501	1
1@89935146@+	FALSE	FALSE	FALSE	FALSE	FALSE	TRUE	FALSE	FALSE	6.27176	2.80855	1
1@89934792@+	FALSE	FALSE	FALSE	FALSE	FALSE	TRUE	FALSE	FALSE	5.74743	3.07252	1
1@53766304@-	FALSE	FALSE	FALSE	FALSE	FALSE	TRUE	FALSE	FALSE	5.49748	3.44775	1
1@44776718@+	FALSE	FALSE	FALSE	FALSE	FALSE	TRUE	FALSE	FALSE	4.35778	3.245	1
17@5474326@-	FALSE	TRUE	FALSE	FALSE	FALSE	TRUE	FALSE	FALSE	5.38598	2.58837	1
1@35188027@-	FALSE	FALSE	FALSE	FALSE	FALSE	TRUE	FALSE	FALSE	4.86597	3.10025	1
X@7050087@-	FALSE	FALSE	FALSE	FALSE	FALSE	TRUE	FALSE	FALSE	4.8534	3.17847	1
17@50752522@+	FALSE	TRUE	FALSE	FALSE	FALSE	TRUE	FALSE	FALSE	5.99209	2.84848	1
X@56565625@+	FALSE	FALSE	FALSE	FALSE	FALSE	TRUE	FALSE	FALSE	5.7113	2.76289	1
X@47058373@+	FALSE	FALSE	FALSE	FALSE	FALSE	TRUE	FALSE	FALSE	4.98822	2.86313	1
17@60513463@+	FALSE	TRUE	FALSE	FALSE	FALSE	FALSE	FALSE	FALSE	4.8974	3.21788	1
X@45070060@+	FALSE	FALSE	FALSE	FALSE	FALSE	TRUE	FALSE	FALSE	5.48146	3.2204	1
X@41123597@+	FALSE	FALSE	FALSE	FALSE	FALSE	TRUE	FALSE	FALSE	5.32016	2.93352	1
X@40073760@-	FALSE	FALSE	FALSE	FALSE	FALSE	TRUE	FALSE	FALSE	5.41332	2.75014	1
X@30855233@-	FALSE	FALSE	FALSE	FALSE	FALSE	TRUE	FALSE	FALSE	5.42469	2.58596	1
17@715258@+	FALSE	TRUE	FALSE	FALSE	FALSE	FALSE	FALSE	FALSE	4.34633	3.75813	1
1@75740092@+	FALSE	TRUE	FALSE	FALSE	FALSE	FALSE	FALSE	FALSE	5.01613	2.81361	1
X@106942831@-	FALSE	FALSE	FALSE	FALSE	FALSE	TRUE	FALSE	FALSE	4.562	3.13382	1
9@86353031@-	FALSE	FALSE	FALSE	FALSE	FALSE	TRUE	FALSE	FALSE	4.62526	2.81272	1
17@59682771@+	FALSE	TRUE	FALSE	FALSE	FALSE	TRUE	FALSE	FALSE	5.18206	2.90701	1
1@179865597@-	FALSE	FALSE	FALSE	FALSE	FALSE	TRUE	FALSE	FALSE	4.7155	3.15475	1
1@214644905@+	FALSE	FALSE	FALSE	FALSE	FALSE	TRUE	FALSE	FALSE	5.37993	3.31465	1
1@214656965@+	FALSE	FALSE	FALSE	FALSE	FALSE	TRUE	FALSE	FALSE	5.10554	2.71943	1
12@121328433@-	FALSE	FALSE	FALSE	FALSE	FALSE	TRUE	FALSE	FALSE	5.07473	2.65076	1
12@102148318@+	FALSE	FALSE	FALSE	FALSE	FALSE	TRUE	FALSE	FALSE	5.55041	2.84571	1
12@64431561@+	FALSE	FALSE	FALSE	FALSE	FALSE	TRUE	FALSE	FALSE	5.88636	2.57284	1
11@94181537@+	FALSE	FALSE	FALSE	FALSE	FALSE	TRUE	FALSE	FALSE	5.41875	2.58062	1
11@64765364@-	FALSE	FALSE	FALSE	FALSE	FALSE	TRUE	FALSE	FALSE	4.71373	3.54194	1
11@59125392@+	FALSE	FALSE	FALSE	FALSE	FALSE	TRUE	FALSE	FALSE	5.25087	2.58143	1
11@47425194@-	FALSE	FALSE	FALSE	FALSE	FALSE	TRUE	FALSE	FALSE	4.36448	3.2556	1
11@34092022@+	FALSE	FALSE	FALSE	FALSE	FALSE	TRUE	FALSE	FALSE	4.68704	3.13641	1
11@27499461@-	FALSE	FALSE	FALSE	FALSE	FALSE	TRUE	FALSE	FALSE	4.90536	3.13372	1
10@119575589@-	FALSE	FALSE	FALSE	FALSE	FALSE	TRUE	FALSE	FALSE	4.72163	3.14702	1
10@119073870@-	FALSE	FALSE	FALSE	FALSE	FALSE	TRUE	FALSE	FALSE	5.32184	2.44077	1
10@100364611@+	FALSE	FALSE	FALSE	FALSE	FALSE	TRUE	FALSE	FALSE	4.69987	3.57595	1
10@100151826@-	FALSE	FALSE	FALSE	FALSE	FALSE	TRUE	FALSE	FALSE	6.28079	2.91382	1
10@100152264@-	FALSE	FALSE	FALSE	FALSE	FALSE	TRUE	FALSE	FALSE	6.15081	3.00522	1
10@98208382@+	FALSE	FALSE	FALSE	FALSE	FALSE	TRUE	FALSE	FALSE	5.40776	2.66623	1
10@96160617@+	FALSE	FALSE	FALSE	FALSE	FALSE	TRUE	FALSE	FALSE	5.40909	2.58789	1
10@78035705@+	FALSE	FALSE	FALSE	FALSE	FALSE	TRUE	FALSE	FALSE	5.16207	3.34569	1
17@49404437@-	FALSE	TRUE	FALSE	FALSE	FALSE	FALSE	FALSE	FALSE	4.8758	3.658	1
10@12028795@-	FALSE	FALSE	FALSE	FALSE	FALSE	TRUE	FALSE	FALSE	5.96426	2.77626	1
1@241594038@-	FALSE	FALSE	FALSE	FALSE	FALSE	TRUE	FALSE	FALSE	6.09807	2.86922	1
1@235131896@-	FALSE	FALSE	FALSE	FALSE	FALSE	TRUE	FALSE	FALSE	5.75945	2.5216	1
17@50383068@-	FALSE	TRUE	FALSE	FALSE	FALSE	FALSE	FALSE	FALSE	5.84562	3.14025	1
1@214657094@+	FALSE	FALSE	FALSE	FALSE	FALSE	TRUE	FALSE	FALSE	5.00557	3.7125	1
22@30971668@+	FALSE	FALSE	FALSE	FALSE	FALSE	TRUE	FALSE	FALSE	4.39516	3.54552	1
3@41239824@+	FALSE	FALSE	FALSE	FALSE	FALSE	TRUE	FALSE	FALSE	5.16511	2.4866	1
3@45547629@+	FALSE	FALSE	FALSE	FALSE	FALSE	TRUE	FALSE	FALSE	5.43562	3.12757	1
3@112345151@+	FALSE	FALSE	FALSE	FALSE	FALSE	TRUE	FALSE	FALSE	5.23398	3.37831	1
1@12276086@+	FALSE	FALSE	FALSE	FALSE	FALSE	TRUE	FALSE	FALSE	4.70214	3.55197	1
2@119372281@+	FALSE	FALSE	FALSE	FALSE	FALSE	TRUE	FALSE	FALSE	4.2853	2.89568	1
15@101178061@-	FALSE	FALSE	FALSE	FALSE	FALSE	TRUE	FALSE	FALSE	4.57471	3.29863	1
13@113263844@+	FALSE	FALSE	FALSE	FALSE	FALSE	TRUE	FALSE	FALSE	5.55728	3.14097	1
12@911135@+	FALSE	FALSE	FALSE	FALSE	FALSE	TRUE	FALSE	FALSE	5.6813	2.51472	1
16@70325630@+	FALSE	TRUE	FALSE	FALSE	FALSE	FALSE	FALSE	FALSE	5.46853	3.07402	1
X@103676945@-	FALSE	FALSE	FALSE	FALSE	FALSE	TRUE	FALSE	FALSE	5.4414	2.71504	1
5@66054303@+	FALSE	FALSE	FALSE	FALSE	FALSE	TRUE	FALSE	FALSE	4.85636	3.53554	1
16@70572037@+	FALSE	TRUE	FALSE	FALSE	FALSE	TRUE	FALSE	FALSE	5.7702	3.14527	1
22@40323462@+	FALSE	FALSE	FALSE	FALSE	FALSE	TRUE	FALSE	FALSE	5.29251	2.83917	1
1@15930478@+	FALSE	FALSE	FALSE	FALSE	FALSE	TRUE	FALSE	FALSE	4.3893	3.9217	1
2@63607093@+	FALSE	FALSE	FALSE	FALSE	FALSE	TRUE	FALSE	FALSE	6.217	2.92026	1
9@78266901@+	FALSE	FALSE	FALSE	FALSE	FALSE	TRUE	FALSE	FALSE	5.71288	2.75347	1
19@36238084@+	FALSE	FALSE	FALSE	FALSE	FALSE	TRUE	FALSE	FALSE	5.55298	2.66514	1
19@36237634@+	FALSE	FALSE	FALSE	FALSE	FALSE	TRUE	FALSE	FALSE	4.21074	3.0854	1
15@78548875@+	FALSE	FALSE	FALSE	FALSE	FALSE	TRUE	FALSE	FALSE	5.28129	2.74504	1
11@10852980@-	FALSE	FALSE	FALSE	FALSE	FALSE	TRUE	FALSE	FALSE	5.41133	2.46208	1
1@95244516@+	FALSE	FALSE	FALSE	FALSE	FALSE	TRUE	FALSE	FALSE	6.23736	2.80937	1
1@93136837@+	FALSE	FALSE	FALSE	FALSE	FALSE	TRUE	FALSE	FALSE	4.8408	3.20327	1
X@75299815@+	FALSE	FALSE	FALSE	FALSE	FALSE	TRUE	FALSE	FALSE	4.54838	3.40446	1
X@46473388@+	FALSE	FALSE	FALSE	FALSE	FALSE	TRUE	FALSE	FALSE	6.40424	2.56247	1
1@67411296@-	FALSE	TRUE	FALSE	FALSE	FALSE	TRUE	FALSE	FALSE	6.08495	2.89986	1
19@56377516@+	FALSE	FALSE	FALSE	FALSE	FALSE	TRUE	FALSE	FALSE	6.49776	2.57279	1
16@69118311@-	FALSE	TRUE	FALSE	FALSE	FALSE	FALSE	FALSE	FALSE	5.0208	3.36418	1
1@32680239@+	FALSE	FALSE	FALSE	FALSE	FALSE	TRUE	FALSE	FALSE	5.62657	2.59975	1
1@67413026@-	FALSE	FALSE	FALSE	FALSE	FALSE	TRUE	FALSE	FALSE	5.3802	3.04254	1
13@48258906@+	FALSE	FALSE	FALSE	FALSE	FALSE	TRUE	FALSE	FALSE	5.05141	3.70787	1
12@123586920@+	FALSE	FALSE	FALSE	FALSE	FALSE	TRUE	FALSE	FALSE	4.6699	3.56501	1
12@122521412@-	FALSE	FALSE	FALSE	FALSE	FALSE	TRUE	FALSE	FALSE	4.45648	2.86351	1
12@121240539@-	FALSE	FALSE	FALSE	FALSE	FALSE	TRUE	FALSE	FALSE	5.39866	2.663	1
16@56837702@+	FALSE	TRUE	FALSE	FALSE	FALSE	TRUE	FALSE	FALSE	5.22397	3.2766	1
12@96223720@+	FALSE	FALSE	FALSE	FALSE	FALSE	TRUE	FALSE	FALSE	4.91662	2.41329	1
16@58113741@-	FALSE	TRUE	FALSE	FALSE	FALSE	TRUE	FALSE	FALSE	5.41969	3.52318	1
12@30630616@-	FALSE	FALSE	FALSE	FALSE	FALSE	TRUE	FALSE	FALSE	4.64475	3.56812	1
11@90202429@-	FALSE	FALSE	FALSE	FALSE	FALSE	TRUE	FALSE	FALSE	4.63601	2.89673	1
11@61446007@+	FALSE	FALSE	FALSE	FALSE	FALSE	TRUE	FALSE	FALSE	5.47517	2.42463	1
11@60851006@+	FALSE	FALSE	FALSE	FALSE	FALSE	TRUE	FALSE	TRUE	5.21238	3.58192	1
11@32933577@+	FALSE	FALSE	FALSE	FALSE	FALSE	TRUE	FALSE	FALSE	5.45293	2.83592	1
11@27350428@-	FALSE	FALSE	FALSE	FALSE	FALSE	TRUE	FALSE	FALSE	5.39765	2.57849	1
10@119050581@-	FALSE	FALSE	FALSE	FALSE	FALSE	TRUE	FALSE	FALSE	4.84235	3.07381	1
10@68337973@+	FALSE	FALSE	FALSE	FALSE	FALSE	TRUE	FALSE	FALSE	4.68103	3.35188	1
10@16593443@-	FALSE	FALSE	FALSE	FALSE	FALSE	TRUE	FALSE	FALSE	4.9435	3.3689	1
1@241593926@-	FALSE	FALSE	FALSE	FALSE	FALSE	TRUE	FALSE	FALSE	5.86733	2.9149	1
1@235223248@-	FALSE	FALSE	FALSE	FALSE	FALSE	TRUE	FALSE	FALSE	5.64797	3.14144	1
1@234383801@+	FALSE	FALSE	FALSE	FALSE	FALSE	TRUE	FALSE	FALSE	5.93907	2.75862	1
1@212995131@-	FALSE	FALSE	FALSE	FALSE	FALSE	TRUE	FALSE	FALSE	6.21136	2.76282	1
1@209782928@-	FALSE	FALSE	FALSE	FALSE	FALSE	TRUE	FALSE	FALSE	5.07901	3.26551	1
1@186327466@-	FALSE	FALSE	FALSE	FALSE	FALSE	TRUE	FALSE	FALSE	4.3562	3.28504	1
1@155853710@-	FALSE	FALSE	FALSE	FALSE	FALSE	TRUE	FALSE	FALSE	5.20965	2.53284	1
9@137242802@+	FALSE	FALSE	FALSE	FALSE	FALSE	TRUE	FALSE	FALSE	5.20181	2.93833	1
9@71973268@+	FALSE	FALSE	FALSE	FALSE	FALSE	TRUE	FALSE	FALSE	5.11029	3.2622	1
9@135120266@+	FALSE	FALSE	FALSE	FALSE	FALSE	TRUE	FALSE	FALSE	4.86211	2.44557	1
8@100703305@-	FALSE	FALSE	FALSE	FALSE	FALSE	TRUE	FALSE	FALSE	6.25521	2.86022	1
5@138556005@-	FALSE	FALSE	FALSE	FALSE	FALSE	TRUE	FALSE	FALSE	4.57962	2.81517	1
5@134899818@+	FALSE	FALSE	FALSE	FALSE	FALSE	TRUE	FALSE	FALSE	6.06841	3.04933	1
5@131359305@+	FALSE	FALSE	FALSE	FALSE	FALSE	TRUE	FALSE	FALSE	4.9521	2.41369	1
16@67610902@+	FALSE	FALSE	TRUE	FALSE	FALSE	FALSE	FALSE	FALSE	4.38964	3.40242	1
5@83520181@+	FALSE	FALSE	FALSE	FALSE	FALSE	TRUE	FALSE	FALSE	4.33508	3.88972	1
5@82276093@-	FALSE	FALSE	FALSE	FALSE	FALSE	TRUE	FALSE	FALSE	5.30676	3.33351	1
5@55167128@+	FALSE	FALSE	FALSE	FALSE	FALSE	TRUE	FALSE	FALSE	4.34486	3.46709	1
5@44815254@+	FALSE	FALSE	FALSE	FALSE	FALSE	TRUE	FALSE	FALSE	5.25635	3.00872	1
5@31538496@+	FALSE	FALSE	FALSE	FALSE	FALSE	TRUE	FALSE	FALSE	4.82398	3.65906	1
4@182793775@+	FALSE	FALSE	FALSE	FALSE	FALSE	TRUE	FALSE	FALSE	5.21641	2.7228	1
5@146510506@+	FALSE	FALSE	FALSE	FALSE	FALSE	TRUE	FALSE	FALSE	5.29683	3.6204	1
16@90036534@+	FALSE	TRUE	FALSE	FALSE	FALSE	FALSE	FALSE	FALSE	4.60248	2.24584	1
4@75812291@+	FALSE	FALSE	FALSE	FALSE	FALSE	TRUE	FALSE	FALSE	5.5378	2.73733	1
4@56502706@+	FALSE	FALSE	FALSE	FALSE	FALSE	TRUE	FALSE	FALSE	5.57178	3.34712	1
4@25929389@+	FALSE	FALSE	FALSE	FALSE	FALSE	TRUE	FALSE	FALSE	5.54829	2.77852	1
4@17804593@-	FALSE	FALSE	FALSE	FALSE	FALSE	TRUE	FALSE	FALSE	4.42936	3.456	1
3@179618478@+	FALSE	FALSE	FALSE	FALSE	FALSE	TRUE	FALSE	FALSE	5.79677	2.76399	1
3@160433756@+	FALSE	FALSE	FALSE	FALSE	FALSE	TRUE	FALSE	FALSE	4.8628	2.70449	1
3@160417941@+	FALSE	FALSE	FALSE	FALSE	FALSE	TRUE	FALSE	FALSE	5.61219	2.58465	1
3@149966216@-	FALSE	FALSE	FALSE	FALSE	FALSE	TRUE	FALSE	FALSE	5.27851	2.84279	1
3@136330027@+	FALSE	FALSE	FALSE	FALSE	FALSE	TRUE	FALSE	FALSE	5.60954	2.40945	1
3@120601147@+	FALSE	FALSE	FALSE	FALSE	FALSE	TRUE	FALSE	FALSE	5.65834	2.67625	1
4@77034691@+	FALSE	FALSE	FALSE	FALSE	FALSE	TRUE	FALSE	FALSE	5.02259	2.82891	1
5@171400911@+	FALSE	FALSE	FALSE	FALSE	FALSE	TRUE	FALSE	FALSE	4.53402	2.43803	1
5@181238201@-	FALSE	FALSE	FALSE	FALSE	FALSE	TRUE	FALSE	FALSE	5.43199	2.71847	1
6@18225365@-	FALSE	FALSE	FALSE	FALSE	FALSE	TRUE	FALSE	FALSE	5.32706	2.81877	1
8@100712676@-	FALSE	FALSE	FALSE	FALSE	FALSE	TRUE	FALSE	FALSE	5.04862	2.79584	1
8@93735441@-	FALSE	FALSE	FALSE	FALSE	FALSE	TRUE	FALSE	FALSE	5.54253	2.85108	1
8@52656253@-	FALSE	FALSE	FALSE	FALSE	FALSE	TRUE	FALSE	FALSE	5.33045	3.13908	1
8@38991140@-	FALSE	FALSE	FALSE	FALSE	FALSE	TRUE	FALSE	FALSE	4.66414	2.8882	1
7@149004164@-	FALSE	FALSE	FALSE	FALSE	FALSE	TRUE	FALSE	FALSE	4.37755	3.04232	1
7@148800645@+	FALSE	FALSE	FALSE	FALSE	FALSE	TRUE	FALSE	FALSE	5.32526	2.32209	1
7@135929788@-	FALSE	FALSE	FALSE	FALSE	FALSE	TRUE	FALSE	FALSE	4.95961	2.5648	1
7@131500659@-	FALSE	FALSE	FALSE	FALSE	FALSE	TRUE	FALSE	FALSE	5.37824	3.11038	1
7@131500747@-	FALSE	FALSE	FALSE	FALSE	FALSE	TRUE	FALSE	FALSE	5.05756	3.33632	1
7@105457391@-	FALSE	FALSE	FALSE	FALSE	FALSE	TRUE	FALSE	FALSE	5.59786	2.75655	1
7@100706949@+	FALSE	FALSE	FALSE	FALSE	FALSE	TRUE	FALSE	FALSE	5.92255	3.05845	1
7@42917574@-	FALSE	FALSE	FALSE	FALSE	FALSE	TRUE	FALSE	FALSE	5.76926	2.45349	1
7@39988002@+	FALSE	FALSE	FALSE	FALSE	FALSE	TRUE	FALSE	FALSE	4.96018	2.37731	1
7@6403154@+	FALSE	FALSE	FALSE	FALSE	FALSE	TRUE	FALSE	FALSE	5.20714	3.49545	1
6@31835195@+	FALSE	FALSE	FALSE	FALSE	FALSE	TRUE	FALSE	FALSE	4.79218	3.26772	1
6@159779093@-	FALSE	FALSE	FALSE	FALSE	FALSE	TRUE	FALSE	FALSE	6.11019	2.91816	1
6@57184163@+	FALSE	FALSE	FALSE	FALSE	FALSE	TRUE	FALSE	FALSE	5.31356	2.71004	1
6@44446657@+	FALSE	FALSE	FALSE	FALSE	FALSE	TRUE	FALSE	FALSE	4.75176	3.37255	1
6@38677254@-	FALSE	FALSE	FALSE	FALSE	FALSE	TRUE	FALSE	FALSE	5.26253	2.94137	1
6@37374687@+	FALSE	FALSE	FALSE	FALSE	FALSE	TRUE	FALSE	FALSE	5.23842	3.17878	1
6@31860215@-	FALSE	FALSE	FALSE	FALSE	FALSE	TRUE	FALSE	FALSE	4.66437	2.34944	1
6@26546111@+	FALSE	FALSE	FALSE	FALSE	FALSE	TRUE	FALSE	FALSE	5.74414	3.18101	1
16@89518240@+	FALSE	TRUE	TRUE	FALSE	FALSE	FALSE	FALSE	FALSE	5.63648	2.58348	1
9@135120260@+	FALSE	FALSE	FALSE	FALSE	FALSE	TRUE	FALSE	FALSE	5.57534	2.81566	1
9@35737241@-	FALSE	FALSE	FALSE	FALSE	FALSE	TRUE	FALSE	FALSE	4.98312	2.92655	1
17@792333@+	FALSE	TRUE	FALSE	FALSE	FALSE	FALSE	FALSE	FALSE	4.6823	2.82193	1
9@34635458@-	FALSE	FALSE	FALSE	FALSE	FALSE	TRUE	FALSE	FALSE	4.88467	3.37314	1
4@38697147@+	FALSE	FALSE	FALSE	FALSE	FALSE	TRUE	FALSE	FALSE	6.01443	2.98171	1
4@2232076@-	FALSE	FALSE	FALSE	FALSE	FALSE	TRUE	FALSE	FALSE	4.72926	2.73294	1
4@186588852@-	FALSE	FALSE	FALSE	FALSE	FALSE	TRUE	FALSE	FALSE	5.04349	2.67112	1
4@183510909@+	FALSE	FALSE	FALSE	FALSE	FALSE	TRUE	FALSE	FALSE	5.2799	3.54178	1
4@169720323@+	FALSE	FALSE	FALSE	FALSE	FALSE	TRUE	FALSE	FALSE	4.72187	3.78855	1
19@13778439@+	FALSE	TRUE	FALSE	FALSE	FALSE	TRUE	FALSE	FALSE	5.845	3.22491	1
4@165322098@+	FALSE	FALSE	FALSE	FALSE	FALSE	TRUE	FALSE	FALSE	6.09809	2.97019	1
19@1434973@+	FALSE	TRUE	FALSE	FALSE	FALSE	TRUE	FALSE	FALSE	5.03512	3.81641	1
4@139889660@-	FALSE	FALSE	FALSE	FALSE	FALSE	TRUE	FALSE	FALSE	5.69745	2.76102	1
4@119298698@-	FALSE	FALSE	FALSE	FALSE	FALSE	TRUE	FALSE	FALSE	5.31965	3.13324	1
4@56931669@+	FALSE	FALSE	FALSE	FALSE	FALSE	TRUE	FALSE	FALSE	5.4248	2.83246	1
4@112278181@-	FALSE	FALSE	FALSE	FALSE	FALSE	TRUE	FALSE	FALSE	5.46155	2.9177	1
3@69965043@+	FALSE	FALSE	FALSE	FALSE	FALSE	TRUE	FALSE	FALSE	4.44342	2.62852	1
3@58293743@+	FALSE	FALSE	FALSE	FALSE	FALSE	TRUE	FALSE	FALSE	4.54606	2.39835	1
3@196943400@+	FALSE	FALSE	FALSE	FALSE	FALSE	TRUE	FALSE	FALSE	5.16178	2.86105	1
3@196939349@-	FALSE	FALSE	FALSE	FALSE	FALSE	TRUE	FALSE	FALSE	4.86985	3.10656	1
3@196472484@-	FALSE	FALSE	FALSE	FALSE	FALSE	TRUE	FALSE	FALSE	4.29882	3.27685	1
3@196238573@-	FALSE	FALSE	FALSE	FALSE	FALSE	TRUE	FALSE	FALSE	4.62444	3.39977	1
3@196237841@-	FALSE	FALSE	FALSE	FALSE	FALSE	TRUE	FALSE	FALSE	4.25875	3.89317	1
3@195069307@-	FALSE	FALSE	FALSE	FALSE	FALSE	TRUE	FALSE	FALSE	5.46133	2.81083	1
3@185491578@-	FALSE	FALSE	FALSE	FALSE	FALSE	TRUE	FALSE	FALSE	5.33499	3.25661	1
19@17943598@+	FALSE	TRUE	FALSE	FALSE	FALSE	TRUE	FALSE	FALSE	4.25843	3.41307	1
1@91020918@-	FALSE	TRUE	FALSE	FALSE	FALSE	FALSE	FALSE	FALSE	5.55664	2.83051	1
4@7030531@+	FALSE	FALSE	FALSE	FALSE	FALSE	TRUE	FALSE	FALSE	5.07025	2.36376	1
4@7060729@-	FALSE	FALSE	FALSE	FALSE	FALSE	TRUE	FALSE	FALSE	4.82153	3.39782	1
4@73091572@-	FALSE	FALSE	FALSE	FALSE	FALSE	TRUE	FALSE	FALSE	5.16865	2.43647	1
5@68298275@+	FALSE	FALSE	FALSE	FALSE	FALSE	TRUE	FALSE	FALSE	6.09275	2.81492	1
5@61544260@+	FALSE	FALSE	FALSE	FALSE	FALSE	TRUE	FALSE	FALSE	5.86229	2.56827	1
1@87344983@+	FALSE	TRUE	TRUE	FALSE	FALSE	TRUE	FALSE	FALSE	4.59639	3.18753	1
5@55283461@-	FALSE	FALSE	FALSE	FALSE	FALSE	TRUE	FALSE	FALSE	4.91451	2.80833	1
5@39372449@-	FALSE	FALSE	FALSE	FALSE	FALSE	TRUE	FALSE	FALSE	5.33532	2.9265	1
5@34925465@+	FALSE	FALSE	FALSE	FALSE	FALSE	TRUE	FALSE	FALSE	5.17652	2.79387	1
5@32126489@-	FALSE	FALSE	FALSE	FALSE	FALSE	TRUE	FALSE	FALSE	4.71346	2.41803	1
19@10116955@-	FALSE	TRUE	FALSE	FALSE	FALSE	TRUE	FALSE	FALSE	4.69226	3.74265	1
5@157805986@-	FALSE	FALSE	FALSE	FALSE	FALSE	TRUE	FALSE	FALSE	5.07915	3.25154	1
19@10486569@-	FALSE	TRUE	TRUE	FALSE	FALSE	TRUE	FALSE	FALSE	5.26302	3.27054	1
19@10553882@-	FALSE	TRUE	FALSE	FALSE	FALSE	TRUE	FALSE	FALSE	6.15463	2.6736	1
19@10684819@+	FALSE	TRUE	FALSE	FALSE	FALSE	FALSE	FALSE	TRUE	4.44942	3.62662	1
5@146510748@+	FALSE	FALSE	FALSE	FALSE	FALSE	TRUE	FALSE	FALSE	4.4889	3.09176	1
5@143400563@-	FALSE	FALSE	FALSE	FALSE	FALSE	TRUE	FALSE	FALSE	5.0929	3.51149	1
5@138468120@+	FALSE	FALSE	FALSE	FALSE	FALSE	TRUE	FALSE	FALSE	4.88092	2.68454	1
19@11061933@+	FALSE	TRUE	FALSE	FALSE	FALSE	TRUE	FALSE	FALSE	5.69867	2.54639	1
5@126604099@+	FALSE	FALSE	FALSE	FALSE	FALSE	TRUE	FALSE	FALSE	4.15731	2.87662	1
5@119393374@+	FALSE	FALSE	FALSE	FALSE	FALSE	TRUE	FALSE	FALSE	4.38423	3.75013	1
5@112841533@+	FALSE	FALSE	FALSE	FALSE	FALSE	TRUE	FALSE	FALSE	5.02471	2.33173	1
5@1052353@-	FALSE	FALSE	FALSE	FALSE	FALSE	TRUE	FALSE	FALSE	4.68374	2.70265	1
4@87135946@+	FALSE	FALSE	FALSE	FALSE	FALSE	TRUE	FALSE	FALSE	4.85201	3.80526	1
19@1274070@-	FALSE	TRUE	FALSE	FALSE	FALSE	FALSE	FALSE	FALSE	4.96024	2.29243	1
4@82894515@-	FALSE	FALSE	FALSE	FALSE	FALSE	TRUE	FALSE	FALSE	4.67047	2.57759	1
3@182945046@-	FALSE	FALSE	FALSE	FALSE	FALSE	TRUE	FALSE	FALSE	5.14882	2.5315	1
5@78488769@-	FALSE	FALSE	FALSE	FALSE	FALSE	TRUE	FALSE	FALSE	4.49042	3.35125	1
3@179334029@+	FALSE	FALSE	FALSE	FALSE	FALSE	TRUE	FALSE	FALSE	5.36621	3.55003	1
3@170359974@+	FALSE	FALSE	FALSE	FALSE	FALSE	TRUE	FALSE	FALSE	5.74644	2.88088	1
22@41178416@+	FALSE	FALSE	FALSE	FALSE	FALSE	TRUE	FALSE	FALSE	5.06625	2.72475	1
22@35658767@+	FALSE	FALSE	FALSE	FALSE	FALSE	TRUE	FALSE	FALSE	4.7351	3.95515	1
22@30977806@+	FALSE	FALSE	FALSE	FALSE	FALSE	TRUE	FALSE	FALSE	5.82057	2.86291	1
22@26526168@-	FALSE	FALSE	FALSE	FALSE	FALSE	TRUE	FALSE	FALSE	5.26382	3.05387	1
22@20953444@+	FALSE	FALSE	FALSE	FALSE	FALSE	TRUE	FALSE	FALSE	4.64042	2.26984	1
22@20953432@+	FALSE	FALSE	FALSE	FALSE	FALSE	TRUE	FALSE	FALSE	4.61007	2.26776	1
21@42296394@+	FALSE	FALSE	FALSE	FALSE	FALSE	TRUE	FALSE	FALSE	5.26103	2.95603	1
19@34686029@+	FALSE	TRUE	FALSE	FALSE	FALSE	TRUE	FALSE	FALSE	5.34817	3.04872	1
19@3535233@+	FALSE	TRUE	FALSE	FALSE	FALSE	FALSE	FALSE	FALSE	4.5411	2.54389	1
21@41276479@+	FALSE	FALSE	FALSE	FALSE	FALSE	TRUE	FALSE	FALSE	4.59312	3.75274	1
22@41529013@-	FALSE	FALSE	FALSE	FALSE	FALSE	TRUE	FALSE	FALSE	4.95123	2.6529	1
21@34095046@+	FALSE	FALSE	FALSE	FALSE	FALSE	TRUE	FALSE	FALSE	4.94049	3.87787	1
19@36237453@+	FALSE	TRUE	FALSE	FALSE	FALSE	TRUE	FALSE	FALSE	5.34123	2.94109	1
20@6778439@+	FALSE	FALSE	FALSE	FALSE	FALSE	TRUE	FALSE	FALSE	4.98284	2.98655	1
20@62202449@+	FALSE	FALSE	FALSE	FALSE	FALSE	TRUE	FALSE	FALSE	4.96766	2.25249	1
20@62202445@+	FALSE	FALSE	FALSE	FALSE	FALSE	TRUE	FALSE	FALSE	4.86509	2.32108	1
20@49246431@-	FALSE	FALSE	FALSE	FALSE	FALSE	TRUE	FALSE	FALSE	5.71583	3.25334	1
20@49114736@-	FALSE	FALSE	FALSE	FALSE	FALSE	TRUE	FALSE	FALSE	4.51051	3.22382	1
20@4781774@-	FALSE	FALSE	FALSE	FALSE	FALSE	TRUE	FALSE	FALSE	5.05866	3.41465	1
20@47210694@-	FALSE	FALSE	FALSE	FALSE	FALSE	TRUE	FALSE	FALSE	4.97261	2.65012	1
20@47210677@-	FALSE	FALSE	FALSE	FALSE	FALSE	TRUE	FALSE	FALSE	5.4809	3.41337	1
19@3976228@-	FALSE	TRUE	FALSE	FALSE	FALSE	FALSE	FALSE	FALSE	6.10831	2.63257	1
21@25881528@-	FALSE	FALSE	FALSE	FALSE	FALSE	TRUE	FALSE	FALSE	4.90431	3.16941	1
22@42212033@-	FALSE	FALSE	FALSE	FALSE	FALSE	TRUE	FALSE	FALSE	4.67621	3.07361	1
22@49824082@-	FALSE	FALSE	FALSE	FALSE	FALSE	TRUE	FALSE	FALSE	4.58475	2.76235	1
22@49886740@+	FALSE	FALSE	FALSE	FALSE	FALSE	TRUE	FALSE	FALSE	4.96622	3.02593	1
3@169992962@+	FALSE	FALSE	FALSE	FALSE	FALSE	TRUE	FALSE	FALSE	5.18917	2.91647	1
19@18307022@-	FALSE	TRUE	FALSE	FALSE	FALSE	TRUE	FALSE	FALSE	6.00211	2.73322	1
3@169779087@+	FALSE	FALSE	FALSE	FALSE	FALSE	TRUE	FALSE	FALSE	5.53986	2.81108	1
3@169779072@+	FALSE	FALSE	FALSE	FALSE	FALSE	TRUE	FALSE	FALSE	5.74437	3.01989	1
3@160416302@+	FALSE	FALSE	FALSE	FALSE	FALSE	TRUE	FALSE	FALSE	5.13638	2.47886	1
3@15670418@-	FALSE	FALSE	FALSE	FALSE	FALSE	TRUE	FALSE	FALSE	5.92605	2.82134	1
3@149140034@+	FALSE	FALSE	FALSE	FALSE	FALSE	TRUE	FALSE	FALSE	4.89282	2.43347	1
3@146070609@-	FALSE	FALSE	FALSE	FALSE	FALSE	TRUE	FALSE	FALSE	5.19149	2.44178	1
3@143985701@+	FALSE	FALSE	FALSE	FALSE	FALSE	TRUE	FALSE	FALSE	5.44876	2.88702	1
3@141446178@+	FALSE	FALSE	FALSE	FALSE	FALSE	TRUE	FALSE	FALSE	5.25616	2.57918	1
3@136330005@+	FALSE	FALSE	FALSE	FALSE	FALSE	TRUE	FALSE	FALSE	5.58508	2.78063	1
3@128813513@+	FALSE	FALSE	FALSE	FALSE	FALSE	TRUE	FALSE	FALSE	5.86525	3.03238	1
3@128813508@+	FALSE	FALSE	FALSE	FALSE	FALSE	TRUE	FALSE	FALSE	5.95205	2.68057	1
3@125233430@-	FALSE	FALSE	FALSE	FALSE	FALSE	TRUE	FALSE	FALSE	5.40906	3.24532	1
3@123915203@-	FALSE	FALSE	FALSE	FALSE	FALSE	TRUE	FALSE	FALSE	5.19542	3.62843	1
19@2114266@-	FALSE	TRUE	FALSE	FALSE	FALSE	FALSE	FALSE	FALSE	5.4865	2.90522	1
3@122700616@+	FALSE	FALSE	FALSE	FALSE	FALSE	TRUE	FALSE	FALSE	5.18184	3.32698	1
3@122700552@+	FALSE	FALSE	FALSE	FALSE	FALSE	TRUE	FALSE	FALSE	6.36937	2.76513	1
3@122425186@-	FALSE	FALSE	FALSE	FALSE	FALSE	TRUE	FALSE	FALSE	4.68912	3.304	1
3@113721759@-	FALSE	FALSE	FALSE	FALSE	FALSE	TRUE	FALSE	FALSE	5.63261	2.83861	1
3@101651535@-	FALSE	FALSE	FALSE	FALSE	FALSE	TRUE	FALSE	FALSE	6.24333	2.80704	1
19@23223752@-	FALSE	TRUE	FALSE	FALSE	FALSE	FALSE	FALSE	FALSE	4.33202	3.5925	1
3@100365572@-	FALSE	FALSE	FALSE	FALSE	FALSE	TRUE	FALSE	FALSE	5.81425	2.55435	1
3@17011741@+	FALSE	FALSE	FALSE	FALSE	FALSE	TRUE	FALSE	FALSE	5.18471	3.45341	1
13@50012188@+	FALSE	FALSE	FALSE	FALSE	FALSE	TRUE	FALSE	FALSE	4.61555	2.81786	1
5@80437891@+	FALSE	FALSE	FALSE	FALSE	FALSE	TRUE	FALSE	FALSE	5.44115	3.408	1
5@91370950@-	FALSE	FALSE	FALSE	FALSE	FALSE	TRUE	FALSE	FALSE	5.14037	2.44568	1
8@27871984@-	FALSE	FALSE	FALSE	FALSE	FALSE	TRUE	FALSE	FALSE	4.23265	3.78873	1
8@27608997@-	FALSE	FALSE	FALSE	FALSE	FALSE	TRUE	FALSE	FALSE	4.93343	2.35739	1
8@23437165@-	FALSE	FALSE	FALSE	FALSE	FALSE	TRUE	FALSE	FALSE	4.84319	3.4952	1
8@23018363@+	FALSE	FALSE	FALSE	FALSE	FALSE	TRUE	FALSE	FALSE	4.92574	3.39234	1
8@140531329@-	FALSE	FALSE	FALSE	FALSE	FALSE	TRUE	FALSE	FALSE	4.97218	3.30587	1
8@116771635@+	FALSE	FALSE	FALSE	FALSE	FALSE	TRUE	FALSE	FALSE	4.73861	3.72255	1
8@106706979@+	FALSE	FALSE	FALSE	FALSE	FALSE	TRUE	FALSE	FALSE	4.58858	2.63871	1
8@103072773@+	FALSE	FALSE	FALSE	FALSE	FALSE	TRUE	FALSE	FALSE	4.58316	2.8997	1
8@100288166@-	FALSE	FALSE	FALSE	FALSE	FALSE	TRUE	FALSE	FALSE	5.21831	2.57012	1
8@100259071@-	FALSE	FALSE	FALSE	FALSE	FALSE	TRUE	FALSE	FALSE	4.61697	2.90444	1
8@28190147@+	FALSE	FALSE	FALSE	FALSE	FALSE	TRUE	FALSE	FALSE	5.13161	3.14641	1
7@100034664@+	FALSE	FALSE	FALSE	FALSE	FALSE	TRUE	FALSE	FALSE	4.62417	3.82502	1
17@81667830@+	FALSE	TRUE	FALSE	FALSE	FALSE	FALSE	FALSE	FALSE	6.32227	2.78222	1
17@81673417@+	FALSE	TRUE	FALSE	FALSE	FALSE	TRUE	FALSE	FALSE	5.23739	2.97503	1
7@99012784@+	FALSE	FALSE	FALSE	FALSE	FALSE	TRUE	FALSE	FALSE	4.93428	3.58299	1
7@93100672@-	FALSE	FALSE	FALSE	FALSE	FALSE	TRUE	FALSE	FALSE	5.21181	2.56762	1
7@90412801@+	FALSE	FALSE	FALSE	FALSE	FALSE	TRUE	FALSE	FALSE	5.19335	3.01663	1
17@81843195@-	FALSE	TRUE	FALSE	FALSE	FALSE	TRUE	FALSE	FALSE	5.46553	3.36159	1
7@6156838@+	FALSE	FALSE	FALSE	FALSE	FALSE	TRUE	FALSE	FALSE	5.38765	3.37303	1
7@56079902@+	FALSE	FALSE	FALSE	FALSE	FALSE	TRUE	FALSE	FALSE	5.37104	3.11978	1
7@55206431@+	FALSE	FALSE	FALSE	FALSE	FALSE	TRUE	FALSE	FALSE	4.78392	3.81936	1
7@44624420@+	FALSE	FALSE	FALSE	FALSE	FALSE	TRUE	FALSE	FALSE	5.43197	3.24969	1
7@100034646@+	FALSE	FALSE	FALSE	FALSE	FALSE	TRUE	FALSE	FALSE	4.82636	3.85855	1
8@33389561@-	FALSE	FALSE	FALSE	FALSE	FALSE	TRUE	FALSE	FALSE	5.24847	3.20297	1
8@37753970@+	FALSE	FALSE	FALSE	FALSE	FALSE	TRUE	FALSE	FALSE	5.74427	3.07478	1
8@38163490@-	FALSE	FALSE	FALSE	FALSE	FALSE	TRUE	FALSE	FALSE	6.18855	2.66792	1
9@33295198@+	FALSE	FALSE	FALSE	FALSE	FALSE	TRUE	FALSE	FALSE	4.87437	3.08238	1
9@32541589@-	FALSE	FALSE	FALSE	FALSE	FALSE	TRUE	FALSE	FALSE	5.03275	2.70559	1
9@136476475@-	FALSE	FALSE	FALSE	FALSE	FALSE	TRUE	FALSE	FALSE	4.58875	3.68244	1
9@134157959@+	FALSE	FALSE	FALSE	FALSE	FALSE	TRUE	FALSE	FALSE	5.58515	2.72484	1
17@74209287@+	FALSE	TRUE	FALSE	FALSE	FALSE	FALSE	FALSE	FALSE	4.46623	2.9795	1
9@132891518@-	FALSE	FALSE	FALSE	FALSE	FALSE	TRUE	FALSE	FALSE	5.15282	2.73798	1
9@132327054@-	FALSE	FALSE	FALSE	FALSE	FALSE	TRUE	FALSE	FALSE	4.63154	3.64233	1
9@130233343@+	FALSE	FALSE	FALSE	FALSE	FALSE	TRUE	FALSE	FALSE	5.20841	2.66505	1
9@124358915@+	FALSE	FALSE	FALSE	FALSE	FALSE	TRUE	FALSE	FALSE	4.55653	3.84192	1
9@113408896@-	FALSE	FALSE	FALSE	FALSE	FALSE	TRUE	FALSE	FALSE	4.26037	3.74568	1
9@110168774@+	FALSE	FALSE	FALSE	FALSE	FALSE	TRUE	FALSE	FALSE	4.97478	3.48804	1
9@98736347@-	FALSE	FALSE	FALSE	FALSE	FALSE	TRUE	FALSE	FALSE	5.96985	2.82423	1
8@89924672@+	FALSE	FALSE	FALSE	FALSE	FALSE	TRUE	FALSE	FALSE	6.15925	2.95737	1
8@73981364@+	FALSE	FALSE	FALSE	FALSE	FALSE	TRUE	FALSE	FALSE	5.18139	3.01765	1
17@7577850@+	FALSE	TRUE	FALSE	FALSE	FALSE	FALSE	FALSE	FALSE	6.0134	2.48059	1
8@56963802@-	FALSE	FALSE	FALSE	FALSE	FALSE	TRUE	FALSE	FALSE	4.95933	3.22179	1
8@52656185@-	FALSE	FALSE	FALSE	FALSE	FALSE	TRUE	FALSE	FALSE	5.0058	3.8138	1
17@78224894@+	FALSE	TRUE	FALSE	FALSE	FALSE	TRUE	FALSE	FALSE	4.70788	2.92571	1
8@40154078@+	FALSE	FALSE	FALSE	FALSE	FALSE	TRUE	FALSE	FALSE	5.10668	3.29264	1
8@40154045@+	FALSE	FALSE	FALSE	FALSE	FALSE	TRUE	FALSE	FALSE	5.61012	3.02229	1
8@38969761@+	FALSE	FALSE	FALSE	FALSE	FALSE	TRUE	FALSE	FALSE	5.30289	2.90179	1
17@78993537@-	FALSE	TRUE	FALSE	FALSE	FALSE	TRUE	FALSE	FALSE	4.71905	2.69779	1
8@38329795@-	FALSE	FALSE	FALSE	FALSE	FALSE	TRUE	FALSE	FALSE	5.44937	2.9187	1
17@81894542@+	FALSE	TRUE	FALSE	FALSE	FALSE	FALSE	FALSE	FALSE	4.79055	3.15951	1
5@91370945@-	FALSE	FALSE	FALSE	FALSE	FALSE	TRUE	FALSE	FALSE	5.17466	2.81553	1
7@42937426@+	FALSE	FALSE	FALSE	FALSE	FALSE	TRUE	FALSE	FALSE	5.11636	2.96654	1
7@36406364@+	FALSE	FALSE	FALSE	FALSE	FALSE	TRUE	FALSE	FALSE	5.53174	2.69032	1
6@32980907@+	FALSE	FALSE	FALSE	FALSE	FALSE	TRUE	FALSE	FALSE	5.64511	2.55924	1
6@32901776@+	FALSE	FALSE	FALSE	FALSE	FALSE	TRUE	FALSE	FALSE	5.65531	2.68108	1
18@35336706@-	FALSE	TRUE	FALSE	FALSE	FALSE	FALSE	FALSE	FALSE	5.52493	2.67459	1
18@35468537@-	FALSE	TRUE	FALSE	FALSE	FALSE	TRUE	FALSE	FALSE	5.65166	2.95853	1
18@35710232@+	FALSE	TRUE	FALSE	FALSE	FALSE	FALSE	FALSE	FALSE	5.59116	3.07442	1
6@28277119@+	FALSE	FALSE	FALSE	FALSE	FALSE	TRUE	FALSE	FALSE	6.4121	2.50231	1
6@28129746@+	FALSE	FALSE	FALSE	FALSE	FALSE	TRUE	FALSE	FALSE	6.50446	2.59703	1
18@35993045@-	FALSE	TRUE	FALSE	FALSE	FALSE	TRUE	FALSE	FALSE	4.80269	2.46951	1
6@21596036@+	FALSE	FALSE	FALSE	FALSE	FALSE	TRUE	FALSE	FALSE	4.48827	3.80528	1
6@167969903@+	FALSE	FALSE	FALSE	FALSE	FALSE	TRUE	FALSE	FALSE	5.6443	3.21824	1
6@35295375@+	FALSE	FALSE	FALSE	FALSE	FALSE	TRUE	FALSE	FALSE	4.39557	3.46265	1
6@161049465@+	FALSE	FALSE	FALSE	FALSE	FALSE	TRUE	FALSE	FALSE	6.27734	2.61648	1
6@151364291@-	FALSE	FALSE	FALSE	FALSE	FALSE	TRUE	FALSE	FALSE	5.37422	2.95922	1
6@149411140@+	FALSE	FALSE	FALSE	FALSE	FALSE	TRUE	FALSE	FALSE	5.13199	3.0751	1
6@106629259@-	FALSE	FALSE	FALSE	FALSE	FALSE	TRUE	FALSE	FALSE	4.62412	3.97263	1
6@106519273@+	FALSE	FALSE	FALSE	FALSE	FALSE	TRUE	FALSE	FALSE	4.48436	3.05543	1
6@10398484@-	FALSE	FALSE	FALSE	FALSE	FALSE	TRUE	FALSE	FALSE	4.51556	2.45269	1
6@10398460@-	FALSE	FALSE	FALSE	FALSE	FALSE	TRUE	FALSE	FALSE	4.68288	2.49419	1
6@10398062@-	FALSE	FALSE	FALSE	FALSE	FALSE	TRUE	FALSE	FALSE	4.66083	2.33539	1
5@97167602@-	FALSE	FALSE	FALSE	FALSE	FALSE	TRUE	FALSE	FALSE	4.78189	2.91955	1
5@96979808@+	FALSE	FALSE	FALSE	FALSE	FALSE	TRUE	FALSE	FALSE	4.44116	2.86453	1
5@91371211@-	FALSE	FALSE	FALSE	FALSE	FALSE	TRUE	FALSE	FALSE	4.80586	3.79211	1
6@152975362@-	FALSE	FALSE	FALSE	FALSE	FALSE	TRUE	FALSE	FALSE	4.87663	2.95282	1
6@37331450@+	FALSE	FALSE	FALSE	FALSE	FALSE	TRUE	FALSE	FALSE	4.21188	3.78851	1
6@42228323@-	FALSE	FALSE	FALSE	FALSE	FALSE	TRUE	FALSE	FALSE	5.23968	3.63419	1
6@52497636@-	FALSE	FALSE	FALSE	FALSE	FALSE	TRUE	FALSE	FALSE	4.78567	2.92927	1
7@32870231@-	FALSE	FALSE	FALSE	FALSE	FALSE	TRUE	FALSE	FALSE	5.29554	2.52717	1
7@32870223@-	FALSE	FALSE	FALSE	FALSE	FALSE	TRUE	FALSE	FALSE	4.99457	2.32531	1
7@30366229@+	FALSE	FALSE	FALSE	FALSE	FALSE	TRUE	FALSE	FALSE	5.51828	3.0853	1
7@260300@+	FALSE	FALSE	FALSE	FALSE	FALSE	TRUE	FALSE	FALSE	4.33489	3.20132	1
7@17339432@+	FALSE	FALSE	FALSE	FALSE	FALSE	TRUE	FALSE	FALSE	5.39622	2.99473	1
7@155745365@+	FALSE	FALSE	FALSE	FALSE	FALSE	TRUE	FALSE	FALSE	5.16601	3.37712	1
7@155745224@+	FALSE	FALSE	FALSE	FALSE	FALSE	TRUE	FALSE	FALSE	4.57329	3.78899	1
7@143264551@+	FALSE	FALSE	FALSE	FALSE	FALSE	TRUE	FALSE	FALSE	5.09754	2.68805	1
7@134661599@+	FALSE	FALSE	FALSE	FALSE	FALSE	TRUE	FALSE	FALSE	4.58033	3.17819	1
7@11375794@-	FALSE	FALSE	FALSE	FALSE	FALSE	TRUE	FALSE	FALSE	6.11549	3.01539	1
7@105113295@+	FALSE	FALSE	FALSE	FALSE	FALSE	TRUE	FALSE	FALSE	5.84519	3.2055	1
17@8382186@-	FALSE	TRUE	FALSE	FALSE	FALSE	TRUE	FALSE	FALSE	4.81798	3.49815	1
7@104126845@-	FALSE	FALSE	FALSE	FALSE	FALSE	TRUE	FALSE	FALSE	5.93775	2.76626	1
1@77955334@-	FALSE	TRUE	FALSE	FALSE	FALSE	FALSE	FALSE	FALSE	6.03819	3.0121	1
1@78013549@+	FALSE	TRUE	FALSE	FALSE	FALSE	TRUE	FALSE	FALSE	5.65389	3.35263	1
1@8013496@-	FALSE	TRUE	FALSE	FALSE	FALSE	TRUE	FALSE	FALSE	4.66779	3.18396	1
6@87255315@+	FALSE	FALSE	FALSE	FALSE	FALSE	TRUE	FALSE	FALSE	5.40008	2.43594	1
6@8413598@-	FALSE	FALSE	FALSE	FALSE	FALSE	TRUE	FALSE	FALSE	6.03428	2.57497	1
6@81749001@-	FALSE	FALSE	FALSE	FALSE	FALSE	TRUE	FALSE	FALSE	5.52731	2.98078	1
6@81748992@-	FALSE	FALSE	FALSE	FALSE	FALSE	TRUE	FALSE	FALSE	5.35885	2.90896	1
6@63684795@+	FALSE	FALSE	FALSE	FALSE	FALSE	TRUE	FALSE	FALSE	5.81921	3.19135	1
6@63684788@+	FALSE	FALSE	FALSE	FALSE	FALSE	TRUE	FALSE	FALSE	4.93324	3.11776	1
6@52502551@-	FALSE	FALSE	FALSE	FALSE	FALSE	TRUE	FALSE	FALSE	4.26178	3.86665	1
17@81922622@-	FALSE	TRUE	FALSE	FALSE	FALSE	FALSE	FALSE	FALSE	5.38167	3.46676	1
16@4880668@+	FALSE	TRUE	FALSE	FALSE	FALSE	TRUE	FALSE	FALSE	4.59549	2.632	1
14@30895214@-	FALSE	FALSE	FALSE	FALSE	FALSE	TRUE	FALSE	FALSE	5.92129	3.12908	1
14@61550189@+	FALSE	FALSE	FALSE	FALSE	FALSE	TRUE	FALSE	FALSE	4.87148	3.35682	1
3@125233743@-	FALSE	FALSE	FALSE	FALSE	FALSE	TRUE	FALSE	FALSE	5.03317	3.80862	1
3@119523746@+	FALSE	FALSE	FALSE	FALSE	FALSE	TRUE	FALSE	FALSE	4.4442	3.52772	1
3@119523741@+	FALSE	FALSE	FALSE	FALSE	FALSE	TRUE	FALSE	FALSE	5.38564	2.44466	1
3@88156661@+	FALSE	FALSE	FALSE	FALSE	FALSE	TRUE	FALSE	FALSE	6.23197	2.62323	1
3@88156587@+	FALSE	FALSE	FALSE	FALSE	FALSE	TRUE	FALSE	FALSE	4.73604	3.53744	1
3@88058115@-	FALSE	FALSE	FALSE	FALSE	FALSE	TRUE	FALSE	FALSE	4.97695	3.24151	1
3@69104999@+	FALSE	FALSE	FALSE	FALSE	FALSE	TRUE	FALSE	FALSE	5.68428	3.28128	1
3@56563872@+	FALSE	FALSE	FALSE	FALSE	FALSE	TRUE	FALSE	FALSE	5.8231	2.92722	1
3@56617241@+	FALSE	FALSE	FALSE	FALSE	FALSE	TRUE	FALSE	FALSE	4.66355	2.64856	1
3@53091916@-	FALSE	FALSE	FALSE	FALSE	FALSE	TRUE	FALSE	FALSE	5.04808	3.41195	1
3@140973866@+	FALSE	FALSE	FALSE	FALSE	FALSE	TRUE	FALSE	FALSE	5.1057	2.28405	1
3@52694709@-	FALSE	FALSE	FALSE	FALSE	FALSE	TRUE	FALSE	FALSE	4.55211	3.61803	1
3@44926594@-	FALSE	FALSE	FALSE	FALSE	FALSE	TRUE	FALSE	FALSE	5.05153	2.45734	1
3@44926789@-	FALSE	FALSE	FALSE	FALSE	FALSE	TRUE	FALSE	FALSE	4.79335	3.23448	1
3@42632725@+	FALSE	FALSE	FALSE	FALSE	FALSE	TRUE	FALSE	FALSE	4.49928	2.99281	1
14@67181653@+	FALSE	TRUE	FALSE	FALSE	FALSE	FALSE	FALSE	FALSE	5.63935	2.79427	1
3@9893591@+	FALSE	FALSE	FALSE	FALSE	FALSE	TRUE	FALSE	FALSE	5.44881	2.73027	1
14@69380496@-	FALSE	TRUE	FALSE	FALSE	FALSE	TRUE	FALSE	FALSE	4.99427	3.79175	1
22@37877678@+	FALSE	FALSE	FALSE	FALSE	FALSE	TRUE	FALSE	FALSE	4.37901	3.13535	1
22@30976869@+	FALSE	FALSE	FALSE	FALSE	FALSE	TRUE	FALSE	FALSE	5.44559	3.07949	1
21@46284967@-	FALSE	FALSE	FALSE	FALSE	FALSE	TRUE	FALSE	FALSE	5.50519	3.39016	1
21@43053395@-	FALSE	FALSE	FALSE	FALSE	FALSE	TRUE	FALSE	FALSE	4.4235	3.54085	1
3@47495882@-	FALSE	FALSE	FALSE	FALSE	FALSE	TRUE	FALSE	FALSE	5.71255	2.75428	1
14@55154749@-	FALSE	TRUE	FALSE	FALSE	FALSE	TRUE	FALSE	FALSE	4.92553	2.64323	1
3@146070396@-	FALSE	FALSE	FALSE	FALSE	FALSE	TRUE	FALSE	FALSE	5.80934	2.64071	1
3@160432412@+	FALSE	FALSE	FALSE	FALSE	FALSE	TRUE	FALSE	FALSE	5.85819	2.6955	1
5@140647589@-	FALSE	FALSE	FALSE	FALSE	FALSE	TRUE	FALSE	FALSE	4.87012	3.49332	1
5@134770959@+	FALSE	FALSE	FALSE	FALSE	FALSE	TRUE	FALSE	FALSE	4.42526	3.35474	1
5@134390332@+	FALSE	FALSE	FALSE	FALSE	FALSE	TRUE	FALSE	FALSE	6.29583	2.8218	1
5@134390292@+	FALSE	FALSE	FALSE	FALSE	FALSE	TRUE	FALSE	FALSE	4.93547	2.67362	1
14@39180673@+	FALSE	TRUE	FALSE	FALSE	FALSE	TRUE	FALSE	FALSE	5.12412	3.29971	1
1@43617766@+	FALSE	TRUE	FALSE	FALSE	FALSE	FALSE	FALSE	FALSE	5.24673	2.93602	1
5@103559055@-	FALSE	FALSE	FALSE	FALSE	FALSE	TRUE	FALSE	FALSE	4.96203	2.97255	1
5@96765300@+	FALSE	FALSE	FALSE	FALSE	FALSE	TRUE	FALSE	FALSE	5.15227	2.69236	1
5@90518882@-	FALSE	FALSE	FALSE	FALSE	FALSE	TRUE	FALSE	FALSE	5.33987	2.93499	1
5@83538707@+	FALSE	FALSE	FALSE	FALSE	FALSE	TRUE	FALSE	FALSE	4.77581	3.61588	1
5@64885524@+	FALSE	FALSE	FALSE	FALSE	FALSE	TRUE	FALSE	FALSE	4.46828	2.79273	1
5@34925487@+	FALSE	FALSE	FALSE	FALSE	FALSE	TRUE	FALSE	FALSE	5.01257	2.6125	1
5@32355785@-	FALSE	FALSE	FALSE	FALSE	FALSE	TRUE	FALSE	FALSE	4.65293	3.27167	1
5@31401510@-	FALSE	FALSE	FALSE	FALSE	FALSE	TRUE	FALSE	FALSE	4.83361	3.17717	1
5@1798733@-	FALSE	FALSE	FALSE	FALSE	FALSE	TRUE	FALSE	FALSE	5.3934	2.99638	1
14@49622719@+	FALSE	TRUE	FALSE	FALSE	FALSE	TRUE	FALSE	FALSE	5.76131	2.60124	1
14@49625750@-	FALSE	TRUE	FALSE	FALSE	FALSE	FALSE	FALSE	FALSE	4.44236	2.64201	1
4@139370251@+	FALSE	FALSE	FALSE	FALSE	FALSE	TRUE	FALSE	FALSE	5.28952	2.55512	1
4@128271306@-	FALSE	FALSE	FALSE	FALSE	FALSE	TRUE	FALSE	FALSE	5.71732	2.56227	1
4@82819028@-	FALSE	FALSE	FALSE	FALSE	FALSE	TRUE	FALSE	FALSE	5.99279	2.86542	1
4@3512657@-	FALSE	FALSE	FALSE	FALSE	FALSE	TRUE	FALSE	FALSE	6.21221	2.75197	1
3@186789187@+	FALSE	FALSE	FALSE	FALSE	FALSE	TRUE	FALSE	FALSE	4.35569	3.54301	1
3@169993034@+	FALSE	FALSE	FALSE	FALSE	FALSE	TRUE	FALSE	FALSE	5.07638	3.36679	1
21@33553869@+	FALSE	FALSE	FALSE	FALSE	FALSE	TRUE	FALSE	FALSE	5.62179	2.87897	1
5@140704501@+	FALSE	FALSE	FALSE	FALSE	FALSE	TRUE	FALSE	FALSE	4.37319	3.15251	1
21@33551387@+	FALSE	FALSE	FALSE	FALSE	FALSE	TRUE	FALSE	FALSE	4.62722	3.46758	1
14@74662308@-	FALSE	TRUE	FALSE	FALSE	FALSE	TRUE	FALSE	FALSE	4.93107	3.55525	1
17@82244628@-	FALSE	FALSE	FALSE	FALSE	FALSE	TRUE	FALSE	FALSE	4.80607	3.76491	1
17@78223478@+	FALSE	FALSE	FALSE	FALSE	FALSE	TRUE	FALSE	FALSE	4.64704	2.51853	1
17@76391276@-	FALSE	FALSE	FALSE	FALSE	FALSE	TRUE	FALSE	FALSE	5.15596	3.0485	1
17@58003646@-	FALSE	FALSE	FALSE	FALSE	FALSE	TRUE	FALSE	FALSE	6.12666	2.87032	1
17@48607815@-	FALSE	FALSE	FALSE	FALSE	FALSE	TRUE	FALSE	FALSE	4.44933	3.37788	1
17@45149646@+	FALSE	FALSE	FALSE	FALSE	FALSE	TRUE	FALSE	FALSE	4.88554	2.70813	1
17@44678882@-	FALSE	FALSE	FALSE	FALSE	FALSE	TRUE	FALSE	FALSE	4.33398	3.57371	1
17@37476867@+	FALSE	FALSE	FALSE	FALSE	FALSE	TRUE	FALSE	FALSE	4.61678	3.02052	1
17@29263780@-	FALSE	FALSE	FALSE	FALSE	FALSE	TRUE	FALSE	FALSE	4.99344	3.59163	1
17@28648709@-	FALSE	FALSE	FALSE	FALSE	FALSE	TRUE	FALSE	FALSE	6.06177	3.0777	1
18@11851519@+	FALSE	FALSE	FALSE	FALSE	FALSE	TRUE	FALSE	FALSE	4.34386	3.10241	1
15@34103754@+	FALSE	TRUE	FALSE	FALSE	FALSE	TRUE	FALSE	FALSE	5.21228	3.01073	1
17@5383326@+	FALSE	FALSE	FALSE	FALSE	FALSE	TRUE	FALSE	FALSE	5.00187	2.44724	1
16@84054122@-	FALSE	FALSE	FALSE	FALSE	FALSE	TRUE	FALSE	FALSE	6.04896	2.74426	1
16@67611442@+	FALSE	FALSE	FALSE	FALSE	FALSE	TRUE	FALSE	FALSE	5.01162	2.38168	1
15@40038383@-	FALSE	TRUE	FALSE	FALSE	FALSE	FALSE	FALSE	FALSE	5.13026	2.3601	1
16@47082901@-	FALSE	FALSE	FALSE	FALSE	FALSE	TRUE	FALSE	FALSE	5.92486	2.58255	1
16@47083455@-	FALSE	FALSE	FALSE	FALSE	FALSE	TRUE	FALSE	FALSE	4.67727	3.27565	1
16@22346997@-	FALSE	FALSE	FALSE	FALSE	FALSE	TRUE	FALSE	FALSE	5.46019	2.60368	1
16@2765872@+	FALSE	FALSE	FALSE	FALSE	FALSE	TRUE	FALSE	FALSE	4.67709	2.55139	1
15@90961994@+	FALSE	FALSE	FALSE	FALSE	FALSE	TRUE	FALSE	FALSE	5.10255	2.34334	1
15@90961977@+	FALSE	FALSE	FALSE	FALSE	FALSE	TRUE	FALSE	FALSE	4.83689	2.89938	1
17@5474446@-	FALSE	FALSE	FALSE	FALSE	FALSE	TRUE	FALSE	FALSE	5.89074	2.67789	1
18@35710069@+	FALSE	FALSE	FALSE	FALSE	FALSE	TRUE	FALSE	FALSE	5.49566	2.48977	1
19@1611282@-	FALSE	FALSE	FALSE	FALSE	FALSE	TRUE	FALSE	FALSE	5.16369	2.80865	1
19@3982273@-	FALSE	FALSE	FALSE	FALSE	FALSE	TRUE	FALSE	FALSE	4.66449	3.894	1
20@63203137@-	FALSE	FALSE	FALSE	FALSE	FALSE	TRUE	FALSE	FALSE	5.9633	2.97748	1
20@59944440@+	FALSE	FALSE	FALSE	FALSE	FALSE	TRUE	FALSE	FALSE	4.79852	2.81364	1
20@31801526@+	FALSE	FALSE	FALSE	FALSE	FALSE	TRUE	FALSE	FALSE	5.05697	3.16573	1
20@1165378@+	FALSE	FALSE	FALSE	FALSE	FALSE	TRUE	FALSE	FALSE	5.9225	2.71757	1
2@241315514@+	FALSE	FALSE	FALSE	FALSE	FALSE	TRUE	FALSE	FALSE	5.77367	3.18563	1
2@202302962@+	FALSE	FALSE	FALSE	FALSE	FALSE	TRUE	FALSE	FALSE	5.70188	3.04738	1
2@169637177@+	FALSE	FALSE	FALSE	FALSE	FALSE	TRUE	FALSE	FALSE	4.80655	2.55764	1
2@152647897@+	FALSE	FALSE	FALSE	FALSE	FALSE	TRUE	FALSE	FALSE	5.26693	2.77267	1
2@151465155@+	FALSE	FALSE	FALSE	FALSE	FALSE	TRUE	FALSE	FALSE	5.19261	3.16589	1
2@105342906@+	FALSE	FALSE	FALSE	FALSE	FALSE	TRUE	FALSE	FALSE	4.46827	3.09631	1
2@86144488@-	FALSE	FALSE	FALSE	FALSE	FALSE	TRUE	FALSE	FALSE	5.7409	2.99071	1
2@71349443@+	FALSE	FALSE	FALSE	FALSE	FALSE	TRUE	FALSE	FALSE	5.29214	3.48248	1
14@89963493@+	FALSE	TRUE	FALSE	TRUE	FALSE	FALSE	FALSE	FALSE	5.76879	3.26524	1
2@55334641@-	FALSE	FALSE	FALSE	FALSE	FALSE	TRUE	FALSE	FALSE	5.26127	2.82483	1
19@55654494@+	FALSE	FALSE	FALSE	FALSE	FALSE	TRUE	FALSE	FALSE	4.73615	3.51478	1
19@41268278@+	FALSE	FALSE	FALSE	FALSE	FALSE	TRUE	FALSE	FALSE	5.10311	2.52771	1
19@29615527@+	FALSE	FALSE	FALSE	FALSE	FALSE	TRUE	FALSE	FALSE	5.9725	2.78236	1
19@16879147@+	FALSE	FALSE	FALSE	FALSE	FALSE	TRUE	FALSE	FALSE	4.43197	3.91934	1
19@16518888@-	FALSE	FALSE	FALSE	FALSE	FALSE	TRUE	FALSE	FALSE	5.02396	2.33334	1
19@12731062@-	FALSE	FALSE	FALSE	FALSE	FALSE	TRUE	FALSE	FALSE	5.56747	2.8808	1
19@11131613@+	FALSE	FALSE	FALSE	FALSE	FALSE	TRUE	FALSE	FALSE	5.86804	3.10421	1
19@10652299@-	FALSE	FALSE	FALSE	FALSE	FALSE	TRUE	FALSE	FALSE	4.6744	2.37113	1
19@4445265@-	FALSE	FALSE	FALSE	FALSE	FALSE	TRUE	FALSE	FALSE	4.48305	3.27857	1
21@29037340@+	FALSE	FALSE	FALSE	FALSE	FALSE	TRUE	FALSE	FALSE	4.4912	3.36883	1
15@78498101@+	FALSE	FALSE	FALSE	FALSE	FALSE	TRUE	FALSE	FALSE	4.95468	3.14922	1
14@32093828@+	FALSE	TRUE	FALSE	FALSE	FALSE	FALSE	FALSE	FALSE	5.53661	2.39947	1
14@30694824@+	FALSE	TRUE	FALSE	FALSE	FALSE	FALSE	FALSE	FALSE	6.41815	2.68112	1
11@65426009@+	FALSE	FALSE	FALSE	FALSE	FALSE	TRUE	FALSE	FALSE	6.0858	2.75365	1
10@110900402@-	FALSE	FALSE	FALSE	FALSE	FALSE	TRUE	FALSE	FALSE	5.22973	2.60922	1
1@171532660@+	FALSE	FALSE	FALSE	FALSE	FALSE	TRUE	FALSE	FALSE	4.59038	2.89517	1
1@63659834@+	FALSE	FALSE	FALSE	FALSE	FALSE	TRUE	FALSE	FALSE	4.74923	3.54461	1
13@77000497@+	FALSE	TRUE	FALSE	FALSE	FALSE	TRUE	FALSE	FALSE	4.81234	3.66705	1
13@77000652@+	FALSE	TRUE	FALSE	FALSE	FALSE	FALSE	FALSE	FALSE	5.3721	2.24914	1
1@63659751@+	FALSE	FALSE	FALSE	FALSE	FALSE	TRUE	FALSE	FALSE	5.66258	2.53865	1
X@38805026@+	FALSE	FALSE	FALSE	FALSE	FALSE	TRUE	FALSE	FALSE	4.70319	3.45355	1
X@13709117@+	FALSE	FALSE	FALSE	FALSE	FALSE	TRUE	FALSE	FALSE	5.59723	2.95045	1
17@44211100@-	FALSE	FALSE	FALSE	FALSE	FALSE	TRUE	FALSE	FALSE	4.71108	2.96511	1
13@76882589@-	FALSE	TRUE	FALSE	FALSE	FALSE	TRUE	FALSE	FALSE	5.3526	3.55465	1
15@89268516@+	FALSE	FALSE	FALSE	FALSE	FALSE	TRUE	FALSE	FALSE	5.80038	3.04206	1
12@51059624@+	FALSE	FALSE	FALSE	FALSE	FALSE	TRUE	FALSE	FALSE	6.1944	2.97796	1
11@10854656@-	FALSE	FALSE	FALSE	FALSE	FALSE	TRUE	FALSE	FALSE	4.90297	2.48084	1
10@93517011@+	FALSE	FALSE	FALSE	FALSE	FALSE	TRUE	FALSE	FALSE	4.79809	3.18105	1
13@78616002@-	FALSE	TRUE	FALSE	FALSE	FALSE	FALSE	FALSE	FALSE	4.94192	2.52958	1
X@155121700@+	FALSE	FALSE	FALSE	FALSE	FALSE	TRUE	FALSE	FALSE	5.39574	3.21608	1
X@154764918@+	FALSE	FALSE	FALSE	FALSE	FALSE	TRUE	FALSE	FALSE	5.19122	2.74168	1
X@154484093@-	FALSE	FALSE	FALSE	FALSE	FALSE	TRUE	FALSE	FALSE	6.0761	3.12674	1
X@152830736@-	FALSE	FALSE	FALSE	FALSE	FALSE	TRUE	FALSE	FALSE	4.62235	3.80485	1
X@120255200@+	FALSE	FALSE	FALSE	FALSE	FALSE	TRUE	FALSE	FALSE	5.17631	3.52903	1
X@103630341@+	FALSE	FALSE	FALSE	FALSE	FALSE	TRUE	FALSE	FALSE	5.04993	2.63428	1
15@89316425@+	FALSE	FALSE	FALSE	FALSE	FALSE	TRUE	FALSE	FALSE	4.61439	3.34636	1
13@72755239@+	FALSE	TRUE	FALSE	FALSE	FALSE	FALSE	FALSE	FALSE	5.57232	2.46423	1
13@72746915@+	FALSE	TRUE	FALSE	FALSE	FALSE	TRUE	FALSE	FALSE	4.71392	3.92314	1
15@96338346@+	FALSE	FALSE	FALSE	FALSE	FALSE	TRUE	FALSE	FALSE	4.59073	3.27616	1
11@124694471@+	FALSE	FALSE	FALSE	FALSE	FALSE	TRUE	FALSE	FALSE	5.45082	2.81706	1
11@32933682@+	FALSE	FALSE	FALSE	FALSE	FALSE	TRUE	FALSE	FALSE	5.52969	3.36574	1
13@50012603@+	FALSE	TRUE	FALSE	FALSE	FALSE	FALSE	FALSE	FALSE	5.12085	2.40258	1
10@118039110@-	FALSE	FALSE	FALSE	FALSE	FALSE	TRUE	FALSE	FALSE	4.6594	3.16904	1
13@50943336@+	FALSE	TRUE	FALSE	FALSE	FALSE	TRUE	FALSE	FALSE	4.70448	2.94435	1
10@80432286@+	FALSE	FALSE	FALSE	FALSE	FALSE	TRUE	FALSE	FALSE	4.74579	2.87501	1
10@45004927@+	FALSE	FALSE	FALSE	FALSE	FALSE	TRUE	FALSE	FALSE	6.31365	2.87828	1
1@236899187@+	FALSE	FALSE	FALSE	FALSE	FALSE	TRUE	FALSE	FALSE	5.12237	3.25831	1
1@234607048@-	FALSE	FALSE	FALSE	FALSE	FALSE	TRUE	FALSE	FALSE	4.76205	3.58673	1
1@35115348@+	FALSE	TRUE	FALSE	FALSE	FALSE	FALSE	FALSE	FALSE	5.30905	2.55502	1
1@161171988@-	FALSE	FALSE	FALSE	FALSE	FALSE	TRUE	FALSE	FALSE	5.8896	2.88066	1
1@35190560@-	FALSE	TRUE	FALSE	FALSE	FALSE	TRUE	FALSE	FALSE	5.69519	3.20113	1
1@90937707@-	FALSE	FALSE	FALSE	FALSE	FALSE	TRUE	FALSE	FALSE	5.33867	2.72098	1
1@45661083@-	FALSE	FALSE	FALSE	FALSE	FALSE	TRUE	FALSE	FALSE	4.56452	2.94765	1
1@23751330@+	FALSE	FALSE	FALSE	FALSE	FALSE	TRUE	FALSE	FALSE	4.50903	2.83611	1
1@11107034@-	FALSE	FALSE	FALSE	FALSE	FALSE	TRUE	FALSE	FALSE	4.30161	3.79072	1
X@119590791@-	FALSE	FALSE	FALSE	FALSE	FALSE	TRUE	FALSE	FALSE	4.37214	3.60224	1
20@35654892@-	FALSE	FALSE	FALSE	FALSE	FALSE	TRUE	FALSE	FALSE	4.96344	2.61958	1
20@35653991@-	FALSE	FALSE	FALSE	FALSE	FALSE	TRUE	FALSE	FALSE	5.48953	2.94242	1
2@85322204@-	FALSE	FALSE	FALSE	FALSE	FALSE	TRUE	FALSE	FALSE	4.79502	3.7176	1
1@36289112@+	FALSE	TRUE	FALSE	FALSE	FALSE	TRUE	FALSE	FALSE	4.99564	2.21966	1
1@36455798@-	FALSE	TRUE	FALSE	FALSE	FALSE	TRUE	FALSE	FALSE	5.15678	3.39357	1
1@36455808@-	FALSE	TRUE	TRUE	FALSE	FALSE	TRUE	FALSE	TRUE	4.87701	3.88229	1
X@103629915@+	FALSE	FALSE	FALSE	FALSE	FALSE	TRUE	FALSE	FALSE	4.64894	2.64351	1
5@178883733@+	FALSE	FALSE	FALSE	FALSE	FALSE	TRUE	FALSE	FALSE	5.34733	3.14145	1
X@71290700@+	FALSE	FALSE	FALSE	FALSE	FALSE	TRUE	FALSE	FALSE	4.37073	3.5633	1
X@53225206@-	FALSE	FALSE	FALSE	FALSE	FALSE	TRUE	FALSE	FALSE	4.33746	3.51371	1
7@149003713@-	FALSE	FALSE	FALSE	FALSE	FALSE	TRUE	FALSE	FALSE	4.5581	3.11044	1
7@148817927@-	FALSE	FALSE	FALSE	FALSE	FALSE	TRUE	FALSE	FALSE	4.48132	3.79596	1
7@128092359@+	FALSE	FALSE	FALSE	FALSE	FALSE	TRUE	FALSE	FALSE	5.00065	2.73105	1
7@99013106@+	FALSE	FALSE	FALSE	FALSE	FALSE	TRUE	FALSE	FALSE	5.61378	2.72816	1
7@55955019@+	FALSE	FALSE	FALSE	FALSE	FALSE	TRUE	FALSE	FALSE	5.03326	3.32815	1
7@36411148@+	FALSE	FALSE	FALSE	FALSE	FALSE	TRUE	FALSE	FALSE	4.75069	2.54815	1
14@20343499@+	FALSE	TRUE	FALSE	FALSE	FALSE	FALSE	FALSE	FALSE	5.23999	3.46066	1
14@20357739@+	FALSE	TRUE	FALSE	FALSE	FALSE	FALSE	FALSE	FALSE	4.98908	3.03647	1
7@2234950@-	FALSE	FALSE	FALSE	FALSE	FALSE	TRUE	FALSE	FALSE	5.00768	2.91748	1
6@149505645@-	FALSE	FALSE	FALSE	FALSE	FALSE	TRUE	FALSE	FALSE	5.14408	2.89659	1
7@155308749@+	FALSE	FALSE	FALSE	FALSE	FALSE	TRUE	FALSE	FALSE	4.92988	2.28026	1
14@20477020@+	FALSE	TRUE	FALSE	FALSE	FALSE	FALSE	FALSE	TRUE	5.10699	3.43346	1
6@136278389@-	FALSE	FALSE	FALSE	FALSE	FALSE	TRUE	FALSE	FALSE	5.30514	2.30232	1
6@125276180@-	FALSE	FALSE	FALSE	FALSE	FALSE	TRUE	FALSE	FALSE	4.98154	2.95294	1
6@89083910@+	FALSE	FALSE	FALSE	FALSE	FALSE	TRUE	FALSE	FALSE	6.18726	2.98135	1
14@23098461@+	FALSE	TRUE	FALSE	FALSE	FALSE	TRUE	FALSE	FALSE	5.06588	3.59603	1
6@43785231@+	FALSE	FALSE	FALSE	FALSE	FALSE	TRUE	FALSE	FALSE	4.55679	3.54242	1
6@34757542@+	FALSE	FALSE	FALSE	FALSE	FALSE	TRUE	FALSE	FALSE	4.77291	3.9806	1
6@31963679@+	FALSE	FALSE	FALSE	FALSE	FALSE	TRUE	FALSE	FALSE	5.174	3.0327	1
6@30724744@+	FALSE	FALSE	FALSE	FALSE	FALSE	TRUE	FALSE	FALSE	5.39703	2.9038	1
14@24438285@+	FALSE	TRUE	FALSE	FALSE	FALSE	TRUE	FALSE	FALSE	4.48161	3.60685	1
6@10709441@+	FALSE	FALSE	FALSE	FALSE	FALSE	TRUE	FALSE	FALSE	5.27061	2.63273	1
6@144095256@-	FALSE	FALSE	FALSE	FALSE	FALSE	TRUE	FALSE	FALSE	5.10043	3.49271	1
8@17230640@-	FALSE	FALSE	FALSE	FALSE	FALSE	TRUE	FALSE	FALSE	5.07975	3.03146	1
8@17937266@+	FALSE	FALSE	FALSE	FALSE	FALSE	TRUE	FALSE	FALSE	5.00848	3.3225	1
8@37754003@+	FALSE	FALSE	FALSE	FALSE	FALSE	TRUE	FALSE	FALSE	6.21041	2.93693	1
1@39576341@-	FALSE	TRUE	FALSE	FALSE	FALSE	FALSE	FALSE	FALSE	6.04997	2.6829	1
X@16818698@+	FALSE	FALSE	FALSE	FALSE	FALSE	TRUE	FALSE	FALSE	5.41328	2.8318	1
9@136423379@+	FALSE	FALSE	FALSE	FALSE	FALSE	TRUE	FALSE	FALSE	5.18653	3.10016	1
9@131496338@+	FALSE	FALSE	FALSE	FALSE	FALSE	TRUE	FALSE	FALSE	4.79918	2.4742	1
9@131482718@+	FALSE	FALSE	FALSE	FALSE	FALSE	TRUE	FALSE	FALSE	5.47373	3.03413	1
9@130458529@+	FALSE	FALSE	FALSE	FALSE	FALSE	TRUE	FALSE	FALSE	4.67571	3.98201	1
14@100277890@+	FALSE	TRUE	FALSE	FALSE	FALSE	FALSE	FALSE	TRUE	5.83067	3.22552	1
9@93498803@+	FALSE	FALSE	FALSE	FALSE	FALSE	TRUE	FALSE	FALSE	5.36223	3.56553	1
9@88475136@+	FALSE	FALSE	FALSE	FALSE	FALSE	TRUE	FALSE	FALSE	4.59609	3.31984	1
14@102081716@-	FALSE	TRUE	FALSE	FALSE	FALSE	FALSE	FALSE	FALSE	4.40177	2.95276	1
9@38398132@+	FALSE	FALSE	FALSE	FALSE	FALSE	TRUE	FALSE	FALSE	5.56953	3.12103	1
14@102086039@-	FALSE	TRUE	FALSE	FALSE	FALSE	TRUE	FALSE	FALSE	5.5741	3.09319	1
9@34635476@-	FALSE	FALSE	FALSE	FALSE	FALSE	TRUE	FALSE	FALSE	5.35382	3.11854	1
9@21862152@+	FALSE	FALSE	FALSE	FALSE	FALSE	TRUE	FALSE	FALSE	5.18476	2.90085	1
14@102209320@+	FALSE	TRUE	FALSE	FALSE	FALSE	TRUE	FALSE	FALSE	5.28238	3.23714	1
9@6434083@+	FALSE	FALSE	FALSE	FALSE	FALSE	TRUE	FALSE	FALSE	5.21843	2.86478	1
14@103341015@+	FALSE	TRUE	FALSE	FALSE	FALSE	FALSE	FALSE	FALSE	4.64745	3.76709	1
14@103519685@-	FALSE	TRUE	FALSE	FALSE	FALSE	FALSE	FALSE	FALSE	6.41039	2.7615	1
8@116852033@-	FALSE	FALSE	FALSE	FALSE	FALSE	TRUE	FALSE	FALSE	5.10257	2.89893	1
14@103522054@-	FALSE	TRUE	FALSE	FALSE	FALSE	TRUE	FALSE	FALSE	4.82994	3.30719	1
8@52656229@-	FALSE	FALSE	FALSE	FALSE	FALSE	TRUE	FALSE	FALSE	5.37941	2.61836	1
8@39103807@+	FALSE	FALSE	FALSE	FALSE	FALSE	TRUE	FALSE	FALSE	4.90651	2.43218	1
8@38329612@-	FALSE	FALSE	FALSE	FALSE	FALSE	TRUE	FALSE	FALSE	4.83585	3.43333	1
13@98022126@+	FALSE	TRUE	FALSE	FALSE	FALSE	TRUE	FALSE	FALSE	6.44869	2.60536	1
12@71657201@-	FALSE	FALSE	FALSE	FALSE	FALSE	TRUE	FALSE	FALSE	5.67679	2.57016	1
15@75371902@-	FALSE	FALSE	FALSE	FALSE	FALSE	TRUE	FALSE	FALSE	5.22061	2.87645	1
15@68086367@+	FALSE	FALSE	FALSE	FALSE	FALSE	TRUE	FALSE	FALSE	4.52762	2.78598	1
9@73160855@+	FALSE	FALSE	FALSE	FALSE	FALSE	TRUE	FALSE	FALSE	5.20687	2.67345	1
9@38397903@+	FALSE	FALSE	FALSE	FALSE	FALSE	TRUE	FALSE	FALSE	4.83861	2.82343	1
8@119834676@-	FALSE	FALSE	FALSE	FALSE	FALSE	TRUE	TRUE	FALSE	5.29238	3.21264	1
8@100287803@-	FALSE	FALSE	FALSE	FALSE	FALSE	TRUE	FALSE	FALSE	5.67944	3.18765	1
8@91069165@-	FALSE	FALSE	FALSE	FALSE	FALSE	TRUE	FALSE	FALSE	5.34568	3.34908	1
8@79918995@-	FALSE	FALSE	FALSE	FALSE	FALSE	TRUE	FALSE	FALSE	6.03986	3.09643	1
8@65718755@-	FALSE	FALSE	FALSE	FALSE	FALSE	TRUE	FALSE	FALSE	5.38111	2.43374	1
8@52657243@-	FALSE	FALSE	FALSE	FALSE	FALSE	TRUE	FALSE	FALSE	4.98232	2.41412	1
8@23566277@+	FALSE	FALSE	FALSE	FALSE	FALSE	TRUE	FALSE	FALSE	5.35683	3.37958	1
1@62445264@+	FALSE	TRUE	FALSE	FALSE	FALSE	TRUE	FALSE	FALSE	4.74974	2.56804	1
9@93447241@-	FALSE	FALSE	FALSE	FALSE	FALSE	TRUE	FALSE	FALSE	5.49965	3.36224	1
7@100034895@+	FALSE	FALSE	FALSE	FALSE	FALSE	TRUE	FALSE	FALSE	4.85383	2.53558	1
7@40133113@-	FALSE	FALSE	FALSE	FALSE	FALSE	TRUE	FALSE	FALSE	5.49738	2.88866	1
7@33005336@+	FALSE	FALSE	FALSE	FALSE	FALSE	TRUE	FALSE	FALSE	4.67271	2.82688	1
7@23200915@+	FALSE	FALSE	FALSE	FALSE	FALSE	TRUE	FALSE	FALSE	5.13382	2.74087	1
6@132770029@-	FALSE	FALSE	FALSE	FALSE	FALSE	TRUE	FALSE	FALSE	5.36623	2.4113	1
6@113958736@-	FALSE	FALSE	FALSE	FALSE	FALSE	TRUE	FALSE	FALSE	4.91134	3.41923	1
6@63713768@+	FALSE	FALSE	FALSE	FALSE	FALSE	TRUE	FALSE	FALSE	5.8865	2.51045	1
6@63712667@+	FALSE	FALSE	FALSE	FALSE	FALSE	TRUE	FALSE	FALSE	5.69254	2.59415	1
6@34606742@-	FALSE	FALSE	FALSE	FALSE	FALSE	TRUE	FALSE	FALSE	5.39035	2.59002	1
6@34606756@-	FALSE	FALSE	FALSE	FALSE	FALSE	TRUE	FALSE	FALSE	4.42109	2.91756	1
6@33202607@+	FALSE	FALSE	FALSE	FALSE	FALSE	TRUE	FALSE	FALSE	4.69743	2.83437	1
7@80217576@+	FALSE	FALSE	FALSE	FALSE	FALSE	TRUE	FALSE	FALSE	5.96564	2.70302	1
9@113408818@-	FALSE	FALSE	FALSE	FALSE	FALSE	TRUE	FALSE	FALSE	4.466	2.97439	1
16@2762669@+	FALSE	TRUE	FALSE	FALSE	FALSE	FALSE	FALSE	FALSE	5.08181	2.84275	1
9@132264918@-	FALSE	FALSE	FALSE	FALSE	FALSE	TRUE	FALSE	FALSE	5.02512	3.82473	1
1@15939480@+	FALSE	FALSE	FALSE	FALSE	FALSE	TRUE	FALSE	FALSE	5.26358	2.42873	1
1@9930127@-	FALSE	FALSE	FALSE	FALSE	FALSE	TRUE	FALSE	FALSE	4.96284	2.94207	1
1@944258@+	FALSE	FALSE	FALSE	FALSE	FALSE	TRUE	FALSE	FALSE	5.74861	2.61679	1
16@21655273@+	FALSE	TRUE	TRUE	FALSE	TRUE	TRUE	FALSE	FALSE	5.54125	3.39198	1
6@127287017@+	FALSE	FALSE	FALSE	FALSE	FALSE	TRUE	FALSE	FALSE	4.49733	3.73598	1
2@86604573@-	FALSE	FALSE	FALSE	FALSE	FALSE	TRUE	FALSE	FALSE	4.70708	2.28012	1
15@77109209@-	FALSE	FALSE	FALSE	FALSE	FALSE	TRUE	FALSE	FALSE	5.27469	2.94897	1
1@180973213@-	FALSE	FALSE	FALSE	FALSE	FALSE	TRUE	FALSE	FALSE	5.56627	2.38047	1
7@94666358@+	FALSE	FALSE	FALSE	FALSE	FALSE	TRUE	FALSE	FALSE	5.40327	3.15991	1
7@76328336@-	FALSE	FALSE	FALSE	FALSE	FALSE	TRUE	FALSE	FALSE	5.61425	2.83614	1
7@7877821@+	FALSE	FALSE	FALSE	FALSE	FALSE	TRUE	FALSE	FALSE	6.04456	2.69725	1
6@131890530@+	FALSE	FALSE	FALSE	FALSE	FALSE	TRUE	FALSE	FALSE	4.6327	3.2791	1
6@33319752@-	FALSE	FALSE	FALSE	FALSE	FALSE	TRUE	FALSE	FALSE	4.56318	2.90795	1
6@11135274@+	FALSE	FALSE	FALSE	FALSE	FALSE	TRUE	FALSE	FALSE	4.89663	2.42969	1
16@23682116@+	FALSE	TRUE	FALSE	FALSE	FALSE	FALSE	FALSE	FALSE	5.75234	3.14805	1
15@41766824@+	FALSE	FALSE	FALSE	FALSE	FALSE	TRUE	FALSE	FALSE	5.19493	2.6436	1
15@41766587@+	FALSE	FALSE	FALSE	FALSE	FALSE	TRUE	FALSE	FALSE	5.91479	2.53736	1
1@93553219@+	FALSE	FALSE	FALSE	FALSE	FALSE	TRUE	FALSE	FALSE	5.20186	3.0069	1
14@64521548@+	FALSE	FALSE	FALSE	FALSE	FALSE	TRUE	FALSE	FALSE	4.48047	2.92361	1
1@212102981@+	FALSE	FALSE	FALSE	FALSE	FALSE	TRUE	FALSE	FALSE	4.69555	2.86159	1
16@2519811@+	FALSE	TRUE	TRUE	FALSE	TRUE	TRUE	FALSE	FALSE	4.73537	3.92239	1
X@20155176@-	FALSE	FALSE	FALSE	FALSE	FALSE	TRUE	FALSE	FALSE	4.62412	2.93969	1
16@2760454@+	FALSE	TRUE	FALSE	FALSE	FALSE	TRUE	FALSE	FALSE	5.11834	3.21012	1
5@163457045@-	FALSE	FALSE	FALSE	FALSE	FALSE	TRUE	FALSE	FALSE	4.96179	3.39067	1
1@20942004@-	FALSE	FALSE	FALSE	FALSE	FALSE	TRUE	FALSE	FALSE	6.07296	2.52135	1
16@2971839@+	FALSE	TRUE	FALSE	FALSE	FALSE	FALSE	FALSE	FALSE	4.788	3.26433	1
5@98856380@-	FALSE	FALSE	FALSE	FALSE	FALSE	TRUE	FALSE	FALSE	4.79483	2.5665	1
18@57607523@-	FALSE	FALSE	FALSE	FALSE	FALSE	TRUE	FALSE	FALSE	5.71838	2.87603	1
17@75320326@-	FALSE	FALSE	FALSE	FALSE	FALSE	TRUE	FALSE	FALSE	4.99153	2.34779	1
17@60663244@+	FALSE	FALSE	FALSE	FALSE	FALSE	TRUE	FALSE	FALSE	6.30524	2.82932	1
16@3401793@+	FALSE	TRUE	FALSE	FALSE	FALSE	TRUE	FALSE	FALSE	5.25705	2.89742	1
17@59211474@+	FALSE	FALSE	FALSE	FALSE	FALSE	TRUE	FALSE	FALSE	5.674	3.07279	1
17@40395483@-	FALSE	FALSE	FALSE	FALSE	FALSE	TRUE	FALSE	FALSE	5.13052	2.74416	1
17@40293602@+	FALSE	FALSE	FALSE	FALSE	FALSE	TRUE	FALSE	FALSE	6.15511	2.80513	1
17@29286180@-	FALSE	FALSE	FALSE	FALSE	FALSE	TRUE	FALSE	FALSE	4.85396	3.44799	1
16@3728516@-	FALSE	TRUE	FALSE	FALSE	FALSE	TRUE	FALSE	FALSE	5.60882	3.29039	1
17@28648723@-	FALSE	FALSE	FALSE	FALSE	FALSE	TRUE	FALSE	FALSE	5.7709	2.47826	1
18@70326316@+	FALSE	FALSE	FALSE	FALSE	FALSE	TRUE	FALSE	FALSE	4.98372	2.91813	1
17@21198388@-	FALSE	FALSE	FALSE	FALSE	FALSE	TRUE	FALSE	FALSE	4.82932	3.2488	1
17@18316878@+	FALSE	FALSE	FALSE	FALSE	FALSE	TRUE	FALSE	FALSE	5.95021	2.58248	1
16@400437@+	FALSE	TRUE	FALSE	FALSE	FALSE	FALSE	FALSE	FALSE	5.85759	2.75315	1
16@21655744@+	FALSE	FALSE	FALSE	FALSE	FALSE	TRUE	FALSE	FALSE	5.32501	3.51175	1
16@11839947@-	FALSE	FALSE	FALSE	FALSE	FALSE	TRUE	FALSE	FALSE	5.87305	2.55961	1
16@11751399@-	FALSE	FALSE	FALSE	FALSE	FALSE	TRUE	FALSE	FALSE	4.90966	2.79172	1
15@44526806@+	FALSE	FALSE	FALSE	FALSE	FALSE	TRUE	FALSE	FALSE	5.30987	2.60427	1
14@102434511@+	FALSE	FALSE	FALSE	FALSE	FALSE	TRUE	FALSE	FALSE	4.38888	3.93564	1
14@92064176@-	FALSE	FALSE	FALSE	FALSE	FALSE	TRUE	FALSE	FALSE	4.90712	3.83083	1
14@75281555@+	FALSE	FALSE	FALSE	FALSE	FALSE	TRUE	FALSE	FALSE	4.90613	3.90677	1
14@73931736@+	FALSE	FALSE	FALSE	FALSE	FALSE	TRUE	FALSE	FALSE	4.48196	3.82756	1
17@20204747@+	FALSE	FALSE	FALSE	FALSE	FALSE	TRUE	FALSE	FALSE	4.19748	3.76709	1
19@21118721@+	FALSE	FALSE	FALSE	FALSE	FALSE	TRUE	FALSE	FALSE	5.82232	2.94281	1
19@57539276@+	FALSE	FALSE	FALSE	FALSE	FALSE	TRUE	FALSE	FALSE	4.74897	3.53292	1
2@55334224@-	FALSE	FALSE	FALSE	FALSE	FALSE	TRUE	FALSE	FALSE	4.94655	2.43347	1
5@73580494@+	FALSE	FALSE	FALSE	FALSE	FALSE	TRUE	FALSE	FALSE	4.94361	3.32681	1
5@73580110@+	FALSE	FALSE	FALSE	FALSE	FALSE	TRUE	FALSE	FALSE	5.32775	3.25062	1
4@127886547@+	FALSE	FALSE	FALSE	FALSE	FALSE	TRUE	FALSE	FALSE	5.47703	2.65533	1
4@127886181@+	FALSE	FALSE	FALSE	FALSE	FALSE	TRUE	FALSE	FALSE	5.98045	2.69855	1
4@121817638@-	FALSE	FALSE	FALSE	FALSE	FALSE	TRUE	FALSE	FALSE	5.39667	2.91067	1
4@10445520@-	FALSE	FALSE	FALSE	FALSE	FALSE	TRUE	FALSE	FALSE	4.88136	3.44031	1
16@30525222@-	FALSE	TRUE	FALSE	FALSE	FALSE	TRUE	FALSE	FALSE	6.42895	2.53453	1
3@187043062@+	FALSE	FALSE	FALSE	FALSE	FALSE	TRUE	FALSE	FALSE	4.54794	3.10223	1
3@146070584@-	FALSE	FALSE	FALSE	FALSE	FALSE	TRUE	FALSE	FALSE	6.0915	2.84633	1
3@113005501@-	FALSE	FALSE	FALSE	FALSE	FALSE	TRUE	FALSE	FALSE	5.65622	2.61361	1
3@52609733@-	FALSE	FALSE	FALSE	FALSE	FALSE	TRUE	FALSE	FALSE	5.01852	2.98458	1
3@47916622@-	FALSE	FALSE	FALSE	FALSE	FALSE	TRUE	FALSE	FALSE	4.80395	2.62231	1
3@47121183@-	FALSE	FALSE	FALSE	FALSE	FALSE	TRUE	FALSE	FALSE	5.21956	2.5938	1
3@38252989@+	FALSE	FALSE	FALSE	FALSE	FALSE	TRUE	FALSE	FALSE	5.13204	3.10693	1
22@30973401@+	FALSE	FALSE	FALSE	FALSE	FALSE	TRUE	FALSE	FALSE	5.99998	2.7656	1
21@37165597@+	FALSE	FALSE	FALSE	FALSE	FALSE	TRUE	FALSE	FALSE	4.63064	3.97811	1
2@241246867@-	FALSE	FALSE	FALSE	FALSE	FALSE	TRUE	FALSE	FALSE	4.85591	2.54649	1
2@206767138@+	FALSE	FALSE	FALSE	FALSE	FALSE	TRUE	FALSE	FALSE	5.1349	2.36452	1
2@156582973@+	FALSE	FALSE	FALSE	FALSE	FALSE	TRUE	FALSE	FALSE	5.16687	3.69988	1
2@99399471@+	FALSE	FALSE	FALSE	FALSE	FALSE	TRUE	FALSE	FALSE	5.29805	2.56074	1
16@30779948@-	FALSE	TRUE	FALSE	FALSE	FALSE	TRUE	FALSE	FALSE	4.71085	3.14844	1
2@71349179@+	FALSE	FALSE	FALSE	FALSE	FALSE	TRUE	FALSE	FALSE	5.13896	3.0405	1
2@64095099@-	FALSE	FALSE	FALSE	FALSE	FALSE	TRUE	FALSE	FALSE	4.50025	3.35027	1
5@133104301@+	FALSE	FALSE	FALSE	FALSE	FALSE	TRUE	FALSE	FALSE	4.91534	2.4078	1
15@68086632@+	FALSE	FALSE	FALSE	FALSE	FALSE	TRUE	FALSE	FALSE	5.62019	3.3269	1
1@23751705@+	FALSE	FALSE	FALSE	FALSE	FALSE	TRUE	FALSE	FALSE	5.11896	2.78587	1
1@29119664@+	FALSE	FALSE	FALSE	FALSE	FALSE	TRUE	FALSE	FALSE	4.97223	2.59366	1
12@55800620@-	FALSE	FALSE	FALSE	FALSE	FALSE	TRUE	FALSE	FALSE	5.05781	2.49107	1
12@50475868@+	FALSE	FALSE	FALSE	FALSE	FALSE	TRUE	FALSE	FALSE	5.14583	2.37611	1
12@50177064@-	FALSE	FALSE	FALSE	FALSE	FALSE	TRUE	FALSE	FALSE	5.1971	3.49165	1
12@45922127@-	FALSE	FALSE	FALSE	FALSE	FALSE	TRUE	FALSE	FALSE	4.96753	3.42162	1
12@27756155@+	FALSE	FALSE	FALSE	FALSE	FALSE	TRUE	FALSE	FALSE	4.70878	2.96603	1
15@72751814@-	FALSE	TRUE	FALSE	FALSE	FALSE	TRUE	FALSE	FALSE	5.47697	2.49745	1
15@73303110@+	FALSE	TRUE	FALSE	FALSE	FALSE	TRUE	FALSE	FALSE	5.91691	2.43639	1
12@2874168@-	FALSE	FALSE	FALSE	FALSE	FALSE	TRUE	FALSE	FALSE	4.64107	3.60304	1
11@118396419@+	FALSE	FALSE	FALSE	FALSE	FALSE	TRUE	FALSE	FALSE	4.88742	2.54978	1
11@102397443@-	FALSE	FALSE	FALSE	FALSE	FALSE	TRUE	FALSE	FALSE	6.10936	3.06073	1
12@69390309@+	FALSE	FALSE	FALSE	FALSE	FALSE	TRUE	FALSE	FALSE	5.00441	3.4091	1
15@74923717@-	FALSE	TRUE	FALSE	FALSE	FALSE	FALSE	FALSE	FALSE	5.55467	2.90698	1
15@75639306@-	FALSE	TRUE	TRUE	FALSE	FALSE	FALSE	FALSE	FALSE	6.3062	2.46986	1
11@32934902@+	FALSE	FALSE	FALSE	FALSE	FALSE	TRUE	FALSE	FALSE	4.55253	3.00145	1
11@27340826@-	FALSE	FALSE	FALSE	FALSE	FALSE	TRUE	FALSE	FALSE	4.6864	2.59684	1
11@27341533@-	FALSE	FALSE	FALSE	FALSE	FALSE	TRUE	FALSE	FALSE	4.94335	2.68451	1
11@3360225@-	FALSE	FALSE	FALSE	FALSE	FALSE	TRUE	FALSE	FALSE	6.47833	2.59406	1
11@2979228@-	FALSE	FALSE	FALSE	FALSE	FALSE	TRUE	FALSE	FALSE	5.81086	2.67201	1
10@133312857@+	FALSE	FALSE	FALSE	FALSE	FALSE	TRUE	FALSE	FALSE	5.04762	2.72553	1
10@128101350@-	FALSE	FALSE	FALSE	FALSE	FALSE	TRUE	FALSE	FALSE	4.4074	3.55206	1
10@128105007@-	FALSE	FALSE	FALSE	FALSE	FALSE	TRUE	FALSE	FALSE	4.54307	3.76516	1
10@128109049@-	FALSE	FALSE	FALSE	FALSE	FALSE	TRUE	FALSE	FALSE	6.43646	2.55835	1
11@57326734@-	FALSE	FALSE	FALSE	FALSE	FALSE	TRUE	FALSE	FALSE	4.49466	3.20399	1
12@103984807@+	FALSE	FALSE	FALSE	FALSE	FALSE	TRUE	FALSE	FALSE	4.70649	3.66897	1
15@68290761@+	FALSE	TRUE	FALSE	FALSE	FALSE	TRUE	FALSE	FALSE	5.39442	2.67071	1
12@106509669@+	FALSE	FALSE	FALSE	FALSE	FALSE	TRUE	FALSE	FALSE	5.47384	2.52029	1
15@65164038@-	FALSE	FALSE	FALSE	FALSE	FALSE	TRUE	FALSE	FALSE	4.75169	2.78051	1
15@65003112@-	FALSE	FALSE	FALSE	FALSE	FALSE	TRUE	FALSE	FALSE	4.84706	2.77744	1
15@49127872@-	FALSE	TRUE	FALSE	FALSE	FALSE	FALSE	FALSE	FALSE	5.34678	2.46615	1
14@99398473@-	FALSE	FALSE	FALSE	FALSE	FALSE	TRUE	FALSE	FALSE	5.58734	2.52476	1
1@54741513@+	FALSE	TRUE	TRUE	FALSE	FALSE	FALSE	FALSE	FALSE	4.39119	3.86554	1
14@74781557@+	FALSE	FALSE	FALSE	FALSE	FALSE	TRUE	FALSE	FALSE	6.14542	2.90346	1
14@74713500@+	FALSE	FALSE	FALSE	FALSE	FALSE	TRUE	FALSE	FALSE	4.7521	2.70869	1
14@73105987@+	FALSE	FALSE	FALSE	FALSE	FALSE	TRUE	FALSE	FALSE	4.72341	2.97809	1
15@58597562@-	FALSE	TRUE	FALSE	FALSE	FALSE	TRUE	FALSE	FALSE	4.84393	3.46708	1
14@52893377@-	FALSE	FALSE	FALSE	FALSE	FALSE	TRUE	FALSE	FALSE	4.96441	2.61486	1
14@34713437@-	FALSE	FALSE	FALSE	FALSE	FALSE	TRUE	FALSE	FALSE	5.44011	2.71077	1
14@31100909@-	FALSE	FALSE	FALSE	FALSE	FALSE	TRUE	FALSE	FALSE	5.05847	3.71128	1
14@21211817@-	FALSE	FALSE	FALSE	FALSE	FALSE	TRUE	FALSE	FALSE	5.30965	2.74027	1
13@98022313@+	FALSE	FALSE	FALSE	FALSE	FALSE	TRUE	FALSE	FALSE	5.05421	2.75052	1
15@65570149@+	FALSE	TRUE	FALSE	FALSE	FALSE	TRUE	FALSE	FALSE	5.02008	2.69381	1
13@75286933@-	FALSE	FALSE	FALSE	FALSE	FALSE	TRUE	FALSE	FALSE	4.52566	3.31728	1
13@52461243@+	FALSE	FALSE	FALSE	FALSE	FALSE	TRUE	FALSE	FALSE	6.00147	3.10786	1
13@49660951@-	FALSE	FALSE	FALSE	FALSE	FALSE	TRUE	FALSE	FALSE	5.88925	2.7007	1
13@29510016@-	FALSE	FALSE	FALSE	FALSE	FALSE	TRUE	FALSE	FALSE	5.71841	2.54787	1
13@27665776@+	FALSE	FALSE	FALSE	FALSE	FALSE	TRUE	FALSE	FALSE	4.53995	3.10295	1
15@66502686@-	FALSE	TRUE	FALSE	FALSE	FALSE	TRUE	FALSE	FALSE	4.72741	2.86996	1
12@112405889@-	FALSE	FALSE	FALSE	FALSE	FALSE	TRUE	FALSE	FALSE	4.56023	3.66864	1
12@107712319@+	FALSE	FALSE	FALSE	FALSE	FALSE	TRUE	FALSE	FALSE	5.1801	2.72308	1
10@119035923@-	FALSE	FALSE	FALSE	FALSE	FALSE	TRUE	FALSE	FALSE	5.35159	2.69998	1
1@28509081@+	FALSE	FALSE	FALSE	FALSE	FALSE	TRUE	FALSE	FALSE	4.80377	3.24719	1
10@117284653@-	FALSE	FALSE	FALSE	FALSE	FALSE	TRUE	FALSE	FALSE	4.38172	3.8874	1
10@92454182@-	FALSE	FALSE	FALSE	FALSE	FALSE	TRUE	FALSE	FALSE	6.04304	2.82175	1
1@161158758@+	FALSE	FALSE	FALSE	FALSE	FALSE	TRUE	FALSE	FALSE	4.24727	3.55316	1
1@156009565@-	FALSE	FALSE	FALSE	FALSE	FALSE	TRUE	FALSE	FALSE	4.35702	3.71089	1
1@155914054@-	FALSE	FALSE	FALSE	FALSE	FALSE	TRUE	FALSE	FALSE	6.11222	2.86284	1
1@154602222@-	FALSE	FALSE	FALSE	FALSE	FALSE	TRUE	FALSE	FALSE	5.66802	3.26022	1
1@59873044@+	FALSE	TRUE	FALSE	FALSE	FALSE	FALSE	FALSE	FALSE	5.91345	2.93653	1
1@153773633@+	FALSE	FALSE	FALSE	FALSE	FALSE	TRUE	FALSE	FALSE	4.39603	3.80678	1
1@150577148@-	FALSE	FALSE	FALSE	FALSE	FALSE	TRUE	FALSE	FALSE	5.87413	2.54105	1
16@11873123@-	FALSE	TRUE	FALSE	FALSE	FALSE	FALSE	FALSE	FALSE	4.59258	3.24001	1
1@150218793@-	FALSE	FALSE	FALSE	FALSE	FALSE	TRUE	FALSE	FALSE	6.10485	2.8393	1
1@145993422@-	FALSE	FALSE	FALSE	FALSE	FALSE	TRUE	FALSE	FALSE	5.37792	2.93169	1
1@182382945@-	FALSE	FALSE	FALSE	FALSE	FALSE	TRUE	FALSE	FALSE	6.12521	2.60798	1
1@114405542@-	FALSE	FALSE	FALSE	FALSE	FALSE	TRUE	FALSE	FALSE	4.3167	3.54436	1
1@110023574@+	FALSE	FALSE	FALSE	FALSE	FALSE	TRUE	FALSE	FALSE	5.14807	2.80278	1
1@64832981@+	FALSE	FALSE	FALSE	FALSE	FALSE	TRUE	FALSE	FALSE	4.84101	2.35536	1
16@1772252@-	FALSE	TRUE	TRUE	FALSE	FALSE	TRUE	FALSE	FALSE	4.20381	3.12382	1
16@1772344@-	FALSE	TRUE	FALSE	FALSE	FALSE	TRUE	FALSE	FALSE	4.53932	3.45196	1
1@52526184@-	FALSE	FALSE	FALSE	FALSE	FALSE	TRUE	FALSE	FALSE	5.08798	2.75078	1
1@45693881@+	FALSE	FALSE	FALSE	FALSE	FALSE	TRUE	FALSE	FALSE	4.52908	3.33036	1
16@18789070@-	FALSE	TRUE	FALSE	FALSE	FALSE	TRUE	FALSE	FALSE	4.85964	2.42874	1
1@40238545@+	FALSE	FALSE	FALSE	FALSE	FALSE	TRUE	FALSE	FALSE	4.42079	3.06276	1
1@36455857@-	FALSE	FALSE	FALSE	FALSE	FALSE	TRUE	FALSE	FALSE	4.85345	3.39747	1
1@29149059@-	FALSE	FALSE	FALSE	FALSE	FALSE	TRUE	FALSE	FALSE	4.82326	3.1652	1
1@111147706@+	FALSE	FALSE	FALSE	FALSE	FALSE	TRUE	FALSE	FALSE	5.52393	2.54446	1
1@200849253@+	FALSE	FALSE	FALSE	FALSE	FALSE	TRUE	FALSE	FALSE	4.44322	3.85087	1
1@204409683@-	FALSE	FALSE	FALSE	FALSE	FALSE	TRUE	FALSE	FALSE	6.42782	2.51061	1
1@205714717@-	FALSE	FALSE	FALSE	FALSE	FALSE	TRUE	FALSE	FALSE	5.40505	2.81334	1
10@89738137@+	FALSE	FALSE	FALSE	FALSE	FALSE	TRUE	FALSE	FALSE	4.83954	2.45339	1
15@83017216@-	FALSE	TRUE	FALSE	FALSE	FALSE	FALSE	FALSE	FALSE	5.12527	2.46991	1
10@79354263@+	FALSE	FALSE	FALSE	FALSE	FALSE	TRUE	FALSE	FALSE	5.82032	2.8361	1
15@83018097@-	FALSE	TRUE	FALSE	FALSE	FALSE	TRUE	FALSE	FALSE	4.55568	3.34359	1
10@73249264@-	FALSE	FALSE	FALSE	FALSE	FALSE	TRUE	FALSE	FALSE	4.81631	3.18103	1
10@72367821@-	FALSE	FALSE	FALSE	FALSE	FALSE	TRUE	FALSE	FALSE	5.92941	3.00567	1
10@43387372@-	FALSE	FALSE	FALSE	FALSE	FALSE	TRUE	FALSE	FALSE	4.62451	2.97513	1
10@5746504@+	FALSE	FALSE	FALSE	FALSE	FALSE	TRUE	FALSE	FALSE	5.51034	2.68167	1
1@244851663@-	FALSE	FALSE	FALSE	FALSE	FALSE	TRUE	FALSE	FALSE	5.63203	2.50014	1
15@90271502@+	FALSE	TRUE	FALSE	FALSE	FALSE	TRUE	FALSE	TRUE	4.50067	3.95774	1
1@244417731@-	FALSE	FALSE	FALSE	FALSE	FALSE	TRUE	FALSE	FALSE	6.19191	2.89812	1
1@235131899@-	FALSE	FALSE	FALSE	FALSE	FALSE	TRUE	FALSE	FALSE	5.61809	2.49116	1
1@229659267@+	FALSE	FALSE	FALSE	FALSE	FALSE	TRUE	FALSE	FALSE	4.30661	3.04	1
1@229326835@-	FALSE	FALSE	FALSE	FALSE	FALSE	TRUE	FALSE	FALSE	5.10916	2.43922	1
1@225519439@-	FALSE	FALSE	FALSE	FALSE	FALSE	TRUE	FALSE	FALSE	4.40807	3.62571	1
1@224389760@-	FALSE	FALSE	FALSE	FALSE	FALSE	TRUE	FALSE	FALSE	5.90974	2.89261	1
15@90976709@-	FALSE	TRUE	FALSE	FALSE	FALSE	FALSE	FALSE	FALSE	4.5663	2.52527	1
1@58781714@-	FALSE	TRUE	FALSE	FALSE	FALSE	TRUE	FALSE	FALSE	4.76492	2.72992	1
1@219978673@-	FALSE	FALSE	FALSE	FALSE	FALSE	TRUE	FALSE	FALSE	4.32364	3.61719	1
1@218331030@+	FALSE	FALSE	FALSE	FALSE	FALSE	TRUE	FALSE	FALSE	4.58868	3.96296	1
1@212738545@-	FALSE	FALSE	FALSE	FALSE	FALSE	TRUE	FALSE	FALSE	5.15657	3.1785	1
1@207048933@-	FALSE	FALSE	FALSE	FALSE	FALSE	TRUE	FALSE	FALSE	5.03879	2.9467	1
1@205713468@-	FALSE	FALSE	FALSE	FALSE	FALSE	TRUE	FALSE	FALSE	5.31574	2.56482	1
10@110965042@+	FALSE	FALSE	FALSE	FALSE	FALSE	TRUE	FALSE	FALSE	5.31681	2.68445	1
11@114296552@+	FALSE	FALSE	FALSE	FALSE	FALSE	TRUE	FALSE	FALSE	4.88866	3.50135	1
11@116858288@-	FALSE	FALSE	FALSE	FALSE	FALSE	TRUE	FALSE	FALSE	4.35795	2.95603	1
11@116858297@-	FALSE	FALSE	FALSE	FALSE	FALSE	TRUE	FALSE	FALSE	4.25432	3.45297	1
19@52325597@+	FALSE	FALSE	FALSE	FALSE	FALSE	TRUE	FALSE	FALSE	5.65605	2.78077	1
19@52324670@+	FALSE	FALSE	FALSE	FALSE	FALSE	TRUE	FALSE	FALSE	4.51632	3.3238	1
19@52324661@+	FALSE	FALSE	FALSE	FALSE	FALSE	TRUE	FALSE	FALSE	5.02508	3.18642	1
19@52291378@+	FALSE	FALSE	FALSE	FALSE	FALSE	TRUE	FALSE	FALSE	4.62938	2.97504	1
19@52290487@+	FALSE	FALSE	FALSE	FALSE	FALSE	TRUE	FALSE	FALSE	6.41192	2.51084	1
4@17564758@+	TRUE	FALSE	FALSE	FALSE	FALSE	FALSE	FALSE	FALSE	4.78102	2.79039	1
19@52154962@-	FALSE	FALSE	FALSE	FALSE	FALSE	TRUE	FALSE	FALSE	6.44301	2.52623	1
19@52154955@-	FALSE	FALSE	FALSE	FALSE	FALSE	TRUE	FALSE	FALSE	5.20217	3.27329	1
19@52065872@-	FALSE	FALSE	FALSE	FALSE	FALSE	TRUE	FALSE	FALSE	6.40279	2.54777	1
19@51994494@-	FALSE	FALSE	FALSE	FALSE	FALSE	TRUE	FALSE	FALSE	5.43271	2.92769	1
19@52582755@+	FALSE	FALSE	FALSE	FALSE	FALSE	TRUE	FALSE	FALSE	6.31476	2.54619	1
4@30724232@+	TRUE	FALSE	FALSE	FALSE	FALSE	TRUE	FALSE	FALSE	4.34277	3.50158	1
19@51890963@-	FALSE	FALSE	FALSE	FALSE	FALSE	TRUE	FALSE	FALSE	6.41699	2.57011	1
4@31780832@+	TRUE	FALSE	FALSE	FALSE	FALSE	FALSE	FALSE	FALSE	5.08713	2.69772	1
19@51586827@+	FALSE	FALSE	FALSE	FALSE	FALSE	TRUE	FALSE	FALSE	5.86037	2.91463	1
19@50797728@-	FALSE	FALSE	FALSE	FALSE	FALSE	TRUE	FALSE	FALSE	5.01604	3.7188	1
4@44630865@+	TRUE	FALSE	FALSE	FALSE	FALSE	FALSE	FALSE	FALSE	5.99676	2.56892	1
4@54926465@+	TRUE	FALSE	FALSE	FALSE	FALSE	FALSE	FALSE	FALSE	3.97043	2.90343	1
4@65129862@+	TRUE	FALSE	FALSE	FALSE	FALSE	FALSE	FALSE	FALSE	6.02085	3.05591	1
4@82097688@+	TRUE	FALSE	FALSE	FALSE	FALSE	FALSE	FALSE	FALSE	5.2816	2.76352	1
4@84239181@+	TRUE	FALSE	FALSE	FALSE	FALSE	FALSE	FALSE	FALSE	4.60724	3.28869	1
19@46921671@+	FALSE	FALSE	FALSE	FALSE	FALSE	TRUE	FALSE	FALSE	5.86201	3.23472	1
19@51891635@-	FALSE	FALSE	FALSE	FALSE	FALSE	TRUE	FALSE	FALSE	6.37048	2.73569	1
19@46920338@+	FALSE	FALSE	FALSE	FALSE	FALSE	TRUE	FALSE	FALSE	4.94791	2.87322	1
19@52583673@+	FALSE	FALSE	FALSE	FALSE	FALSE	TRUE	FALSE	FALSE	4.70544	3.55606	1
4@6929459@+	TRUE	FALSE	FALSE	FALSE	FALSE	FALSE	FALSE	FALSE	5.41892	2.34062	1
3@156267454@-	TRUE	FALSE	FALSE	FALSE	FALSE	FALSE	FALSE	FALSE	5.23074	3.45696	1
19@57443658@+	FALSE	FALSE	FALSE	FALSE	FALSE	TRUE	FALSE	FALSE	4.83727	3.9025	1
19@57399020@+	FALSE	FALSE	FALSE	FALSE	FALSE	TRUE	FALSE	FALSE	5.36418	3.4081	1
3@166109014@-	TRUE	FALSE	FALSE	FALSE	FALSE	FALSE	FALSE	FALSE	5.64419	2.67609	1
19@57254909@+	FALSE	FALSE	FALSE	FALSE	FALSE	TRUE	FALSE	FALSE	4.23691	3.6653	1
3@180887639@-	TRUE	FALSE	FALSE	FALSE	FALSE	FALSE	FALSE	FALSE	6.1356	2.43527	1
19@56578175@+	FALSE	FALSE	FALSE	FALSE	FALSE	TRUE	FALSE	FALSE	6.47185	2.61698	1
19@5595423@-	FALSE	FALSE	FALSE	FALSE	FALSE	TRUE	FALSE	FALSE	4.95207	2.95556	1
19@54983444@+	FALSE	FALSE	FALSE	FALSE	FALSE	TRUE	FALSE	FALSE	5.38309	3.08185	1
19@54637061@+	FALSE	FALSE	FALSE	FALSE	FALSE	TRUE	FALSE	FALSE	5.54883	2.93615	1
19@52613899@-	FALSE	FALSE	FALSE	FALSE	FALSE	TRUE	FALSE	FALSE	6.28875	2.48726	1
19@54462036@-	FALSE	FALSE	FALSE	FALSE	FALSE	TRUE	FALSE	FALSE	4.55076	3.50571	1
19@53579821@+	FALSE	FALSE	FALSE	FALSE	FALSE	TRUE	FALSE	FALSE	5.18133	3.06967	1
19@53579814@+	FALSE	FALSE	FALSE	FALSE	FALSE	TRUE	FALSE	FALSE	4.44039	3.50178	1
19@53492426@+	FALSE	FALSE	FALSE	FALSE	FALSE	TRUE	FALSE	FALSE	6.15817	2.6993	1
19@53385922@+	FALSE	FALSE	FALSE	FALSE	FALSE	TRUE	FALSE	FALSE	4.56388	3.1504	1
19@53383101@+	FALSE	FALSE	FALSE	FALSE	FALSE	TRUE	FALSE	FALSE	5.7625	2.47722	1
19@53070013@-	FALSE	FALSE	FALSE	FALSE	FALSE	TRUE	FALSE	FALSE	5.64418	2.64335	1
19@52841094@-	FALSE	FALSE	FALSE	FALSE	FALSE	TRUE	FALSE	FALSE	6.26419	2.62396	1
19@52840508@-	FALSE	FALSE	FALSE	FALSE	FALSE	TRUE	FALSE	FALSE	5.13527	2.46489	1
19@52765791@-	FALSE	FALSE	FALSE	FALSE	FALSE	TRUE	FALSE	FALSE	6.15606	2.63225	1
19@52704805@-	FALSE	FALSE	FALSE	FALSE	FALSE	TRUE	FALSE	FALSE	4.89419	3.39036	1
19@54354587@-	FALSE	FALSE	FALSE	FALSE	FALSE	TRUE	FALSE	FALSE	4.37841	3.26123	1
19@46838477@-	FALSE	FALSE	FALSE	FALSE	FALSE	TRUE	FALSE	FALSE	5.49541	3.3494	1
19@46774986@-	FALSE	FALSE	FALSE	FALSE	FALSE	TRUE	FALSE	FALSE	5.00953	3.65123	1
4@94628326@+	TRUE	FALSE	FALSE	FALSE	FALSE	FALSE	FALSE	FALSE	6.38634	2.68429	1
19@40667312@-	FALSE	FALSE	FALSE	FALSE	FALSE	TRUE	FALSE	FALSE	5.25084	3.5932	1
4@146476680@+	TRUE	FALSE	FALSE	FALSE	FALSE	FALSE	FALSE	FALSE	5.56619	3.29701	1
4@147399873@+	TRUE	FALSE	FALSE	FALSE	FALSE	FALSE	FALSE	FALSE	5.80143	2.43016	1
19@40035389@-	FALSE	FALSE	FALSE	FALSE	FALSE	TRUE	FALSE	FALSE	6.42693	2.69848	1
4@150459999@+	TRUE	FALSE	FALSE	FALSE	FALSE	FALSE	FALSE	FALSE	4.34795	2.48545	1
4@151990083@+	TRUE	FALSE	FALSE	FALSE	FALSE	FALSE	FALSE	FALSE	4.93614	2.3882	1
4@156229829@+	TRUE	FALSE	FALSE	FALSE	FALSE	FALSE	FALSE	FALSE	4.99084	2.78946	1
19@39425555@+	FALSE	FALSE	FALSE	FALSE	FALSE	TRUE	FALSE	FALSE	4.20859	3.87795	1
4@158179562@+	TRUE	FALSE	FALSE	FALSE	FALSE	FALSE	FALSE	FALSE	4.77324	3.12614	1
4@158557793@+	TRUE	FALSE	FALSE	FALSE	FALSE	FALSE	FALSE	FALSE	5.27701	2.71646	1
19@40717945@+	FALSE	FALSE	FALSE	FALSE	FALSE	TRUE	FALSE	FALSE	4.98909	2.83446	1
19@39329031@-	FALSE	FALSE	FALSE	FALSE	FALSE	TRUE	FALSE	FALSE	4.57223	3.38795	1
4@172074815@+	TRUE	FALSE	FALSE	FALSE	FALSE	FALSE	FALSE	FALSE	6.05845	2.83806	1
4@173600178@+	TRUE	FALSE	FALSE	FALSE	FALSE	FALSE	FALSE	FALSE	5.32345	3.2559	1
4@174879119@+	TRUE	FALSE	FALSE	FALSE	FALSE	FALSE	FALSE	FALSE	4.74319	2.60966	1
19@38119835@+	FALSE	FALSE	FALSE	FALSE	FALSE	TRUE	FALSE	FALSE	5.07693	3.49855	1
4@183624979@+	TRUE	FALSE	FALSE	FALSE	FALSE	FALSE	FALSE	FALSE	4.84426	3.00211	1
19@37635680@-	FALSE	FALSE	FALSE	FALSE	FALSE	TRUE	FALSE	FALSE	6.46612	2.56019	1
19@37389510@+	FALSE	FALSE	FALSE	FALSE	FALSE	TRUE	FALSE	FALSE	6.43325	2.57139	1
4@929355@-	TRUE	FALSE	FALSE	FALSE	FALSE	FALSE	FALSE	FALSE	4.3664	3.51014	1
19@37389006@+	FALSE	FALSE	FALSE	FALSE	FALSE	TRUE	FALSE	FALSE	6.5149	2.58881	1
19@36639633@-	FALSE	FALSE	FALSE	FALSE	FALSE	TRUE	FALSE	FALSE	5.25866	3.34662	1
4@165703862@+	TRUE	FALSE	FALSE	FALSE	FALSE	FALSE	FALSE	FALSE	5.12416	2.20655	1
4@142678353@+	TRUE	FALSE	FALSE	FALSE	FALSE	FALSE	FALSE	FALSE	4.18502	2.80904	1
19@41307219@+	FALSE	FALSE	FALSE	FALSE	FALSE	TRUE	FALSE	FALSE	5.02229	2.30799	1
19@41307224@+	FALSE	FALSE	FALSE	FALSE	FALSE	TRUE	FALSE	FALSE	5.0692	2.27246	1
4@102662607@+	TRUE	FALSE	FALSE	FALSE	FALSE	FALSE	FALSE	FALSE	4.71472	3.1455	1
19@45473035@+	FALSE	FALSE	FALSE	FALSE	FALSE	TRUE	FALSE	FALSE	4.83472	2.39317	1
19@45473031@+	FALSE	FALSE	FALSE	FALSE	FALSE	TRUE	FALSE	FALSE	5.04126	2.4884	1
19@45473022@+	FALSE	FALSE	FALSE	FALSE	FALSE	TRUE	FALSE	FALSE	5.54232	2.74405	1
19@45071955@-	FALSE	FALSE	FALSE	FALSE	FALSE	TRUE	FALSE	FALSE	5.21249	3.1076	1
19@4538028@-	FALSE	FALSE	FALSE	FALSE	FALSE	TRUE	FALSE	FALSE	4.65589	3.47038	1
4@110138208@+	TRUE	FALSE	FALSE	FALSE	FALSE	FALSE	FALSE	FALSE	5.00162	2.33673	1
4@111738356@+	TRUE	FALSE	FALSE	FALSE	FALSE	FALSE	FALSE	FALSE	5.80904	2.40204	1
4@114952351@+	TRUE	FALSE	FALSE	FALSE	FALSE	FALSE	FALSE	FALSE	4.25007	3.56264	1
19@44477679@-	FALSE	FALSE	FALSE	FALSE	FALSE	TRUE	FALSE	FALSE	4.80524	2.45758	1
19@44236995@+	FALSE	FALSE	FALSE	FALSE	FALSE	TRUE	FALSE	FALSE	5.27008	3.46227	1
19@44234882@+	FALSE	FALSE	FALSE	FALSE	FALSE	TRUE	FALSE	FALSE	5.63992	2.79538	1
19@44175640@+	FALSE	FALSE	FALSE	FALSE	FALSE	TRUE	FALSE	FALSE	5.42232	3.44479	1
19@44032919@+	FALSE	FALSE	FALSE	FALSE	FALSE	TRUE	FALSE	FALSE	4.49519	2.84161	1
19@43966987@+	FALSE	FALSE	FALSE	FALSE	FALSE	TRUE	FALSE	FALSE	6.51378	2.58113	1
19@43847273@+	FALSE	FALSE	FALSE	FALSE	FALSE	TRUE	FALSE	FALSE	6.47513	2.57906	1
19@43586121@-	FALSE	FALSE	FALSE	FALSE	FALSE	TRUE	FALSE	FALSE	4.69274	3.20149	1
4@129972806@+	TRUE	FALSE	FALSE	FALSE	FALSE	FALSE	FALSE	FALSE	5.23598	2.56564	1
19@42226263@+	FALSE	FALSE	FALSE	FALSE	FALSE	TRUE	FALSE	FALSE	5.21811	3.67391	1
19@42089784@-	FALSE	FALSE	FALSE	FALSE	FALSE	TRUE	FALSE	FALSE	4.85451	2.32297	1
19@42089776@-	FALSE	FALSE	FALSE	FALSE	FALSE	TRUE	FALSE	FALSE	5.13358	2.30859	1
4@138490124@+	TRUE	FALSE	FALSE	FALSE	FALSE	FALSE	FALSE	FALSE	5.15532	2.56808	1
4@138644138@+	TRUE	FALSE	FALSE	FALSE	FALSE	FALSE	FALSE	FALSE	5.10957	2.86032	1
3@156086151@-	TRUE	FALSE	FALSE	FALSE	FALSE	FALSE	FALSE	FALSE	5.67565	3.04786	1
19@57537478@+	FALSE	FALSE	FALSE	FALSE	FALSE	TRUE	FALSE	FALSE	5.41184	2.61488	1
3@151724536@-	TRUE	FALSE	FALSE	FALSE	FALSE	FALSE	FALSE	FALSE	5.70046	2.67364	1
19@57538797@+	FALSE	FALSE	FALSE	FALSE	FALSE	TRUE	FALSE	FALSE	6.07791	2.89039	1
2@171554730@+	FALSE	FALSE	FALSE	FALSE	FALSE	TRUE	FALSE	FALSE	5.74291	2.55776	1
2@169949829@+	FALSE	FALSE	FALSE	FALSE	FALSE	TRUE	FALSE	FALSE	5.41981	2.92909	1
2@169736042@+	FALSE	FALSE	FALSE	FALSE	FALSE	TRUE	FALSE	FALSE	5.39003	3.2377	1
2@164694904@-	FALSE	FALSE	FALSE	FALSE	FALSE	TRUE	FALSE	FALSE	4.88276	3.83039	1
2@164694855@-	FALSE	FALSE	FALSE	FALSE	FALSE	TRUE	FALSE	FALSE	5.78496	2.86054	1
2@161235532@+	FALSE	FALSE	FALSE	FALSE	FALSE	TRUE	FALSE	FALSE	6.21993	2.86029	1
2@159230876@+	FALSE	FALSE	FALSE	FALSE	FALSE	TRUE	FALSE	FALSE	5.31764	3.03695	1
2@156582947@+	FALSE	FALSE	FALSE	FALSE	FALSE	TRUE	FALSE	FALSE	4.96257	2.90179	1
2@156325955@-	FALSE	FALSE	FALSE	FALSE	FALSE	TRUE	FALSE	FALSE	5.26394	2.82103	1
2@156325589@-	FALSE	FALSE	FALSE	FALSE	FALSE	TRUE	FALSE	FALSE	5.0083	2.39013	1
2@171554760@+	FALSE	FALSE	FALSE	FALSE	FALSE	TRUE	FALSE	FALSE	5.42887	3.30433	1
2@156325581@-	FALSE	FALSE	FALSE	FALSE	FALSE	TRUE	FALSE	FALSE	4.98956	2.32293	1
2@152657953@-	FALSE	FALSE	FALSE	FALSE	FALSE	TRUE	FALSE	FALSE	5.19273	3.06504	1
2@152657925@-	FALSE	FALSE	FALSE	FALSE	FALSE	TRUE	FALSE	FALSE	4.88276	2.46977	1
2@152618962@+	FALSE	FALSE	FALSE	FALSE	FALSE	TRUE	FALSE	FALSE	4.29906	3.2779	1
2@152119144@-	FALSE	FALSE	FALSE	FALSE	FALSE	TRUE	FALSE	FALSE	5.92939	2.98375	1
3@48378489@-	TRUE	FALSE	FALSE	FALSE	FALSE	FALSE	FALSE	FALSE	4.45207	3.35781	1
2@147927188@+	FALSE	FALSE	FALSE	FALSE	FALSE	TRUE	FALSE	FALSE	5.03532	3.37917	1
2@136114869@-	FALSE	FALSE	FALSE	FALSE	FALSE	TRUE	FALSE	FALSE	5.64602	3.10543	1
2@135724222@+	FALSE	FALSE	FALSE	FALSE	FALSE	TRUE	FALSE	FALSE	5.72088	2.90333	1
2@134953841@+	FALSE	FALSE	FALSE	FALSE	FALSE	TRUE	FALSE	FALSE	4.5422	3.92481	1
2@134449174@+	FALSE	FALSE	FALSE	FALSE	FALSE	TRUE	FALSE	FALSE	5.41942	2.53216	1
2@156325577@-	FALSE	FALSE	FALSE	FALSE	FALSE	TRUE	FALSE	FALSE	5.0107	2.40668	1
3@41139256@-	TRUE	FALSE	FALSE	FALSE	FALSE	FALSE	FALSE	FALSE	4.73094	3.2806	1
2@173955057@-	FALSE	FALSE	FALSE	FALSE	FALSE	TRUE	FALSE	FALSE	5.40416	2.91492	1
2@173955254@-	FALSE	FALSE	FALSE	FALSE	FALSE	TRUE	FALSE	FALSE	4.72055	3.94146	1
2@198085806@+	FALSE	FALSE	FALSE	FALSE	FALSE	TRUE	FALSE	FALSE	5.96623	2.89323	1
2@197707776@+	FALSE	FALSE	FALSE	FALSE	FALSE	TRUE	FALSE	FALSE	4.68068	3.34238	1
2@197398518@-	FALSE	FALSE	FALSE	FALSE	FALSE	TRUE	FALSE	FALSE	5.58979	3.04595	1
2@196263321@+	FALSE	FALSE	FALSE	FALSE	FALSE	TRUE	FALSE	FALSE	5.53565	3.1354	1
2@195680685@+	FALSE	FALSE	FALSE	FALSE	FALSE	TRUE	FALSE	FALSE	4.8012	3.58824	1
2@195680517@+	FALSE	FALSE	FALSE	FALSE	FALSE	TRUE	FALSE	FALSE	5.32506	3.43707	1
2@191685697@+	FALSE	FALSE	FALSE	FALSE	FALSE	TRUE	FALSE	FALSE	5.98749	3.14188	1
2@190659850@+	FALSE	FALSE	FALSE	FALSE	FALSE	TRUE	FALSE	FALSE	5.19592	2.58767	1
2@190509068@-	FALSE	FALSE	FALSE	FALSE	FALSE	TRUE	FALSE	FALSE	5.45653	2.68449	1
3@12206850@-	TRUE	FALSE	FALSE	FALSE	FALSE	FALSE	FALSE	FALSE	5.25523	2.36149	1
2@189854552@+	FALSE	FALSE	FALSE	FALSE	FALSE	TRUE	FALSE	FALSE	5.0862	3.23329	1
2@189666216@+	FALSE	FALSE	FALSE	FALSE	FALSE	TRUE	FALSE	FALSE	4.76966	3.22602	1
2@189033227@-	FALSE	FALSE	FALSE	FALSE	FALSE	TRUE	FALSE	FALSE	4.63328	2.90475	1
2@189033209@-	FALSE	FALSE	FALSE	FALSE	FALSE	TRUE	FALSE	FALSE	6.10153	2.79298	1
2@18555578@-	FALSE	FALSE	FALSE	FALSE	FALSE	TRUE	FALSE	FALSE	5.31684	3.33112	1
3@14158500@-	TRUE	FALSE	FALSE	FALSE	FALSE	FALSE	FALSE	FALSE	5.6004	3.27504	1
2@184937502@+	FALSE	FALSE	FALSE	FALSE	FALSE	TRUE	FALSE	FALSE	6.08248	2.91615	1
2@184599060@+	FALSE	FALSE	FALSE	FALSE	FALSE	TRUE	FALSE	FALSE	5.49776	3.1213	1
2@17784052@+	FALSE	FALSE	FALSE	FALSE	FALSE	TRUE	FALSE	FALSE	4.96372	3.68572	1
3@31915171@-	TRUE	FALSE	FALSE	FALSE	FALSE	FALSE	FALSE	FALSE	6.16103	2.56323	1
2@177539117@+	FALSE	FALSE	FALSE	FALSE	FALSE	TRUE	FALSE	FALSE	5.22617	3.05423	1
2@177219824@+	FALSE	FALSE	FALSE	FALSE	FALSE	TRUE	FALSE	FALSE	5.00055	2.66762	1
2@176131456@+	FALSE	FALSE	FALSE	FALSE	FALSE	TRUE	FALSE	FALSE	5.07853	3.51831	1
2@131046952@+	FALSE	FALSE	FALSE	FALSE	FALSE	TRUE	FALSE	FALSE	5.33756	3.13349	1
4@2240606@-	TRUE	FALSE	FALSE	FALSE	FALSE	FALSE	FALSE	FALSE	5.69171	2.46989	1
2@130916644@+	FALSE	FALSE	FALSE	FALSE	FALSE	TRUE	FALSE	FALSE	4.68103	2.71843	1
2@12718312@+	FALSE	FALSE	FALSE	FALSE	FALSE	TRUE	FALSE	FALSE	5.35592	3.34355	1
19@972278@+	FALSE	FALSE	FALSE	FALSE	FALSE	TRUE	FALSE	FALSE	5.65558	2.87669	1
19@9566773@-	FALSE	FALSE	FALSE	FALSE	FALSE	TRUE	FALSE	FALSE	5.5151	3.07114	1
3@106399799@-	TRUE	FALSE	FALSE	FALSE	FALSE	FALSE	FALSE	FALSE	5.62972	2.25669	1
19@9565948@-	FALSE	FALSE	FALSE	FALSE	FALSE	TRUE	FALSE	FALSE	6.01078	2.81392	1
19@9560657@-	FALSE	FALSE	FALSE	FALSE	FALSE	TRUE	FALSE	FALSE	6.08869	2.81622	1
3@116910779@-	TRUE	FALSE	FALSE	FALSE	FALSE	FALSE	FALSE	FALSE	4.70759	2.90687	1
3@121423754@-	TRUE	FALSE	FALSE	FALSE	FALSE	FALSE	FALSE	FALSE	5.84478	2.74905	1
19@7963619@-	FALSE	FALSE	FALSE	FALSE	FALSE	TRUE	FALSE	FALSE	4.56494	3.03724	1
19@7913766@+	FALSE	FALSE	FALSE	FALSE	FALSE	TRUE	FALSE	FALSE	4.86499	2.43209	1
3@123915009@-	TRUE	FALSE	FALSE	FALSE	FALSE	FALSE	FALSE	FALSE	5.86272	2.47932	1
2@99399482@+	FALSE	FALSE	FALSE	FALSE	FALSE	TRUE	FALSE	FALSE	4.84862	2.9268	1
19@6664378@-	FALSE	FALSE	FALSE	FALSE	FALSE	TRUE	FALSE	FALSE	4.95542	3.59924	1
19@6440359@-	FALSE	FALSE	FALSE	FALSE	FALSE	TRUE	FALSE	FALSE	4.88753	2.31982	1
3@126704693@-	TRUE	FALSE	FALSE	FALSE	FALSE	FALSE	FALSE	FALSE	4.32886	3.01831	1
3@127462910@-	TRUE	FALSE	FALSE	FALSE	FALSE	FALSE	FALSE	FALSE	5.51233	2.42542	1
19@58472367@+	FALSE	FALSE	FALSE	FALSE	FALSE	TRUE	FALSE	FALSE	4.28962	3.80406	1
19@58295517@+	FALSE	FALSE	FALSE	FALSE	FALSE	TRUE	FALSE	FALSE	6.43046	2.64658	1
19@58295356@+	FALSE	FALSE	FALSE	FALSE	FALSE	TRUE	FALSE	FALSE	4.90045	3.84085	1
19@58262879@+	FALSE	FALSE	FALSE	FALSE	FALSE	TRUE	FALSE	FALSE	6.46488	2.56514	1
3@140023362@-	TRUE	FALSE	FALSE	FALSE	FALSE	FALSE	FALSE	FALSE	5.89614	2.81688	1
3@144698187@-	TRUE	FALSE	FALSE	FALSE	FALSE	FALSE	FALSE	FALSE	5.62089	2.55926	1
19@57546693@-	FALSE	FALSE	FALSE	FALSE	FALSE	TRUE	FALSE	FALSE	6.05561	2.8535	1
19@6535551@+	FALSE	FALSE	FALSE	FALSE	FALSE	TRUE	FALSE	FALSE	6.05395	2.95172	1
2@99399494@+	FALSE	FALSE	FALSE	FALSE	FALSE	TRUE	FALSE	FALSE	5.60996	3.23725	1
2@99439181@-	FALSE	FALSE	FALSE	FALSE	FALSE	TRUE	FALSE	FALSE	4.5643	3.21769	1
2@100392532@-	FALSE	FALSE	FALSE	FALSE	FALSE	TRUE	FALSE	FALSE	5.40806	3.47731	1
2@127720219@-	FALSE	FALSE	FALSE	FALSE	FALSE	TRUE	FALSE	FALSE	5.16053	3.11964	1
3@51592597@-	TRUE	FALSE	FALSE	FALSE	FALSE	FALSE	FALSE	FALSE	4.90693	2.46169	1
2@127505383@-	FALSE	FALSE	FALSE	FALSE	FALSE	TRUE	FALSE	FALSE	5.22532	3.29319	1
2@121338131@-	FALSE	FALSE	FALSE	FALSE	FALSE	TRUE	FALSE	FALSE	6.11824	2.8757	1
3@53064204@-	TRUE	FALSE	FALSE	FALSE	FALSE	FALSE	FALSE	FALSE	5.95081	2.51153	1
3@53199941@-	TRUE	FALSE	FALSE	FALSE	FALSE	FALSE	FALSE	FALSE	4.40034	2.89039	1
3@55107307@-	TRUE	FALSE	FALSE	FALSE	FALSE	FALSE	FALSE	FALSE	5.77362	2.39274	1
2@119437217@+	FALSE	FALSE	FALSE	FALSE	FALSE	TRUE	FALSE	FALSE	5.50904	3.25239	1
2@112756151@-	FALSE	FALSE	FALSE	FALSE	FALSE	TRUE	FALSE	FALSE	5.13275	2.52836	1
3@61730084@-	TRUE	FALSE	FALSE	FALSE	FALSE	FALSE	FALSE	FALSE	4.44702	2.7595	1
2@109615907@+	FALSE	FALSE	FALSE	FALSE	FALSE	TRUE	FALSE	FALSE	4.72386	2.88733	1
2@109615466@+	FALSE	FALSE	FALSE	FALSE	FALSE	TRUE	FALSE	FALSE	5.07177	2.47714	1
2@108767731@+	FALSE	FALSE	FALSE	FALSE	FALSE	TRUE	FALSE	FALSE	4.98733	3.75721	1
2@108763984@+	FALSE	FALSE	FALSE	FALSE	FALSE	TRUE	FALSE	FALSE	5.24798	3.36589	1
2@108470859@+	FALSE	FALSE	FALSE	FALSE	FALSE	TRUE	FALSE	FALSE	4.65819	3.00364	1
2@105343097@+	FALSE	FALSE	FALSE	FALSE	FALSE	TRUE	FALSE	FALSE	5.33382	3.03839	1
2@105342933@+	FALSE	FALSE	FALSE	FALSE	FALSE	TRUE	FALSE	FALSE	5.04154	3.7169	1
2@105308101@-	FALSE	FALSE	FALSE	FALSE	FALSE	TRUE	FALSE	FALSE	5.27482	3.59513	1
2@101277211@-	FALSE	FALSE	FALSE	FALSE	FALSE	TRUE	FALSE	FALSE	4.48612	3.27308	1
2@101276985@-	FALSE	FALSE	FALSE	FALSE	FALSE	TRUE	FALSE	FALSE	5.35037	3.36044	1
2@101007700@-	FALSE	FALSE	FALSE	FALSE	FALSE	TRUE	FALSE	FALSE	5.4394	2.43107	1
2@101007692@-	FALSE	FALSE	FALSE	FALSE	FALSE	TRUE	FALSE	FALSE	4.41465	3.12369	1
2@100392829@-	FALSE	FALSE	FALSE	FALSE	FALSE	TRUE	FALSE	FALSE	4.75559	3.70214	1
2@127863664@-	FALSE	FALSE	FALSE	FALSE	FALSE	TRUE	FALSE	FALSE	5.52758	3.43484	1
19@36547577@-	FALSE	FALSE	FALSE	FALSE	FALSE	TRUE	FALSE	FALSE	6.4777	2.54098	1
19@36515662@-	FALSE	FALSE	FALSE	FALSE	FALSE	TRUE	FALSE	FALSE	5.01555	2.80849	1
19@36449740@-	FALSE	FALSE	FALSE	FALSE	FALSE	TRUE	FALSE	FALSE	5.4017	2.67012	1
18@35337589@-	FALSE	FALSE	FALSE	FALSE	FALSE	TRUE	FALSE	FALSE	5.24445	2.75627	1
5@92700089@+	TRUE	FALSE	FALSE	FALSE	FALSE	FALSE	FALSE	FALSE	4.80858	3.20044	1
18@35332615@-	FALSE	FALSE	FALSE	FALSE	FALSE	TRUE	FALSE	FALSE	5.52006	3.31618	1
18@2951156@-	FALSE	FALSE	FALSE	FALSE	FALSE	TRUE	FALSE	FALSE	5.2163	2.65595	1
18@26286182@+	FALSE	FALSE	FALSE	FALSE	FALSE	TRUE	FALSE	FALSE	4.49021	3.00163	1
18@26286065@+	FALSE	FALSE	FALSE	FALSE	FALSE	TRUE	FALSE	FALSE	4.60274	3.57529	1
5@96798454@+	TRUE	FALSE	FALSE	FALSE	FALSE	FALSE	FALSE	FALSE	6.13455	2.26357	1
18@26018130@-	FALSE	FALSE	FALSE	FALSE	FALSE	TRUE	FALSE	FALSE	5.6402	3.31473	1
5@104819311@+	TRUE	FALSE	FALSE	FALSE	FALSE	FALSE	FALSE	FALSE	5.15902	2.5235	1
18@23532231@-	FALSE	FALSE	FALSE	FALSE	FALSE	TRUE	FALSE	FALSE	5.01426	3.82827	1
18@36180119@-	FALSE	FALSE	FALSE	FALSE	FALSE	TRUE	FALSE	FALSE	5.04823	3.54863	1
5@111724138@+	TRUE	FALSE	FALSE	FALSE	FALSE	FALSE	FALSE	FALSE	4.70183	2.58931	1
18@14106261@-	FALSE	FALSE	FALSE	FALSE	FALSE	TRUE	FALSE	FALSE	4.32941	3.52916	1
18@13681919@-	FALSE	FALSE	FALSE	FALSE	FALSE	TRUE	FALSE	FALSE	5.03365	3.01039	1
5@123076020@+	TRUE	FALSE	FALSE	FALSE	FALSE	FALSE	FALSE	FALSE	6.05024	2.50022	1
18@12326301@+	FALSE	FALSE	FALSE	FALSE	FALSE	TRUE	FALSE	FALSE	4.77333	2.86124	1
5@126604114@+	TRUE	FALSE	FALSE	FALSE	FALSE	FALSE	FALSE	FALSE	5.43252	2.25499	1
5@128274616@+	TRUE	FALSE	FALSE	FALSE	FALSE	FALSE	FALSE	FALSE	4.5469	2.62747	1
17@8220867@-	FALSE	FALSE	FALSE	FALSE	FALSE	TRUE	FALSE	FALSE	5.25242	2.61769	1
17@82587187@+	FALSE	FALSE	FALSE	FALSE	FALSE	TRUE	FALSE	FALSE	5.21267	3.18258	1
17@82443691@-	FALSE	FALSE	FALSE	FALSE	FALSE	TRUE	FALSE	FALSE	5.29193	3.48601	1
17@82443076@-	FALSE	FALSE	FALSE	FALSE	FALSE	TRUE	FALSE	FALSE	5.02391	2.64398	1
18@21815716@+	FALSE	FALSE	FALSE	FALSE	FALSE	TRUE	FALSE	FALSE	5.27831	2.90575	1
18@36180300@-	FALSE	FALSE	FALSE	FALSE	FALSE	TRUE	FALSE	FALSE	5.20263	3.16731	1
18@3457711@+	FALSE	FALSE	FALSE	FALSE	FALSE	TRUE	FALSE	FALSE	5.02759	2.62247	1
5@84137714@+	TRUE	FALSE	FALSE	FALSE	FALSE	FALSE	FALSE	FALSE	4.48227	2.8366	1
5@58640865@+	TRUE	FALSE	FALSE	FALSE	FALSE	FALSE	FALSE	FALSE	4.76263	3.81959	1
18@63503338@+	FALSE	FALSE	FALSE	FALSE	FALSE	TRUE	FALSE	FALSE	5.39323	2.46652	1
5@64263546@+	TRUE	FALSE	FALSE	FALSE	FALSE	FALSE	FALSE	FALSE	5.82338	2.94141	1
5@64812725@+	TRUE	FALSE	FALSE	FALSE	FALSE	FALSE	FALSE	FALSE	5.10551	3.44794	1
5@66054834@+	TRUE	FALSE	FALSE	FALSE	FALSE	FALSE	FALSE	FALSE	5.69892	2.62298	1
18@58578921@-	FALSE	FALSE	FALSE	FALSE	FALSE	TRUE	FALSE	FALSE	5.95932	2.93058	1
18@58481882@-	FALSE	FALSE	FALSE	FALSE	FALSE	TRUE	FALSE	FALSE	5.66558	2.59935	1
5@69509488@+	TRUE	FALSE	FALSE	FALSE	FALSE	FALSE	FALSE	FALSE	4.50583	2.92479	1
18@57478523@+	FALSE	FALSE	FALSE	FALSE	FALSE	TRUE	FALSE	FALSE	4.80833	2.43296	1
5@72877136@+	TRUE	FALSE	FALSE	FALSE	FALSE	FALSE	FALSE	FALSE	4.6001	3.64037	1
18@5291242@-	FALSE	FALSE	FALSE	FALSE	FALSE	TRUE	FALSE	FALSE	5.66456	2.60699	1
18@5290929@-	FALSE	FALSE	FALSE	FALSE	FALSE	TRUE	FALSE	FALSE	4.46573	3.93592	1
18@54889240@+	FALSE	FALSE	FALSE	FALSE	FALSE	TRUE	FALSE	FALSE	5.50784	2.82903	1
18@5243952@+	FALSE	FALSE	FALSE	FALSE	FALSE	TRUE	FALSE	FALSE	4.82462	2.38569	1
18@5243946@+	FALSE	FALSE	FALSE	FALSE	FALSE	TRUE	FALSE	FALSE	4.89164	2.42766	1
5@76251176@+	TRUE	FALSE	FALSE	FALSE	FALSE	FALSE	FALSE	FALSE	5.22631	2.25846	1
18@49489404@-	FALSE	FALSE	FALSE	FALSE	FALSE	TRUE	FALSE	FALSE	5.56879	3.20525	1
18@49482374@-	FALSE	FALSE	FALSE	FALSE	FALSE	TRUE	FALSE	FALSE	4.7747	2.88481	1
18@46812271@-	FALSE	FALSE	FALSE	FALSE	FALSE	TRUE	FALSE	FALSE	4.77383	2.9769	1
5@83169848@+	TRUE	FALSE	FALSE	FALSE	FALSE	FALSE	FALSE	FALSE	5.12407	3.56116	1
18@46215959@+	FALSE	FALSE	FALSE	FALSE	FALSE	TRUE	FALSE	FALSE	4.6467	3.63672	1
18@45849955@-	FALSE	FALSE	FALSE	FALSE	FALSE	TRUE	FALSE	FALSE	5.80833	2.64734	1
5@84119113@+	TRUE	FALSE	FALSE	FALSE	FALSE	FALSE	FALSE	FALSE	4.35539	2.83038	1
17@81673408@+	FALSE	FALSE	FALSE	FALSE	FALSE	TRUE	FALSE	FALSE	4.77069	2.67881	1
18@67515168@-	FALSE	FALSE	FALSE	FALSE	FALSE	TRUE	FALSE	FALSE	4.85419	2.89635	1
17@81673233@+	FALSE	FALSE	FALSE	FALSE	FALSE	TRUE	FALSE	FALSE	5.14546	3.15109	1
17@81540438@-	FALSE	FALSE	FALSE	FALSE	FALSE	TRUE	FALSE	FALSE	6.09669	3.07319	1
17@6775472@+	FALSE	FALSE	FALSE	FALSE	FALSE	TRUE	FALSE	FALSE	6.23968	2.78426	1
17@6774571@+	FALSE	FALSE	FALSE	FALSE	FALSE	TRUE	FALSE	FALSE	5.11091	3.55413	1
17@6774298@+	FALSE	FALSE	FALSE	FALSE	FALSE	TRUE	FALSE	FALSE	4.73193	3.37102	1
17@68307665@+	FALSE	FALSE	FALSE	FALSE	FALSE	TRUE	FALSE	FALSE	4.76472	3.1137	1
17@68307592@+	FALSE	FALSE	FALSE	FALSE	FALSE	TRUE	FALSE	FALSE	4.59886	3.58439	1
17@68037200@+	FALSE	FALSE	FALSE	FALSE	FALSE	TRUE	FALSE	FALSE	4.88226	3.64119	1
17@68037188@+	FALSE	FALSE	FALSE	FALSE	FALSE	TRUE	FALSE	FALSE	5.29402	2.95416	1
17@67912081@+	FALSE	FALSE	FALSE	FALSE	FALSE	TRUE	FALSE	FALSE	4.72933	3.32772	1
17@67911047@+	FALSE	FALSE	FALSE	FALSE	FALSE	TRUE	FALSE	FALSE	4.89733	2.43084	1
17@6644494@-	FALSE	FALSE	FALSE	FALSE	FALSE	TRUE	FALSE	FALSE	4.60141	2.84773	1
17@70175891@+	FALSE	FALSE	FALSE	FALSE	FALSE	TRUE	FALSE	FALSE	6.29631	2.89008	1
17@6644483@-	FALSE	FALSE	FALSE	FALSE	FALSE	TRUE	FALSE	FALSE	5.55401	3.12109	1
17@64545848@-	FALSE	FALSE	FALSE	FALSE	FALSE	TRUE	FALSE	FALSE	4.79582	3.38971	1
17@64500078@-	FALSE	FALSE	FALSE	FALSE	FALSE	TRUE	FALSE	FALSE	5.40779	3.38517	1
17@64477905@-	FALSE	FALSE	FALSE	FALSE	FALSE	TRUE	FALSE	FALSE	5.05921	3.72394	1
17@63819829@-	FALSE	FALSE	FALSE	FALSE	FALSE	TRUE	FALSE	FALSE	5.05701	2.67005	1
17@63818336@+	FALSE	FALSE	FALSE	FALSE	FALSE	TRUE	FALSE	FALSE	4.84257	3.92575	1
17@63817947@+	FALSE	FALSE	FALSE	FALSE	FALSE	TRUE	FALSE	FALSE	5.3425	2.78369	1
17@63695809@+	FALSE	FALSE	FALSE	FALSE	FALSE	TRUE	FALSE	FALSE	4.71549	2.74393	1
17@61684061@-	FALSE	FALSE	FALSE	FALSE	FALSE	TRUE	FALSE	FALSE	5.6404	2.68315	1
17@60663328@+	FALSE	FALSE	FALSE	FALSE	FALSE	TRUE	FALSE	FALSE	5.3939	2.47943	1
5@4218074@-	TRUE	FALSE	FALSE	FALSE	FALSE	FALSE	FALSE	FALSE	5.4313	2.53847	1
17@67107500@-	FALSE	FALSE	FALSE	FALSE	FALSE	TRUE	FALSE	FALSE	5.60812	3.33507	1
17@73207595@-	FALSE	FALSE	FALSE	FALSE	FALSE	TRUE	FALSE	FALSE	5.37202	2.69097	1
17@73207681@-	FALSE	FALSE	FALSE	FALSE	FALSE	TRUE	FALSE	FALSE	5.70026	2.82138	1
5@173141350@+	TRUE	FALSE	FALSE	FALSE	FALSE	FALSE	FALSE	FALSE	6.17817	2.5332	1
17@81466218@+	FALSE	FALSE	FALSE	FALSE	FALSE	TRUE	FALSE	FALSE	4.93408	3.58036	1
17@80966355@+	FALSE	FALSE	FALSE	FALSE	FALSE	TRUE	FALSE	FALSE	5.10193	2.83223	1
17@80965502@+	FALSE	FALSE	FALSE	FALSE	FALSE	TRUE	FALSE	FALSE	5.5591	3.02029	1
17@79834872@-	FALSE	FALSE	FALSE	FALSE	FALSE	TRUE	FALSE	FALSE	4.63022	2.64122	1
5@140711314@+	TRUE	FALSE	FALSE	FALSE	FALSE	FALSE	FALSE	FALSE	6.28604	2.61391	1
17@78925382@-	FALSE	FALSE	FALSE	FALSE	FALSE	TRUE	FALSE	FALSE	5.0092	2.97646	1
5@147820471@+	TRUE	FALSE	FALSE	FALSE	FALSE	FALSE	FALSE	FALSE	4.97103	3.08989	1
17@78050990@+	FALSE	FALSE	FALSE	FALSE	FALSE	TRUE	FALSE	FALSE	4.57149	3.30854	1
17@78050817@+	FALSE	FALSE	FALSE	FALSE	FALSE	TRUE	FALSE	FALSE	4.20033	3.76433	1
17@78050802@+	FALSE	FALSE	FALSE	FALSE	FALSE	TRUE	FALSE	FALSE	4.43892	3.19161	1
17@7588156@+	FALSE	FALSE	FALSE	FALSE	FALSE	TRUE	FALSE	FALSE	4.88535	3.63151	1
17@7578967@+	FALSE	FALSE	FALSE	FALSE	FALSE	TRUE	FALSE	FALSE	5.06121	2.37063	1
17@75706877@+	FALSE	FALSE	FALSE	FALSE	FALSE	TRUE	FALSE	FALSE	4.42846	3.59989	1
[truncated: 72,181 more rows]
