# Supplementary material for: Epitranscriptomic subtyping, visualization, and denoising by global motif visualization
Source: Nat Commun. 2023 Sep 23;14:5944. doi: 10.1038/s41467-023-41653-4 (PMC10517956; doi:10.1038/s41467-023-41653-4)
Supplement: Supplementary file 8 — Supplementary Data 4 [file 41467_2023_41653_MOESM8_ESM.xlsx]

## Sheet: Human sample
Supplementary Data 4. m5C sites in human cells and mouse tissues. For m5C site calling, the P value was calculated using a one-sided binomial test on the basis of the gene-specific conversion rate.
Site (GRCh37)	GV	MII	TE	A3	H1	H9	Flanking 10 nt sequence	X	Y	Cluster
10@100177160@-	TRUE	FALSE	FALSE	FALSE	FALSE	FALSE	CTAGACCACCCTCCATGTCAG	3.31234	9.69608	Type II
10@100177994@-	TRUE	TRUE	FALSE	FALSE	FALSE	FALSE	TCCAGATGATCGAGGTGCCCG	2.16966	1.01113	Type I
10@100183394@-	FALSE	TRUE	FALSE	FALSE	FALSE	FALSE	GGACTTCTTGCTGGTGAAGAG	2.01091	4.81529	Type I
10@100183566@-	FALSE	TRUE	FALSE	FALSE	FALSE	FALSE	CAGCCCCCAGCAGGGGAGGCC	1.54945	3.92482	Type I
10@100184075@-	FALSE	TRUE	FALSE	FALSE	FALSE	FALSE	CCGGATCCTCCTGGGAGTGAG	1.78471	3.13422	Type I
10@100185379@-	FALSE	TRUE	FALSE	FALSE	FALSE	FALSE	CCGGGGCCTCCCTGCGCTCCC	-0.252174	2.53345	Type I
10@100193817@-	FALSE	TRUE	FALSE	FALSE	FALSE	FALSE	GCAGCGTGTCCAGCTGTGGGA	1.83472	5.03881	Type I
10@100193818@-	FALSE	TRUE	FALSE	FALSE	FALSE	FALSE	CGCAGCGTGTCCAGCTGTGGG	2.31437	1.70397	Type I
10@100205137@-	FALSE	TRUE	FALSE	FALSE	FALSE	FALSE	TGCTGCTCTCCCATGAGCCAG	1.48649	1.35206	Type I
10@100219274@-	TRUE	FALSE	FALSE	FALSE	FALSE	FALSE	CACTCCTCCACTCCAGTAGTA	4.24934	9.88271	Type II
10@100249926@-	TRUE	TRUE	FALSE	FALSE	FALSE	FALSE	CCTCTACAAGCGCCTGATCGG	0.820844	5.01342	Type I
10@100249935@-	FALSE	TRUE	FALSE	FALSE	FALSE	FALSE	GCTCTCTCTCCTCTACAAGCG	3.92361	9.51064	Type II
10@100481444@-	TRUE	FALSE	FALSE	FALSE	FALSE	FALSE	ATTGGGCGGCCGAGGAAGAAT	2.43511	0.416254	Type I
10@100481490@-	TRUE	TRUE	FALSE	FALSE	FALSE	FALSE	GCAGCCCATCCGGATTTATTC	0.539319	3.53815	Type I
10@100904148@-	FALSE	TRUE	FALSE	FALSE	FALSE	FALSE	AGACATTGTTCGAAGTGATGT	1.96199	1.11857	Type I
10@100992161@-	TRUE	FALSE	FALSE	FALSE	FALSE	FALSE	CTGAGGAACCCGGCGAAAAGC	1.40097	1.72596	Type I
10@100992162@-	TRUE	FALSE	FALSE	FALSE	FALSE	FALSE	CCTGAGGAACCCGGCGAAAAG	1.29409	4.61821	Type I
10@101090231@+	FALSE	TRUE	FALSE	FALSE	FALSE	FALSE	GTGCCTGACCCGGCTTCTGAT	0.424204	4.14858	Type I
10@101090348@+	FALSE	TRUE	FALSE	FALSE	FALSE	FALSE	GGAGACGTTGCGGGCCGCAGA	0.166835	3.84129	Type I
10@101120619@+	FALSE	TRUE	FALSE	FALSE	FALSE	FALSE	CAGAGGGTCCCGCAACGGGAG	-0.0818719	3.33927	Type I
10@101152500@+	FALSE	TRUE	FALSE	FALSE	FALSE	FALSE	GTAATCCCAACAGTTTGGAAG	4.19977	3.26854	Type I
10@101162348@-	TRUE	TRUE	FALSE	FALSE	FALSE	FALSE	TTCAGCTTCACTGGGTTGAAC	2.79236	2.46036	Type I
10@101163252@-	TRUE	TRUE	FALSE	FALSE	FALSE	FALSE	CCAGCACCCTCTCTAACCCTG	3.3797	10.2705	Type II
10@101165565@-	TRUE	TRUE	FALSE	FALSE	FALSE	FALSE	CACAACCCAACTGGGATTGAC	0.977717	1.79373	Type I
10@101190328@-	TRUE	TRUE	FALSE	FALSE	FALSE	FALSE	TTCCTAGTCTCTCGATATGGC	4.47713	9.06807	Type II
10@101370784@-	FALSE	TRUE	FALSE	FALSE	FALSE	FALSE	GGACATATCACAGGCATGGCT	2.11567	3.59196	Type I
10@101373557@-	FALSE	TRUE	FALSE	FALSE	FALSE	FALSE	GTCACAGCAACAGGCGCAGGG	1.56494	4.82226	Type I
10@101445626@+	TRUE	TRUE	FALSE	FALSE	FALSE	FALSE	CAGTCTCAAGCAGAAGTGATC	2.68659	4.66318	Type I
10@101451161@+	FALSE	TRUE	FALSE	FALSE	FALSE	FALSE	CTGAGGCTACCCAGGAATTGG	2.22669	0.984728	Type I
10@101451222@+	TRUE	TRUE	FALSE	FALSE	FALSE	FALSE	AGGAGCCTCTCTCCAAATTGC	4.12132	10.5243	Type II
10@101476139@-	FALSE	TRUE	FALSE	FALSE	FALSE	FALSE	ACCAAGATGGCAGCAGTGACT	3.06247	4.42937	Type I
10@101476173@-	FALSE	TRUE	FALSE	FALSE	FALSE	FALSE	CTTCCTCTCTCGGAGAATTCC	1.01766	3.22511	Type I
10@101486728@-	TRUE	FALSE	FALSE	FALSE	FALSE	FALSE	TCGTCTGCTTCCAGGTAAGAT	2.2199	1.12124	Type I
10@101489334@-	TRUE	TRUE	FALSE	FALSE	FALSE	FALSE	GTGGCTGGAGCAGTTATTCTT	1.46513	4.58951	Type I
10@101515451@+	FALSE	TRUE	FALSE	FALSE	FALSE	FALSE	CAGATGTGACCAAAGTAAGGA	3.69554	2.88302	Type I
10@101636941@-	FALSE	TRUE	FALSE	FALSE	FALSE	FALSE	GCTACGTTCCCTCCAATTATA	4.05168	10.2989	Type II
10@101639779@-	TRUE	FALSE	FALSE	FALSE	FALSE	FALSE	CAGCCAAGGTCAGGGGACTCT	2.4697	2.95318	Type I
10@101640033@-	TRUE	TRUE	FALSE	FALSE	FALSE	FALSE	GTAGCCACTCCTCCACAGAGT	4.63815	9.96559	Type II
10@101643867@-	TRUE	FALSE	FALSE	FALSE	FALSE	FALSE	CAATGCTGCTCAAGACTTGGA	2.213	2.09387	Type I
10@101654769@-	FALSE	FALSE	TRUE	FALSE	FALSE	FALSE	AAAAAAACTTCCGAATGCAAG	2.95194	1.70308	Type I
10@101728902@-	FALSE	TRUE	FALSE	FALSE	FALSE	FALSE	ATTCACATCCCAAGAGTTGGA	3.1479	2.13413	Type I
10@101911098@-	TRUE	TRUE	FALSE	FALSE	FALSE	FALSE	ATCACTGCCGCAGGCCATGCT	1.84098	4.02522	Type I
10@102046383@-	FALSE	TRUE	FALSE	FALSE	FALSE	FALSE	ACTGGCGACCCGGAGTGATGA	1.06972	3.04937	Type I
10@102242706@+	TRUE	TRUE	FALSE	FALSE	FALSE	FALSE	ACTGCAATTTCTCCAAAGCTT	3.93707	9.90344	Type II
10@102295723@+	FALSE	TRUE	FALSE	FALSE	FALSE	FALSE	GAGATGGCGGCGACAGCGGCG	-0.219979	4.09959	Type I
10@102300511@+	TRUE	TRUE	FALSE	FALSE	FALSE	FALSE	GGCAGCTTACCTCTAACCTGC	4.38631	10.9496	Type II
10@102308556@+	TRUE	TRUE	FALSE	FALSE	FALSE	FALSE	AGGGTTCCAACTGGGCCTACA	0.964149	2.69305	Type I
10@102309043@+	FALSE	TRUE	FALSE	FALSE	FALSE	FALSE	TGGCTAGAGCCTCCAGGCCCT	3.09061	9.75409	Type II
10@102311666@+	TRUE	TRUE	FALSE	FALSE	FALSE	FALSE	AAGCTCTACCCAGGCTCCTTG	2.05286	2.63914	Type I
10@102311694@+	TRUE	TRUE	FALSE	FALSE	FALSE	FALSE	CTGGGCTCCCCCGAGAGGGCC	0.684421	2.70257	Type I
10@102313058@+	TRUE	TRUE	FALSE	FALSE	FALSE	FALSE	ATCAGTAGTTCAGGGGTGGTG	2.61302	2.62943	Type I
10@102317279@+	FALSE	FALSE	TRUE	FALSE	FALSE	FALSE	TCTTGGCTCACTGCAACCTCC	3.86335	11.0094	Type II
10@102672919@+	TRUE	TRUE	FALSE	FALSE	FALSE	FALSE	ATCCCCAGCCCCGGGGTCGTC	0.117342	1.58525	Type I
10@102672920@+	TRUE	TRUE	FALSE	FALSE	FALSE	FALSE	TCCCCAGCCCCGGGGTCGTCG	-0.18244	2.07583	Type I
10@102684212@+	FALSE	TRUE	FALSE	FALSE	FALSE	FALSE	GCTGGTTCCTCTCTAGTACCA	3.50377	10.7143	Type II
10@102723160@+	FALSE	TRUE	FALSE	FALSE	FALSE	FALSE	CTGATTGAGGCTCCAAGAGTC	3.80252	10.2593	Type II
10@102737390@+	FALSE	TRUE	FALSE	FALSE	FALSE	FALSE	ATCCCACAGACGGAGTGCTTT	1.77753	1.22724	Type I
10@102738568@-	FALSE	TRUE	FALSE	FALSE	FALSE	FALSE	TTGAGACAGGCTGGGGATTCC	2.76272	4.00809	Type I
10@102738626@-	FALSE	TRUE	FALSE	FALSE	FALSE	FALSE	CGCACGAGGACGGAGAACACA	1.96385	0.501517	Type I
10@102738704@-	FALSE	TRUE	FALSE	FALSE	FALSE	FALSE	GAGCCCTCCTCAGTGGCACGC	2.23405	2.87579	Type I
10@102738917@-	FALSE	TRUE	FALSE	FALSE	FALSE	FALSE	GCAGATGAGACGGGCTTTCAG	2.5639	3.33024	Type I
10@102743787@-	TRUE	TRUE	FALSE	FALSE	FALSE	FALSE	CCTGCTGGTACTCCATTGTTG	4.5911	9.7265	Type II
10@102744258@+	TRUE	FALSE	FALSE	FALSE	FALSE	FALSE	CAGGGCTCTGCAGGTCCATAT	1.92385	4.35264	Type I
10@102746375@-	TRUE	TRUE	FALSE	FALSE	FALSE	FALSE	GGCAAGTTGACAGAGGTTCTG	2.70548	3.53763	Type I
10@102747215@-	TRUE	FALSE	FALSE	FALSE	FALSE	FALSE	GCTCCGCGGCCTCCAAGCTGT	4.23053	9.53178	Type II
10@102747938@+	TRUE	TRUE	FALSE	FALSE	FALSE	FALSE	TAAGGCATTTCAAGTAGTGAC	3.15237	2.28213	Type I
10@102749140@+	TRUE	FALSE	FALSE	FALSE	FALSE	FALSE	CTGGCCTCCGCTGGAGCCGCT	0.759336	3.45881	Type I
10@102754056@+	FALSE	TRUE	FALSE	FALSE	FALSE	FALSE	GCCCGGAGTGCCTGCCACCTA	1.06681	1.9292	Type I
10@102758591@+	FALSE	FALSE	TRUE	FALSE	FALSE	FALSE	AAGCCTGTGCCCAACAGGCCT	1.51195	1.21223	Type I
10@102762363@+	TRUE	TRUE	FALSE	FALSE	FALSE	FALSE	GCCCCACAAGCTCCAGTCATG	3.87294	9.21908	Type II
10@102762412@+	TRUE	TRUE	FALSE	FALSE	FALSE	FALSE	GGCCCTGTCCCGGGGGGCCAG	0.158023	1.77734	Type I
10@102762635@+	TRUE	TRUE	FALSE	FALSE	FALSE	FALSE	CCGAGAGCAGCGGGCACACAA	0.727197	4.32889	Type I
10@102763319@+	FALSE	TRUE	FALSE	FALSE	FALSE	FALSE	CTGCCCAAACCTCGAGGGGCT	3.33254	9.41045	Type II
10@102763321@+	TRUE	TRUE	TRUE	FALSE	FALSE	FALSE	GCCCAAACCTCGAGGGGCTCC	0.879168	1.05168	Type I
10@102763380@+	FALSE	TRUE	FALSE	FALSE	FALSE	FALSE	TGTCTGGGAGCCAGGGCAGCC	0.809663	4.03919	Type I
10@102763583@+	TRUE	TRUE	FALSE	FALSE	FALSE	FALSE	ACCAGCTCCCCAGGCGGGCAC	2.64706	2.70034	Type I
10@102763639@+	TRUE	TRUE	FALSE	FALSE	TRUE	TRUE	TGGGCCAGCCCGAGGGGTCCC	0.820695	0.86939	Type I
10@102766392@+	TRUE	TRUE	FALSE	FALSE	FALSE	FALSE	GGGCCGTGCGCGGGGTCTACA	1.77135	1.16614	Type I
10@102766419@+	TRUE	TRUE	FALSE	FALSE	FALSE	FALSE	CGCCCGAGCTCGGGAGCTGGA	1.02378	4.40943	Type I
10@102767295@+	TRUE	FALSE	FALSE	FALSE	FALSE	FALSE	GACCCCAAAGCCAGAGAAAGC	2.46843	1.62385	Type I
10@102767887@-	TRUE	TRUE	FALSE	FALSE	FALSE	FALSE	TCGCCCAAGCCTCCAGGGACA	3.21973	9.46786	Type II
10@102768192@-	FALSE	TRUE	FALSE	FALSE	FALSE	FALSE	CACCCACTGACTCCAGCATCC	3.32274	9.34354	Type II
10@102768476@-	FALSE	TRUE	FALSE	FALSE	FALSE	FALSE	TCAGGGTCCCCGGGCCCAGCC	-0.31555	2.16219	Type I
10@102768529@-	TRUE	TRUE	FALSE	FALSE	FALSE	FALSE	CACCATCCGTCGGGCTTATCG	1.19061	2.25134	Type I
10@102771492@-	TRUE	TRUE	FALSE	FALSE	FALSE	FALSE	GAGACCAGCCCGGCAGGACAC	-0.27205	3.78548	Type I
10@102771926@-	TRUE	FALSE	FALSE	FALSE	FALSE	FALSE	TGCAGGACATCAGGTGGGAGG	3.64524	3.37264	Type I
10@102775447@-	TRUE	TRUE	FALSE	FALSE	FALSE	FALSE	AGGACCTGGCCCAGAGGCTGC	2.03443	0.893465	Type I
10@102775522@-	TRUE	TRUE	FALSE	FALSE	FALSE	FALSE	CTGGGAGTCCCTCCAGCCAGC	3.49209	10.7724	Type II
10@102777907@-	TRUE	TRUE	FALSE	FALSE	FALSE	FALSE	GGCCTGGACACTGGACAGCGG	0.684641	3.44504	Type I
10@102777934@-	TRUE	TRUE	FALSE	FALSE	FALSE	FALSE	GAGGCTAGCGCGGGACGGGCG	0.209462	3.6331	Type I
10@102777962@-	TRUE	FALSE	FALSE	FALSE	FALSE	FALSE	ACCTCTTCTTCAAGGGAGGGC	2.99392	1.7774	Type I
10@102778650@-	FALSE	TRUE	FALSE	FALSE	FALSE	FALSE	TCTCCCAAGACGGCTTTGCTG	-0.224679	3.40758	Type I
10@102778727@-	FALSE	TRUE	FALSE	FALSE	FALSE	FALSE	CAGTCATCCTCAGGGACACCG	1.94657	3.12566	Type I
10@103314451@+	TRUE	TRUE	FALSE	FALSE	FALSE	FALSE	ACAGCATAAACAGCTGGACCT	1.31805	4.97985	Type I
10@103315220@+	FALSE	TRUE	FALSE	FALSE	FALSE	FALSE	TGAGGATATTCTCCAAGTTGT	4.40962	11.0631	Type II
10@103316274@+	FALSE	TRUE	FALSE	FALSE	FALSE	FALSE	TAGTGCAGCCCGGAGGCTTAG	0.337159	1.90404	Type I
10@103339087@-	TRUE	TRUE	FALSE	FALSE	FALSE	FALSE	CCTCAGCGAGCAGGGCCCAGG	1.41226	2.87789	Type I
10@103343422@-	TRUE	TRUE	FALSE	FALSE	FALSE	FALSE	TGCAGTATCCCTGGGATTGGG	2.11041	2.15065	Type I
10@103343423@-	TRUE	TRUE	FALSE	FALSE	FALSE	FALSE	CTGCAGTATCCCTGGGATTGG	2.45524	1.84551	Type I
10@103344361@-	FALSE	TRUE	FALSE	FALSE	FALSE	FALSE	CACCTCGTACCAGGTACCCAG	2.24755	3.39847	Type I
10@103344545@-	FALSE	TRUE	FALSE	FALSE	FALSE	FALSE	CCCCTGCTGTCCTGGATAAGT	2.52995	1.67132	Type I
10@103344637@-	TRUE	TRUE	FALSE	FALSE	FALSE	FALSE	GGAAGAAACCCAGGTTAGTGC	2.79655	3.70836	Type I
10@103345201@-	TRUE	TRUE	FALSE	FALSE	FALSE	FALSE	CAAGGCAGAGCAGGATGCTTC	2.42209	4.28164	Type I
10@103347214@-	TRUE	TRUE	FALSE	FALSE	FALSE	FALSE	AAGACCCTACCTCCATAGGCA	3.42385	9.49859	Type II
10@103347830@-	TRUE	TRUE	FALSE	FALSE	FALSE	FALSE	CTTCTAGCCCCGAGCTGGGAT	1.0331	1.90049	Type I
10@103347862@-	FALSE	TRUE	FALSE	FALSE	FALSE	FALSE	CTCTTGGGGCCGGGGTCGGGC	0.0230147	3.08496	Type I
10@103370847@-	FALSE	TRUE	FALSE	FALSE	FALSE	FALSE	CTCCCAGGAACCTGTTGGAGA	2.44546	1.91485	Type I
10@103370853@-	TRUE	TRUE	FALSE	FALSE	FALSE	FALSE	CAGTCCCTCCCAGGAACCTGT	1.81125	3.18644	Type I
10@103370871@-	FALSE	TRUE	FALSE	FALSE	FALSE	FALSE	TGGAGCTTACCAGAGATGCAG	3.25514	2.86883	Type I
10@103371003@-	FALSE	TRUE	FALSE	FALSE	FALSE	FALSE	ACCAGCTACTCAGGGACTTCT	2.86505	3.504	Type I
10@103454230@-	TRUE	FALSE	FALSE	FALSE	FALSE	FALSE	AGGTGTGCCGCTGGCTGCGGC	1.03845	2.21827	Type I
10@103454651@-	FALSE	FALSE	FALSE	FALSE	FALSE	TRUE	GCAGCCGGGCCGGGGGCTGAC	0.0442841	4.13162	Type I
10@103565876@-	TRUE	TRUE	FALSE	FALSE	FALSE	FALSE	TTCTGTTATCCAAATGTGTCT	4.70663	4.07442	Type III
10@103578054@-	TRUE	TRUE	FALSE	FALSE	FALSE	FALSE	TTCCAGGGAACGAGAGGTCAC	1.94306	4.62002	Type I
10@103578090@-	TRUE	TRUE	FALSE	FALSE	FALSE	FALSE	AGGCAGAGAACGAGGACAGGA	2.24007	0.838597	Type I
10@103773749@-	TRUE	TRUE	FALSE	FALSE	FALSE	FALSE	AGCTGTCTATCGTGGATGATG	1.93282	1.33701	Type I
10@1038469@+	TRUE	FALSE	FALSE	FALSE	FALSE	FALSE	CAACGAAAGACTCCAACCGTT	3.06524	10.7944	Type II
10@103867728@-	TRUE	TRUE	FALSE	FALSE	FALSE	FALSE	CCACCCGCTTCAGGGAGGAAC	2.30321	2.19764	Type I
10@103868801@-	TRUE	FALSE	FALSE	FALSE	FALSE	FALSE	CCTTCGCCCTCTCCAGCCAGG	4.34398	10.12	Type II
10@103880117@-	TRUE	FALSE	FALSE	FALSE	FALSE	FALSE	ACACACACTCCGCGGACTCAC	0.00379231	1.53558	Type I
10@103892815@+	TRUE	FALSE	FALSE	FALSE	FALSE	FALSE	GCTGGGTGTTCAGGGGCCAAG	1.5637	3.10254	Type I
10@103898690@+	FALSE	TRUE	FALSE	FALSE	FALSE	FALSE	CCTCATCACCCCAGTTGACCC	2.06727	2.15334	Type I
10@103898964@+	TRUE	TRUE	FALSE	FALSE	FALSE	FALSE	CAAGACCACGCTGGGGCCAAT	1.01604	3.41988	Type I
10@103900301@+	TRUE	TRUE	FALSE	FALSE	FALSE	FALSE	AATGACCTGACTCCAGTTGAC	3.9777	9.73382	Type II
10@103901592@+	TRUE	TRUE	FALSE	FALSE	FALSE	FALSE	AGACCAGGCCCAGGGAGAAGC	2.19539	3.08227	Type I
10@103906438@+	TRUE	TRUE	FALSE	FALSE	FALSE	FALSE	GGGCTCACCCCTCCAGCTACC	3.14738	10.0612	Type II
10@103920681@+	TRUE	TRUE	FALSE	FALSE	FALSE	FALSE	CTTCTGATGACTCCAGTGAGG	4.35644	9.28194	Type II
10@103922106@+	TRUE	TRUE	FALSE	FALSE	FALSE	FALSE	ACCCTCAGGTCTCTAGGTGAG	4.35247	9.40543	Type II
10@103988821@+	FALSE	TRUE	FALSE	FALSE	FALSE	FALSE	GCAGATCTTGCAGATGTTTGT	1.80948	4.79341	Type I
10@103989032@+	FALSE	TRUE	FALSE	FALSE	FALSE	FALSE	AACAATGAAGCTCCAGGCTCT	3.62795	10.4811	Type II
10@103989048@+	TRUE	TRUE	FALSE	FALSE	FALSE	FALSE	GCTCTCTCTTCTCCAGGGCAC	3.65854	9.55587	Type II
10@103989117@+	TRUE	FALSE	FALSE	FALSE	FALSE	FALSE	CATGGTTTCCCCAGAGGATGT	3.07527	1.6253	Type I
10@103990769@-	FALSE	TRUE	FALSE	FALSE	FALSE	FALSE	CGGCGCCGCTCGGGGGGCTGG	-0.0354003	1.97704	Type I
10@104005453@+	TRUE	TRUE	FALSE	FALSE	FALSE	FALSE	GAGAGCTGCTCGGAGACGCCT	-0.205122	2.79788	Type I
10@104125271@+	TRUE	TRUE	FALSE	FALSE	FALSE	FALSE	TCAGTGGCTCCGAGAGAACCC	1.61096	0.884021	Type I
10@104130585@+	TRUE	TRUE	FALSE	FALSE	FALSE	FALSE	CCTGGCCATTCGGCTTCTCCG	0.905734	5.03267	Type I
10@104135294@+	TRUE	TRUE	FALSE	FALSE	FALSE	FALSE	GGTGTGAAGCCTCCAGCTGCT	3.37522	10.3395	Type II
10@104136085@+	TRUE	TRUE	FALSE	FALSE	FALSE	FALSE	GAGCCTGGATCGAGGGTACAC	0.952976	3.70371	Type I
10@104140025@+	TRUE	TRUE	FALSE	FALSE	FALSE	FALSE	CAGCACCTGTCTCCACTGCTG	3.33573	9.73895	Type II
10@104140315@+	TRUE	TRUE	FALSE	FALSE	FALSE	FALSE	ATGGACACAGCGGAGATTTTC	0.827146	2.88675	Type I
10@104140328@+	TRUE	TRUE	FALSE	FALSE	FALSE	FALSE	AGATTTTCCACAGTGCAGATG	3.06774	2.93845	Type I
10@104140349@+	TRUE	TRUE	FALSE	FALSE	FALSE	FALSE	CACGGGGAGGCGGCCCCTCGG	0.064628	3.09823	Type I
10@104142316@+	TRUE	FALSE	FALSE	FALSE	FALSE	FALSE	GGGGTTCAGCCTGAGAGTGAA	2.57369	3.88552	Type I
10@104142352@+	TRUE	TRUE	FALSE	FALSE	FALSE	FALSE	CAGCCTCTGCCTCCAGCCCGG	3.15613	9.7644	Type II
10@104159205@+	TRUE	FALSE	FALSE	FALSE	FALSE	FALSE	CAAGCGCCCCCTCCAGGACCC	3.00281	9.94154	Type II
10@104163667@-	FALSE	TRUE	FALSE	FALSE	FALSE	FALSE	GGCCGCCCAGCTGGGCAAGAA	1.13876	3.04959	Type I
10@104163725@-	FALSE	TRUE	FALSE	FALSE	FALSE	FALSE	AGGTGCGGACCCACGAGGCCA	1.87328	0.592747	Type I
10@104163736@-	FALSE	TRUE	FALSE	FALSE	FALSE	FALSE	CTAGGAGGAGCAGGTGCGGAC	1.20519	4.8822	Type I
10@104165221@-	FALSE	TRUE	FALSE	FALSE	FALSE	FALSE	AGCGGATCAGCGGGGGCAGTG	1.6354	1.83398	Type I
10@104170692@-	FALSE	TRUE	FALSE	FALSE	FALSE	FALSE	CATCGGGAAGCGCATGACCTG	0.340158	4.31671	Type I
10@104170826@-	TRUE	TRUE	FALSE	FALSE	FALSE	FALSE	CAACACGGATCTCCACGGCCA	4.26161	10.099	Type II
10@104176175@-	TRUE	TRUE	FALSE	FALSE	FALSE	FALSE	CCACACTCTTCGGAGGACCTG	0.169069	3.31289	Type I
10@104176630@-	FALSE	TRUE	FALSE	FALSE	FALSE	FALSE	TCCAGGTCCTCGAGGCCGGGA	0.994009	0.867418	Type I
10@104176639@-	FALSE	TRUE	FALSE	FALSE	FALSE	FALSE	AGTGGCAGGTCCAGGTCCTCG	1.57723	0.911565	Type I
10@104179781@+	TRUE	TRUE	FALSE	FALSE	FALSE	FALSE	GGGGCTTCCTCTCCAGGGCCT	3.06695	10.2283	Type II
10@104180769@+	FALSE	TRUE	FALSE	FALSE	FALSE	FALSE	ATCGGATCCTCGGTGAGACGG	1.94116	1.51864	Type I
10@104180836@+	TRUE	TRUE	FALSE	FALSE	FALSE	FALSE	GGTGCGGCCACTCCAAGGCCA	3.46332	10.422	Type II
10@104184295@-	TRUE	TRUE	FALSE	FALSE	FALSE	FALSE	GGACATGATGCAGAAGCTCTC	2.07749	4.93961	Type I
10@104184408@-	TRUE	TRUE	FALSE	FALSE	FALSE	FALSE	CCCACATCCCCAGGTAGGTTC	2.9051	3.97723	Type I
10@104210408@-	TRUE	TRUE	FALSE	FALSE	FALSE	FALSE	CTGCGGCGCGCGTACGGCACC	0.00460427	2.4637	Type I
10@104239458@-	TRUE	TRUE	FALSE	FALSE	FALSE	FALSE	CTGTAGCTGACCAGGGGACTA	2.13377	1.67867	Type I
10@104239556@-	TRUE	TRUE	FALSE	FALSE	FALSE	FALSE	TTTTCTTTGGCAGAGGCCCCT	3.16869	3.99823	Type I
10@104244040@-	TRUE	TRUE	FALSE	FALSE	FALSE	FALSE	CCATGCCCCACTCCATCATGC	4.14853	10.9093	Type II
10@104245431@-	FALSE	TRUE	FALSE	FALSE	FALSE	FALSE	AACGAGCTGCCGAAGTTTTCT	1.74543	2.10058	Type I
10@104245432@-	TRUE	TRUE	FALSE	FALSE	FALSE	FALSE	GAACGAGCTGCCGAAGTTTTC	1.26336	4.72813	Type I
10@104248863@-	TRUE	TRUE	FALSE	FALSE	FALSE	FALSE	CGTGTCATGGCAGGAGCCCTT	2.44967	4.06683	Type I
10@104262393@-	FALSE	TRUE	FALSE	FALSE	FALSE	FALSE	TGGAGTCCTACGATGTGATCG	1.89843	0.683581	Type I
10@104263812@+	FALSE	TRUE	FALSE	FALSE	FALSE	FALSE	CCCATCGCCTCGGGGAGTCTC	1.1788	1.74344	Type I
10@104390091@+	FALSE	TRUE	FALSE	FALSE	FALSE	FALSE	TCCACCTCACCTCCAGCTCAG	3.62953	9.80352	Type II
10@104390099@+	TRUE	TRUE	FALSE	FALSE	FALSE	FALSE	ACCTCCAGCTCAGGGGCCGCA	2.01047	2.75069	Type I
10@104391175@+	FALSE	TRUE	FALSE	FALSE	FALSE	FALSE	GCCAGCCTATCTCTAGCCCAT	3.77054	10.9871	Type II
10@104391203@+	TRUE	TRUE	FALSE	FALSE	FALSE	FALSE	GAGTTCCTCTCGGGTTATCTC	1.44676	2.89205	Type I
10@104391495@+	FALSE	TRUE	FALSE	FALSE	FALSE	FALSE	CTCCAGGGAGCAGGAGTTGGA	1.6005	4.61247	Type I
10@104392263@+	FALSE	TRUE	FALSE	FALSE	FALSE	FALSE	TGGTGCCTCCCAGAGGTTTCT	2.55537	3.38176	Type I
10@104392982@+	TRUE	TRUE	FALSE	FALSE	FALSE	FALSE	TGTTACAAGTCAGGAGCCCTG	2.73613	3.713	Type I
10@104404285@+	TRUE	TRUE	FALSE	FALSE	FALSE	FALSE	GGCCGGAGCTCGGGGCTCGGT	0.45788	2.02184	Type I
10@104404726@+	TRUE	TRUE	FALSE	FALSE	FALSE	FALSE	CTGCCAGTCCCACGTGCAGAC	1.93027	4.88164	Type I
10@104416081@+	TRUE	TRUE	FALSE	FALSE	FALSE	FALSE	GCCACCTGAACTCCAAGCTCT	4.38925	10.9602	Type II
10@104416701@+	TRUE	TRUE	FALSE	FALSE	FALSE	FALSE	TGGGCAGCCCCTGGGGCCCTG	0.620847	2.60714	Type I
10@104486530@+	FALSE	TRUE	FALSE	FALSE	FALSE	FALSE	CTGGACTGGGCCAAGGTGATG	0.806339	3.10947	Type I
10@104573686@+	TRUE	TRUE	FALSE	FALSE	FALSE	FALSE	TGTCAAATTCCAGGTGACAAG	3.38585	3.77901	Type I
10@104573811@+	TRUE	FALSE	FALSE	FALSE	FALSE	FALSE	TTGTTTTTTTCTCTAAAAACA	4.72279	10.0423	Type II
10@104575639@+	TRUE	TRUE	FALSE	FALSE	FALSE	FALSE	ACCTGCGGAGCTGGGCTTGGT	1.13555	2.21045	Type I
10@104678860@+	TRUE	FALSE	FALSE	FALSE	FALSE	FALSE	TCGGGGTCCACGGGTGGCGCC	-0.38962	2.47216	Type I
10@104679278@+	FALSE	TRUE	FALSE	FALSE	FALSE	FALSE	CCGTGGTAGTCTCCACCATCG	3.86479	11.0061	Type II
10@104828474@+	TRUE	TRUE	TRUE	FALSE	FALSE	FALSE	CTGACAGCCTCTCCAGGTATG	4.25255	10.2382	Type II
10@104838552@+	FALSE	TRUE	FALSE	FALSE	FALSE	FALSE	CTTCTCCCTACTCCAGGTAGG	4.5145	9.60426	Type II
10@104839186@+	TRUE	TRUE	FALSE	FALSE	FALSE	FALSE	CACAGTCTCTCGGGGATGCCT	0.951875	2.2169	Type I
10@104840763@+	TRUE	TRUE	FALSE	FALSE	FALSE	FALSE	GGTGAGGTCTCCTGGGCAACC	2.23122	1.9888	Type I
10@104840773@+	TRUE	TRUE	FALSE	FALSE	FALSE	FALSE	CCTGGGCAACCAGAGTTGCCC	1.99127	3.83489	Type I
10@104840805@+	TRUE	TRUE	TRUE	FALSE	FALSE	FALSE	CAGGGGTGATCCTAGGCAGAT	-0.195702	3.90405	Type I
10@105037154@+	FALSE	TRUE	FALSE	FALSE	FALSE	FALSE	CGCTCGGCCTCGGCCTGGCCT	-0.519205	2.56843	Type I
10@105048491@+	FALSE	TRUE	FALSE	FALSE	FALSE	FALSE	GTTAAACAGCCTATTCCTGAA	4.80919	4.2877	Type III
10@105110605@-	FALSE	TRUE	FALSE	FALSE	FALSE	FALSE	TGGGCCGCTTCAGAGGCCGCT	0.998283	4.1071	Type I
10@105128033@+	TRUE	TRUE	FALSE	FALSE	FALSE	FALSE	GACCGACAGACTCTACTGGCC	3.72139	9.18965	Type II
10@105128193@+	TRUE	TRUE	FALSE	FALSE	FALSE	FALSE	CGCTTCTCAGCCGGGTGACCG	0.945798	1.53999	Type I
10@105154150@-	FALSE	FALSE	TRUE	FALSE	FALSE	FALSE	TTCATCAAGACCCAGCTGAGT	1.48348	2.36985	Type I
10@105184930@+	FALSE	TRUE	FALSE	FALSE	FALSE	FALSE	GACCACAGAACCAGGAGTGAC	2.50785	1.05214	Type I
10@105344750@+	FALSE	TRUE	FALSE	FALSE	FALSE	FALSE	GGCCGGCCGACCTGCCTTTCA	1.34957	2.98608	Type I
10@105349323@+	TRUE	TRUE	FALSE	FALSE	FALSE	FALSE	GCTCCCCTGCCTCCACGCCAA	3.14847	10.0058	Type II
10@105350016@+	TRUE	TRUE	FALSE	FALSE	FALSE	FALSE	CACATGTGGCCACATGTGCCT	4.83936	4.29289	Type III
10@105351599@+	TRUE	FALSE	FALSE	FALSE	FALSE	FALSE	GGGCCAGGAACAGGACAGGGA	1.77092	4.76708	Type I
10@105351697@+	TRUE	TRUE	FALSE	FALSE	FALSE	FALSE	TCTCTAAGTTCTGGGGAGGGA	2.10429	2.72477	Type I
10@105351901@+	TRUE	FALSE	FALSE	FALSE	FALSE	FALSE	GTGGCCCTGGCCGAGTCGTAG	1.0316	2.88496	Type I
10@105352031@+	TRUE	TRUE	FALSE	FALSE	FALSE	FALSE	GCCAGGACCTCAGGCTGGGCC	2.73584	2.57736	Type I
10@105363259@-	FALSE	TRUE	FALSE	FALSE	FALSE	FALSE	CTGAGCTGAGCGAGGAGCCCG	1.64763	0.851482	Type I
10@105372651@-	FALSE	TRUE	FALSE	FALSE	FALSE	FALSE	GCCCAGGGCTCTCCAGCTGTG	3.60666	9.42196	Type II
10@105372680@-	TRUE	TRUE	FALSE	FALSE	FALSE	FALSE	GCGTTCCTGACAGGACTGTCT	1.94348	2.9793	Type I
10@105372710@-	TRUE	FALSE	FALSE	FALSE	FALSE	FALSE	TCTGCAATGCCTCCAATGGCA	4.37512	9.52838	Type II
10@105526924@-	TRUE	FALSE	FALSE	FALSE	FALSE	FALSE	TTCTCAGATGCAGCTTTTGGA	2.49156	5.07849	Type I
10@105727268@+	FALSE	TRUE	TRUE	FALSE	FALSE	FALSE	GCGCCCACCGCGCGGCTCGCG	-0.144765	2.34609	Type I
10@105727326@+	TRUE	TRUE	FALSE	FALSE	FALSE	FALSE	CCACCGCGGGCCGGAGCCCGG	1.04922	3.93848	Type I
10@105779601@+	TRUE	FALSE	FALSE	FALSE	FALSE	FALSE	GAAGCCAAGACTCGAATGGCC	3.54561	10.7002	Type II
10@106072079@-	FALSE	TRUE	FALSE	FALSE	FALSE	FALSE	CCTTTGCTTCCAGGAGAAAGT	3.12301	4.52921	Type I
10@106072625@-	TRUE	TRUE	FALSE	FALSE	FALSE	FALSE	TACCGTGTTCCTCCAGGGTTT	3.48797	9.22419	Type II
10@106072879@-	TRUE	FALSE	FALSE	FALSE	FALSE	FALSE	TAGTTCCTCACTCCAGCGGGG	4.25844	10.0203	Type II
10@106072970@-	TRUE	TRUE	FALSE	FALSE	FALSE	FALSE	AGGTTGTCCTCAGGGTCCCAA	2.43677	2.66311	Type I
10@106073024@-	TRUE	TRUE	FALSE	FALSE	FALSE	FALSE	TGGCCCAGTTCAGAGAAAGTT	3.26939	2.84067	Type I
10@106073137@-	FALSE	TRUE	FALSE	FALSE	FALSE	FALSE	TCAACCTCTTCTGGCCCTGCG	1.05928	1.91754	Type I
10@106075140@-	TRUE	TRUE	FALSE	FALSE	FALSE	FALSE	CCGCTTCCACCCAGAGCTCTG	1.54491	4.21459	Type I
10@106075329@-	TRUE	FALSE	FALSE	FALSE	FALSE	FALSE	AGCCCGTACCCGGGAGTTCCT	0.276637	2.45272	Type I
10@106075677@-	FALSE	TRUE	FALSE	FALSE	FALSE	FALSE	GCAGGCGCACCAGGAGAAGCT	1.46826	4.8731	Type I
10@106075817@-	FALSE	TRUE	FALSE	FALSE	FALSE	FALSE	CCCAGGAAAGCTCCAACCATG	4.40417	10.6977	Type II
10@106086359@+	FALSE	TRUE	FALSE	FALSE	FALSE	FALSE	CACGCGTTCCCTCCAGGGCAT	3.08825	9.78327	Type II
10@106098160@-	TRUE	FALSE	FALSE	FALSE	FALSE	FALSE	TGGGAGCCAGCGGGGGCATCG	0.527705	3.3716	Type I
10@106139838@+	FALSE	TRUE	FALSE	FALSE	FALSE	FALSE	CTTGGTAAAGCTCCATGAACA	3.69173	10.4358	Type II
10@106918732@+	FALSE	TRUE	FALSE	FALSE	FALSE	FALSE	GAGACAGCCCCAGGACTTGTG	2.27561	3.88198	Type I
10@106960927@+	FALSE	TRUE	FALSE	FALSE	FALSE	FALSE	AAACGTAAGCCAGGAGCTCAG	2.59619	4.22351	Type I
10@108357150@-	TRUE	TRUE	FALSE	FALSE	FALSE	FALSE	GAGCTGAAGCCAGGAGTCCGA	2.6348	4.34931	Type I
10@1086249@-	TRUE	TRUE	FALSE	FALSE	FALSE	FALSE	CGGATGTTGCCAGATGCCCCT	4.70103	4.23341	Type III
10@1094964@-	TRUE	TRUE	FALSE	FALSE	FALSE	FALSE	CAAGCGCGTACGGGCGCCAAT	0.384538	3.93612	Type I
10@1102438@+	TRUE	FALSE	FALSE	FALSE	FALSE	FALSE	GGACCGCGCCCCGGGCTCGCA	0.944967	2.27066	Type I
10@1102439@+	TRUE	TRUE	FALSE	FALSE	FALSE	FALSE	GACCGCGCCCCGGGCTCGCAG	-0.113895	2.0863	Type I
10@11059982@+	FALSE	FALSE	TRUE	FALSE	FALSE	FALSE	CTGCCCGTCTCGCGCCGCCCG	-0.00410902	2.1707	Type I
10@111624697@-	TRUE	FALSE	FALSE	FALSE	FALSE	FALSE	AGGAGGGTCCCTCCAAAGTTG	4.05376	10.7955	Type II
10@111642312@-	TRUE	TRUE	FALSE	FALSE	FALSE	FALSE	ATACAGGATCCAGGTGCATCC	1.93333	4.00946	Type I
10@111642313@-	FALSE	TRUE	FALSE	FALSE	FALSE	FALSE	AATACAGGATCCAGGTGCATC	2.76913	1.08644	Type I
10@111646083@-	TRUE	TRUE	FALSE	FALSE	FALSE	FALSE	CCTGGAAGGACAAGGTTGCAG	2.30669	0.677502	Type I
10@111894356@+	TRUE	TRUE	TRUE	FALSE	FALSE	TRUE	ATAAGGTAGCCAAATGAAAAA	4.63532	4.09812	Type III
10@111967547@+	TRUE	TRUE	FALSE	FALSE	FALSE	FALSE	AGGACGAGCTCGGCGGACCCC	-0.185103	1.50761	Type I
10@111967563@+	TRUE	TRUE	FALSE	FALSE	FALSE	FALSE	ACCCCCGCTCCTCCATGGGCA	3.70978	9.3664	Type II
10@112257707@+	TRUE	TRUE	FALSE	FALSE	FALSE	FALSE	ATCGAGCGAGCGGGGCGGGAA	0.578906	3.31204	Type I
10@112257718@+	TRUE	TRUE	FALSE	FALSE	FALSE	FALSE	GGGGCGGGAACGCGGAGTTGC	1.23626	1.21951	Type I
10@112269785@+	FALSE	TRUE	FALSE	FALSE	FALSE	FALSE	CAGACTGTGTCAGGGAAAAGG	3.15853	3.12315	Type I
10@112269986@+	TRUE	TRUE	FALSE	FALSE	FALSE	FALSE	AGATCCTGCCCTCCACGCCCA	3.65321	10.4889	Type II
10@112270391@+	FALSE	TRUE	FALSE	FALSE	FALSE	FALSE	CAAGCCATTACGGGAGCACAG	1.19092	4.59885	Type I
10@112328714@+	FALSE	TRUE	FALSE	FALSE	FALSE	FALSE	CCAGGGTTTTCGAAGTTACAG	1.67047	1.86622	Type I
10@112540862@+	FALSE	TRUE	FALSE	FALSE	FALSE	FALSE	CCCGGTTTCCCTCTAATGCAA	3.69516	10.7622	Type II
10@112540913@+	FALSE	TRUE	FALSE	FALSE	FALSE	FALSE	GCCCCGGACCCTCCATGAACC	3.54765	9.2433	Type II
10@112541140@+	FALSE	TRUE	FALSE	FALSE	FALSE	FALSE	GCCTCAACCTCGGGCAGTGTG	0.826994	2.39624	Type I
10@112541256@+	TRUE	TRUE	FALSE	FALSE	FALSE	FALSE	CAGCGGATTTCCAGCTGAGCA	2.36503	1.45815	Type I
10@112541257@+	TRUE	TRUE	FALSE	FALSE	FALSE	FALSE	AGCGGATTTCCAGCTGAGCAG	2.24819	4.8559	Type I
10@112570214@+	FALSE	TRUE	FALSE	FALSE	FALSE	FALSE	TTCCGGGAAGCAGACAGGTGA	2.9374	3.18474	Type I
10@112572447@+	FALSE	TRUE	FALSE	FALSE	FALSE	FALSE	GGAAAGAGCCCAAAGCCAAGT	2.40238	1.4516	Type I
10@112583244@+	FALSE	TRUE	FALSE	FALSE	FALSE	FALSE	GCAGAAAACTCCAGGTACGTG	2.74006	1.58681	Type I
10@112595909@+	TRUE	TRUE	FALSE	FALSE	FALSE	FALSE	CCTGATATGTCTCCAGGAGCA	3.62614	9.35004	Type II
10@112769112@+	TRUE	TRUE	FALSE	FALSE	FALSE	FALSE	GAATCCTTGCCAAATGAAATT	4.73094	4.07268	Type III
10@11299776@+	TRUE	TRUE	TRUE	FALSE	FALSE	FALSE	GTGATGTTCTCTCCATTTGGC	4.25089	10.1266	Type II
10@11356121@+	TRUE	TRUE	FALSE	FALSE	FALSE	FALSE	CAACCCCCAACTCCACTGCTG	3.64133	9.73006	Type II
10@11359746@-	TRUE	TRUE	FALSE	FALSE	FALSE	FALSE	CCTCATTCCTCTCCAGAGGCC	3.8877	9.46069	Type II
10@11359839@-	TRUE	FALSE	FALSE	FALSE	FALSE	FALSE	AAGCAAGTGACAGGTGCGGCA	3.10057	4.28636	Type I
10@11375233@+	TRUE	FALSE	FALSE	FALSE	FALSE	FALSE	TTTTGCCCTTCTCCAAAAAAT	4.64237	10.1564	Type II
10@113910148@-	FALSE	TRUE	FALSE	FALSE	FALSE	FALSE	ATAGAGAGAACAGCCCCAATG	1.93184	2.80198	Type I
10@113912277@-	FALSE	TRUE	FALSE	FALSE	FALSE	FALSE	CTGGTACCCACTCGAGTTGTG	3.41573	10.4228	Type II
10@113912421@-	TRUE	TRUE	FALSE	FALSE	FALSE	FALSE	CTTGGAAATCCTCCAACCAAA	3.75848	10.7694	Type II
10@113912545@-	FALSE	TRUE	FALSE	FALSE	FALSE	FALSE	CTCATATAAACAAGTGCCATT	4.33319	4.03649	Type III
10@113913162@-	FALSE	TRUE	FALSE	FALSE	FALSE	FALSE	TGCCTTCTCCCTCCATGGATC	3.67871	9.47286	Type II
10@113919693@-	TRUE	TRUE	FALSE	FALSE	FALSE	FALSE	GCTACCTTCTCTCCAATGAAG	4.19939	10.0791	Type II
10@114164304@+	FALSE	TRUE	FALSE	FALSE	FALSE	FALSE	AAAACCAAACCAGCCCTACAG	3.35667	2.95372	Type I
10@114164331@+	FALSE	TRUE	FALSE	FALSE	FALSE	FALSE	ATCTTACAAACAGGTAAGTTG	3.26482	2.84017	Type I
10@114171692@+	FALSE	TRUE	FALSE	FALSE	FALSE	FALSE	ATGATGTGGCCATATCCTACC	4.80895	4.16433	Type III
10@114200409@-	FALSE	TRUE	FALSE	FALSE	FALSE	FALSE	TGAGTGCAGCCCGGAGAGATC	2.88461	4.80539	Type I
10@114208697@+	TRUE	TRUE	FALSE	FALSE	FALSE	FALSE	TCCTGAAGTCCCCAGTTAGTT	0.77338	1.99193	Type I
10@114575336@+	TRUE	TRUE	FALSE	FALSE	FALSE	FALSE	GTTTCCTTTTCGAGGTTTGTC	2.25738	1.92722	Type I
10@114575615@+	TRUE	TRUE	FALSE	FALSE	FALSE	FALSE	AGCAAGCCAGCCCTGTTCCTA	0.225205	1.60896	Type I
10@114576119@+	FALSE	FALSE	FALSE	TRUE	FALSE	FALSE	ATGGGAGAGTCCTATAGGAGG	2.90154	2.2214	Type I
10@114576778@+	TRUE	FALSE	FALSE	FALSE	FALSE	FALSE	AGAGAAGGAGCAGGAAGCTAT	1.69254	4.5898	Type I
10@114584150@+	FALSE	FALSE	TRUE	FALSE	FALSE	FALSE	GCCTGGCCAACATGGTGAAAC	3.57007	2.27082	Type I
10@114710701@+	TRUE	TRUE	FALSE	FALSE	FALSE	FALSE	CCTCCGATTCCGAGGTAGGAA	1.18688	0.834683	Type I
10@114724315@+	FALSE	TRUE	FALSE	FALSE	FALSE	FALSE	CTTTCTACAGCTCCATTTTCA	4.18072	9.95748	Type II
10@1149698@+	TRUE	TRUE	TRUE	FALSE	FALSE	FALSE	TGGGGGGAAGCAGGCTGTGAC	2.04499	4.13323	Type I
10@1149739@+	TRUE	TRUE	FALSE	FALSE	FALSE	FALSE	CAAACCTGTACGACGTGGAGA	2.54276	1.23164	Type I
10@11504148@-	TRUE	TRUE	FALSE	FALSE	FALSE	FALSE	TTATGTTTTTCTCCAAAACCT	4.64698	10.6213	Type II
10@11504304@-	FALSE	TRUE	FALSE	FALSE	FALSE	FALSE	AGTAAGAATACAGGGAAATGT	3.49221	3.15859	Type I
10@11505205@-	FALSE	TRUE	FALSE	FALSE	FALSE	FALSE	GGGCTTACTCCCAGAGCCCCC	-0.0713117	3.77882	Type I
10@11505244@-	FALSE	TRUE	FALSE	FALSE	FALSE	FALSE	AGCTGGACAGCGGCGCTTCCG	0.87711	1.35074	Type I
10@11505636@-	TRUE	TRUE	FALSE	FALSE	FALSE	FALSE	AGCACAGCCGCCAAGACGGAA	1.27787	0.97392	Type I
10@115341787@+	TRUE	TRUE	FALSE	FALSE	FALSE	FALSE	GCAGGCGTCCCTCCAGTCCTC	3.07212	10.491	Type II
10@115348456@+	TRUE	FALSE	FALSE	FALSE	FALSE	FALSE	CAAATGCAGACTCCAGAATCC	3.84911	9.53228	Type II
10@115349217@+	TRUE	TRUE	FALSE	FALSE	FALSE	FALSE	GCTGTGACTTCAGAGAAAGCC	2.58864	2.82424	Type I
10@115486070@+	FALSE	TRUE	FALSE	FALSE	FALSE	FALSE	TTAGGCTTGCCGAGGGACCGA	1.00675	1.55897	Type I
10@115489579@+	TRUE	FALSE	FALSE	FALSE	FALSE	FALSE	ATACATGCAACAGAAGTGACT	2.87687	4.3449	Type I
10@115661523@+	TRUE	TRUE	FALSE	FALSE	FALSE	FALSE	GCCCAACCTTCAGGCCTTTCC	1.90849	2.71382	Type I
10@115884005@-	FALSE	TRUE	FALSE	FALSE	FALSE	FALSE	GAGCACCATTCTTTACCATGG	3.71632	9.19082	Type II
10@116056751@-	FALSE	TRUE	FALSE	FALSE	FALSE	FALSE	AGGCACTGTACTCCAGAAAGC	4.84065	9.73183	Type II
10@116060274@-	TRUE	TRUE	FALSE	FALSE	FALSE	FALSE	GAGGCCCTCCCGGCAGACTCA	-0.489994	3.52924	Type I
10@116062232@-	TRUE	TRUE	FALSE	FALSE	FALSE	FALSE	CCAAGTCTTCCGAGGAAATGG	1.83762	1.13185	Type I
10@116064510@-	TRUE	TRUE	FALSE	FALSE	FALSE	FALSE	CTTCCGCATCCTCCACAAGGG	4.07504	9.09488	Type II
10@116073646@-	TRUE	TRUE	FALSE	FALSE	FALSE	FALSE	AAGGACCAGGCTGAGCAGTGG	0.949411	3.44235	Type I
10@116073798@-	FALSE	TRUE	FALSE	FALSE	FALSE	FALSE	GCTACAAATCCTCCAAGGACC	3.98908	9.85963	Type II
10@116100441@-	TRUE	TRUE	FALSE	FALSE	FALSE	FALSE	AGATTCTTGACCAGGAGAACC	2.61997	1.19565	Type I
10@116193746@-	FALSE	TRUE	FALSE	FALSE	FALSE	FALSE	CAATGGTGGCCACCTGGGTCC	4.69603	4.19169	Type III
10@116195475@-	TRUE	TRUE	FALSE	FALSE	FALSE	FALSE	GGAACTCCATCAGGGAACAGG	2.62412	2.46231	Type I
10@116925370@+	TRUE	TRUE	FALSE	FALSE	FALSE	FALSE	AAGGGGACCTCTCCAGAGATA	4.03979	10.7681	Type II
10@117026336@+	TRUE	FALSE	FALSE	FALSE	FALSE	FALSE	GTATACAAGCCTCCAAATTGC	4.67775	10.3356	Type II
10@117026387@+	FALSE	TRUE	FALSE	FALSE	FALSE	FALSE	AATGCTGGTCCAGGGATAAAA	2.23666	4.65849	Type I
10@117040923@+	TRUE	FALSE	FALSE	FALSE	FALSE	FALSE	AACAAACTTACCAGCTGTAAA	2.96902	1.12422	Type I
10@117040936@+	FALSE	TRUE	FALSE	FALSE	FALSE	FALSE	GCTGTAAAAGCTGTTCACTAA	1.89349	5.11839	Type I
10@1176332@+	TRUE	TRUE	FALSE	FALSE	FALSE	FALSE	GGTGTAGGCTCTCCACTTAGG	4.43228	9.66534	Type II
10@1176381@+	TRUE	TRUE	FALSE	FALSE	FALSE	FALSE	GCCCCGGTGACGAGACACTTC	1.26545	1.66493	Type I
10@1177102@+	TRUE	FALSE	FALSE	FALSE	FALSE	FALSE	TGTGCTGTGTCCAGATGTTGC	2.78122	1.2457	Type I
10@117818510@-	TRUE	FALSE	FALSE	FALSE	FALSE	FALSE	TGCTGAGAGGCGAGAAACTAG	2.43063	0.875425	Type I
10@117823991@-	TRUE	TRUE	FALSE	FALSE	FALSE	FALSE	ATGGCTGCTCCTCCAAGCTGT	4.14103	10.1751	Type II
10@11784605@+	FALSE	TRUE	FALSE	FALSE	FALSE	FALSE	TGCGGGCCTTCGGGGCAAGTG	1.58182	1.11941	Type I
10@11805412@+	TRUE	FALSE	FALSE	FALSE	FALSE	FALSE	GCAGCTGCCCCAGGACCTGGG	1.53134	4.07651	Type I
10@11805444@+	FALSE	TRUE	FALSE	FALSE	FALSE	FALSE	ACCTCACCTCCCAGGCCATGG	1.7126	1.02942	Type I
10@11805551@+	TRUE	TRUE	FALSE	FALSE	FALSE	FALSE	TGAGTGGAGGCAGAGGAGTGA	3.11159	3.96317	Type I
10@118424125@-	FALSE	TRUE	FALSE	FALSE	FALSE	FALSE	TTTGTAGTTTCAGGGCTTCCC	2.24107	3.52999	Type I
10@118429463@-	FALSE	TRUE	FALSE	FALSE	FALSE	FALSE	GCCAAGTGGGCACCGGATAGC	4.4253	4.28812	Type III
10@118434376@-	FALSE	TRUE	FALSE	FALSE	FALSE	FALSE	TTATGCAGTTCGGGGACACCG	1.54691	1.62623	Type I
10@118434445@-	TRUE	TRUE	FALSE	FALSE	FALSE	FALSE	GCACGCTCCGCCTGGATCTCA	1.06953	1.42886	Type I
10@118434846@-	TRUE	FALSE	FALSE	FALSE	FALSE	FALSE	CCTGCTGCAGCAGGCGGTGCA	1.40956	4.82989	Type I
10@118440665@-	TRUE	TRUE	FALSE	FALSE	FALSE	FALSE	TATAAAGCAACAGGTGAGGCC	2.76427	4.47796	Type I
10@118464778@-	TRUE	FALSE	FALSE	FALSE	FALSE	FALSE	ACGACACTGACTCCAACGTCT	3.50485	10.2043	Type II
10@118592784@-	TRUE	FALSE	FALSE	FALSE	FALSE	FALSE	GCAGTTCCTGCAGGGATGACG	1.63799	3.30072	Type I
10@118592832@-	FALSE	TRUE	FALSE	FALSE	FALSE	FALSE	ATGGCAATGACAGGACATCTG	2.62639	3.41158	Type I
10@118687394@-	TRUE	FALSE	FALSE	FALSE	FALSE	FALSE	AGTTGATGAACTCCAGAAACG	4.69458	10.6582	Type II
10@118807986@-	TRUE	TRUE	FALSE	FALSE	FALSE	FALSE	CTTCATTTTCCAGATTGATGA	3.11901	3.97235	Type I
10@118885874@-	FALSE	TRUE	FALSE	FALSE	FALSE	FALSE	CGGCACCTCACGCAGCCCATC	-0.301891	2.15188	Type I
10@118960734@+	TRUE	TRUE	FALSE	FALSE	FALSE	FALSE	AGTGGTTTAACAGGACCACAC	1.87671	4.65982	Type I
10@119000607@+	FALSE	TRUE	FALSE	FALSE	FALSE	FALSE	GTAAACTGAGCGGCGGCGGCG	-0.158029	4.10871	Type I
10@119000690@+	TRUE	FALSE	FALSE	FALSE	FALSE	FALSE	GGCGTTGGCGCGGGCACGGAG	-0.0305917	3.46983	Type I
10@119040622@-	FALSE	FALSE	TRUE	FALSE	FALSE	FALSE	GCTGGGATTACAGGCGTGAGC	3.92952	4.99736	Type I
10@119042908@-	FALSE	TRUE	FALSE	FALSE	FALSE	FALSE	TAGACCAGCACTCCAAAAAAA	4.8087	10.2837	Type II
10@119042976@-	FALSE	TRUE	FALSE	FALSE	FALSE	FALSE	TCTAACACTTCTTATGATTCA	4.39432	10.6665	Type II
10@11904828@-	TRUE	FALSE	FALSE	FALSE	FALSE	FALSE	GCTTTTTTTTCTCCATAATAC	4.5852	9.82345	Type II
10@11908685@+	TRUE	TRUE	FALSE	FALSE	FALSE	FALSE	AGGAGAGCACCTCCAGTCCCT	2.85524	10.4815	Type II
10@11911748@+	TRUE	TRUE	FALSE	FALSE	FALSE	FALSE	CCTCCCCGTTCAGGGAGGGCC	2.50881	2.19197	Type I
10@11912222@+	TRUE	TRUE	FALSE	FALSE	FALSE	FALSE	CGGCCCTGCCCAGCACGCGGG	3.44442	4.21813	Type I
10@11912535@+	TRUE	TRUE	FALSE	FALSE	FALSE	FALSE	TGTGGCACATCGGAGTCTAGA	2.59302	3.91547	Type I
10@119134142@-	FALSE	TRUE	FALSE	FALSE	FALSE	FALSE	TGGAGTACAACGGGGGCTTCC	1.32526	1.75342	Type I
10@11929947@-	TRUE	FALSE	FALSE	FALSE	FALSE	FALSE	GACAGGGTTTCTCCATTTTGG	4.52355	10.7193	Type II
10@119805534@-	TRUE	FALSE	FALSE	FALSE	FALSE	FALSE	AGGAAAAGTACTCCACCTCTG	3.63092	10.8897	Type II
10@119805883@-	TRUE	TRUE	FALSE	FALSE	FALSE	FALSE	CTCTGTGTTTCTCCAGACGAA	4.30872	9.6062	Type II
10@120101399@-	TRUE	TRUE	FALSE	FALSE	FALSE	FALSE	ACATCCTTCGCCGGAATGTGC	1.85885	2.16715	Type I
10@12021141@-	TRUE	TRUE	FALSE	FALSE	FALSE	FALSE	CCATTTTATGCAAGATTGGTT	3.52936	3.78807	Type I
10@120441966@-	TRUE	TRUE	FALSE	FALSE	FALSE	FALSE	CGAGTAACCCCTCCAGATTTT	3.77565	10.344	Type II
10@120444519@-	FALSE	TRUE	FALSE	FALSE	FALSE	FALSE	GGCTCCCTTCCAGCTGTGGCA	2.23222	4.735	Type I
10@120789328@+	TRUE	TRUE	TRUE	FALSE	FALSE	FALSE	AGGCTTTCCCCTGGGCGCCCC	0.367823	1.85177	Type I
10@120790114@+	TRUE	TRUE	FALSE	FALSE	FALSE	FALSE	ACTGCCCGCTCTCCAAAGTGC	4.40408	10.3006	Type II
10@120801833@-	FALSE	TRUE	FALSE	FALSE	FALSE	FALSE	TGATGATGACCGGGGTCCCAG	1.18765	1.88029	Type I
10@120840173@-	TRUE	TRUE	FALSE	FALSE	FALSE	FALSE	GGCCTATTTTCAGAGGCCGGA	2.73955	3.50294	Type I
10@120840289@-	TRUE	TRUE	FALSE	FALSE	FALSE	FALSE	CGACTGCTGGCGAGGCGCGTG	0.413485	1.55517	Type I
10@120897039@+	FALSE	TRUE	FALSE	FALSE	FALSE	FALSE	GTAGTTTGGCCACATGTCAAG	4.79139	4.23599	Type III
10@120900471@-	FALSE	TRUE	FALSE	FALSE	FALSE	FALSE	TGTGAAATCACTAATTAACTA	3.03651	5.36884	Type I
10@120900703@-	FALSE	TRUE	FALSE	FALSE	FALSE	FALSE	ACCTTCCCCTCTCCAGGTTCG	3.9276	10.3053	Type II
10@120925109@-	TRUE	TRUE	FALSE	FALSE	FALSE	FALSE	TCCTAGGACGCAGAGACGCCG	2.62981	3.26534	Type I
10@120925175@-	TRUE	FALSE	FALSE	FALSE	FALSE	FALSE	GCGGCGGCCACTCTAACCAGC	3.81126	10.393	Type II
10@12111114@+	TRUE	TRUE	FALSE	FALSE	FALSE	FALSE	CCAGACCGAGCGGGGCGTTTA	0.866442	4.63957	Type I
10@121196352@+	TRUE	TRUE	FALSE	FALSE	FALSE	FALSE	CACCGTCTACCGGTGAGTGGA	0.651822	2.17248	Type I
10@121203178@+	TRUE	TRUE	FALSE	FALSE	FALSE	FALSE	GAAGGTGAAGCGGGAGGAGGT	1.00929	4.76122	Type I
10@121207694@+	FALSE	TRUE	FALSE	FALSE	FALSE	FALSE	CTGCAGAGGTCAAGAGACACC	1.41512	3.51446	Type I
10@121212284@+	TRUE	TRUE	FALSE	FALSE	FALSE	FALSE	ACTCCAAGTTCTCCACGGGCT	4.72796	9.2065	Type II
10@12129721@+	TRUE	TRUE	FALSE	FALSE	FALSE	FALSE	CTGCAGTTCCCTCCAGAGGTA	3.88	9.20505	Type II
10@121356134@-	FALSE	TRUE	FALSE	FALSE	FALSE	FALSE	GCGCAGTGTCCGGAGCGGGCT	0.320456	3.09166	Type I
10@121485624@+	FALSE	TRUE	FALSE	FALSE	FALSE	FALSE	TCCTACCGGTCGGGTGCCCCG	0.269476	1.89921	Type I
10@121485632@+	TRUE	TRUE	FALSE	FALSE	FALSE	FALSE	GTCGGGTGCCCCGGGGCGTTC	1.9654	2.62843	Type I
10@121485633@+	TRUE	TRUE	FALSE	FALSE	FALSE	FALSE	TCGGGTGCCCCGGGGCGTTCC	0.321419	2.49931	Type I
10@121587204@+	TRUE	TRUE	FALSE	FALSE	FALSE	FALSE	CAGAAGAGTCCTCCAGAACCT	3.01162	10.2948	Type II
10@121589892@-	TRUE	FALSE	FALSE	FALSE	FALSE	FALSE	GGTAGGTTTTCTCCAGACCAA	3.70156	10.9864	Type II
10@121602905@-	FALSE	TRUE	FALSE	FALSE	FALSE	FALSE	CGATGGAGTGCACAGACACAG	2.39977	3.12745	Type I
10@12160844@+	TRUE	TRUE	FALSE	FALSE	FALSE	FALSE	TTGCCATCATCCGAGTAGAGG	2.64133	1.81665	Type I
10@121632143@-	FALSE	TRUE	FALSE	FALSE	FALSE	FALSE	GCGCTCGGCCCGCGGATCGCC	-0.244773	2.09259	Type I
10@121632349@-	FALSE	TRUE	FALSE	FALSE	FALSE	FALSE	CGCCATTGTGCGAAGTGAAGG	1.92798	1.10503	Type I
10@121658107@+	TRUE	TRUE	FALSE	FALSE	FALSE	FALSE	GTTGGACAATCAGGATTCCCC	1.93226	3.77327	Type I
10@121671627@+	TRUE	TRUE	FALSE	FALSE	FALSE	FALSE	AGACAAGGCCCAGGGTTGTAA	2.6224	3.58984	Type I
10@12171710@+	TRUE	TRUE	FALSE	FALSE	FALSE	FALSE	GAGCCGGTACCGAGGCCCGAG	0.195157	3.18473	Type I
10@12198975@+	FALSE	TRUE	FALSE	FALSE	FALSE	FALSE	AAAGTCCGAGCTTTACGGGAG	4.30668	3.29707	Type I
10@12208598@-	FALSE	TRUE	FALSE	FALSE	FALSE	FALSE	TGAAAGGGCTCTCCAGATAAA	4.86597	10.3119	Type II
10@122610906@+	TRUE	TRUE	TRUE	FALSE	FALSE	FALSE	TGCGGGTCAGCGCCCAGGTCC	3.72184	11.1016	Type II
10@122643313@+	TRUE	TRUE	FALSE	FALSE	FALSE	FALSE	CAGTCGTATTCAGAGATAAAC	3.40096	3.86357	Type I
10@122664258@+	TRUE	TRUE	FALSE	FALSE	FALSE	FALSE	GTCACCTCGTCAGGCCCCTCT	1.69943	2.67166	Type I
10@122664274@+	TRUE	TRUE	FALSE	FALSE	FALSE	FALSE	CCTCTCAGAGCACCATTAAGT	4.78619	9.58014	Type II
10@122665539@+	FALSE	TRUE	FALSE	FALSE	FALSE	FALSE	CACAGGTAAACCGAGAGTTCA	3.08844	2.81306	Type I
10@122665540@+	FALSE	TRUE	FALSE	FALSE	FALSE	FALSE	ACAGGTAAACCGAGAGTTCAC	1.06817	3.9676	Type I
10@122668240@+	TRUE	TRUE	FALSE	FALSE	FALSE	FALSE	TTAATAAATGCCAGGGAATCT	2.49813	1.63313	Type I
10@122668241@+	FALSE	TRUE	FALSE	FALSE	FALSE	FALSE	TAATAAATGCCAGGGAATCTG	3.19008	2.1214	Type I
10@123263435@-	TRUE	TRUE	FALSE	FALSE	FALSE	FALSE	AGTCCAGCTCCTCCATGAACT	3.72353	10.2423	Type II
10@123279634@-	TRUE	TRUE	FALSE	FALSE	FALSE	FALSE	CGGCAAATGCCTCCACAGTGG	4.11672	9.50889	Type II
10@123279660@-	TRUE	TRUE	FALSE	FALSE	FALSE	FALSE	CCGGCCCATCCTCCAAGCCGG	3.04541	10.216	Type II
10@123279677@-	FALSE	TRUE	FALSE	FALSE	FALSE	FALSE	CCAGAGCGATCGCCTCACCGG	3.26918	10.3235	Type II
10@123357484@-	FALSE	TRUE	FALSE	FALSE	FALSE	FALSE	AGGAGCGTTGCCATTCAAGGT	2.1499	0.828971	Type I
10@123357539@-	FALSE	TRUE	FALSE	FALSE	FALSE	FALSE	TCGTCGCTTTCTCCATCCCGA	3.69983	10.0916	Type II
10@123673395@-	FALSE	TRUE	FALSE	FALSE	FALSE	FALSE	CCGACCTTTACAATTTCAGCC	0.934685	0.907588	Type I
10@123718885@-	TRUE	TRUE	FALSE	FALSE	FALSE	FALSE	CCTGTGATTACTCCAAGTCAG	3.90727	9.63563	Type II
10@123733980@-	FALSE	TRUE	FALSE	FALSE	FALSE	FALSE	TGCACGTTCTCGGACCCCACC	-0.217337	2.22771	Type I
10@123734004@-	TRUE	TRUE	FALSE	FALSE	FALSE	FALSE	CAGCGGCACGCGAGAGCTGTC	0.28857	3.69951	Type I
10@123734492@-	FALSE	TRUE	FALSE	FALSE	FALSE	FALSE	CGTCGGATTCCGGGGACGAGA	1.10141	1.50196	Type I
10@123734493@-	TRUE	TRUE	FALSE	FALSE	FALSE	FALSE	CCGTCGGATTCCGGGGACGAG	1.53854	2.58892	Type I
10@123872560@+	TRUE	TRUE	FALSE	FALSE	FALSE	FALSE	CCGAGCCTTTCGGGGAGCCAC	0.955227	1.62366	Type I
10@123872592@+	TRUE	TRUE	FALSE	FALSE	FALSE	FALSE	GCCGTTGTCCCGGGAAACTTT	0.173708	2.77019	Type I
10@123872624@+	TRUE	FALSE	FALSE	FALSE	FALSE	FALSE	CCGCACCGGACCGTGGTGACC	0.672692	2.89508	Type I
10@123923219@+	TRUE	FALSE	FALSE	FALSE	FALSE	FALSE	CGGCCACACTCGCGCGCACAC	-0.448046	2.49413	Type I
10@123923341@+	TRUE	FALSE	FALSE	FALSE	FALSE	FALSE	GTGCAGCAACCCCGGCCGCCG	0.402394	2.22752	Type I
10@123923343@+	TRUE	TRUE	FALSE	FALSE	FALSE	FALSE	GCAGCAACCCCGGCCGCCGGC	-0.479521	2.79484	Type I
10@123985986@+	TRUE	TRUE	FALSE	FALSE	FALSE	FALSE	GTCCCCGACGCCGTGTTCAGG	0.255036	1.97262	Type I
10@123988996@+	FALSE	TRUE	FALSE	FALSE	FALSE	FALSE	CGCTCAGAAACTCCAGGTTTG	4.39458	9.76811	Type II
10@124008590@+	TRUE	TRUE	FALSE	FALSE	FALSE	FALSE	AAGAGATGTGCGCAGGAGTAC	0.218886	2.96925	Type I
10@124190719@+	TRUE	TRUE	FALSE	FALSE	FALSE	FALSE	TCACTACAGCCTCCACCTCGT	2.77652	9.44592	Type II
10@124330409@+	TRUE	TRUE	FALSE	FALSE	FALSE	FALSE	CCTGCAGGTTCTCCATTTCCC	3.08387	10.2934	Type II
10@124330439@+	TRUE	TRUE	FALSE	FALSE	FALSE	FALSE	ACCCTGGAGTCAACTGTAGCA	4.46857	4.2994	Type III
10@124331863@+	TRUE	FALSE	FALSE	FALSE	FALSE	FALSE	ACCCTGGAGTCAACCGTAGCA	4.37553	4.29432	Type III
10@124335965@+	TRUE	FALSE	FALSE	FALSE	FALSE	FALSE	TGGCAGGTGTCAGGGCCGAGT	2.94965	3.28249	Type I
10@124336113@+	TRUE	FALSE	FALSE	FALSE	FALSE	FALSE	GGCCAGGGCTCAGGACCCATT	2.01735	3.15004	Type I
10@124336146@+	TRUE	TRUE	FALSE	FALSE	FALSE	FALSE	GTGCGCTGCTCAGGACACGAA	2.32754	3.20439	Type I
10@124339150@+	TRUE	TRUE	FALSE	FALSE	FALSE	FALSE	GTGTCGAGGCCGAGTGGAGGT	1.23833	-0.0403907	Type I
10@124339325@+	FALSE	TRUE	FALSE	FALSE	FALSE	FALSE	GTGCGCTGCTCAGGACATGAG	2.16466	3.33062	Type I
10@124340393@+	FALSE	TRUE	FALSE	FALSE	FALSE	FALSE	TCCCCAGTCCCGGCCGACACC	-0.531688	2.77293	Type I
10@124342172@+	TRUE	TRUE	FALSE	FALSE	FALSE	FALSE	GTGTCAGGGCCGAGTGGAGGT	1.23341	-0.0512127	Type I
10@124345632@+	TRUE	TRUE	FALSE	FALSE	FALSE	FALSE	GTGTCAGGGCCGAGTGGAGGT	1.23698	-0.0520986	Type I
10@124345774@+	TRUE	TRUE	FALSE	FALSE	FALSE	FALSE	GGTCAGGGCTCAGGACCCATT	2.01564	3.2201	Type I
10@124352019@+	FALSE	TRUE	FALSE	FALSE	FALSE	FALSE	GTGCGCTGCTCAGGACACGAG	2.17164	3.21699	Type I
10@124353096@+	FALSE	TRUE	FALSE	FALSE	FALSE	FALSE	TTCCCAGTCCCGGCCGACACC	-0.572515	2.76736	Type I
10@124353100@+	FALSE	TRUE	FALSE	FALSE	FALSE	FALSE	CAGTCCCGGCCGACACCCAGT	-0.424876	2.79099	Type I
10@124354875@+	TRUE	FALSE	FALSE	FALSE	FALSE	FALSE	GTGTCAGGGCCGAGTGGAGGT	1.23462	-0.0424449	Type I
10@124355010@+	FALSE	TRUE	FALSE	FALSE	FALSE	FALSE	CCGGTTTGGCCAGGGTTCAGG	2.45708	2.59235	Type I
10@124355017@+	FALSE	TRUE	FALSE	FALSE	FALSE	FALSE	GGCCAGGGTTCAGGACCCATT	1.97358	3.22413	Type I
10@124355050@+	FALSE	TRUE	FALSE	FALSE	FALSE	FALSE	GTGCGCTGCTCAGGCTATGAG	2.19068	3.21966	Type I
10@124358346@+	FALSE	TRUE	FALSE	FALSE	FALSE	FALSE	GTGTCAGGGCCGAGTGGAGGT	1.23844	-0.0429156	Type I
10@124377731@+	TRUE	FALSE	FALSE	FALSE	FALSE	FALSE	GGCCAGGGCTCAGGACCCATT	2.00842	3.14315	Type I
10@124377764@+	FALSE	TRUE	FALSE	FALSE	FALSE	FALSE	GTGCGCTGCTCAGGACACGAG	2.11322	3.168	Type I
10@124380647@+	FALSE	TRUE	FALSE	FALSE	FALSE	FALSE	GGTCCTGTATCGAGGCTCCTG	0.555426	1.5682	Type I
10@124380771@+	TRUE	TRUE	FALSE	FALSE	FALSE	FALSE	GGCCAGGGCTCAGGACCCATT	1.92248	3.11535	Type I
10@124389405@+	TRUE	TRUE	FALSE	FALSE	FALSE	FALSE	GTGGGACATTCTCCAGCCCAT	2.9899	10.6652	Type II
10@124392771@+	FALSE	TRUE	FALSE	FALSE	FALSE	FALSE	CATTCTATCCCGGGAACTATC	0.97058	1.50774	Type I
10@124395699@+	TRUE	FALSE	FALSE	FALSE	FALSE	FALSE	ACTCCAGTCCCTCCAATGACA	4.05437	9.47219	Type II
10@124396694@+	TRUE	FALSE	FALSE	FALSE	FALSE	FALSE	CAGGAGCTATCTCCAATCCTT	2.91156	10.3874	Type II
10@124399612@+	FALSE	TRUE	FALSE	FALSE	FALSE	FALSE	TCTCAGGTGGCATCATCAAGA	3.06108	4.95712	Type I
10@124403102@+	FALSE	TRUE	FALSE	FALSE	FALSE	FALSE	GGACCCGTTGCAGGGTGAGGT	1.53936	3.83052	Type I
10@124610046@-	FALSE	TRUE	FALSE	FALSE	FALSE	FALSE	GTCTTTTGACCTCCATACAGT	4.48409	10.1498	Type II
10@124758026@-	TRUE	TRUE	FALSE	FALSE	FALSE	FALSE	GACAAAGAAGCAGAGGCTCTT	2.50357	4.20524	Type I
10@124800825@+	TRUE	TRUE	FALSE	FALSE	FALSE	FALSE	CTCAATGGATCAAAGATGTGG	2.62	3.07022	Type I
10@124914574@+	TRUE	TRUE	FALSE	FALSE	TRUE	TRUE	TGCCGGCCAACTCCATGCGGC	4.52167	10.3001	Type II
10@124922315@+	TRUE	FALSE	FALSE	FALSE	FALSE	FALSE	TCTTCATTCGCCAAGTGACAG	2.67923	1.56448	Type I
10@125248725@+	FALSE	TRUE	FALSE	FALSE	FALSE	FALSE	CGCTGCAACCCAGGGGCCAGC	1.94178	2.38731	Type I
10@125601947@-	FALSE	TRUE	FALSE	FALSE	FALSE	FALSE	AAGAAATGACCTCCAGCAGTG	3.41524	9.39183	Type II
10@125639745@-	FALSE	TRUE	FALSE	FALSE	FALSE	FALSE	CCGTGTGGCCCGTGAAGATGT	3.16557	1.74811	Type I
10@125767817@-	TRUE	TRUE	FALSE	FALSE	FALSE	FALSE	GGGTTCTGTTCAGTTGCTAAT	3.46431	2.92175	Type I
10@125768338@-	TRUE	TRUE	FALSE	FALSE	FALSE	FALSE	TTGGCAACAGCCCAGGTGGGA	2.82002	3.67428	Type I
10@125804177@-	TRUE	TRUE	FALSE	FALSE	FALSE	FALSE	GACCACAGACCTCTATGACCG	4.04591	9.0386	Type II
10@126090362@-	TRUE	TRUE	FALSE	FALSE	FALSE	FALSE	ACCATTAAGCCAGGGGAGCAT	3.77372	4.01181	Type I
10@126090363@-	TRUE	TRUE	FALSE	FALSE	FALSE	FALSE	GACCATTAAGCCAGGGGAGCA	2.74086	1.68021	Type I
10@126100631@-	TRUE	TRUE	FALSE	FALSE	FALSE	FALSE	GTCCAAGGCCCTCCAACCTCT	3.57737	10.4846	Type II
10@126100693@-	FALSE	TRUE	FALSE	FALSE	FALSE	FALSE	TACTTAGTCGCGGAGTTCATT	2.47987	2.80385	Type I
10@126135922@-	FALSE	TRUE	FALSE	FALSE	FALSE	FALSE	GCTCCTCCACCGGGGGTGCAG	0.371617	2.55458	Type I
10@126135928@-	TRUE	TRUE	FALSE	FALSE	FALSE	FALSE	CCCTCGGCTCCTCCACCGGGG	4.38491	9.4885	Type II
10@126135961@-	TRUE	TRUE	FALSE	FALSE	FALSE	FALSE	GCGGGATTCACGAGGGATTGG	0.900758	1.10703	Type I
10@126136478@-	TRUE	TRUE	FALSE	FALSE	FALSE	FALSE	CCCCGCGTCCCAGGCGCCGGC	1.23297	3.13912	Type I
10@126136694@-	FALSE	TRUE	FALSE	FALSE	FALSE	FALSE	CAGGCGCCGGCCAGGCGTCCC	0.432181	1.55936	Type I
10@126205772@+	TRUE	TRUE	FALSE	FALSE	FALSE	FALSE	GGGACGATATCGTGGGCGACG	1.58629	0.536845	Type I
10@126302226@+	TRUE	TRUE	FALSE	FALSE	FALSE	FALSE	GAGGGTGGGACAGGCCTGTCA	0.938322	3.59686	Type I
10@126307928@-	FALSE	TRUE	FALSE	FALSE	FALSE	FALSE	ACTCCAGCCGCTCTAGTCTCT	3.45768	9.35753	Type II
10@126307937@-	TRUE	TRUE	FALSE	FALSE	FALSE	FALSE	GTGGCTTGCACTCCAGCCGCT	2.97787	10.2686	Type II
10@126308383@-	TRUE	TRUE	FALSE	FALSE	FALSE	FALSE	CAGACGTCAGCCGGCAGGGAT	1.00178	1.91322	Type I
10@126308396@-	TRUE	TRUE	FALSE	FALSE	FALSE	FALSE	ATGACGGTCACTCCAGACGTC	4.07676	10.0808	Type II
10@126308965@-	FALSE	TRUE	FALSE	FALSE	FALSE	FALSE	GGTCCTAAAGCGCGGGCTAAG	0.44535	2.61384	Type I
10@126310067@-	TRUE	TRUE	FALSE	FALSE	FALSE	FALSE	ATGGGGTATGCCGGGCACTGG	1.55326	2.31259	Type I
10@126310592@-	TRUE	TRUE	FALSE	FALSE	FALSE	FALSE	CTGGGGCATCCGAGGAGCCTA	0.882914	1.51876	Type I
10@126310844@-	TRUE	TRUE	FALSE	FALSE	FALSE	FALSE	TATGCGCACTCAGGGGTGAAG	2.79126	3.67997	Type I
10@126310920@-	TRUE	TRUE	FALSE	FALSE	FALSE	FALSE	GGCACGATACCAGGGCAGCCT	2.30552	2.81981	Type I
10@126312081@-	FALSE	TRUE	FALSE	FALSE	FALSE	FALSE	TCAGCAACACCAGGGCCTGGA	1.70526	3.52987	Type I
10@126370752@-	TRUE	TRUE	FALSE	FALSE	FALSE	FALSE	CACCCCCTAGCAAGCGCCAGT	1.36843	2.37395	Type I
10@126451112@-	FALSE	TRUE	FALSE	FALSE	FALSE	FALSE	AGTACAGTGGCAGGATTTTGG	2.2379	4.40666	Type I
10@126672228@+	TRUE	TRUE	FALSE	FALSE	FALSE	FALSE	AAGGAAGCTACTCCATGTGCA	3.77438	10.5054	Type II
10@126676207@+	TRUE	FALSE	FALSE	FALSE	FALSE	FALSE	CGCCGTCTCTCTCCATGTGAG	4.04552	9.5693	Type II
10@126682464@-	TRUE	TRUE	FALSE	FALSE	FALSE	FALSE	GGGCAGGATACGAGGGGCAGC	1.76991	1.08512	Type I
10@127389127@-	FALSE	TRUE	FALSE	FALSE	FALSE	FALSE	ATTGTTGTTACAGGAGAGATG	3.41028	4.32458	Type I
10@127408284@+	TRUE	TRUE	FALSE	FALSE	FALSE	FALSE	GTGCGGTCCGCGGAGCGTCTC	0.116144	2.76504	Type I
10@127408455@+	TRUE	TRUE	FALSE	FALSE	FALSE	FALSE	CCTCCTGTCCCAGGGAGAATC	2.04408	3.12811	Type I
10@127477532@-	TRUE	TRUE	FALSE	FALSE	FALSE	FALSE	GCTGGCCGCCCAGGGCCTTCC	1.35939	3.63524	Type I
10@127527666@-	TRUE	FALSE	FALSE	FALSE	FALSE	FALSE	TAGAAATTATCAAGCGAATCG	3.73	3.87706	Type I
10@127529548@-	TRUE	TRUE	FALSE	FALSE	FALSE	FALSE	TTGCTTTTCACATGTGCCACA	3.26631	4.19608	Type I
10@127531103@+	FALSE	TRUE	FALSE	FALSE	FALSE	FALSE	ATGGGCACTGCCACCTGACAC	2.02292	1.40774	Type I
10@127540986@-	TRUE	TRUE	FALSE	FALSE	FALSE	FALSE	AAGAATTTGCCTCCAAAGACA	3.84202	10.3854	Type II
10@127584804@-	TRUE	FALSE	FALSE	FALSE	FALSE	FALSE	TCCCGGGAATCGGGAGCCGCC	-0.401979	3.14534	Type I
10@127668770@+	FALSE	TRUE	FALSE	FALSE	FALSE	FALSE	CTGTCGTGGGCAAAGTGACTC	2.80631	1.6342	Type I
10@127668800@+	FALSE	TRUE	FALSE	FALSE	FALSE	FALSE	TTGAATTATACTGGGATCTGG	2.48973	2.54823	Type I
10@127724807@-	TRUE	TRUE	FALSE	FALSE	FALSE	FALSE	CCAGTCAACTCAGCGAGTGCT	2.74884	3.35631	Type I
10@127753278@-	FALSE	TRUE	FALSE	FALSE	FALSE	FALSE	GCCCCCACTCCTGGCGGGCGC	1.5262	2.86398	Type I
10@127753402@-	FALSE	TRUE	FALSE	FALSE	FALSE	FALSE	GACTCACGAGCAGCAGTGTGT	1.88468	4.86322	Type I
10@127806658@-	FALSE	TRUE	FALSE	FALSE	FALSE	FALSE	ACACACCAAACCTCGCTGCAA	1.76911	1.96949	Type I
10@128076809@-	TRUE	TRUE	FALSE	FALSE	FALSE	FALSE	GGAAATCCCTCCGGTCGCGAC	-0.0388593	3.19053	Type I
10@128076821@-	FALSE	TRUE	FALSE	FALSE	FALSE	FALSE	CTCGCCGAGGCAGGAAATCCC	1.95465	3.96667	Type I
10@12811787@+	TRUE	TRUE	FALSE	FALSE	FALSE	FALSE	TGTGGAACTCCAGGCTATGTC	2.67731	3.98655	Type I
10@128147782@-	FALSE	TRUE	FALSE	FALSE	FALSE	FALSE	GCATAGGAAGCACTGGAAGTT	2.17145	4.60241	Type I
10@12872561@+	FALSE	TRUE	FALSE	FALSE	FALSE	FALSE	CAGGAATATCCGGGGCAAAGC	2.28438	2.92945	Type I
10@12872571@+	FALSE	TRUE	FALSE	FALSE	FALSE	FALSE	CGGGGCAAAGCAGGCTGTGTT	1.88985	3.96177	Type I
10@12873991@+	TRUE	FALSE	FALSE	FALSE	FALSE	FALSE	CTACATGCACCCAGGGTGCTG	1.9669	1.83852	Type I
10@12874448@+	FALSE	TRUE	FALSE	FALSE	FALSE	FALSE	TGAGGAGAGACGGGGTTTGCT	1.32046	4.15341	Type I
10@12876375@+	FALSE	TRUE	FALSE	FALSE	FALSE	FALSE	TCCCCGCCACCTCCAGCAGGA	4.18347	9.07546	Type II
10@128798542@+	FALSE	TRUE	FALSE	FALSE	FALSE	FALSE	AAACTGACCTCGGGGTTGCGG	0.237536	2.22455	Type I
10@128830529@+	TRUE	FALSE	FALSE	FALSE	FALSE	FALSE	GCACCATTAGCAAGGACTCCT	2.2147	1.61746	Type I
10@128926083@+	TRUE	FALSE	FALSE	FALSE	FALSE	FALSE	CAGCATCCTTCTCCAACTGCT	3.02068	9.54651	Type II
10@129231605@+	TRUE	TRUE	FALSE	FALSE	FALSE	FALSE	CGGTCCTTCACGATGCCTTCC	1.04115	1.56819	Type I
10@129245796@+	TRUE	TRUE	FALSE	FALSE	FALSE	FALSE	CCACCTCCCCCTCCACACCAG	3.43731	9.44391	Type II
10@129249639@+	TRUE	TRUE	FALSE	FALSE	FALSE	FALSE	CCTCCTCCCCCTCCAAAGACA	3.7638	9.51025	Type II
10@129249823@+	FALSE	TRUE	FALSE	FALSE	FALSE	FALSE	GCTTTTTCTTCAAAGGAGTTC	3.5477	2.96651	Type I
10@129250185@+	TRUE	TRUE	TRUE	FALSE	FALSE	TRUE	TGAGGTGTGTCTCCAACCTAC	3.65211	10.9266	Type II
10@12940017@-	TRUE	TRUE	FALSE	FALSE	FALSE	FALSE	CTCCCCAGTCCAGGACAACCA	2.4035	4.06139	Type I
10@129866398@+	TRUE	FALSE	FALSE	FALSE	FALSE	FALSE	AGCTCCCCGACGGCTGCAAAG	-0.305969	3.96291	Type I
10@129867833@+	FALSE	FALSE	TRUE	FALSE	FALSE	FALSE	AGCTTTGCTCCTAATTAACCA	3.56999	9.05025	Type II
10@129897100@-	TRUE	TRUE	FALSE	FALSE	FALSE	FALSE	TGCCTATGTCCTCCAGGGCAC	3.84869	9.78382	Type II
10@129902707@-	TRUE	FALSE	FALSE	FALSE	FALSE	FALSE	TCCTGTAAATCTCCACAGCCA	4.06788	10.6568	Type II
10@129906160@-	TRUE	TRUE	FALSE	FALSE	FALSE	FALSE	TTTGTGGGAACTCCAGTGCAG	3.35391	9.94458	Type II
10@129910198@-	TRUE	FALSE	FALSE	FALSE	FALSE	FALSE	AGACCTGCTACTCCAAAGGTA	3.91288	9.65922	Type II
10@129910583@-	FALSE	TRUE	FALSE	FALSE	FALSE	FALSE	CAGTGATCAACGCCGTAGGTC	3.81786	11.1017	Type II
10@129910627@-	FALSE	TRUE	FALSE	FALSE	FALSE	FALSE	GTTATAAGCCCTCCAGCTCCT	3.36804	10.6883	Type II
10@129913657@-	TRUE	FALSE	FALSE	FALSE	FALSE	FALSE	CAGCTTTCCTCTCTATGAGCC	3.31653	9.78347	Type II
10@129923893@-	TRUE	TRUE	FALSE	FALSE	FALSE	FALSE	TCAAAAGGAGCGGGGTCGACG	0.360924	4.15875	Type I
10@129924489@-	TRUE	TRUE	FALSE	FALSE	FALSE	FALSE	CCGGTGTGTGCGGAGCGTGGC	-0.0162998	3.61993	Type I
10@13043672@-	FALSE	TRUE	FALSE	FALSE	FALSE	FALSE	GCTCAGCTCCCGGGAGCGGCC	-0.124929	3.31839	Type I
10@13142243@+	FALSE	TRUE	FALSE	FALSE	FALSE	FALSE	CGGGAGTTCTCTCCAGGCGGC	3.5554	10.7531	Type II
10@131516062@+	FALSE	TRUE	FALSE	FALSE	FALSE	FALSE	TTCTGGAAAACAGGATTCTTT	3.143	3.81123	Type I
10@131565221@+	TRUE	TRUE	FALSE	FALSE	FALSE	FALSE	CTCAAGGGAGCGGGAGCTACC	0.717393	4.59982	Type I
10@131566028@+	FALSE	TRUE	FALSE	FALSE	FALSE	FALSE	CCTCTCATCTCAAGGGCTGCC	2.1474	3.16611	Type I
10@131646681@-	TRUE	TRUE	FALSE	FALSE	FALSE	FALSE	CCAAGACATCCGGGTGATCCC	0.730038	3.68096	Type I
10@131676034@-	TRUE	FALSE	FALSE	FALSE	FALSE	FALSE	GCGGAGATTCCAGGTATACAT	3.06844	3.6457	Type I
10@131761771@-	FALSE	TRUE	FALSE	FALSE	FALSE	FALSE	GGGGCTGGCGCGGGCGCACTT	0.246659	3.98679	Type I
10@131761784@-	TRUE	FALSE	FALSE	FALSE	FALSE	FALSE	CCCGCAGCGGCGTGGGGCTGG	1.2527	1.59686	Type I
10@131762020@-	TRUE	FALSE	FALSE	FALSE	FALSE	FALSE	GTTTGGGATTCAGGAGAATAT	2.88579	4.67828	Type I
10@131943510@+	TRUE	TRUE	FALSE	FALSE	FALSE	FALSE	GCACCATGGGCTCCACAGTGT	4.63347	9.63133	Type II
10@13233330@+	FALSE	TRUE	FALSE	FALSE	FALSE	FALSE	GAAGAAGATTCAAACCACTCT	3.16801	3.96146	Type I
10@13243681@+	TRUE	TRUE	FALSE	FALSE	FALSE	FALSE	GCAGGTGGCCCAGGACCCGGC	1.48944	3.99019	Type I
10@133106520@-	FALSE	TRUE	FALSE	FALSE	FALSE	FALSE	CGGCTCCTGCCTCCAGGCCGC	3.38989	9.43154	Type II
10@133107484@-	FALSE	TRUE	FALSE	FALSE	FALSE	FALSE	CTTCCCACATCTCTGCCCTTC	0.842958	1.67274	Type I
10@133109675@-	FALSE	TRUE	FALSE	FALSE	FALSE	FALSE	CCGCTGCTCCCCGGTCTCCCC	0.235946	2.31081	Type I
10@133109738@-	FALSE	TRUE	FALSE	FALSE	FALSE	FALSE	CGGCTCAGCGCGGGGGTCGTG	0.00918458	2.86132	Type I
10@133109758@-	FALSE	TRUE	FALSE	FALSE	FALSE	FALSE	CGGGCTCGGCCGGGCTGCTCC	0.326443	1.68396	Type I
10@133109842@-	FALSE	TRUE	FALSE	FALSE	FALSE	FALSE	AGCAGCAGCCCCGGCGGCGGC	0.421384	1.47016	Type I
10@133622086@-	FALSE	TRUE	FALSE	FALSE	FALSE	FALSE	CTGGCCCAGCCTCCACCTGGC	3.47519	9.33077	Type II
10@133758956@+	TRUE	FALSE	FALSE	FALSE	FALSE	FALSE	GCGACAGACACTCCAAGTGTA	4.34296	9.81099	Type II
10@133782046@-	TRUE	TRUE	FALSE	FALSE	FALSE	FALSE	GTCTGACAACCTCCACCAGCA	3.75796	10.9333	Type II
10@133962969@+	TRUE	TRUE	FALSE	FALSE	FALSE	FALSE	CCTTCGTGGACGGGAAGAGCC	1.55815	3.36452	Type I
10@133982302@+	FALSE	TRUE	FALSE	FALSE	FALSE	FALSE	CATAGTGAATCTCCAGAAGTC	4.31399	10.5553	Type II
10@133996041@+	TRUE	TRUE	FALSE	FALSE	FALSE	FALSE	GCTGAATTGACAGGAGGTGTG	2.77399	4.26898	Type I
10@134006198@+	FALSE	TRUE	FALSE	FALSE	FALSE	FALSE	CTGGGGGCATCAAGACCATTG	2.46202	4.15206	Type I
10@134021167@-	FALSE	TRUE	FALSE	FALSE	FALSE	FALSE	GCCCTCGTCACAAGGTGACCC	1.64997	1.798	Type I
10@134021249@-	FALSE	TRUE	FALSE	FALSE	FALSE	FALSE	CGCCCTCTTACCGCTCACGGG	1.20325	3.62321	Type I
10@134022838@-	FALSE	TRUE	FALSE	FALSE	FALSE	FALSE	GCCATCCACCCAGAGGCAAGG	2.34345	2.93824	Type I
10@134038791@-	FALSE	TRUE	FALSE	FALSE	FALSE	FALSE	GCTACTCCTTCGAGGTGGACT	1.87241	0.972696	Type I
10@134041515@-	TRUE	TRUE	FALSE	FALSE	TRUE	TRUE	GGAGATCCTGCAGGAGATCGA	1.3602	4.84228	Type I
10@134041533@-	TRUE	TRUE	FALSE	FALSE	FALSE	FALSE	CAACGTCTTCCGGGAGCTGGA	1.30854	4.58048	Type I
10@134121291@-	TRUE	TRUE	FALSE	FALSE	FALSE	FALSE	GCGGCGTCCCCGGGCTCGCCG	-0.420351	2.53374	Type I
10@134146985@+	TRUE	FALSE	FALSE	FALSE	FALSE	FALSE	CTCCAGGTGACTCCAGACCAA	3.50243	9.45744	Type II
10@134161663@+	TRUE	TRUE	FALSE	FALSE	FALSE	FALSE	TGAGTGAACTCAGGAAGTCTG	2.75981	2.93548	Type I
10@134161785@+	TRUE	TRUE	FALSE	FALSE	FALSE	FALSE	CAGCTCTTGACGAGGGAATTA	2.9925	1.942	Type I
10@134351493@+	TRUE	TRUE	FALSE	FALSE	FALSE	FALSE	GGCCGCCCCCCGGCGCAGCTG	-0.0489489	1.90988	Type I
10@134540605@+	FALSE	TRUE	FALSE	FALSE	FALSE	FALSE	CCGGGGTGCGCGGGCCCTCAA	0.264756	3.2126	Type I
10@134595800@+	TRUE	TRUE	FALSE	FALSE	FALSE	FALSE	GTTGTCAAAACTCTAATAGAC	4.52351	9.75092	Type II
10@134713170@-	FALSE	TRUE	FALSE	FALSE	FALSE	FALSE	GTTCCTGCAGCGAGGAGTCCC	1.29095	0.969807	Type I
10@134723470@-	FALSE	TRUE	FALSE	FALSE	FALSE	FALSE	CAAGGCCAAGCAGCTGCTGCA	1.30694	5.02917	Type I
10@134723523@-	FALSE	TRUE	FALSE	FALSE	FALSE	FALSE	CCCGAGGAGACGGTGCCCACC	0.2794	2.69068	Type I
10@134726267@-	TRUE	TRUE	FALSE	FALSE	FALSE	FALSE	TGATCATCAGCTGGATTCCAG	2.7484	4.33801	Type I
10@134726702@-	TRUE	TRUE	FALSE	FALSE	FALSE	FALSE	CCGCAGAGATCGGACAGGAGA	2.22439	2.03777	Type I
10@134733685@-	TRUE	FALSE	FALSE	FALSE	FALSE	FALSE	CGCCCTCAGTCTCCACCGGGA	3.74821	9.17752	Type II
10@134735699@-	FALSE	TRUE	FALSE	FALSE	FALSE	FALSE	AGGACAGCGTCAGGAAGAAGC	3.04243	2.59673	Type I
10@134736085@-	FALSE	TRUE	FALSE	FALSE	FALSE	FALSE	GGGCCTCTACCGGGACAGGAT	1.42857	4.40639	Type I
10@134755947@-	FALSE	TRUE	FALSE	FALSE	FALSE	FALSE	GCGCCGAGAGCCAGCAAGGTG	1.00361	3.79685	Type I
10@134756003@-	FALSE	TRUE	FALSE	FALSE	FALSE	FALSE	AGCGGACGAGCAGGGCGCCGG	1.27315	2.31637	Type I
10@13485173@-	FALSE	TRUE	FALSE	FALSE	FALSE	FALSE	ATAACCAAGCCTCCAATCTGG	4.45993	10.2782	Type II
10@134999542@+	FALSE	TRUE	FALSE	FALSE	FALSE	FALSE	GGAGGCCGCCCGGGGACCCCA	-0.280279	2.02217	Type I
10@135012666@+	FALSE	TRUE	FALSE	FALSE	FALSE	FALSE	TCGCCACTCCCAGGGAGGACG	2.21625	1.83851	Type I
10@135012713@+	FALSE	TRUE	FALSE	FALSE	FALSE	FALSE	GCGCCTCATCCAGGAGGAATT	2.37764	4.80116	Type I
10@135015273@+	FALSE	TRUE	FALSE	FALSE	FALSE	FALSE	CAGCCGGATTCCAGAGCTGCA	1.16358	4.50794	Type I
10@135044494@+	FALSE	TRUE	FALSE	FALSE	FALSE	FALSE	GCCCACCGCCCGCGACCGCGA	-0.194534	1.82384	Type I
10@135076151@-	TRUE	TRUE	FALSE	FALSE	FALSE	FALSE	CTCCCGACTCCAGGTCCCCTG	1.34713	2.61695	Type I
10@135076152@-	TRUE	TRUE	FALSE	FALSE	FALSE	FALSE	GCTCCCGACTCCAGGTCCCCT	1.52688	1.44147	Type I
10@135076230@-	FALSE	TRUE	FALSE	FALSE	FALSE	FALSE	CCCAGAAAGACTCCATCCCAG	4.27453	10.708	Type II
10@135076377@-	TRUE	TRUE	FALSE	FALSE	FALSE	FALSE	TACGTGTCTCCAGGTGGCCGC	2.61017	4.10061	Type I
10@135076380@-	TRUE	TRUE	FALSE	FALSE	FALSE	FALSE	GTGTACGTGTCTCCAGGTGGC	3.92538	10.1943	Type II
10@135076403@-	TRUE	TRUE	FALSE	FALSE	FALSE	FALSE	TGTGTGCTTGCGGGTGCGTGT	1.77156	4.09909	Type I
10@135077244@-	TRUE	TRUE	FALSE	FALSE	FALSE	FALSE	TTCGCACCCCCAGTGCCCCCA	0.908851	2.26514	Type I
10@135081461@-	TRUE	TRUE	FALSE	FALSE	FALSE	FALSE	CCGGCCTCCTCGGTGGCTCTG	0.160785	2.57019	Type I
10@135081492@-	FALSE	TRUE	FALSE	FALSE	FALSE	FALSE	CACCACCCACCCGGGCCAGCC	0.48893	2.48651	Type I
10@135081544@-	TRUE	FALSE	FALSE	FALSE	FALSE	FALSE	CGGCCAAGGGCGGGGCTCCAG	0.446375	2.49493	Type I
10@135082362@-	FALSE	TRUE	FALSE	FALSE	FALSE	FALSE	CCACAGCGTCCGGGAGCCTCC	-0.102383	3.17979	Type I
10@135082363@-	TRUE	TRUE	FALSE	FALSE	FALSE	FALSE	CCCACAGCGTCCGGGAGCCTC	1.56384	1.82772	Type I
10@135082975@-	TRUE	TRUE	FALSE	FALSE	FALSE	FALSE	CCCCACTGCGCGAAGCTGCTG	0.375771	1.73776	Type I
10@135083018@-	TRUE	TRUE	FALSE	FALSE	FALSE	FALSE	CAACCACAAGCAGGAGTGCCA	1.65981	4.4505	Type I
10@135083871@-	TRUE	TRUE	FALSE	FALSE	FALSE	FALSE	CGGTGTGGACCAGAGAAGGTG	2.70011	2.9721	Type I
10@135083872@-	TRUE	TRUE	FALSE	FALSE	FALSE	FALSE	CCGGTGTGGACCAGAGAAGGT	2.86333	1.44108	Type I
10@135084475@-	TRUE	TRUE	FALSE	FALSE	FALSE	FALSE	AGACGCCTTCCAGGAGAACGG	3.15731	4.49179	Type I
10@135084489@-	TRUE	TRUE	FALSE	FALSE	FALSE	FALSE	CCTGAGTGCCCGGAAGACGCC	0.590814	4.29235	Type I
10@135085763@-	TRUE	FALSE	FALSE	FALSE	FALSE	FALSE	TCGACTTCACCGGGACTACCG	0.806633	1.65623	Type I
10@135085764@-	TRUE	TRUE	FALSE	FALSE	FALSE	FALSE	GTCGACTTCACCGGGACTACC	1.41433	2.30999	Type I
10@135086334@-	TRUE	TRUE	FALSE	FALSE	FALSE	FALSE	CGTGCGTCATCGGGTGCTGGA	0.744504	4.62586	Type I
10@135086866@-	TRUE	TRUE	FALSE	FALSE	FALSE	FALSE	ACGCCGTGTACCAGGCTGAGC	2.07139	1.09331	Type I
10@135087268@-	TRUE	TRUE	FALSE	FALSE	FALSE	FALSE	GTGCCGGCCTCAGGTGGGTGT	2.58969	3.80221	Type I
10@135087665@-	TRUE	FALSE	FALSE	FALSE	FALSE	FALSE	TGCGGAAGAACAGGTGAGTGG	3.44398	3.67431	Type I
10@135094881@-	TRUE	TRUE	TRUE	FALSE	FALSE	FALSE	CCACCATCAACAAGTTTGACA	2.35859	1.07504	Type I
10@135096627@-	FALSE	TRUE	FALSE	FALSE	FALSE	FALSE	TGAAGGTCTTCTCCAAGCTCA	3.94981	11.1138	Type II
10@135096645@-	TRUE	FALSE	FALSE	FALSE	FALSE	FALSE	TCACCAACCCCGAGCTGCTGA	1.34464	0.879567	Type I
10@135096646@-	FALSE	TRUE	FALSE	FALSE	FALSE	FALSE	CTCACCAACCCCGAGCTGCTG	0.873584	2.17588	Type I
10@135098663@-	TRUE	TRUE	FALSE	FALSE	FALSE	FALSE	ACTGCAAGCACGTGGAGCGGC	1.84839	0.788856	Type I
10@135106053@-	TRUE	TRUE	FALSE	FALSE	FALSE	FALSE	CTCCCTACTTCGAGGTTCTGG	2.0197	1.15964	Type I
10@135106117@-	TRUE	TRUE	FALSE	FALSE	FALSE	FALSE	TTCAGCTACACAGGGGACAGC	2.2354	2.04958	Type I
10@135107203@-	TRUE	FALSE	FALSE	FALSE	FALSE	FALSE	TGGGCGTGGACGGGAGGTACG	0.449546	4.0494	Type I
10@135107253@-	TRUE	TRUE	FALSE	FALSE	FALSE	FALSE	CCTGGCCTCGCAGGAGTCGGC	1.7464	4.75724	Type I
10@135113592@-	TRUE	TRUE	FALSE	FALSE	FALSE	FALSE	TTTTCTCGTACTCCAGAAGAC	4.20761	9.14959	Type II
10@135122597@+	TRUE	TRUE	FALSE	FALSE	FALSE	FALSE	ACCAGTTCTTCGAGGTGCGTG	1.92203	1.17217	Type I
10@135122921@+	TRUE	TRUE	FALSE	FALSE	FALSE	FALSE	CCACCTCTACCTCCAGGACGT	3.93435	9.10769	Type II
10@135125892@+	FALSE	TRUE	FALSE	FALSE	FALSE	FALSE	TCACCAAAGACTCCAAACAGG	4.87038	9.83586	Type II
10@135126329@+	TRUE	TRUE	FALSE	FALSE	FALSE	FALSE	GGGTGCCGCTCGAGGATTTAA	1.6403	1.23309	Type I
10@135126437@+	TRUE	TRUE	FALSE	FALSE	FALSE	FALSE	GGGCCTTTCTCCGACCTTCTG	-0.293352	1.84302	Type I
10@135165601@+	TRUE	TRUE	FALSE	FALSE	FALSE	FALSE	TCTTGACCACCGAGGAGAAGC	1.98676	1.17594	Type I
10@135169000@-	FALSE	FALSE	TRUE	TRUE	TRUE	TRUE	GATGCTGAAGCAGGGTCTCGG	1.28895	3.83977	Type I
10@135176255@-	TRUE	TRUE	FALSE	FALSE	FALSE	FALSE	TGCAGTTCCTCTCCAATTGCT	3.9951	10.9325	Type II
10@135202559@+	FALSE	TRUE	FALSE	FALSE	FALSE	FALSE	CCCAAGTGCTCCGGAGAGTGA	2.90018	2.34653	Type I
10@135204816@+	TRUE	TRUE	FALSE	FALSE	FALSE	FALSE	TTCTTTGCAGCTCCAGATCCT	4.05143	9.33798	Type II
10@135207773@+	TRUE	TRUE	FALSE	FALSE	FALSE	FALSE	GGCCGCCTGGCGGGAGAACTT	0.283373	4.22533	Type I
10@135233637@+	TRUE	TRUE	FALSE	FALSE	FALSE	FALSE	CGACGTCCTGCGGGGCCACCC	0.267676	2.70956	Type I
10@135233763@+	FALSE	TRUE	FALSE	FALSE	FALSE	FALSE	GGTCCAGAAGCTCCATGCTGG	4.4526	9.70431	Type II
10@135233992@+	TRUE	TRUE	FALSE	FALSE	FALSE	FALSE	CCTTTAAAATCTCCAGTTAAA	4.73368	9.61624	Type II
10@135234571@+	FALSE	TRUE	FALSE	FALSE	FALSE	FALSE	ACATCCTGTGCAGAAGCTCCG	1.68474	4.36053	Type I
10@135369201@-	FALSE	TRUE	FALSE	FALSE	FALSE	FALSE	GCAGCTGTTTCAGGAAGAGCA	1.96788	4.41914	Type I
10@13538828@-	FALSE	TRUE	FALSE	FALSE	FALSE	FALSE	AACTGCCAGTCAACGTTGCAG	3.25853	2.41848	Type I
10@13538851@-	TRUE	FALSE	FALSE	FALSE	FALSE	FALSE	CTGGATCAAACTGCTGTACTT	2.72535	10.2058	Type II
10@13541785@-	TRUE	TRUE	FALSE	FALSE	FALSE	FALSE	CTACCACGAGCTCCAATGGTA	3.77151	9.30228	Type II
10@13541939@-	FALSE	TRUE	FALSE	FALSE	FALSE	FALSE	TTAGTCTGGCCTCCACGTTTG	4.21285	10.0747	Type II
10@13570633@-	TRUE	TRUE	FALSE	FALSE	FALSE	FALSE	GGCGGCTCCGCCGCGGTGACA	-0.250921	3.67361	Type I
10@13570657@-	TRUE	FALSE	FALSE	FALSE	FALSE	FALSE	ACTCCAGGCGCGGACCTTGGT	-0.103019	2.91447	Type I
10@13570685@-	TRUE	TRUE	FALSE	FALSE	FALSE	FALSE	CCTCCCGTCCCGCGGCCTCCC	-0.156748	1.66207	Type I
10@13698870@-	FALSE	TRUE	FALSE	FALSE	FALSE	FALSE	CCTGCGGACTCCGTCGCTGGG	0.419514	4.273	Type I
10@13708138@-	TRUE	FALSE	FALSE	FALSE	FALSE	FALSE	CGCATCAAGTCTGGGAAGAAA	3.56959	2.91808	Type I
10@13734200@-	TRUE	FALSE	FALSE	FALSE	FALSE	FALSE	TGCCAGTGCACTCCAGCCTGG	5.23624	10.8096	Type II
10@14562307@-	TRUE	TRUE	TRUE	TRUE	TRUE	TRUE	CTTTTCATTTCTCCAAGAGGA	4.6289	9.52766	Type II
10@14562999@-	TRUE	TRUE	FALSE	FALSE	FALSE	FALSE	TCCTATTCGCCAAATGAAGGG	4.66064	4.10853	Type III
10@14880287@+	TRUE	TRUE	FALSE	FALSE	FALSE	FALSE	CGACCGGACGCAGGGGGCTGG	1.27065	3.14084	Type I
10@14921119@+	FALSE	TRUE	FALSE	FALSE	FALSE	FALSE	CCGGCTCCCGCCGCGGAGGTG	-0.453719	3.44647	Type I
10@14944647@+	TRUE	TRUE	FALSE	FALSE	FALSE	FALSE	AGACATTTGCCAAATGTATTA	4.71492	4.15539	Type III
10@14946299@+	TRUE	FALSE	FALSE	FALSE	FALSE	FALSE	GTAAGACTGTCTCCAAAAAAA	4.61602	10.3978	Type II
10@15139246@+	TRUE	TRUE	FALSE	FALSE	FALSE	FALSE	TGACCTAACACAGGATAACGA	2.27166	4.19538	Type I
10@15139706@+	TRUE	TRUE	FALSE	FALSE	FALSE	FALSE	TCTCCACGGTCTCCAAGGAGA	4.73799	9.70377	Type II
10@15177363@-	FALSE	FALSE	TRUE	FALSE	FALSE	FALSE	AATGGAGCTGCTATCCGCATG	1.77213	5.28139	Type I
10@15255034@-	TRUE	TRUE	FALSE	FALSE	FALSE	FALSE	CCAGCCCCCACCAGAGAAGAT	1.98795	5.18912	Type I
10@15255208@-	TRUE	TRUE	FALSE	FALSE	FALSE	FALSE	ACCTGGATGACGTGGAACAGA	1.9313	1.47967	Type I
10@15255408@-	FALSE	TRUE	FALSE	FALSE	FALSE	FALSE	ATACATTGATCTCCAAAGAGC	4.77676	9.99236	Type II
10@15256377@-	FALSE	TRUE	FALSE	FALSE	FALSE	FALSE	AATGATGTCTCCGGGCGGCGA	1.072	2.64379	Type I
10@15296850@-	TRUE	TRUE	FALSE	FALSE	FALSE	FALSE	GCGTTCATTTCCAGAGAAGGG	1.0662	5.04311	Type I
10@15883440@-	TRUE	TRUE	TRUE	FALSE	FALSE	FALSE	GTCTAGTTGCCAAGTGGAACA	4.73003	4.19013	Type III
10@15902346@-	TRUE	TRUE	FALSE	FALSE	FALSE	FALSE	TCCCCATGTTCCGGGGCAGGA	1.86897	2.38483	Type I
10@16634679@-	TRUE	FALSE	FALSE	FALSE	FALSE	FALSE	AAAAACAAATCTCTAGGAGAT	4.1835	9.2707	Type II
10@16790249@-	TRUE	FALSE	FALSE	FALSE	FALSE	FALSE	ATCCCGAAGCCTCCAGAAGGA	4.35786	9.07856	Type II
10@16794608@-	TRUE	TRUE	FALSE	FALSE	FALSE	FALSE	CTAAGGAAATCGGGGAGCTTA	2.16033	1.14318	Type I
10@17275670@+	FALSE	TRUE	FALSE	FALSE	FALSE	FALSE	TTTGAAGAAACTCCACGAAGA	4.55085	9.93239	Type II
10@17746493@+	FALSE	TRUE	FALSE	FALSE	FALSE	FALSE	TCAGCCAGACCTACCAGAGCT	4.2698	10.1048	Type II
10@1779332@-	FALSE	TRUE	FALSE	FALSE	FALSE	FALSE	GGCCTCGGTCCTGGGGAGCGG	0.69082	3.77718	Type I
10@1779333@-	TRUE	TRUE	FALSE	FALSE	FALSE	FALSE	TGGCCTCGGTCCTGGGGAGCG	1.5157	0.852872	Type I
10@1779386@-	TRUE	TRUE	FALSE	FALSE	FALSE	FALSE	GGTGCAGGTGCAGGAGGGAGG	1.56951	4.85287	Type I
10@1779398@-	TRUE	FALSE	FALSE	FALSE	FALSE	FALSE	GGGAAGGAGGCAGGTGCAGGT	1.48232	4.69959	Type I
10@1779618@-	TRUE	TRUE	FALSE	FALSE	FALSE	FALSE	TCGGAGCACTCAGGACGCCGC	1.14829	3.08766	Type I
10@17865442@+	TRUE	TRUE	FALSE	FALSE	FALSE	FALSE	ATCTATGGAACCACAGACAAT	5.03228	9.81334	Type II
10@17921831@+	TRUE	TRUE	FALSE	FALSE	FALSE	FALSE	TATTCAAATTCAGGTAGGCAA	2.90231	3.68589	Type I
10@17942881@+	FALSE	TRUE	FALSE	FALSE	FALSE	FALSE	AAATTGAAATCAGCATGTGTT	3.25825	4.21468	Type I
10@17944047@+	FALSE	TRUE	FALSE	FALSE	FALSE	FALSE	GATCACACAGCATGGATTCCT	1.57518	2.9847	Type I
10@180492@+	TRUE	TRUE	FALSE	FALSE	FALSE	FALSE	AGAGATGAAACGGGGAACTTA	2.86064	3.04506	Type I
10@180633@+	TRUE	FALSE	FALSE	FALSE	FALSE	FALSE	GGGGCAGGCACCGGGTCCACC	0.382547	2.792	Type I
10@180799@+	FALSE	TRUE	FALSE	FALSE	FALSE	FALSE	CAACAAATTTCGGATAGAGGC	3.08454	3.95329	Type I
10@18112413@+	TRUE	TRUE	FALSE	FALSE	FALSE	FALSE	ATCTATGGAACCACAGACAAT	4.98111	9.82766	Type II
10@18168748@+	FALSE	TRUE	FALSE	FALSE	FALSE	FALSE	TATTCAAATTCAGGTAGGCAA	2.98516	3.6643	Type I
10@18189796@+	FALSE	TRUE	FALSE	FALSE	FALSE	FALSE	AAATTGAAATCAGCATGTGTT	3.25668	4.22413	Type I
10@18190962@+	FALSE	TRUE	FALSE	FALSE	FALSE	FALSE	GATCACACAGCATGGATTCCT	1.70765	2.72808	Type I
10@18250702@+	FALSE	TRUE	FALSE	FALSE	FALSE	FALSE	GAGCCTCAGGCAGGATGAAGA	2.00977	4.90765	Type I
10@18270340@+	TRUE	TRUE	FALSE	FALSE	FALSE	FALSE	AGGGATCATCCAGCAGCTCCT	2.55478	4.97952	Type I
10@18807271@+	FALSE	TRUE	FALSE	FALSE	FALSE	FALSE	GCAGACAGAGCACACTCCTCC	1.59691	3.281	Type I
10@19636704@+	TRUE	TRUE	FALSE	FALSE	FALSE	FALSE	TTCCAGGTACCTCCAGTGGGC	4.30705	9.00058	Type II
10@21185926@-	TRUE	FALSE	FALSE	FALSE	FALSE	FALSE	AAGACTTAAGCATGGAATTGG	2.99664	2.01828	Type I
10@21845684@+	TRUE	FALSE	FALSE	FALSE	FALSE	FALSE	TCTAACGTTCCTCCAGTTTCT	4.00263	10.4224	Type II
10@22002737@+	TRUE	FALSE	FALSE	FALSE	FALSE	FALSE	GTATCGTTTCCAAATGTAGTA	4.67579	4.13033	Type III
10@22002774@+	TRUE	TRUE	FALSE	FALSE	FALSE	FALSE	GTACTCCTGTCTCCAGCTCTC	3.18119	9.67899	Type II
10@22022785@+	TRUE	FALSE	FALSE	FALSE	FALSE	FALSE	CAACAAGGCTCAGGAGTGAGT	2.80448	3.89941	Type I
10@22031714@+	TRUE	TRUE	FALSE	FALSE	FALSE	FALSE	GATCAAGTGCCTCCATTGTGC	3.79822	9.41303	Type II
10@22048433@-	FALSE	TRUE	FALSE	FALSE	FALSE	FALSE	GAGGGGGTGGCAGCGGAGGAG	0.0969449	4.24109	Type I
10@22292589@-	TRUE	TRUE	FALSE	FALSE	FALSE	FALSE	GTCTTCGGAACGTAGCGCTGG	1.04892	1.33747	Type I
10@22292653@-	TRUE	TRUE	FALSE	FALSE	FALSE	FALSE	ACCCACTGTGCAGCCCAGGCG	2.23381	2.76106	Type I
10@22497825@-	TRUE	TRUE	FALSE	FALSE	FALSE	FALSE	TATGGGATTTCGGGATTTGAA	1.90723	4.0218	Type I
10@22634489@+	FALSE	TRUE	FALSE	FALSE	FALSE	FALSE	GACTCGCAGGCCGAGCGGCTT	0.672809	2.94307	Type I
10@22824724@-	FALSE	TRUE	FALSE	FALSE	FALSE	FALSE	CTAAACTGTGCTGATTGTTTT	3.5065	3.44603	Type I
10@22826196@-	TRUE	TRUE	FALSE	FALSE	FALSE	FALSE	GCGCGGAGATCTCCACCGTGA	4.45472	10.6154	Type II
10@23003395@-	FALSE	TRUE	FALSE	FALSE	FALSE	FALSE	GCTGAGCGCGCCGGCGGCGGC	0.266549	3.63762	Type I
10@23481651@+	TRUE	TRUE	FALSE	FALSE	FALSE	FALSE	GCTACCGCGACGGGGCGTGCC	0.879247	1.79267	Type I
10@23482056@+	FALSE	TRUE	FALSE	FALSE	FALSE	FALSE	AGAAGCGCCTCTCCAAGGTGG	4.59429	10.7503	Type II
10@23728852@+	TRUE	FALSE	FALSE	FALSE	FALSE	FALSE	GCCCGCAGCCCCGGTCCCGCC	0.0149086	1.60774	Type I
10@24833380@+	FALSE	FALSE	TRUE	FALSE	FALSE	FALSE	CCCTAGAGCCCCCTACGTCGA	4.19821	10.0603	Type II
10@24874255@-	TRUE	TRUE	FALSE	FALSE	FALSE	FALSE	GAGGCTTTTCCGAGGAAAACT	2.07117	1.3415	Type I
10@24909736@-	TRUE	TRUE	FALSE	FALSE	FALSE	FALSE	AGCAGCAGATCTCAAGCTGTG	4.45598	10.9893	Type II
10@25313875@+	FALSE	TRUE	FALSE	FALSE	FALSE	FALSE	CCTAGAACGACATTTACACTT	3.40559	3.48184	Type I
10@25314257@+	TRUE	TRUE	FALSE	FALSE	FALSE	FALSE	AATGCATTACCTCCACTGCAT	3.5349	9.81942	Type II
10@25465157@+	TRUE	TRUE	FALSE	FALSE	FALSE	FALSE	TCCGCCTTATCTGGAGTGCGA	3.07397	4.12589	Type I
10@25465171@+	TRUE	TRUE	FALSE	FALSE	FALSE	FALSE	AGTGCGAGAACGGGAGTTACA	1.12238	4.81752	Type I
10@25701224@+	TRUE	TRUE	FALSE	FALSE	FALSE	FALSE	AAAGATGTGTCAGAAGAAGCC	2.10052	4.97753	Type I
10@27054149@-	TRUE	TRUE	FALSE	FALSE	FALSE	FALSE	ACTATTGGACCAGGTGTGTTA	3.4758	3.78468	Type I
10@27324390@-	FALSE	TRUE	FALSE	FALSE	FALSE	FALSE	GAATGAAAAGCAAAGCAAGGA	2.77131	3.75281	Type I
10@27415630@-	TRUE	TRUE	FALSE	FALSE	FALSE	FALSE	GGTAAACTTCCAAAAGGTAAG	3.34353	4.41627	Type I
10@27443855@-	TRUE	TRUE	FALSE	FALSE	FALSE	FALSE	GAGCAGGAAGCGAGTGGCCTC	0.263762	4.23932	Type I
10@27462075@+	FALSE	TRUE	FALSE	FALSE	FALSE	FALSE	AAGTCGGGAACTCCATACCGA	3.7572	10.2187	Type II
10@28340515@-	TRUE	TRUE	FALSE	FALSE	FALSE	FALSE	GCACTCCTCCCTCCAGAAGCC	3.35965	9.84073	Type II
10@28438940@-	TRUE	TRUE	FALSE	FALSE	FALSE	FALSE	GGTGCCCATTCTCCATGGTGC	4.19569	10.0278	Type II
10@28821555@+	FALSE	TRUE	FALSE	FALSE	FALSE	FALSE	GGCAGCTCTTCGGGAAGCGTC	1.30721	1.70038	Type I
10@28821661@+	FALSE	TRUE	FALSE	FALSE	FALSE	FALSE	CACCCCCTCCCGCTGCGCCTC	0.048492	1.74183	Type I
10@28821933@+	TRUE	TRUE	FALSE	FALSE	FALSE	FALSE	CGGAGCCAGCCGAGGTTTGCC	0.950412	1.01288	Type I
10@28822363@+	TRUE	TRUE	FALSE	FALSE	FALSE	FALSE	GCGCCAGTAACTGGGAGCTGA	1.7135	2.39106	Type I
10@28966544@+	TRUE	TRUE	FALSE	FALSE	FALSE	FALSE	GGACTGAAGGCCGGGAGCCCA	1.56713	2.51838	Type I
10@28966555@+	FALSE	TRUE	FALSE	FALSE	FALSE	FALSE	CGGGAGCCCACTCCCGACCCG	2.97505	10.4648	Type II
10@28966582@+	FALSE	TRUE	FALSE	FALSE	FALSE	FALSE	GCGTGCGTCCCTAGAGTCGAG	2.66944	4.80507	Type I
10@28966620@+	TRUE	FALSE	FALSE	FALSE	FALSE	FALSE	TGGCCGCCGACGGGGGACCGG	0.64022	2.35165	Type I
10@28966628@+	TRUE	TRUE	FALSE	FALSE	FALSE	FALSE	GACGGGGGACCGGGAAACTTT	1.89768	2.78125	Type I
10@28966754@+	TRUE	TRUE	FALSE	FALSE	FALSE	FALSE	CCTGCGCGCTCCGGGGGTCGT	0.658979	2.85796	Type I
10@28971331@+	FALSE	TRUE	FALSE	FALSE	FALSE	FALSE	ATTCGTATGACGGAGTCTTAT	3.30994	2.9174	Type I
10@29710969@+	TRUE	TRUE	FALSE	FALSE	FALSE	FALSE	CATTCAGAATCGAGGCGAAAT	1.81882	1.80293	Type I
10@29776193@-	FALSE	TRUE	FALSE	FALSE	FALSE	FALSE	GGTGGAACCTCGAGCTTCGGC	0.366192	1.90686	Type I
10@29779888@-	TRUE	FALSE	FALSE	FALSE	FALSE	FALSE	GGGTTCAGGCCTCCAAAAACC	3.59726	10.514	Type II
10@29779893@-	TRUE	FALSE	FALSE	FALSE	FALSE	FALSE	GCGCCGGGTTCAGGCCTCCAA	1.60323	4.72712	Type I
10@29812536@-	TRUE	TRUE	FALSE	FALSE	FALSE	FALSE	AAGCCTGGAACGGGCGAACCC	0.825332	3.9202	Type I
10@29839794@-	TRUE	FALSE	FALSE	FALSE	FALSE	FALSE	GGACTATGCCCTCCATGTGGG	4.4347	9.30024	Type II
10@29839873@-	TRUE	TRUE	FALSE	FALSE	FALSE	FALSE	AAGAGTCAAGCAGAGATGCTA	2.64189	3.79736	Type I
10@30611377@-	TRUE	TRUE	FALSE	FALSE	FALSE	FALSE	CATCTTTTTTCTCCAGAGAAG	4.54674	9.49624	Type II
10@30629376@-	TRUE	TRUE	FALSE	FALSE	FALSE	FALSE	GGTATAGGGTCTCTATGCTGT	4.60619	10.2114	Type II
10@31134003@-	TRUE	TRUE	FALSE	FALSE	FALSE	FALSE	AGAGGACCTCCTCCACCACTG	3.19263	10.5818	Type II
10@31137849@-	FALSE	TRUE	FALSE	FALSE	FALSE	FALSE	GCTCCGTGTTCAGAAATGGAT	2.83918	3.665	Type I
10@31137979@-	TRUE	TRUE	FALSE	FALSE	FALSE	FALSE	TCCCTGGCTTCTCCAACTACA	3.64285	10.0043	Type II
10@31138344@-	TRUE	TRUE	FALSE	FALSE	FALSE	FALSE	ATAAGATACCCTCCACCACAG	3.20619	10.8375	Type II
10@31139136@-	FALSE	TRUE	FALSE	FALSE	FALSE	FALSE	ATCTGGGACCCTCCATCAACT	3.70226	10.9251	Type II
10@31230528@-	TRUE	TRUE	FALSE	FALSE	FALSE	FALSE	AGTTAGAAGACATTTGCTAAG	4.58792	4.10986	Type III
10@31676684@+	FALSE	TRUE	FALSE	FALSE	FALSE	FALSE	TTCTGTATTACACTTCAGAAA	3.68291	3.92592	Type I
10@3176688@+	TRUE	TRUE	FALSE	FALSE	FALSE	FALSE	GGGGCACCCTCTCCATTTGAT	3.71419	10.0441	Type II
10@3185845@-	FALSE	TRUE	FALSE	FALSE	FALSE	FALSE	TGCAGAGTGTCACGGAGATGG	2.80187	1.74271	Type I
10@3191881@-	TRUE	TRUE	FALSE	FALSE	FALSE	FALSE	TCCGGGCCTTCTCCAGCCTGA	4.17717	10.8511	Type II
10@3209220@-	TRUE	TRUE	FALSE	FALSE	FALSE	FALSE	CATCTGTTCCCGAGCTGTTCC	1.12034	1.03618	Type I
10@32128635@-	FALSE	TRUE	FALSE	FALSE	FALSE	FALSE	TTGTAGGAATCTCCAACTGCC	3.20483	10.1839	Type II
10@32311780@-	TRUE	TRUE	FALSE	FALSE	FALSE	FALSE	CTTCGTATCTCTCAAGTATGT	4.48233	9.36962	Type II
10@32324504@-	FALSE	TRUE	FALSE	FALSE	FALSE	FALSE	ATTTGCTGCTCTCCATCATCA	4.36012	10.9544	Type II
10@32344802@-	TRUE	TRUE	FALSE	FALSE	FALSE	FALSE	CGCCAAGTTTCAGGGAGAAGA	2.87112	2.35036	Type I
10@32345045@-	TRUE	TRUE	FALSE	FALSE	FALSE	FALSE	CCCCGGCCGCCTCCACCCGGG	3.87615	9.72421	Type II
10@32345259@-	TRUE	TRUE	FALSE	FALSE	FALSE	FALSE	CTGCTCTTCGCGAGGAGGAAG	1.87259	1.75998	Type I
10@32576029@-	TRUE	TRUE	FALSE	FALSE	FALSE	FALSE	AACCTCTCTCCCAGGTACAAA	1.39259	1.07746	Type I
10@32635974@-	FALSE	TRUE	FALSE	FALSE	FALSE	FALSE	AGTGCCCGGACGGCGGGCTCT	0.265145	3.50534	Type I
10@32740541@+	FALSE	TRUE	FALSE	FALSE	FALSE	FALSE	TTTTTTTCATCTGTAATTTGG	3.71945	3.62026	Type I
10@33199289@-	TRUE	TRUE	FALSE	FALSE	FALSE	FALSE	GGTAGAAAGTCGGGACAAATT	2.32709	4.59024	Type I
10@34398994@-	FALSE	TRUE	FALSE	FALSE	FALSE	FALSE	AGAACATTTTCGGGTCCCACA	2.74887	1.75188	Type I
10@34399269@-	FALSE	TRUE	FALSE	FALSE	FALSE	FALSE	AAGAAATTCTCCTAGGAAGAG	2.91828	2.14264	Type I
10@34399310@-	FALSE	TRUE	FALSE	FALSE	FALSE	FALSE	CTGCCATTGGCCCTGTGTCTA	2.75733	1.44926	Type I
10@34399394@-	FALSE	TRUE	FALSE	FALSE	FALSE	FALSE	GTTCCTGACACGTGGGTTGAG	0.66738	4.29401	Type I
10@34636924@-	TRUE	TRUE	FALSE	FALSE	FALSE	FALSE	ATGAATCGCCCAGCAGAAATG	2.52967	4.86426	Type I
10@34636925@-	TRUE	TRUE	FALSE	FALSE	FALSE	FALSE	GATGAATCGCCCAGCAGAAAT	3.0018	1.48866	Type I
10@34636959@-	TRUE	FALSE	FALSE	FALSE	FALSE	FALSE	TTCCCATTCCCTCTACAGTGG	4.43579	9.31102	Type II
10@34688268@-	TRUE	TRUE	FALSE	FALSE	FALSE	FALSE	TTTCAGTGCTCGAGGCGGCAG	0.843833	1.37614	Type I
10@35104129@-	TRUE	TRUE	FALSE	FALSE	FALSE	FALSE	AGGCAAGCCCCGGGCGAAGCG	0.159528	3.80628	Type I
10@35104151@-	TRUE	TRUE	FALSE	FALSE	FALSE	FALSE	GGCGCCGCGGCGGGGAGAGGC	0.0928473	3.72082	Type I
10@35105101@+	TRUE	TRUE	FALSE	FALSE	FALSE	FALSE	ATTCCGACGGCGCAGAGAAAT	2.23253	1.93868	Type I
10@3821505@-	TRUE	TRUE	FALSE	FALSE	FALSE	FALSE	CCACTGGTACCCGCCCTTCCG	0.731657	4.8111	Type I
10@3821774@-	FALSE	TRUE	FALSE	FALSE	FALSE	FALSE	AGGTGTTTTTCCAGGTCTGAC	1.95496	1.30293	Type I
10@3823927@-	FALSE	TRUE	FALSE	FALSE	FALSE	FALSE	CCTCCCCCGACGGCAGGAGGA	0.731321	4.89109	Type I
10@3824012@-	FALSE	TRUE	FALSE	FALSE	FALSE	FALSE	GGTTGCGTGCCCGGGGAGCTG	0.354838	3.1652	Type I
10@3824066@-	FALSE	TRUE	FALSE	FALSE	FALSE	FALSE	ACCTCCACGCCTCCATCTTCT	3.60003	10.9026	Type II
10@38241093@-	TRUE	FALSE	FALSE	FALSE	FALSE	FALSE	CACTGCACATCAGAAGACACA	2.77606	4.01912	Type I
10@3824161@-	FALSE	TRUE	FALSE	FALSE	FALSE	FALSE	CTGACAGCTCCGAGGAACTTT	1.81587	0.948709	Type I
10@3824382@-	TRUE	TRUE	FALSE	FALSE	FALSE	FALSE	GGAACGTTACCTCCAGAGCGA	3.88781	9.99218	Type II
10@38246025@-	TRUE	FALSE	FALSE	FALSE	FALSE	FALSE	GTGAATAAGCCAAATGCAGTC	4.55063	4.22418	Type III
10@38344672@+	FALSE	TRUE	FALSE	FALSE	FALSE	FALSE	AGTCAGACCTCACAGTACATC	2.46228	2.70785	Type I
10@38347464@+	FALSE	TRUE	FALSE	FALSE	FALSE	FALSE	CTTTGGGAGGCTGAGGCGGGT	3.11437	5.44131	Type I
10@38347470@+	FALSE	TRUE	FALSE	FALSE	FALSE	FALSE	GAGGCTGAGGCGGGTGGATCA	1.08659	5.55517	Type I
10@38647423@+	TRUE	TRUE	FALSE	FALSE	FALSE	FALSE	TCTTCCGGGCCTCCAAGGAAC	5.01551	9.80209	Type II
10@38691671@-	TRUE	FALSE	FALSE	FALSE	FALSE	FALSE	TTTACGACTTCCCGGTCTTCG	1.4945	1.15366	Type I
10@38727848@+	TRUE	FALSE	FALSE	FALSE	FALSE	FALSE	ACATGTTATTCAGGTACAAAA	3.60967	3.15261	Type I
10@394663@-	TRUE	TRUE	FALSE	FALSE	FALSE	FALSE	TGCCTGTACGCAGGCTGTGTG	2.04457	3.36462	Type I
10@43316120@+	TRUE	FALSE	FALSE	FALSE	FALSE	FALSE	ACATGCATTGCGGAGCAGCCT	0.887166	2.1259	Type I
10@43316391@+	TRUE	TRUE	FALSE	FALSE	TRUE	TRUE	GGCCCTATCACTCCACAGGGA	4.34736	9.09599	Type II
10@43596085@+	TRUE	TRUE	FALSE	FALSE	FALSE	FALSE	ATGAGAACAACTGGATCTGCA	3.15337	1.57851	Type I
10@43690547@-	FALSE	TRUE	FALSE	FALSE	FALSE	FALSE	CGCAGGAACTCCGCATCCTTG	3.44403	4.75705	Type I
10@43690669@-	TRUE	TRUE	FALSE	FALSE	FALSE	FALSE	GAGGAGCACACTCCATTTTCC	2.91585	10.5002	Type II
10@43695656@-	TRUE	TRUE	FALSE	FALSE	FALSE	FALSE	GATCGTCAGCCACATGGACTC	4.76103	4.33018	Type III
10@43696271@-	TRUE	FALSE	FALSE	FALSE	FALSE	FALSE	CCTTGGCTGCCCGGAGCCAGC	3.47004	4.34674	Type I
10@43696272@-	TRUE	TRUE	FALSE	FALSE	FALSE	FALSE	TCCTTGGCTGCCCGGAGCCAG	1.77681	1.65431	Type I
10@43882130@-	TRUE	TRUE	FALSE	FALSE	FALSE	FALSE	GTGGCTGTTACGGGGCCGGCT	0.726066	3.60061	Type I
10@43892636@-	FALSE	TRUE	FALSE	FALSE	FALSE	FALSE	CAGTCCCTGGCGTGGTGAGCC	1.32822	2.24129	Type I
10@44052587@-	FALSE	TRUE	FALSE	FALSE	FALSE	FALSE	CGAGTCCACACTGGAGAGAAG	3.90794	3.41114	Type I
10@44139860@-	TRUE	TRUE	FALSE	FALSE	FALSE	FALSE	CCACGAGAGACTCCACACTGG	4.88653	9.80761	Type II
10@45676615@-	TRUE	TRUE	FALSE	FALSE	FALSE	FALSE	CTCAGCAAGCCTCTATGCTAC	4.2647	10.9292	Type II
10@45950937@-	TRUE	FALSE	FALSE	FALSE	FALSE	FALSE	CATATAGAAACCCAGAATGAG	1.06237	3.59456	Type I
10@45951417@-	TRUE	FALSE	FALSE	FALSE	FALSE	FALSE	GGGACAGCCCCTGGGCATCCC	1.17316	2.92726	Type I
10@45951794@-	FALSE	TRUE	FALSE	FALSE	FALSE	FALSE	CCAGCCATAGCCAGCTCCTGA	2.11343	1.26397	Type I
10@45951865@-	TRUE	TRUE	FALSE	FALSE	FALSE	FALSE	TCCTTGGCAACACAGGTCTTA	3.399	3.60018	Type I
10@45952015@-	TRUE	TRUE	FALSE	FALSE	FALSE	FALSE	GAAGCAAACACGAGGTGATTC	2.13244	1.06459	Type I
10@45952524@-	TRUE	TRUE	FALSE	FALSE	FALSE	FALSE	GGCTTCTGCTCGGGGAAGTTC	0.951305	1.89091	Type I
10@45953241@-	TRUE	TRUE	FALSE	FALSE	FALSE	FALSE	CGGCGAACCCCAGGAGATGGT	1.84584	4.46892	Type I
10@45954583@-	TRUE	TRUE	FALSE	FALSE	FALSE	FALSE	GGAGATCAAGCAGGGGCAGGC	1.67901	4.61667	Type I
10@45956795@-	TRUE	TRUE	FALSE	FALSE	FALSE	FALSE	CACAGGAAGCCTCCACTTCGT	4.24743	10.9682	Type II
10@45958927@-	FALSE	TRUE	FALSE	FALSE	FALSE	FALSE	GGCCACGTCCCGAAGCCGGCA	-0.362561	1.83557	Type I
10@46111929@-	TRUE	FALSE	FALSE	FALSE	FALSE	FALSE	GATACTTGCACGAGGCAAATC	1.66522	1.4079	Type I
10@46121872@-	TRUE	FALSE	FALSE	FALSE	FALSE	FALSE	ATTAAGTCCTCACAAGAATAG	4.35692	8.64147	Type II
10@46122398@-	FALSE	TRUE	FALSE	FALSE	FALSE	FALSE	CGCCCGAAATCTCCAGGAATG	4.47377	9.80344	Type II
10@46168103@-	TRUE	TRUE	FALSE	FALSE	FALSE	FALSE	AGCGAGCGGCCGGCAGGGGGG	0.337352	4.18829	Type I
10@46222945@+	TRUE	TRUE	FALSE	FALSE	FALSE	FALSE	TGGAGGAGATCCGCAGGAGCA	0.199119	4.62662	Type I
10@46258865@+	FALSE	TRUE	FALSE	FALSE	FALSE	FALSE	GTGCGAGTAACTTAAAAGGTG	4.4989	9.20938	Type II
10@46261213@+	TRUE	TRUE	FALSE	FALSE	FALSE	FALSE	CCTCCGAGCTCTCCAAAAAGA	4.804	9.91829	Type II
10@46264978@+	TRUE	TRUE	FALSE	FALSE	FALSE	FALSE	TTCTGGGACCCTCCAGAGCCA	3.48418	10.5524	Type II
10@46282626@+	TRUE	FALSE	FALSE	FALSE	FALSE	FALSE	CTGTCCTTCCCGGGAGTGGGG	0.621064	3.8183	Type I
10@465073@-	FALSE	FALSE	TRUE	FALSE	FALSE	FALSE	GTGGAGAGACCGCAGGGTTCC	-0.0868374	3.68526	Type I
10@465086@-	FALSE	FALSE	TRUE	FALSE	FALSE	FALSE	GCACTCGATACAGGTGGAGAG	2.09524	4.80686	Type I
10@46773656@+	FALSE	TRUE	FALSE	FALSE	FALSE	FALSE	GGAGTTCATCCAGCCGGCTGC	1.26554	4.3513	Type I
10@46773660@+	TRUE	TRUE	FALSE	FALSE	FALSE	FALSE	TTCATCCAGCCGGCTGCACGC	-0.709965	3.04267	Type I
10@47099676@-	FALSE	FALSE	TRUE	FALSE	FALSE	FALSE	TTCTGGAAGGCCAAGAATCGA	3.1501	1.3112	Type I
10@47099684@-	FALSE	FALSE	TRUE	FALSE	FALSE	FALSE	AGTCCAGTTTCTGGAAGGCCA	2.8832	5.35338	Type I
10@47254456@+	FALSE	TRUE	FALSE	FALSE	FALSE	FALSE	GGAGTTCATCCAGCCGGCCGC	1.27849	4.17214	Type I
10@47254460@+	TRUE	TRUE	FALSE	FALSE	FALSE	FALSE	TTCATCCAGCCGGCCGCACGC	-0.700144	2.98093	Type I
10@48025514@-	FALSE	TRUE	FALSE	FALSE	FALSE	FALSE	CTCAATTCCACACATGCAGTA	4.12927	4.17091	Type III
10@486816@-	TRUE	TRUE	TRUE	FALSE	FALSE	FALSE	GCCTACACCCCTCCAGGTAAG	4.42507	9.65633	Type II
10@4872989@+	FALSE	TRUE	FALSE	FALSE	FALSE	FALSE	GTTGCAAGATCAAGGAAGGCG	2.59315	0.663638	Type I
10@49514808@+	TRUE	TRUE	FALSE	FALSE	FALSE	FALSE	GCGACCACCCCGGACGGCCCC	-0.352093	2.61415	Type I
10@49634497@+	TRUE	TRUE	FALSE	FALSE	FALSE	FALSE	AGATGAAGCTCTCCAACACCC	3.85281	11.0756	Type II
10@49643949@+	FALSE	TRUE	FALSE	FALSE	FALSE	FALSE	TTTGTATACACTGAGTTAATC	2.9689	3.28832	Type I
10@49658591@-	TRUE	FALSE	FALSE	FALSE	FALSE	FALSE	GCTCACTCAGCAGCTGCACGG	1.75536	4.74753	Type I
10@49658745@-	FALSE	TRUE	FALSE	FALSE	FALSE	FALSE	CGGGCCTCGTCGGGAGACCGG	-0.150492	3.25378	Type I
10@49658960@-	FALSE	TRUE	FALSE	FALSE	FALSE	FALSE	TGGCGGTGCTCTCCAGAACAG	4.6273	10.4458	Type II
10@49659089@-	FALSE	TRUE	FALSE	FALSE	FALSE	FALSE	CCTCCCCGCGCGGGGGCCTGC	-0.319885	2.29631	Type I
10@49663093@-	TRUE	TRUE	FALSE	FALSE	FALSE	FALSE	TCGCCAGGTACGAGGACTTCC	1.29609	1.57162	Type I
10@49674666@-	FALSE	TRUE	FALSE	FALSE	FALSE	FALSE	AGCGCTTGCCCGCGGCCGCCT	-0.012833	1.71363	Type I
10@50664384@-	FALSE	TRUE	FALSE	FALSE	FALSE	FALSE	TTTAAAGAAGCAGGGTATGCA	2.76092	3.78868	Type I
10@50664428@-	FALSE	TRUE	FALSE	FALSE	FALSE	FALSE	TAATTGTGGCCATATGACTAA	4.78891	4.17287	Type III
10@50665983@-	TRUE	TRUE	FALSE	FALSE	FALSE	FALSE	GCTGTCTTCTCTCCAGTTGCC	3.78806	10.1478	Type II
10@50669468@-	TRUE	TRUE	FALSE	FALSE	FALSE	FALSE	TCAGCGGTGTCTGGGAGCAGT	2.54521	2.05355	Type I
10@50690855@-	TRUE	TRUE	FALSE	FALSE	FALSE	FALSE	AAATAACCTCCGAGAGCTGTG	1.8081	5.27537	Type I
10@50723572@-	TRUE	TRUE	FALSE	FALSE	FALSE	FALSE	CATGGTCATCCTCCAGAACCT	2.86342	10.2732	Type II
10@50724596@-	TRUE	TRUE	FALSE	FALSE	FALSE	FALSE	AATTATTTTTCTGAGTGGTTA	3.3891	2.94257	Type I
10@50943355@-	FALSE	TRUE	FALSE	FALSE	FALSE	FALSE	CCACAGGAAACAGGAACACTC	2.35417	4.08897	Type I
10@50943380@-	FALSE	TRUE	FALSE	FALSE	FALSE	FALSE	GGCCGGGACCCAGCGGCTGCA	1.85535	4.88036	Type I
10@50964834@-	TRUE	TRUE	FALSE	FALSE	FALSE	FALSE	AGTCCCTGATCCGGGCCTACC	1.33276	1.58786	Type I
10@50964894@-	TRUE	TRUE	FALSE	FALSE	FALSE	FALSE	GGTCTGCAGTCTCAAGTCGGA	4.54226	9.55699	Type II
10@5123040@+	TRUE	FALSE	FALSE	FALSE	FALSE	FALSE	ACCAAAATAGCGGGAGTTGCC	1.58855	4.63047	Type I
10@51309454@-	FALSE	TRUE	FALSE	FALSE	FALSE	FALSE	ACATTAACTTCAATCGGTATG	3.6008	2.78602	Type I
10@5144827@+	TRUE	TRUE	FALSE	FALSE	FALSE	FALSE	AGCAGCGCATCAGACAGAACG	2.60236	2.68059	Type I
10@51565203@+	TRUE	TRUE	FALSE	FALSE	FALSE	FALSE	TGTGTTGTCGCGAGAACTCTG	0.683361	3.90115	Type I
10@51579277@+	TRUE	TRUE	FALSE	FALSE	FALSE	FALSE	AGATAACTTGCGAGAGGTGTG	1.94858	5.21334	Type I
10@51582257@+	TRUE	TRUE	FALSE	FALSE	FALSE	FALSE	GAGGCTGTATCTCCATGCCAG	3.03817	10.296	Type II
10@51582898@+	TRUE	TRUE	FALSE	FALSE	FALSE	FALSE	CACCGACCCCCAGGACTGGCT	1.60687	3.70158	Type I
10@51584651@+	TRUE	FALSE	FALSE	FALSE	FALSE	FALSE	TCAATAATGTCGGGGGAAACC	1.96578	2.76179	Type I
10@51584825@+	TRUE	FALSE	FALSE	FALSE	FALSE	FALSE	TAGTGACTCCCCAGGAATCCC	2.43067	1.81396	Type I
10@51585548@+	TRUE	TRUE	FALSE	FALSE	FALSE	FALSE	TGGGCAACCTCAGCCAGTTAT	2.838	3.1686	Type I
10@51808007@-	TRUE	TRUE	FALSE	FALSE	FALSE	FALSE	CCTCCGAGCTCTCCAAAAAGA	4.77308	9.94963	Type II
10@51827945@+	TRUE	TRUE	FALSE	FALSE	FALSE	FALSE	TGGAGGAGATCCGCAGGAGCA	0.212704	4.5803	Type I
10@51857510@+	FALSE	TRUE	FALSE	FALSE	FALSE	FALSE	GTAGCATCGCCAGAAGCCACT	1.18191	5.13798	Type I
10@51866180@+	TRUE	FALSE	FALSE	FALSE	FALSE	FALSE	CCTCCGAGCTCTCCAAAAAGA	4.76769	9.9532	Type II
10@52178022@-	TRUE	TRUE	FALSE	FALSE	FALSE	FALSE	GCCCGGCAAGCAGGGGAACGG	1.74145	4.48425	Type I
10@52383477@-	FALSE	TRUE	FALSE	FALSE	FALSE	FALSE	GCTGCCGTGACTCCAGTGCAA	3.51738	9.6108	Type II
10@52383532@-	TRUE	TRUE	FALSE	FALSE	FALSE	FALSE	TGCCCTGCCCCGGATTTCATT	0.439106	2.08225	Type I
10@52383533@-	FALSE	TRUE	FALSE	FALSE	FALSE	FALSE	CTGCCCTGCCCCGGATTTCAT	2.1659	5.49769	Type I
10@52419159@+	FALSE	TRUE	FALSE	FALSE	FALSE	FALSE	AGCAACTACACGGAGGTCTAC	-0.156382	2.08075	Type I
10@52569788@-	FALSE	TRUE	FALSE	FALSE	FALSE	FALSE	CCTTTCACACCTCCAAAGCTG	4.29773	9.79026	Type II
10@530722@-	FALSE	FALSE	TRUE	FALSE	FALSE	FALSE	ACTTTCGTTTCGGTGAGCGCT	1.26278	2.73032	Type I
10@530753@-	TRUE	TRUE	TRUE	FALSE	FALSE	FALSE	GCCAGCACCGCAGGGAACCGG	2.42786	2.3853	Type I
10@530791@-	FALSE	FALSE	TRUE	FALSE	FALSE	FALSE	TGTGCGACGTCCGAGAAGCTG	0.576714	3.05911	Type I
10@5436269@-	TRUE	TRUE	FALSE	FALSE	FALSE	FALSE	CCCCCAGGATCTCCACTGCTG	4.26046	9.5193	Type II
10@5437430@-	TRUE	TRUE	FALSE	FALSE	FALSE	FALSE	AGATGGGATCCGGACGGGCCA	0.821066	3.34947	Type I
10@55600237@-	TRUE	TRUE	FALSE	FALSE	FALSE	FALSE	TCGCTATGTTCAGGAACAAAT	3.56582	4.15525	Type I
10@55663101@-	TRUE	FALSE	FALSE	FALSE	FALSE	FALSE	CATTGAGATTCAGGATGAAAA	2.93684	4.2585	Type I
10@55955536@-	FALSE	TRUE	FALSE	FALSE	FALSE	FALSE	AAGGCTATATCCTGGAATCTG	2.6332	1.42036	Type I
10@5727039@+	TRUE	TRUE	FALSE	FALSE	FALSE	FALSE	GCCGGTGTCGCGAGGGCCCGG	0.442973	1.82828	Type I
10@5762843@+	TRUE	TRUE	FALSE	FALSE	FALSE	FALSE	GTTCTCATGTCTCCATGGAAA	4.49306	9.6215	Type II
10@5791136@+	TRUE	TRUE	FALSE	FALSE	FALSE	FALSE	AATCCGAGATCTCCACGGGAT	4.75744	9.2519	Type II
10@5791423@+	FALSE	TRUE	FALSE	FALSE	FALSE	FALSE	CAACCCAGATCTCCATTGGTG	4.08011	9.6745	Type II
10@58118472@-	TRUE	TRUE	FALSE	FALSE	FALSE	FALSE	TCAGACCTTCCTCCAGCTTCT	3.28413	9.99787	Type II
10@58119562@-	TRUE	TRUE	FALSE	FALSE	FALSE	FALSE	AGGCCACCTACAGGGAGCACG	2.47231	2.30154	Type I
10@58119986@-	FALSE	TRUE	FALSE	FALSE	FALSE	FALSE	TACTGAGATACAGGGCAGCAC	1.93975	2.72619	Type I
10@5931374@-	FALSE	FALSE	TRUE	FALSE	FALSE	FALSE	TTCTCCCTGCCCGGCCGCCGG	0.0494774	1.60718	Type I
10@5948011@+	TRUE	TRUE	FALSE	FALSE	FALSE	FALSE	TCAGGGAAGTCAAAGATGCAT	3.32157	2.94482	Type I
10@5948339@+	TRUE	TRUE	FALSE	FALSE	FALSE	FALSE	AGGCAAGAAGCAGAGGACAGT	2.33213	4.38023	Type I
10@5952942@+	TRUE	TRUE	FALSE	FALSE	FALSE	FALSE	TGGTGCTCCTCTCCAGCAGTG	3.801	10.9409	Type II
10@5953001@+	TRUE	TRUE	FALSE	FALSE	FALSE	FALSE	CCCAGCTCCACGGTGACCATG	0.963248	2.11548	Type I
10@5957508@+	TRUE	TRUE	FALSE	FALSE	FALSE	FALSE	CCTTCCACTCCATGGCCTACG	1.6695	2.75619	Type I
10@5994995@-	TRUE	TRUE	FALSE	FALSE	FALSE	FALSE	TAGCTAAAGACGACTGAGAAG	4.83374	4.54774	Type III
10@5995053@-	FALSE	TRUE	FALSE	FALSE	FALSE	FALSE	CTATGAAACTCGGGGAAACCA	2.15538	2.47589	Type I
10@60560781@+	TRUE	TRUE	FALSE	FALSE	FALSE	FALSE	GGAACTATTGCAAGGCACGAA	2.81048	1.9047	Type I
10@6078005@+	FALSE	TRUE	FALSE	FALSE	FALSE	FALSE	GCCACCTCCTCTGGAATGCAT	0.71404	4.73768	Type I
10@6143285@+	TRUE	TRUE	FALSE	FALSE	FALSE	FALSE	TGACCTGAAGCGAGGTGGCTC	1.47886	1.03625	Type I
10@6143322@+	TRUE	TRUE	FALSE	FALSE	FALSE	FALSE	ATTGTGGACACTCCACCGCAT	2.86473	10.365	Type II
10@6152051@+	TRUE	TRUE	FALSE	FALSE	FALSE	FALSE	AGACCGAGATCTCCAACCGGA	4.68187	10.1387	Type II
10@6152057@+	TRUE	TRUE	FALSE	FALSE	FALSE	FALSE	AGATCTCCAACCGGACCTAGC	1.74656	3.9719	Type I
10@6152058@+	TRUE	TRUE	FALSE	FALSE	FALSE	FALSE	GATCTCCAACCGGACCTAGCA	1.03599	3.6753	Type I
10@61550109@-	TRUE	TRUE	FALSE	FALSE	FALSE	FALSE	TACCCACTCTCCCAGGTGAGC	3.12103	1.75496	Type I
10@61550655@-	TRUE	TRUE	FALSE	FALSE	FALSE	FALSE	TGCACCCAAACAAGAAAGTCC	2.65691	2.11285	Type I
10@61552814@-	TRUE	TRUE	FALSE	FALSE	FALSE	FALSE	CCCACGCCGCCTCCATCTCCC	3.30266	9.50138	Type II
10@61819578@-	TRUE	FALSE	FALSE	FALSE	FALSE	FALSE	GCAGATGGACCTCCAGTCGTA	3.27949	9.96722	Type II
10@61832621@-	TRUE	FALSE	FALSE	FALSE	FALSE	FALSE	CCCAGCAGCCCAGAGAAGATG	3.04829	2.38479	Type I
10@61833737@-	FALSE	TRUE	FALSE	FALSE	FALSE	FALSE	TCGGCAGTGTCTCCAGATGTT	3.72933	9.45601	Type II
10@61846490@-	FALSE	TRUE	FALSE	FALSE	FALSE	FALSE	AAGGTGTATCCAATGGATACA	4.54782	4.00886	Type III
10@61873986@-	FALSE	TRUE	FALSE	FALSE	FALSE	FALSE	CCCATTCATTCTGGGTAAGTA	2.79122	3.95556	Type I
10@61898739@-	TRUE	TRUE	FALSE	FALSE	FALSE	FALSE	GCTTTAGTCTCGGAGCGCGTT	0.540724	2.84794	Type I
10@61941170@-	TRUE	TRUE	TRUE	FALSE	FALSE	FALSE	CCTGACCCCACTCCATTTGGC	4.28647	9.98447	Type II
10@61967803@-	TRUE	TRUE	FALSE	FALSE	FALSE	FALSE	ACCCCAATGCCAAAGCCCTGG	2.24252	2.94934	Type I
10@62029911@-	FALSE	FALSE	TRUE	FALSE	FALSE	FALSE	GACAATGGTGCAAGCCAGAGC	2.06238	2.55284	Type I
10@6245117@+	FALSE	TRUE	FALSE	FALSE	FALSE	FALSE	GGCCGCGCGCCGGCGCACGCC	-0.239368	2.19658	Type I
10@6245178@+	TRUE	TRUE	FALSE	FALSE	FALSE	FALSE	CTGCCAGCGTCGGGATCTCGG	0.775865	3.00799	Type I
10@6257206@+	TRUE	TRUE	FALSE	FALSE	FALSE	FALSE	GGGAGTATCGCCGGGAGGCTG	1.65566	2.33014	Type I
10@6262768@+	TRUE	TRUE	FALSE	FALSE	FALSE	FALSE	ACGGCGAGAACGAGCACAACC	1.67082	0.715368	Type I
10@6274873@+	TRUE	TRUE	FALSE	FALSE	FALSE	FALSE	GAAAGGCTCCCGGAGCAGCGC	0.403701	2.28597	Type I
10@6275221@+	TRUE	TRUE	FALSE	FALSE	FALSE	FALSE	CTGGTCCTGACAGGAGGCCGC	1.80484	3.21683	Type I
10@6275456@+	TRUE	TRUE	FALSE	FALSE	FALSE	FALSE	GCCTCTTCTGCAGGAAGTCCC	2.25248	3.36335	Type I
10@6275531@+	TRUE	TRUE	FALSE	FALSE	FALSE	FALSE	CACACACCTTCCAGGCCTGTG	2.84534	1.25236	Type I
10@6275532@+	TRUE	TRUE	FALSE	FALSE	FALSE	FALSE	ACACACCTTCCAGGCCTGTGG	2.36207	3.13237	Type I
10@63983028@-	FALSE	TRUE	FALSE	FALSE	FALSE	FALSE	AGGATAGTTTCAAGACCCATA	2.87866	1.9861	Type I
10@64135986@+	FALSE	TRUE	FALSE	FALSE	FALSE	FALSE	AAGCAGATATCCCTGGCAGGA	2.22794	1.66568	Type I
10@64136352@+	FALSE	TRUE	FALSE	FALSE	FALSE	FALSE	TGCCATGGACCTCCATGCAGA	4.51463	9.65878	Type II
10@64159451@+	FALSE	TRUE	FALSE	FALSE	FALSE	FALSE	CTCTGCAGACCTCCAAAGAAA	4.6829	10.2915	Type II
10@64160142@+	FALSE	TRUE	FALSE	FALSE	FALSE	FALSE	AGTTCTCATTCCGACAGGGTG	2.35968	3.28721	Type I
10@64564923@+	TRUE	TRUE	FALSE	FALSE	FALSE	FALSE	GATCGCGACGCGGCTTCTGGC	-0.194325	4.031	Type I
10@64565230@+	TRUE	TRUE	FALSE	FALSE	FALSE	FALSE	ACAAGCTAGACGCGGGCGGCG	1.37632	1.11786	Type I
10@64565488@+	FALSE	TRUE	FALSE	FALSE	FALSE	FALSE	GCCACTATTACCGGGTGCTGG	1.99298	1.14999	Type I
10@64566683@+	FALSE	TRUE	FALSE	FALSE	FALSE	FALSE	GTTCCCGACTCGGGTGATTCC	0.122474	3.12125	Type I
10@6470159@-	TRUE	TRUE	FALSE	FALSE	FALSE	FALSE	AATCTTGCCCCTCCAGAGACA	3.66495	9.57215	Type II
10@6470280@-	TRUE	TRUE	FALSE	FALSE	FALSE	FALSE	AATTCTTAAACGAGAAGCCCC	1.46896	0.913527	Type I
10@64967326@-	TRUE	TRUE	FALSE	FALSE	FALSE	FALSE	CACACAAAATCTGAAAAAAAC	4.05884	3.09428	Type I
10@64967359@-	TRUE	TRUE	FALSE	FALSE	FALSE	FALSE	ATCATTTTGCCAAATGTGAAT	4.68341	4.13003	Type III
10@64967743@-	TRUE	TRUE	FALSE	FALSE	FALSE	FALSE	AGTCTTTCCCCTCCAACTTTA	3.59873	10.0135	Type II
10@64974389@-	FALSE	TRUE	FALSE	FALSE	FALSE	FALSE	ATTGATATTACAAATGACACT	3.5142	4.28708	Type I
10@67726483@-	FALSE	TRUE	FALSE	FALSE	FALSE	FALSE	ATCTTGTAAACAGGACTTGTT	3.40686	4.00984	Type I
10@67748487@-	FALSE	TRUE	FALSE	FALSE	FALSE	FALSE	GAATCAGGATCAAGGATGGAT	2.80885	3.10264	Type I
10@6779507@+	FALSE	TRUE	FALSE	FALSE	FALSE	FALSE	TCCTGGGCCCCAGGAAAAGGA	2.19441	4.32596	Type I
10@6884352@+	FALSE	TRUE	FALSE	FALSE	FALSE	FALSE	GATGCAGGGCCAGGAGAGCCC	1.25078	4.68074	Type I
10@69565544@-	FALSE	FALSE	FALSE	TRUE	FALSE	FALSE	TTAATTTAGTCAATGCACTGG	2.76058	1.99128	Type I
10@69644793@+	FALSE	TRUE	FALSE	FALSE	FALSE	FALSE	GACAATGGGCCGGGCCTGCAG	0.776837	2.35488	Type I
10@69647274@+	FALSE	TRUE	FALSE	FALSE	FALSE	FALSE	AGTGACTGGACTCCAAGGCCA	3.9153	10.2038	Type II
10@69681956@-	TRUE	FALSE	FALSE	FALSE	FALSE	FALSE	AGAACTCTGTCTCCACAGTTG	4.08532	9.99524	Type II
10@70239287@-	FALSE	TRUE	FALSE	FALSE	FALSE	FALSE	AGCCAGTGCTCCTGTCCTCAT	1.88918	2.33186	Type I
10@70253210@-	FALSE	TRUE	FALSE	FALSE	FALSE	FALSE	ACAATTTATGCAAAGGTATTT	3.89623	3.74995	Type I
10@70587566@+	FALSE	TRUE	FALSE	FALSE	FALSE	FALSE	GGCTGGCCTTCCAGGGCTGGC	1.48333	1.40262	Type I
10@70587621@+	TRUE	TRUE	FALSE	FALSE	FALSE	FALSE	CGCCTGCCTGCAGGTGCTGCG	2.04501	4.76272	Type I
10@70645129@+	TRUE	TRUE	FALSE	FALSE	FALSE	FALSE	CAGACTGGACCAAAGGAAAAG	3.52362	3.62037	Type I
10@70666634@+	TRUE	TRUE	FALSE	FALSE	FALSE	FALSE	CAGATGAATTCTCCAAATCTC	3.4924	10.4144	Type II
10@70670095@+	TRUE	TRUE	FALSE	FALSE	FALSE	FALSE	AAGGAGCCTTCTCCAATTTTC	3.54193	10.6193	Type II
10@70694114@+	TRUE	TRUE	FALSE	FALSE	FALSE	FALSE	TTCTCCTCCTCAGGTAGGAAA	3.05058	3.74945	Type I
10@70930985@+	TRUE	FALSE	FALSE	FALSE	FALSE	FALSE	CGATTTGAATCTCCAGAATCA	3.9734	9.49492	Type II
10@70932382@+	FALSE	TRUE	FALSE	FALSE	FALSE	FALSE	GCAAAAGGGTCCATGTACCAC	1.93349	1.72011	Type I
10@70940274@+	TRUE	TRUE	FALSE	FALSE	FALSE	FALSE	GGCCCCAGCGCCGACGGCGAC	-0.243383	2.41051	Type I
10@70951821@+	FALSE	FALSE	TRUE	FALSE	FALSE	FALSE	CCTCGGCCTCCCAAAGTACTG	1.76535	1.90189	Type I
10@70967566@+	TRUE	TRUE	FALSE	FALSE	FALSE	FALSE	GGCAGTATAGCAGGAATGAGC	2.88338	3.21764	Type I
10@71211372@+	TRUE	TRUE	FALSE	FALSE	FALSE	FALSE	GGACTCGGAGCAGGTGCGCTA	1.69434	4.47808	Type I
10@71243484@+	TRUE	TRUE	FALSE	FALSE	FALSE	FALSE	GGCATCTATGCAGAGGTTGAG	2.78159	3.49616	Type I
10@71255051@+	FALSE	FALSE	TRUE	FALSE	FALSE	FALSE	TGTCCCCAAGCACGGCCCCAG	1.50828	2.76173	Type I
10@71265942@+	FALSE	TRUE	FALSE	FALSE	FALSE	FALSE	TCATCTGGTTCATGGACAACT	2.46268	1.62003	Type I
10@71392719@+	TRUE	TRUE	FALSE	FALSE	FALSE	FALSE	AGCCGGTGACCTCCATCCTGC	4.38229	10.9599	Type II
10@71899392@-	TRUE	TRUE	FALSE	FALSE	FALSE	FALSE	GGGGAGCCCACTCCAACTGCA	3.01174	10.4325	Type II
10@71899597@-	TRUE	TRUE	FALSE	FALSE	FALSE	FALSE	CCTCAGGATTCAGGGCCCAGC	1.93617	2.79044	Type I
10@71899696@-	TRUE	TRUE	FALSE	FALSE	FALSE	FALSE	GCAGAGGCCCCGCGGAGCAAG	0.181355	1.61526	Type I
10@71899864@-	TRUE	TRUE	FALSE	FALSE	FALSE	FALSE	GACAATAATACGGGGGCCACC	1.46164	2.58468	Type I
10@71905434@-	TRUE	TRUE	FALSE	FALSE	FALSE	FALSE	CCCCCCTTTTCCGCGCCGCCC	0.361767	1.79656	Type I
10@71905483@-	TRUE	FALSE	FALSE	FALSE	FALSE	FALSE	TGTTGGAAGGCCGGCGAATGG	2.37482	4.58782	Type I
10@71905831@-	TRUE	TRUE	FALSE	FALSE	FALSE	FALSE	GACGAAGTGTCGGAGGACGAG	-0.0200167	3.53054	Type I
10@71905900@-	FALSE	TRUE	FALSE	FALSE	FALSE	FALSE	GCCCACTTCGCGCGCCTCTTC	-0.0207812	2.10543	Type I
10@71906061@-	TRUE	FALSE	FALSE	FALSE	FALSE	FALSE	CCGCGGGTCCCGGGGGCGGCG	0.131194	2.60118	Type I
10@71906196@-	TRUE	TRUE	TRUE	TRUE	FALSE	FALSE	TGCTTTGCCACGGGGGCATCT	0.948529	2.78367	Type I
10@71906375@-	TRUE	TRUE	FALSE	FALSE	FALSE	FALSE	TGCTGTTTCTCGGAGAAGCTC	0.880278	1.91282	Type I
10@71906393@-	FALSE	TRUE	FALSE	FALSE	FALSE	FALSE	GGTCCTCGCTCGCTAGCTTGC	3.77887	8.92675	Type II
10@71912268@-	TRUE	TRUE	FALSE	FALSE	FALSE	FALSE	AAGGTTACGGCGAGGGTTTCC	2.16893	1.34047	Type I
10@7203856@-	FALSE	TRUE	FALSE	FALSE	FALSE	FALSE	GGACTAGAGTCTCCACAGTTC	4.03932	9.83814	Type II
10@7204711@-	FALSE	TRUE	FALSE	FALSE	FALSE	FALSE	TTTCTAGACCCTCAACTATCT	3.50599	9.32842	Type II
10@72059110@-	TRUE	TRUE	FALSE	FALSE	FALSE	FALSE	CCTGCCACTTCCAGGGATCTG	1.3766	1.38233	Type I
10@72059512@-	TRUE	FALSE	FALSE	FALSE	FALSE	FALSE	GAGGTCAAGACAGGATCTCCA	1.59313	3.59345	Type I
10@72060096@-	TRUE	TRUE	FALSE	FALSE	FALSE	FALSE	GGTCAGGCAACAGGGTGACCA	2.14682	3.77247	Type I
10@72060755@-	FALSE	TRUE	FALSE	FALSE	FALSE	FALSE	TCCAAGTTACCTCCAGATCAG	3.56738	9.45966	Type II
10@72060766@-	TRUE	TRUE	FALSE	FALSE	FALSE	FALSE	CAGTACGTGCCTCCAAGTTAC	3.58155	9.39118	Type II
10@72060791@-	FALSE	TRUE	FALSE	FALSE	FALSE	FALSE	TTTGGGCTCCCTGGAGGTTTT	1.56333	4.434	Type I
10@72060818@-	FALSE	TRUE	FALSE	FALSE	FALSE	FALSE	TTGAAAAAAACAGGACCCTTT	2.83699	3.7997	Type I
10@7214006@-	TRUE	FALSE	FALSE	FALSE	FALSE	FALSE	GCCCTCGGCCCGGCCCCGGAG	-0.164178	2.19907	Type I
10@72164286@+	FALSE	TRUE	FALSE	FALSE	FALSE	FALSE	GGACGCTCTTCTCCACCACAC	3.44015	10.7036	Type II
10@7218076@-	FALSE	TRUE	FALSE	FALSE	FALSE	FALSE	GGACATCTGACCAAGTCGCAA	1.92994	1.9148	Type I
10@72192286@-	TRUE	TRUE	FALSE	FALSE	FALSE	FALSE	TTCATGTATTCTCCAAAGTAG	4.87017	10.0875	Type II
10@72195456@-	TRUE	FALSE	FALSE	FALSE	FALSE	FALSE	CCAGGCCTCTCTCCAAGTGGC	4.08893	10.5379	Type II
10@72289804@+	TRUE	TRUE	FALSE	FALSE	FALSE	FALSE	CCTCCAGAAACTCCAGAAGGA	4.09431	9.03129	Type II
10@72293758@+	TRUE	FALSE	FALSE	FALSE	FALSE	FALSE	TGGGCGTGGGCAGGACCAACC	2.43272	2.50805	Type I
10@72298920@+	FALSE	TRUE	FALSE	FALSE	FALSE	FALSE	GGTGAGCCTTCGGGAGGAGGC	0.837252	4.46215	Type I
10@72300896@+	TRUE	TRUE	FALSE	FALSE	FALSE	FALSE	GGGCCGCCCTCTCCAAGGACC	3.78796	9.78753	Type II
10@72301266@+	TRUE	TRUE	FALSE	FALSE	FALSE	FALSE	TGCCTGATGCCAAGTTCACTA	4.64812	4.13892	Type III
10@72326502@+	FALSE	TRUE	FALSE	FALSE	FALSE	FALSE	GGCCTTACTCCCTGTCCCCCC	0.0120031	3.66358	Type I
10@72327166@+	FALSE	TRUE	FALSE	FALSE	FALSE	FALSE	CTGGAGACTTCAGGGAGCCCC	2.27034	2.63271	Type I
10@72327218@+	FALSE	TRUE	FALSE	FALSE	FALSE	FALSE	GAACGCAGCACAGAGGAAGAG	2.63255	4.08941	Type I
10@7239547@-	TRUE	FALSE	FALSE	FALSE	FALSE	FALSE	CTACCTCAGTCGGTGGGACCG	0.756976	3.26756	Type I
10@72492089@+	TRUE	FALSE	FALSE	FALSE	FALSE	FALSE	CCTCAGCCTTCGTGATAGCTC	0.400034	3.24574	Type I
10@72513643@+	FALSE	TRUE	FALSE	FALSE	FALSE	FALSE	TGCTGCCCCTCTCCAATGGAA	4.44146	10.6187	Type II
10@72517819@+	FALSE	TRUE	FALSE	FALSE	FALSE	FALSE	CAGACACTGTCCAGGTCTGCA	2.6054	1.31912	Type I
10@72517820@+	FALSE	TRUE	FALSE	FALSE	FALSE	FALSE	AGACACTGTCCAGGTCTGCAG	2.26546	3.81838	Type I
10@72520128@+	FALSE	TRUE	FALSE	FALSE	FALSE	FALSE	GAGCCCTGCACGGGAGACAGG	0.501027	3.6565	Type I
10@72520884@+	FALSE	TRUE	FALSE	FALSE	FALSE	FALSE	CTGCCAAGACCAGGGTCAACT	1.74565	2.98309	Type I
10@72521188@+	TRUE	TRUE	FALSE	FALSE	FALSE	FALSE	AAGCCAAGAGCTCCATGCAGT	4.7807	10.0308	Type II
10@72521687@+	TRUE	TRUE	FALSE	FALSE	FALSE	FALSE	CAAGGGCCACCCAGGCCAAGT	1.10693	1.13678	Type I
10@72575723@+	TRUE	TRUE	FALSE	FALSE	FALSE	FALSE	AGGGGCGAGGCCGGCGGCTGC	0.00713195	3.73419	Type I
10@72575724@+	TRUE	TRUE	FALSE	FALSE	FALSE	FALSE	GGGGCGAGGCCGGCGGCTGCC	-0.22106	4.12641	Type I
10@72575766@+	TRUE	TRUE	TRUE	FALSE	FALSE	FALSE	GCGGCGGCAACAGGGGAGCCT	0.55999	4.22358	Type I
10@72633226@+	TRUE	TRUE	FALSE	FALSE	FALSE	FALSE	CCAACCATCGCAGGCTCACGG	1.49455	2.7956	Type I
10@72637124@+	FALSE	TRUE	FALSE	FALSE	FALSE	FALSE	AAGGGGATTCCAGCCTTCAGA	2.26707	2.50098	Type I
10@72638649@+	FALSE	TRUE	FALSE	FALSE	FALSE	FALSE	GCCTATGGCCCAGGGCCTGTA	1.95277	3.64896	Type I
10@73060737@+	FALSE	FALSE	FALSE	FALSE	TRUE	TRUE	CTGCATGGCACGGGATGAGTC	1.40098	3.29327	Type I
10@73060802@+	FALSE	FALSE	TRUE	FALSE	TRUE	TRUE	GCAGCCAGCACAGAGGCCTCT	2.05768	3.8864	Type I
10@73103995@+	TRUE	TRUE	FALSE	FALSE	FALSE	FALSE	TTGCCGTTGCCTCCACCGTGC	4.32931	9.49297	Type II
10@73104007@+	TRUE	TRUE	FALSE	FALSE	FALSE	FALSE	CCACCGTGCCCTCCATGCTGT	4.63409	10.1664	Type II
10@73121927@+	TRUE	TRUE	FALSE	FALSE	FALSE	FALSE	GCACCAACATCGAGTCCCTCA	1.13992	0.956511	Type I
10@73122076@+	TRUE	TRUE	FALSE	FALSE	FALSE	FALSE	AAGGCGCTCCCAGGGTTCGTG	2.27484	2.80684	Type I
10@73122263@+	TRUE	TRUE	TRUE	FALSE	FALSE	FALSE	AGATTGTGCCCAGGGAGCTGG	2.69112	2.37296	Type I
10@73122609@+	FALSE	TRUE	FALSE	FALSE	FALSE	FALSE	TAGCACAAATCAGGGGTACTC	2.41907	3.09945	Type I
10@73122848@+	TRUE	TRUE	FALSE	FALSE	FALSE	FALSE	GGTCAGTCCTCAGGCCCAAGA	2.2006	2.51367	Type I
10@73576804@-	FALSE	TRUE	FALSE	FALSE	FALSE	FALSE	GCCTGGGCTTCTGAGGTGGCC	2.82987	5.30935	Type I
10@73588789@-	FALSE	TRUE	FALSE	FALSE	FALSE	FALSE	CTGCGAGTCTCTCCAGAAGCA	3.63257	9.04383	Type II
10@73610985@-	FALSE	TRUE	FALSE	FALSE	FALSE	FALSE	CGGAGTCAGACGGCGCTATGT	1.44956	2.41134	Type I
10@73993108@+	FALSE	TRUE	FALSE	FALSE	FALSE	FALSE	TTAAGACAATCAGTTTCAGAG	3.11784	3.73913	Type I
10@74034089@+	FALSE	TRUE	FALSE	FALSE	FALSE	FALSE	GTCGGCGACCCGGGAGGAGGG	0.446623	4.32463	Type I
10@74034114@+	TRUE	TRUE	FALSE	FALSE	FALSE	FALSE	GACCGCTCCACGAGCCTGGAG	0.498014	1.33051	Type I
10@74034724@+	TRUE	TRUE	FALSE	FALSE	FALSE	FALSE	GCTGCCACAGCGTGGGCCAGC	0.726398	1.08806	Type I
10@74093332@-	TRUE	TRUE	FALSE	FALSE	FALSE	FALSE	AGTCATGCACCAAGGACTTCA	2.94305	2.22873	Type I
10@74096371@-	TRUE	TRUE	FALSE	FALSE	FALSE	FALSE	GAAGAGTACACAGGCTCCAGC	3.32669	3.00619	Type I
10@74127281@-	FALSE	TRUE	FALSE	FALSE	FALSE	FALSE	CCTAAGATGACTCCAGTGTGA	4.26508	9.56235	Type II
10@74127929@-	TRUE	TRUE	FALSE	FALSE	FALSE	FALSE	GAGGGGACCCCTCCACCCCCA	2.93467	10.6487	Type II
10@74628528@+	FALSE	FALSE	TRUE	FALSE	FALSE	FALSE	AACTATACACCACACTGTGCA	4.18466	3.75117	Type III
10@74856703@-	TRUE	TRUE	FALSE	FALSE	FALSE	FALSE	GCTCACGTAGCGAGGGCTGCA	0.997829	1.26135	Type I
10@7487541@-	FALSE	TRUE	FALSE	FALSE	FALSE	FALSE	GTGTTTATTCCTCTAAAATCA	4.15535	10.0882	Type II
10@7487681@-	TRUE	TRUE	FALSE	FALSE	FALSE	FALSE	GCTTAGAAATCGAGGAGCGTG	1.84012	0.977477	Type I
10@74968485@+	FALSE	TRUE	FALSE	FALSE	FALSE	FALSE	ATGAGGAAGACTCTATAATCG	3.9338	10.6009	Type II
10@75006840@-	TRUE	TRUE	FALSE	FALSE	FALSE	FALSE	GAGGCTACCACAAGGTGTCCC	1.38113	3.26573	Type I
10@7509409@-	FALSE	TRUE	FALSE	FALSE	FALSE	FALSE	CAGAGGCTCTCAGGGAGAATC	2.7621	2.63881	Type I
10@75156333@-	TRUE	TRUE	FALSE	FALSE	FALSE	FALSE	AGGTGGCTTTCCTGGAGGACA	1.86124	0.642361	Type I
10@75204039@-	FALSE	TRUE	FALSE	FALSE	FALSE	FALSE	ATATTTAAAACTACTTAATTT	4.7305	10.0667	Type II
10@75258571@-	TRUE	TRUE	FALSE	FALSE	FALSE	FALSE	GATCCTGTTCCAGGGTCCCGA	1.95912	3.84586	Type I
10@75258572@-	FALSE	TRUE	FALSE	FALSE	FALSE	FALSE	AGATCCTGTTCCAGGGTCCCG	1.85961	1.15778	Type I
10@75276249@-	TRUE	TRUE	FALSE	FALSE	FALSE	FALSE	AACCAAGACACAGAGCAGGAG	2.35118	3.40553	Type I
10@75277033@-	TRUE	TRUE	FALSE	FALSE	FALSE	FALSE	GGGTGATGAACACAGCCTAGG	2.13171	2.6953	Type I
10@75401218@-	FALSE	FALSE	FALSE	FALSE	TRUE	TRUE	CAGCTCAGTCCTCCAAAGCTG	3.85503	10.1078	Type II
10@75491779@+	FALSE	TRUE	FALSE	FALSE	FALSE	FALSE	GTGACCATTGCAGAGTTCATC	1.96964	3.09727	Type I
10@75491829@+	FALSE	TRUE	FALSE	FALSE	FALSE	FALSE	CACTGAGCCACAGGATATGGT	2.14293	4.01026	Type I
10@75491894@+	FALSE	TRUE	FALSE	FALSE	FALSE	FALSE	ACCGCTTCCTCTCCATCCTGC	3.7759	10.2151	Type II
10@75492120@+	FALSE	TRUE	FALSE	FALSE	FALSE	FALSE	GAACAAGGATCTGACGACACA	2.7063	4.91287	Type I
10@75527614@+	TRUE	TRUE	FALSE	FALSE	FALSE	FALSE	CAGCCTCAGACAGGTGCCTAT	1.41457	3.92628	Type I
10@75529484@+	TRUE	TRUE	FALSE	FALSE	FALSE	FALSE	CCCTCCTCTGCAGGACAGGTG	2.40402	2.93322	Type I
10@75530912@+	TRUE	TRUE	FALSE	FALSE	FALSE	FALSE	CCCAGGATGTCAGAGAAATTG	2.87326	2.71548	Type I
10@75538649@+	FALSE	FALSE	TRUE	FALSE	FALSE	FALSE	GTGATCCCAGCACTTTGGGAG	4.25431	3.29095	Type I
10@75545537@+	TRUE	FALSE	FALSE	FALSE	FALSE	FALSE	CCCCCAGCCCCGGCTCGCCCC	-0.509188	2.54284	Type I
10@75545549@+	FALSE	TRUE	FALSE	FALSE	FALSE	FALSE	GCTCGCCCCTCAGGCCCCGGG	-0.145974	2.1423	Type I
10@75545620@+	TRUE	TRUE	FALSE	FALSE	FALSE	FALSE	GACCCGGCCCCGGGGGGTGCG	-0.39601	2.84615	Type I
10@75551126@+	FALSE	TRUE	FALSE	FALSE	FALSE	FALSE	CCTCACACAGCAGTGCCAGTG	1.68768	3.39432	Type I
10@75551937@+	FALSE	TRUE	FALSE	FALSE	FALSE	FALSE	GAGCCTGGGACCAAGCGAAAG	1.03289	3.64615	Type I
10@75552208@+	FALSE	TRUE	FALSE	FALSE	FALSE	FALSE	CCAGCACCTTCGGGGGATTCC	0.402044	4.18317	Type I
10@75556645@+	FALSE	TRUE	FALSE	FALSE	FALSE	FALSE	CTTCAAAGCACGGGGGCCCAT	0.224032	2.11952	Type I
10@75557298@+	TRUE	TRUE	FALSE	FALSE	FALSE	FALSE	GCTCCTCATCCTCCAGTGGAA	3.95471	9.07642	Type II
10@75557817@+	TRUE	TRUE	FALSE	FALSE	FALSE	FALSE	TCCCACGTTTCCTGGATTACA	1.99558	2.047	Type I
10@75558103@+	TRUE	TRUE	FALSE	FALSE	FALSE	FALSE	GGGCAAGAGACTCCAATATGG	4.34657	9.6048	Type II
10@75559235@+	TRUE	FALSE	FALSE	FALSE	FALSE	FALSE	GTGCCCAGCTCTGCATACCCA	3.42218	10.4091	Type II
10@75562251@-	FALSE	FALSE	TRUE	FALSE	FALSE	FALSE	AGCCAGTGCCCTCGTGGCTTC	4.38872	10.5696	Type II
10@75562285@-	TRUE	TRUE	FALSE	FALSE	FALSE	FALSE	TTGGAGTTGTCGAAGCTGCTG	0.46602	2.82108	Type I
10@75562482@-	TRUE	TRUE	FALSE	FALSE	FALSE	FALSE	TGGTAAGACTCGCTGTCTAGG	1.40942	2.19148	Type I
10@75563016@-	FALSE	TRUE	FALSE	FALSE	FALSE	FALSE	CCCTGCAGAACCGCTGTCTTG	2.15899	5.30444	Type I
10@75567687@-	TRUE	TRUE	FALSE	FALSE	FALSE	FALSE	TGCCTGGAGTCGGGAACTGCT	0.875327	3.99103	Type I
10@75567922@-	TRUE	TRUE	FALSE	FALSE	FALSE	FALSE	CTCGGCCCCCCAGGCCTCCAG	1.5754	2.92697	Type I
10@75568118@-	TRUE	TRUE	FALSE	FALSE	FALSE	FALSE	GTGGTACGCCCAGCTCGGCAG	1.34742	3.21253	Type I
10@75571255@-	TRUE	TRUE	FALSE	FALSE	FALSE	FALSE	CCGGGGACAGCGGGGACGCCG	1.08919	2.10357	Type I
10@75573199@-	TRUE	TRUE	FALSE	FALSE	FALSE	FALSE	TCTATGCATTCAGGCTGCCTT	2.57303	3.4817	Type I
10@75576862@-	TRUE	TRUE	FALSE	FALSE	FALSE	FALSE	GATTTGTGATCCAGGCCTCAC	1.07628	1.16457	Type I
10@75579350@-	TRUE	TRUE	FALSE	FALSE	FALSE	FALSE	ACGGAGCTCCCGGGACAGAAC	0.315413	2.96976	Type I
10@75579359@-	TRUE	TRUE	FALSE	FALSE	FALSE	FALSE	GCCTGAAGGACGGAGCTCCCG	0.568483	2.53977	Type I
10@75758044@+	FALSE	TRUE	FALSE	FALSE	FALSE	FALSE	GGTGATAATGCACGAGGAGGG	1.41129	4.86152	Type I
10@75832516@+	TRUE	TRUE	FALSE	FALSE	FALSE	FALSE	AGATGATTGACGAGAGACAGC	2.59861	1.03066	Type I
10@75842250@+	TRUE	TRUE	FALSE	FALSE	FALSE	FALSE	CCTCCATAGACTCCAAACTGA	4.79299	9.77849	Type II
10@75860743@+	TRUE	TRUE	FALSE	FALSE	FALSE	FALSE	GAAAACCATTCAGGAAAGCTT	2.7284	3.94712	Type I
10@75864949@+	TRUE	TRUE	FALSE	FALSE	FALSE	FALSE	CAGTATTGCTCGTCGGGCCAA	0.396515	2.5528	Type I
10@75867012@+	TRUE	TRUE	FALSE	FALSE	FALSE	FALSE	TTCCTGGACTCAGGATATCGG	2.50677	3.8804	Type I
10@75898637@-	TRUE	TRUE	FALSE	FALSE	FALSE	FALSE	AATCTTAGCTCTCTACAGCGT	4.48517	9.59992	Type II
10@75910102@-	TRUE	FALSE	FALSE	FALSE	FALSE	FALSE	TGCAGTTCTTCAGGAGAGAGG	3.59349	3.53193	Type I
10@75910162@-	FALSE	TRUE	FALSE	FALSE	FALSE	FALSE	GTCCTGTTAGCGGGTGGTGCC	2.11161	4.98125	Type I
10@75910261@-	TRUE	FALSE	FALSE	FALSE	FALSE	FALSE	TGGGTTCCCCCTCTATAGTGA	3.39465	10.3821	Type II
10@75910391@-	TRUE	TRUE	FALSE	FALSE	FALSE	FALSE	GCTGTTGGCCCGGGCCTCGCT	-0.188423	3.08221	Type I
10@75910570@-	TRUE	TRUE	FALSE	FALSE	FALSE	FALSE	TTCTCGGCTTCTCCAGCTTCG	3.66461	10.2386	Type II
10@7604935@-	TRUE	FALSE	FALSE	FALSE	FALSE	FALSE	ATTAGCTGGACTCCATGACCC	4.25969	11.062	Type II
10@7618537@-	TRUE	TRUE	FALSE	FALSE	FALSE	FALSE	CTCCCTTCACCTCCATGAAGC	4.01676	9.16009	Type II
10@7618850@-	TRUE	TRUE	FALSE	FALSE	FALSE	FALSE	ATCATCATTGCGGGGAAGCTG	1.7172	1.67203	Type I
10@76781848@+	FALSE	TRUE	FALSE	FALSE	FALSE	FALSE	AGGAGGAGGACGAGGAGGAGG	1.9376	0.534075	Type I
10@76789937@+	FALSE	TRUE	FALSE	FALSE	FALSE	FALSE	CTGAAATCCCCGAGACGAGCA	0.44265	3.13763	Type I
10@76937055@+	FALSE	TRUE	FALSE	FALSE	FALSE	FALSE	TGACAGAGTACTGGCTAGGAT	2.97034	1.24975	Type I
10@76938552@+	FALSE	FALSE	TRUE	FALSE	FALSE	FALSE	TTTGGGAGGCCAAGGCAGGCG	2.48663	0.442893	Type I
10@76994884@-	FALSE	TRUE	FALSE	FALSE	FALSE	FALSE	TGCCCGCGGACGGGCGCGTGG	-0.106112	1.96603	Type I
10@76995406@-	TRUE	FALSE	FALSE	FALSE	FALSE	FALSE	CCGCTCCATGCGGGAGCACCC	0.822044	4.27066	Type I
10@77161387@-	FALSE	TRUE	FALSE	FALSE	FALSE	FALSE	CAGCCGGCTCCTCTAGCCCGG	3.07619	9.87361	Type II
10@77161962@+	FALSE	TRUE	FALSE	FALSE	FALSE	FALSE	ACCTGCACACCCAGTGTTTTT	1.77445	0.869587	Type I
10@77162731@+	FALSE	TRUE	FALSE	FALSE	FALSE	FALSE	TCGCGGAGTTCGGGCGCGGCT	-0.0330162	2.90636	Type I
10@77162778@+	FALSE	TRUE	FALSE	FALSE	FALSE	FALSE	ACTTCTAACACGGGAGATTTC	0.313605	3.01143	Type I
10@77167158@+	TRUE	TRUE	FALSE	FALSE	FALSE	FALSE	TTCTAGTGCCCGGGTGGCTGC	0.482858	1.62531	Type I
10@77167654@+	FALSE	TRUE	FALSE	FALSE	FALSE	FALSE	AAAGATTAGCCGAGAAGCGTC	2.32753	1.25643	Type I
10@77167983@+	FALSE	TRUE	FALSE	FALSE	FALSE	FALSE	CTCCTGGGAGCGGGTGCTTCC	0.926068	4.52613	Type I
10@7829804@-	TRUE	TRUE	FALSE	FALSE	FALSE	FALSE	GCCAGATGTGCCAGAAGCAGT	2.55804	1.19734	Type I
10@7839073@+	TRUE	TRUE	FALSE	FALSE	FALSE	FALSE	AAAATGGTAGCGGCAGCAAAA	1.44205	5.15075	Type I
10@7841855@+	TRUE	TRUE	FALSE	FALSE	FALSE	FALSE	TTGATGAAGGCTCCATCATCT	3.85296	10.4353	Type II
10@7849693@+	FALSE	TRUE	FALSE	FALSE	FALSE	FALSE	GAAACTGTTCCTCCATTATTT	3.30628	9.6398	Type II
10@7860546@+	FALSE	TRUE	FALSE	FALSE	FALSE	FALSE	AGGTGGTCGCCGGGGGTCCGG	0.45956	1.97953	Type I
10@7860727@+	TRUE	TRUE	FALSE	FALSE	FALSE	FALSE	GCAGATCTGCCAGGCGCTGGG	1.87849	4.75327	Type I
10@79553835@-	FALSE	TRUE	FALSE	FALSE	FALSE	FALSE	CAAGGTGACTCAGAGGCATTC	2.79403	4.22722	Type I
10@79555914@-	FALSE	TRUE	FALSE	FALSE	FALSE	FALSE	GGCCATTGAGCGGGGTGTCAA	1.76562	1.93484	Type I
10@79565604@-	TRUE	FALSE	FALSE	FALSE	FALSE	FALSE	ACCAAGAATTCTCCAGGAGGC	4.51428	10.19	Type II
10@79572039@-	TRUE	TRUE	FALSE	FALSE	FALSE	FALSE	GCATCTACGTCTCCAAGGTGA	4.45037	9.95184	Type II
10@79576358@-	TRUE	FALSE	FALSE	FALSE	FALSE	FALSE	CTCCACATTGCCCAGAATCGC	1.93564	1.98945	Type I
10@79581405@-	TRUE	TRUE	FALSE	FALSE	FALSE	FALSE	AGCGGCGGGACCTGGCCCAAG	1.03249	1.20022	Type I
10@79581479@-	FALSE	TRUE	FALSE	FALSE	FALSE	FALSE	CCTTTGAGACCGAGGTGGGCC	1.75127	0.537136	Type I
10@79584171@-	FALSE	TRUE	FALSE	FALSE	FALSE	FALSE	GCGCAGCTGCCAGGACTCCCT	1.66433	3.30003	Type I
10@79603294@-	FALSE	TRUE	FALSE	FALSE	FALSE	FALSE	GGGAGGAGAACCAGCGGTTGC	2.37151	0.937977	Type I
10@79614121@-	FALSE	TRUE	FALSE	FALSE	FALSE	FALSE	CAGGCCCTACCACAGGCTGAA	1.71879	4.26849	Type I
10@79686108@-	TRUE	TRUE	FALSE	FALSE	FALSE	FALSE	AGCTGCTGCTCAAGCTGCTCT	2.36475	0.721834	Type I
10@79686121@-	TRUE	TRUE	FALSE	FALSE	FALSE	FALSE	GGCGCCAAGGCGGAGCTGCTG	0.299154	2.52556	Type I
10@79686165@-	TRUE	FALSE	FALSE	FALSE	FALSE	FALSE	CGCTCAGTCCCGGCGAGCGGC	0.633157	1.9281	Type I
10@79686181@-	TRUE	FALSE	FALSE	FALSE	FALSE	FALSE	CTCGAGGCCGCGGGAGCGCTC	-0.0856151	3.81316	Type I
10@79686217@-	TRUE	TRUE	FALSE	FALSE	FALSE	FALSE	CAGGCCATGACGGAGGTGGAA	0.264079	3.38591	Type I
10@79686270@-	FALSE	TRUE	FALSE	FALSE	FALSE	FALSE	CCATGGAGCCCCAGCGCCGGG	1.74052	0.700444	Type I
10@79735632@-	TRUE	FALSE	FALSE	FALSE	FALSE	FALSE	CACCAGTTCTCATGTAACCTG	2.80179	2.96007	Type I
10@79735648@-	TRUE	FALSE	FALSE	FALSE	FALSE	FALSE	GAGACCCCACCGAGATCACCA	1.08414	1.33788	Type I
10@79761977@-	FALSE	TRUE	FALSE	FALSE	FALSE	FALSE	GCCCCCTCACCATGGCTCTGT	1.98445	1.92585	Type I
10@79762009@-	TRUE	TRUE	FALSE	FALSE	FALSE	FALSE	TGCCTGCCTCCGGGAGCTGGA	1.30858	4.21258	Type I
10@79781770@-	TRUE	TRUE	FALSE	FALSE	FALSE	FALSE	CATCGGATCTCAGGAGCCAAG	2.75423	3.81578	Type I
10@79781918@-	TRUE	TRUE	FALSE	FALSE	FALSE	FALSE	TTTTCCTAAACGATGTTATTA	3.72652	2.53868	Type I
10@8006599@+	TRUE	TRUE	FALSE	FALSE	FALSE	FALSE	CAGTGAGAATCAGCCGAAAAA	2.89761	4.44366	Type I
10@81585839@+	FALSE	TRUE	FALSE	FALSE	FALSE	FALSE	GGGTCTCTTCCCGGCCCCGCC	0.228604	2.22539	Type I
10@81585918@+	FALSE	TRUE	FALSE	FALSE	FALSE	FALSE	GGCCCGGCAGCGGGGAGAAGG	0.998498	3.46763	Type I
10@81586372@+	FALSE	TRUE	FALSE	FALSE	FALSE	FALSE	GTCACGTGGCCTCCATCCGTG	4.42522	9.45226	Type II
10@81586481@+	FALSE	TRUE	FALSE	FALSE	FALSE	FALSE	AGAGAGATATCGGGGGAAAGC	2.74594	1.54234	Type I
10@81586585@+	FALSE	TRUE	FALSE	FALSE	FALSE	FALSE	CTGGGCCGCCCCGGAGCGATC	0.273735	3.37721	Type I
10@81851326@+	TRUE	FALSE	FALSE	FALSE	FALSE	FALSE	ATGCTGCAGCCGGAAGTGATC	1.19494	3.86832	Type I
10@81918887@-	TRUE	TRUE	FALSE	FALSE	FALSE	FALSE	GGGAGATGTCCGGGGACCTGG	1.25074	1.49248	Type I
10@81928765@-	TRUE	TRUE	FALSE	FALSE	FALSE	FALSE	CCAGGATACCCGGGGTCTGGG	0.824511	3.55459	Type I
10@81928819@-	TRUE	TRUE	FALSE	FALSE	FALSE	FALSE	CCTGGTCAGCCTCCAGTGCCA	3.01893	9.69043	Type II
10@81928864@-	TRUE	TRUE	FALSE	FALSE	FALSE	FALSE	CAGCAGCCCCCAGGGGCCTAC	1.30293	2.99664	Type I
10@81965161@-	TRUE	TRUE	FALSE	FALSE	FALSE	FALSE	GGGACGCCCGCGGAGAGAGCC	-0.202018	2.97466	Type I
10@81965296@-	FALSE	TRUE	FALSE	FALSE	FALSE	FALSE	CAGCCGCGCCCGCGGAGTTTT	0.150191	1.94914	Type I
10@82007405@-	TRUE	TRUE	FALSE	FALSE	FALSE	FALSE	ACAGGAGATGCAGGGGCCTCA	1.67501	3.9536	Type I
10@82031718@-	FALSE	TRUE	FALSE	FALSE	FALSE	FALSE	GGCTCACACTCGACATGAAAA	1.0357	5.10641	Type I
10@82031737@-	FALSE	TRUE	FALSE	FALSE	FALSE	FALSE	GGCCAAGTTCCTCTAACTTGG	4.40172	9.19458	Type II
10@82031926@-	TRUE	FALSE	FALSE	FALSE	FALSE	FALSE	AGAGGCAGCCCAGGAAGTCTC	2.77297	2.89603	Type I
10@82031956@-	FALSE	TRUE	FALSE	FALSE	FALSE	FALSE	TGGCCTCTCTCTAGGGTACAT	2.3615	1.86891	Type I
10@82032022@-	FALSE	TRUE	FALSE	FALSE	FALSE	FALSE	CCCCAGCTCCCAGGACCACAG	2.22607	3.49984	Type I
10@82032512@-	TRUE	TRUE	FALSE	FALSE	FALSE	FALSE	CCTGACCACTCAGAGACATGC	2.693	3.05737	Type I
10@82033040@-	TRUE	TRUE	FALSE	FALSE	FALSE	FALSE	GGGGTTAGAGCAGGACTGATG	1.93907	4.31175	Type I
10@82033432@-	TRUE	TRUE	FALSE	FALSE	FALSE	FALSE	CACCAACCCTCAGGGCAAAGC	2.50495	2.79934	Type I
10@82049386@-	TRUE	TRUE	FALSE	FALSE	FALSE	FALSE	GGACACATCCCGTGTTCCATC	3.88457	2.39072	Type I
10@82213959@+	TRUE	FALSE	FALSE	FALSE	FALSE	FALSE	GCCCCTTCCTCGGCAGACGGC	0.524704	3.79365	Type I
10@82281195@+	TRUE	TRUE	FALSE	FALSE	FALSE	FALSE	TGGGCCTTTCCAGCTCTAGGG	2.78523	3.86233	Type I
10@82281646@+	FALSE	TRUE	FALSE	FALSE	FALSE	FALSE	CACCACTGCACTCCAGCCTGG	5.29088	10.8245	Type II
10@82282123@+	TRUE	TRUE	FALSE	FALSE	FALSE	FALSE	AAAAATTAGTCGGGCATGGTG	4.35445	3.90536	Type III
10@82363517@+	FALSE	TRUE	FALSE	FALSE	FALSE	FALSE	CCTCCCCGACCCGGGTCTGCC	1.13287	2.41328	Type I
10@82405463@+	TRUE	TRUE	FALSE	FALSE	FALSE	FALSE	TCTGGGATTGCACTTCTGAAT	3.87369	4.97692	Type I
10@83635244@+	FALSE	TRUE	FALSE	FALSE	FALSE	FALSE	CGAGCCCCCCCGGGAGTTACG	0.305577	4.30434	Type I
10@83635318@+	FALSE	TRUE	FALSE	FALSE	FALSE	FALSE	CTCTGTTCATCGGCTTCATCG	1.39426	3.38999	Type I
10@83635411@+	TRUE	FALSE	FALSE	FALSE	FALSE	FALSE	TAGTGGACTCCAAGGGGATGG	2.83633	1.52459	Type I
10@83635441@+	TRUE	FALSE	FALSE	FALSE	FALSE	FALSE	CCTTCTTCCTCTCCAAGCCCA	3.61343	10.099	Type II
10@83635583@+	FALSE	TRUE	FALSE	FALSE	FALSE	FALSE	CACCATCACGCGGGCGCCCAC	-0.276864	3.03987	Type I
10@855690@-	FALSE	TRUE	FALSE	FALSE	FALSE	FALSE	ACAATCGAGGCGAGGGCGCTG	0.824761	1.55902	Type I
10@855695@-	TRUE	TRUE	FALSE	FALSE	FALSE	FALSE	TGCAGACAATCGAGGCGAGGG	2.06118	0.983995	Type I
10@856663@-	FALSE	TRUE	FALSE	FALSE	FALSE	FALSE	GAGGCAACCTCGAGGCCTGGG	1.34756	1.39629	Type I
10@857850@-	TRUE	TRUE	FALSE	FALSE	FALSE	FALSE	GCTCTTTTACCTCCAAGACGA	4.44722	9.50751	Type II
10@863756@-	TRUE	TRUE	FALSE	FALSE	FALSE	FALSE	TCCAGCTTCCCTCCATTACCT	4.60117	10.5327	Type II
10@88213027@-	TRUE	TRUE	FALSE	FALSE	FALSE	FALSE	CTGTGTGCTTCAGGTTCCAAA	3.21291	4.07989	Type I
10@88259656@-	FALSE	TRUE	FALSE	FALSE	FALSE	FALSE	GTTCTAATTACAAAATTAAGT	3.36898	4.10016	Type I
10@88281210@-	TRUE	TRUE	FALSE	FALSE	FALSE	FALSE	CCTGCTCTCCCGCGCGAGGGT	0.33259	4.01213	Type I
10@88281445@-	TRUE	FALSE	FALSE	FALSE	FALSE	FALSE	GACCATTCACCGGCGGAAGCG	-0.519358	3.07176	Type I
10@88515890@-	FALSE	TRUE	FALSE	FALSE	FALSE	FALSE	GGCTCTTTCGCGTGGACCCCT	0.986272	1.03538	Type I
10@88515926@-	FALSE	TRUE	FALSE	FALSE	FALSE	FALSE	CTCCGGCCTTCGGGGCCGGAT	0.874303	2.46018	Type I
10@88515936@-	FALSE	TRUE	FALSE	FALSE	FALSE	FALSE	TGGACGCCCGCTCCGGCCTTC	3.28763	10.1105	Type II
10@88515954@-	FALSE	TRUE	FALSE	FALSE	FALSE	FALSE	CTGCGGCCATCGGCGCCCTGG	0.830151	2.3386	Type I
10@88854131@-	TRUE	TRUE	FALSE	FALSE	FALSE	FALSE	GGGAGGTCATCGAAGGCTACC	1.37237	0.795332	Type I
10@88854427@-	TRUE	TRUE	FALSE	FALSE	FALSE	FALSE	GGGCTGGGCCCGGGGACAGCC	-0.0252988	2.26811	Type I
10@88912460@+	TRUE	FALSE	FALSE	FALSE	FALSE	FALSE	ATGGTGCTATCTCCATGCCAT	2.8903	10.1306	Type II
10@88935799@+	FALSE	TRUE	FALSE	FALSE	FALSE	FALSE	AAAAGTGCACCCTCCTTTGTG	2.94369	1.53765	Type I
10@89102674@+	FALSE	TRUE	FALSE	FALSE	FALSE	FALSE	GGGACGGGCCCGCGGCATTGT	0.504039	1.25255	Type I
10@89102860@+	FALSE	TRUE	FALSE	FALSE	FALSE	FALSE	AGCCTTAAATCGAGCCGACTA	2.22309	1.59272	Type I
10@89116450@+	FALSE	TRUE	FALSE	FALSE	FALSE	FALSE	AGTTCTGTCTCAGAGGACAAA	3.6778	3.65291	Type I
10@89116606@+	FALSE	TRUE	FALSE	FALSE	FALSE	FALSE	GGATATTGGACAGGAGTTAGG	3.43369	3.66061	Type I
10@89118101@+	FALSE	TRUE	FALSE	FALSE	FALSE	FALSE	AGGTCACTCTCTGGGTCTTAC	2.431	2.27846	Type I
10@89311841@+	FALSE	TRUE	FALSE	FALSE	FALSE	FALSE	ATTTGAAGGTCTCAGCCAATT	4.73508	9.36403	Type II
10@89512097@-	TRUE	TRUE	FALSE	FALSE	FALSE	FALSE	TTTAAGCATTCTCCATGCTTA	4.31181	10.7821	Type II
10@89577744@-	TRUE	FALSE	FALSE	FALSE	FALSE	FALSE	GGATTAACCTCCAAGGGCGTC	0.584357	1.32057	Type I
10@89623522@+	TRUE	TRUE	FALSE	FALSE	FALSE	FALSE	TGAGCAGCCGCGGGGGCAGCG	-0.0034359	3.79912	Type I
10@89623808@+	TRUE	TRUE	FALSE	FALSE	FALSE	FALSE	CTGGGAACGCCGGAGAGTTGG	1.92662	1.96632	Type I
10@89623961@+	FALSE	TRUE	FALSE	FALSE	FALSE	FALSE	GGCAGCCGTTCGGAGGATTAT	0.528879	2.67148	Type I
10@89624089@+	TRUE	TRUE	FALSE	FALSE	FALSE	FALSE	GGCTGCGGTCCAGAGCCAAGC	2.18465	2.19597	Type I
10@89726288@+	FALSE	TRUE	FALSE	FALSE	FALSE	FALSE	TCTTTTTTCTCATTAAATATA	4.74175	10.0694	Type II
10@89727129@+	FALSE	TRUE	FALSE	FALSE	FALSE	FALSE	ACACGTTTTCCATACCTTGTC	3.6745	4.23193	Type I
10@909690@-	TRUE	TRUE	FALSE	FALSE	FALSE	FALSE	CTGAAAATAGCGAGACAGGTA	0.295121	3.29342	Type I
10@90974762@-	FALSE	TRUE	FALSE	FALSE	FALSE	FALSE	CAGTCTGGAGCGGGGGTCACG	0.570644	3.59629	Type I
10@91404413@-	FALSE	TRUE	FALSE	FALSE	FALSE	FALSE	CATGACTCCCCGGCCAAGAAA	1.72809	2.35551	Type I
10@91404484@-	FALSE	TRUE	FALSE	FALSE	FALSE	FALSE	GCGGCAGCGACGCGGCGCCCC	0.468334	2.95458	Type I
10@91404605@-	TRUE	TRUE	FALSE	FALSE	FALSE	FALSE	GTCCCGCACTCTCCAGGGGCC	3.42493	9.4261	Type II
10@92509244@-	FALSE	TRUE	FALSE	FALSE	FALSE	FALSE	ATCACCTTACCTCCACTCTTT	4.0835	10.4121	Type II
10@92617084@-	FALSE	TRUE	FALSE	FALSE	FALSE	FALSE	TCCGCCAGCCCTCCAACTACC	4.23989	10.4933	Type II
10@92617239@-	FALSE	TRUE	FALSE	FALSE	FALSE	FALSE	GGACGCGCCCCCGGACAATGC	0.228417	2.8648	Type I
10@92617246@-	TRUE	FALSE	FALSE	FALSE	FALSE	FALSE	CCACCTGGGACGCGCCCCCGG	-0.112223	1.86098	Type I
10@92617267@-	FALSE	TRUE	FALSE	FALSE	FALSE	FALSE	AGGTGACAGCCAGCCCGGCGC	1.50194	2.69968	Type I
10@92617279@-	TRUE	FALSE	FALSE	FALSE	FALSE	FALSE	ACCTGCTGAGCGAGGTGACAG	2.13376	0.922814	Type I
10@92617395@-	TRUE	TRUE	FALSE	FALSE	FALSE	FALSE	CCGCCCGGACCTCTACGGGCA	3.2938	9.37383	Type II
10@92617411@-	TRUE	TRUE	FALSE	FALSE	FALSE	FALSE	ACGTTAACAGCAGCGGCCGCC	1.37058	3.87448	Type I
10@92635361@+	TRUE	TRUE	FALSE	FALSE	FALSE	FALSE	ACAACTTTGCCAATTGTACAG	4.66761	4.11044	Type III
10@93149@-	TRUE	TRUE	TRUE	FALSE	FALSE	FALSE	CAAGGCCTTCCTCCACTGGTA	2.4282	10.0678	Type II
10@93165@-	TRUE	TRUE	TRUE	FALSE	FALSE	FALSE	CAGCAATGTTCAGGCGCAAGG	3.65784	4.18679	Type I
10@93389594@-	TRUE	TRUE	FALSE	FALSE	FALSE	FALSE	GCCTTTGCTACTCCATCAGTA	4.22537	9.79771	Type II
10@93461@-	TRUE	TRUE	TRUE	FALSE	FALSE	FALSE	TGAGCTTACCCAGCAGATGTT	2.68231	5.15086	Type I
10@93558227@+	FALSE	TRUE	FALSE	FALSE	FALSE	FALSE	GGCGGATTCGCGCTGCCTCCG	0.223908	1.53864	Type I
10@93558362@+	TRUE	TRUE	FALSE	FALSE	FALSE	FALSE	GCGTCTTCTCCGGGGGGCCTC	1.05657	2.50856	Type I
10@93572922@+	TRUE	TRUE	FALSE	FALSE	FALSE	FALSE	TTATACTCCTCTCCATGAAGC	4.67544	10.4573	Type II
10@93623930@+	TRUE	TRUE	FALSE	FALSE	FALSE	FALSE	TGCAGTGAAACAGGTGCTTCT	2.71572	4.73974	Type I
10@93668730@+	FALSE	TRUE	FALSE	FALSE	FALSE	FALSE	GAGTCATGCTCCGCGGTTTCC	-0.523872	2.77688	Type I
10@93807937@-	TRUE	TRUE	FALSE	FALSE	FALSE	FALSE	CTGTAAGGCTCAGTTGGTGGC	2.22029	4.73073	Type I
10@93904@-	FALSE	FALSE	TRUE	FALSE	FALSE	FALSE	GGTGGGGGGACTGGGTCTGGG	1.54871	3.66838	Type I
10@93999797@-	FALSE	TRUE	FALSE	FALSE	FALSE	FALSE	GCGTCGCTGTCGCCGTCCTTC	-0.639971	2.45434	Type I
10@94051035@+	FALSE	TRUE	FALSE	FALSE	FALSE	FALSE	CTCCCCGCCTCAGGCTCCTCC	1.55396	2.83295	Type I
10@94238524@-	FALSE	TRUE	FALSE	FALSE	FALSE	FALSE	TGCTGATCCTCTCCATTGCAA	4.02516	10.9008	Type II
10@94413898@+	FALSE	TRUE	FALSE	FALSE	FALSE	FALSE	CACCACTACACTCCAGCCTGG	5.25382	10.7914	Type II
10@94449019@+	TRUE	TRUE	FALSE	FALSE	FALSE	FALSE	AGTCCGAGGCCTCCAAATGAA	4.74435	9.48189	Type II
10@94449420@+	TRUE	FALSE	FALSE	FALSE	FALSE	FALSE	GGGCTTCCCTCGAGGGCGTCC	0.13103	1.80398	Type I
10@94654572@+	FALSE	TRUE	FALSE	FALSE	FALSE	FALSE	TGATACCAACCGAAGGTTTCA	3.27478	1.93583	Type I
10@94773974@+	TRUE	TRUE	FALSE	FALSE	FALSE	FALSE	TGAGCCTGTGCCAGGATTCCA	2.29598	1.08942	Type I
10@94773982@+	TRUE	TRUE	FALSE	FALSE	FALSE	FALSE	TGCCAGGATTCCAGGGGGATA	2.50239	1.84685	Type I
10@94773983@+	TRUE	TRUE	FALSE	FALSE	FALSE	FALSE	GCCAGGATTCCAGGGGGATAC	2.97374	3.2762	Type I
10@95079692@-	TRUE	TRUE	FALSE	FALSE	FALSE	FALSE	GGAATTTTAACTGGCGATTTG	3.24925	4.04689	Type I
10@95084247@-	TRUE	FALSE	FALSE	FALSE	FALSE	FALSE	TCACTTCTGCCTCCAGCATTA	3.74056	9.4079	Type II
10@95084299@-	FALSE	TRUE	FALSE	FALSE	FALSE	FALSE	CAAGAAATGACAGAGTGAGGA	3.22406	3.90017	Type I
10@95085651@-	FALSE	TRUE	FALSE	FALSE	FALSE	FALSE	CCTCAGGACTCAGGGGCTGGT	2.03964	3.34475	Type I
10@95089515@-	FALSE	TRUE	FALSE	FALSE	FALSE	FALSE	CACCTTTACCCGGGATGAAAA	3.39318	2.17522	Type I
10@95093541@-	TRUE	TRUE	FALSE	FALSE	FALSE	FALSE	AGGCTTAGAGCTCCAGCCCCA	3.08148	10.1834	Type II
10@95123760@-	FALSE	TRUE	FALSE	FALSE	FALSE	FALSE	GCCGCTACCCCGGGGGCGACT	-0.0532825	1.67189	Type I
10@95441281@-	TRUE	TRUE	FALSE	FALSE	FALSE	FALSE	CATAAAAAATCCAGATTATCT	3.12062	1.99044	Type I
10@95653849@+	TRUE	TRUE	FALSE	FALSE	FALSE	FALSE	CTGCCGCTAACGGACGATGCA	0.928244	4.38968	Type I
10@95666967@+	FALSE	TRUE	FALSE	FALSE	FALSE	FALSE	CGCCACTGCACTCCAGCCTGG	5.28199	10.8364	Type II
10@95668151@+	TRUE	TRUE	FALSE	FALSE	FALSE	FALSE	GTCTGCCTGACTCCAAAGACC	4.49149	10.4964	Type II
10@95737@-	TRUE	FALSE	FALSE	FALSE	FALSE	FALSE	CTAAAGAAGACTCCAGCTAAA	4.47462	9.31564	Type II
10@96005869@+	FALSE	FALSE	TRUE	FALSE	FALSE	FALSE	GTTCCTGCTGCAGGGGGCCAC	1.47786	4.44849	Type I
10@96022260@+	TRUE	TRUE	FALSE	FALSE	FALSE	FALSE	GATCTGTTGACCAGAAATGTC	2.76609	1.42146	Type I
10@96053342@+	TRUE	TRUE	FALSE	FALSE	FALSE	FALSE	TGGCAACAATCCGGGCAGAAT	3.45557	2.80671	Type I
10@96097556@-	TRUE	TRUE	FALSE	FALSE	FALSE	FALSE	CTCTGGAGCACTCAAACCAGA	4.54363	10.8148	Type II
10@96122662@-	TRUE	FALSE	FALSE	FALSE	FALSE	FALSE	GTGTCATTCCCCGGGATTTCT	1.52215	2.44905	Type I
10@96162529@+	TRUE	FALSE	FALSE	FALSE	FALSE	FALSE	AGGAGGCTGACGAGGAGGAGG	1.84455	0.541395	Type I
10@96162601@+	TRUE	TRUE	FALSE	FALSE	FALSE	FALSE	TCGCGGCGGCCGGGGAGCAGC	1.26488	1.20684	Type I
10@96163026@+	TRUE	FALSE	TRUE	FALSE	FALSE	FALSE	GGCAGCGACTCGGGGGACAGC	0.325458	1.95134	Type I
10@96163066@+	FALSE	TRUE	FALSE	FALSE	FALSE	FALSE	GTAGCGAGGACTCAGAGCAGC	3.25938	8.62028	Type II
10@96163202@+	TRUE	TRUE	FALSE	FALSE	FALSE	FALSE	CAACACGTTCCAGGTGAGCCG	2.73793	3.983	Type I
10@96281823@+	FALSE	TRUE	FALSE	FALSE	FALSE	FALSE	GGCCTTTTTTCGTGTGGATCA	3.43491	3.80035	Type I
10@96341255@+	TRUE	TRUE	TRUE	FALSE	FALSE	FALSE	TTTTTGTTGCCAGATGTATTT	4.68002	4.08251	Type III
10@96443491@+	TRUE	FALSE	FALSE	FALSE	FALSE	FALSE	CAGTCAGAGTCAGAATCACAG	1.64058	3.67033	Type I
10@96447679@+	TRUE	TRUE	FALSE	FALSE	FALSE	FALSE	AAAAAGTTAACAAAGGACTTG	3.9567	3.46335	Type I
10@96454821@+	TRUE	TRUE	FALSE	FALSE	FALSE	FALSE	ATTCTGAGCTCTCCATGGATC	4.40132	9.82667	Type II
10@96484111@+	FALSE	TRUE	FALSE	FALSE	FALSE	FALSE	AGCTAAAGTCCAGGAAGAGAT	3.14195	3.09322	Type I
10@96990535@-	FALSE	TRUE	FALSE	FALSE	FALSE	FALSE	GCGGCGCCACCAGCAGTTGTT	1.58573	4.62788	Type I
10@96997789@-	TRUE	TRUE	FALSE	FALSE	FALSE	FALSE	CAACCTGAAACAGAAGGGCCA	1.99712	4.43017	Type I
10@96998427@-	TRUE	TRUE	FALSE	FALSE	FALSE	FALSE	CCCAACAAGCCCTCAGGATTC	4.37897	10.7408	Type II
10@97023686@-	TRUE	TRUE	FALSE	FALSE	FALSE	FALSE	CTGAAAATATCTCCAACTTCA	3.37735	10.7094	Type II
10@97028587@-	TRUE	TRUE	FALSE	FALSE	FALSE	FALSE	CCTCTGGTGACGGAGGAAGGG	0.203802	3.96563	Type I
10@97074121@-	TRUE	TRUE	FALSE	FALSE	FALSE	FALSE	GATGGCCAAGCAGATAGGTTA	2.34505	4.288	Type I
10@97074546@-	FALSE	TRUE	FALSE	FALSE	FALSE	FALSE	TTCCCCTCCCCTCCACTTCTT	3.67302	9.71347	Type II
10@97099027@-	TRUE	TRUE	FALSE	FALSE	FALSE	FALSE	AGGGAGGATCCCGGGGACATC	2.22749	2.21328	Type I
10@97115693@-	TRUE	FALSE	FALSE	FALSE	FALSE	FALSE	GAAAAAGCCCCTCCACCACCA	3.01721	10.6088	Type II
10@97115934@-	TRUE	TRUE	FALSE	FALSE	FALSE	FALSE	GTTCAAATATCTCCACTGACA	4.66642	9.64816	Type II
10@97116405@-	TRUE	FALSE	FALSE	FALSE	FALSE	FALSE	GGGACATGCACCAGATCAACC	2.12042	1.06116	Type I
10@97117436@-	TRUE	TRUE	FALSE	FALSE	FALSE	FALSE	CATCCCTCTTCAGGGCCTGAG	1.55909	3.35143	Type I
10@97170439@-	TRUE	TRUE	FALSE	FALSE	FALSE	FALSE	CCGCCTATCCCTCCACAACGA	3.17234	9.50712	Type II
10@97174608@-	TRUE	FALSE	FALSE	FALSE	FALSE	FALSE	ATGCCACTTCCTCCAGTGCAG	3.59657	9.28729	Type II
10@97175480@-	TRUE	TRUE	FALSE	FALSE	FALSE	FALSE	TGCGGGCACCCGAGCACCGGC	-0.0153531	1.60354	Type I
10@97197270@-	TRUE	TRUE	FALSE	FALSE	FALSE	FALSE	GGCTTGGCACCTGGCAGCAAT	0.808433	4.62471	Type I
10@97366387@-	TRUE	TRUE	FALSE	FALSE	FALSE	FALSE	CTGGATGCTTCTGGGCTCCGT	1.26239	3.13756	Type I
10@97423984@-	TRUE	TRUE	FALSE	FALSE	FALSE	FALSE	AAGCCACAGCCTCCAAGGGGC	3.577	9.08867	Type II
10@97440266@-	FALSE	TRUE	FALSE	FALSE	FALSE	FALSE	GCTCATGTATCAGGAGTTCGA	2.39837	4.64798	Type I
10@97442438@-	TRUE	FALSE	FALSE	FALSE	FALSE	FALSE	GAGGGTGGACCAGGATCCTCA	1.56067	3.90826	Type I
10@97453518@-	FALSE	TRUE	FALSE	FALSE	FALSE	FALSE	TGGCGGAACCCTCCAGTCCCC	2.95548	10.182	Type II
10@97607265@+	FALSE	TRUE	FALSE	FALSE	FALSE	FALSE	AGGTAGTGAACGTAAGTGACC	3.91567	3.02521	Type I
10@97626147@+	TRUE	FALSE	FALSE	FALSE	FALSE	FALSE	ATAGCAAAAGCAGCTGAAATA	2.17504	5.07234	Type I
10@97626201@+	TRUE	FALSE	FALSE	FALSE	FALSE	FALSE	GAGCATTTTCCTCCATCGCAG	3.26431	9.64492	Type II
10@97664677@-	FALSE	TRUE	FALSE	FALSE	FALSE	FALSE	TTGGCTTTTTCAGAGGAAACA	3.28104	3.94229	Type I
10@97816902@+	TRUE	TRUE	FALSE	FALSE	FALSE	FALSE	GTGGCTTCTTCGAGGATTATA	1.34921	0.988338	Type I
10@97817630@+	FALSE	FALSE	TRUE	FALSE	FALSE	FALSE	ACAGAGAGGGCAAGCAGGACC	1.75972	0.688686	Type I
10@97817634@+	FALSE	FALSE	TRUE	FALSE	FALSE	FALSE	AGAGGGCAAGCAGGACCTCAG	1.61671	4.14461	Type I
10@97983657@-	FALSE	TRUE	FALSE	FALSE	FALSE	FALSE	CAAGGCTCACCTCCACCCTGC	3.85908	10.9747	Type II
10@98105659@-	FALSE	TRUE	FALSE	FALSE	FALSE	FALSE	GGCACTGGAACAGGGTTGAAA	3.23641	3.11936	Type I
10@98307723@-	TRUE	TRUE	FALSE	FALSE	FALSE	FALSE	CTCAGTACAGCCATATTTGTC	2.6004	1.15705	Type I
10@98593228@+	TRUE	TRUE	FALSE	FALSE	FALSE	FALSE	TTTAACCCCCCTCCAAAAAGT	4.34778	10.3393	Type II
10@98711923@+	TRUE	TRUE	FALSE	FALSE	FALSE	FALSE	CTGAGCCACTCTCCAGGCTGC	4.01344	10.814	Type II
10@98717606@+	FALSE	TRUE	FALSE	FALSE	FALSE	FALSE	GCAGTTTAATCAGTGGATAAC	2.20318	4.57827	Type I
10@98744437@+	FALSE	TRUE	FALSE	FALSE	FALSE	FALSE	GGCAGCAGCCCTCCAGATAGT	4.44397	10.7839	Type II
10@98984516@-	TRUE	TRUE	FALSE	FALSE	FALSE	FALSE	GGGGAATGCTCAGGTTTGTGC	2.38983	2.20842	Type I
10@99079135@+	TRUE	TRUE	FALSE	FALSE	FALSE	FALSE	GCCCGCTCCGCCGCGGCCCAC	-0.383244	3.19644	Type I
10@99079359@+	TRUE	TRUE	FALSE	FALSE	FALSE	FALSE	ATCGGCGAGACGCTGCAGCTG	0.297584	2.68062	Type I
10@99079597@+	TRUE	TRUE	FALSE	FALSE	FALSE	FALSE	CGCCCTACTGCGTGGCCGAGC	0.977603	1.31696	Type I
10@99079729@+	TRUE	TRUE	FALSE	FALSE	FALSE	FALSE	GAGGATGGCTCCGGGGCGCCG	0.794407	3.44386	Type I
10@99079730@+	TRUE	TRUE	FALSE	FALSE	FALSE	FALSE	AGGATGGCTCCGGGGCGCCGC	0.542888	1.92827	Type I
10@99080370@+	TRUE	TRUE	FALSE	FALSE	FALSE	FALSE	TCTCAGTGCCCTCCAGCCCCG	3.10738	9.99843	Type II
10@99080409@+	TRUE	TRUE	FALSE	FALSE	FALSE	FALSE	CCACGCTTCTCCGGATCGCGG	0.368762	1.72897	Type I
10@99080424@+	TRUE	TRUE	FALSE	FALSE	FALSE	FALSE	TCGCGGTGCGCCGGAACCACG	1.35098	2.48921	Type I
10@99092371@-	TRUE	TRUE	FALSE	FALSE	FALSE	FALSE	CTTGTTCATCCTCCAGATGTA	3.55172	9.5237	Type II
10@99093883@-	TRUE	TRUE	FALSE	FALSE	FALSE	FALSE	GAGGATGGCTCAGGGACGCGG	1.43912	3.40431	Type I
10@99093894@-	TRUE	TRUE	FALSE	FALSE	FALSE	FALSE	GCCGTGCCGGCGAGGATGGCT	1.4726	0.871474	Type I
10@99093929@-	TRUE	TRUE	FALSE	FALSE	FALSE	FALSE	GCGGAGGTCGCCGCAGGCCCC	-0.249734	3.75209	Type I
10@99094350@-	TRUE	TRUE	FALSE	FALSE	FALSE	FALSE	CGCACAGCTCCGGGTGCCAGG	-0.41245	3.47673	Type I
10@99126305@-	FALSE	TRUE	FALSE	FALSE	FALSE	FALSE	AGGCAAGGAGCAGCGGAAGCT	1.50151	4.55316	Type I
10@99130218@-	FALSE	TRUE	FALSE	FALSE	FALSE	FALSE	TGGCTCGAACCAGGAAGGTGA	1.90402	4.53858	Type I
10@99130527@-	TRUE	TRUE	FALSE	FALSE	FALSE	FALSE	TCCTACACATCGTGAGGAAGC	1.93984	0.923024	Type I
10@99130775@-	FALSE	TRUE	FALSE	FALSE	FALSE	FALSE	TGCCAGTCCTCAGGGCCCCGG	2.36434	2.77057	Type I
10@99139524@-	FALSE	TRUE	FALSE	FALSE	FALSE	FALSE	GCTGCAGTGCCTCCAGTCCCT	3.08664	10.0243	Type II
10@99150562@-	FALSE	TRUE	FALSE	FALSE	FALSE	FALSE	TCTCTGATACCTCCAAAGCCT	3.56068	9.61559	Type II
10@99156016@-	TRUE	TRUE	FALSE	FALSE	FALSE	FALSE	GATTCGCTCCCAGGGAGGGAA	2.04104	3.52491	Type I
10@99160167@-	FALSE	TRUE	FALSE	FALSE	FALSE	FALSE	TGGTTCTCACCGAGAAGTCCT	1.28825	0.75398	Type I
10@99160183@-	TRUE	TRUE	FALSE	FALSE	FALSE	FALSE	GAAGAAGAGGCGGAGCTGGTT	1.05611	3.4551	Type I
10@99190883@+	FALSE	TRUE	FALSE	FALSE	FALSE	FALSE	CATTGTCAAGCATCTGGAGGG	1.36946	5.12536	Type I
10@99206012@+	TRUE	TRUE	FALSE	FALSE	FALSE	FALSE	TTGGATTGAGCCGGGCCCGGC	1.64296	2.23104	Type I
10@99210156@+	TRUE	FALSE	FALSE	FALSE	FALSE	FALSE	GAGTACAATACTCCAGTTACC	3.43831	10.7386	Type II
10@99219429@-	FALSE	TRUE	FALSE	FALSE	FALSE	FALSE	GTACTCTTGCCAGAGCTGCCC	2.06271	3.22372	Type I
10@99219878@-	FALSE	TRUE	FALSE	FALSE	FALSE	FALSE	TGCCGAAGTGCGGATCATGTT	1.33092	3.55908	Type I
10@99221866@-	TRUE	TRUE	FALSE	FALSE	FALSE	FALSE	GTTAGCTGCCCAGAGTGTGAC	3.31436	2.87641	Type I
10@99226269@-	TRUE	TRUE	FALSE	FALSE	FALSE	FALSE	AGGAGGATTCCCAGAGTTGGT	2.99569	1.94738	Type I
10@99258032@-	TRUE	TRUE	TRUE	TRUE	TRUE	TRUE	CAGGTGGCTGCAGGTACGGCA	1.29251	3.5955	Type I
10@99258081@-	FALSE	TRUE	FALSE	FALSE	FALSE	FALSE	GGGCCTCGTGCACGACTTCGT	0.832844	2.58917	Type I
10@99330454@+	TRUE	FALSE	FALSE	FALSE	FALSE	FALSE	TCCCGGTACCCAGGGAGCAGG	2.21656	2.39361	Type I
10@99330508@+	TRUE	TRUE	FALSE	FALSE	FALSE	FALSE	AAAAGGCGAACAGGGCCCTCA	2.79903	2.31123	Type I
10@99342106@+	TRUE	FALSE	FALSE	FALSE	FALSE	FALSE	GCAGTCCGGACAGGGCAGGTG	1.68352	3.53384	Type I
10@99379381@-	TRUE	TRUE	FALSE	FALSE	FALSE	FALSE	CCTTCACCTACTCCAGTGGGG	4.16838	9.11935	Type II
10@99426292@+	FALSE	TRUE	FALSE	FALSE	FALSE	FALSE	CTAACTTCGTCAAGGACTTGG	2.19428	1.53789	Type I
10@99426869@+	FALSE	TRUE	FALSE	FALSE	FALSE	FALSE	TGCTGTCATGCGGGGCCAGGT	1.40109	2.56569	Type I
10@99433730@+	TRUE	FALSE	FALSE	FALSE	FALSE	FALSE	TGCACGTAGTCCAGATGCCTG	1.9757	0.891031	Type I
10@99434079@+	TRUE	FALSE	FALSE	FALSE	FALSE	FALSE	GCCAAGCCTCCTCCATCTCCC	3.07176	9.88097	Type II
10@99437235@-	TRUE	FALSE	FALSE	FALSE	FALSE	FALSE	CCCACACCATCAGGATAGCAC	2.87028	3.94248	Type I
10@99439489@-	TRUE	FALSE	FALSE	FALSE	FALSE	FALSE	CACAGATCATCTGGGAATGTG	3.03629	2.8096	Type I
10@99439646@-	TRUE	TRUE	FALSE	FALSE	FALSE	FALSE	ACCCCAGCCTCGGTGGTCAGT	1.23438	1.91447	Type I
10@99473795@+	TRUE	TRUE	FALSE	FALSE	FALSE	FALSE	CCAGCAAGTACCAGGGCCCCG	1.75725	1.28974	Type I
10@99473796@+	FALSE	TRUE	FALSE	FALSE	FALSE	FALSE	CAGCAAGTACCAGGGCCCCGT	2.12116	3.32849	Type I
10@99474017@+	TRUE	FALSE	FALSE	FALSE	FALSE	FALSE	ACTGCAACCTCAAGGATTACC	2.53457	1.96609	Type I
10@99474167@+	FALSE	FALSE	TRUE	FALSE	FALSE	FALSE	GCCGCCCGCGCCCGCCGCGGC	0.255874	1.54511	Type I
10@99474168@+	FALSE	FALSE	TRUE	FALSE	FALSE	FALSE	CCGCCCGCGCCCGCCGCGGCC	-0.481588	3.30258	Type I
10@99474169@+	FALSE	FALSE	TRUE	FALSE	FALSE	FALSE	CGCCCGCGCCCGCCGCGGCCC	-0.417697	2.04475	Type I
10@99474184@+	FALSE	TRUE	FALSE	FALSE	FALSE	FALSE	CGGCCCCGATCGGGGCGGGGG	0.496188	2.40468	Type I
10@99474457@+	TRUE	TRUE	FALSE	FALSE	FALSE	FALSE	ACGAGCCGCCCCGAGGCGAAA	2.94888	2.26964	Type I
10@99474643@+	FALSE	TRUE	FALSE	FALSE	FALSE	FALSE	TGCTGTAAAACGCAGGCGCTG	1.08336	2.14816	Type I
10@99474659@+	TRUE	TRUE	FALSE	FALSE	FALSE	FALSE	CGCTGGGCCGCGGGCGGAGCT	0.0945114	3.73043	Type I
10@99476982@+	TRUE	TRUE	FALSE	FALSE	FALSE	FALSE	TGGAGATTCCCAGAGCTGGTC	3.42069	2.87841	Type I
10@99477007@+	TRUE	FALSE	FALSE	FALSE	FALSE	FALSE	CGACCGCTCTCAGGGCCCGCT	1.05855	2.53847	Type I
10@99477416@+	FALSE	TRUE	FALSE	FALSE	FALSE	FALSE	TGACCTTACTCAGGAGCAGAT	2.50249	4.38783	Type I
10@99496976@+	FALSE	TRUE	FALSE	FALSE	FALSE	FALSE	GCAGGAGGAGCGGCGTTCAGC	0.495623	4.0567	Type I
10@99498291@+	FALSE	TRUE	FALSE	FALSE	FALSE	FALSE	GCGTGATGCCCGAGGCTCCCC	0.352727	1.44629	Type I
10@99510223@+	TRUE	TRUE	FALSE	FALSE	FALSE	FALSE	CTCACACCCACGGAGGTAAGT	0.885332	3.55333	Type I
10@99517464@+	TRUE	TRUE	FALSE	FALSE	FALSE	FALSE	TGCCCAAGTCCTCCATGGGGG	4.7314	9.55894	Type II
10@99519327@+	FALSE	TRUE	FALSE	FALSE	FALSE	FALSE	TGGGACTGAGCGAGTGGACTT	1.89723	0.978656	Type I
10@99519473@+	TRUE	FALSE	FALSE	FALSE	FALSE	FALSE	TTTTCTCCTGCAGGGTACTGG	2.40306	2.44589	Type I
10@99519485@+	TRUE	FALSE	FALSE	FALSE	FALSE	FALSE	GGGTACTGGGCCAGGCCCTCA	1.2492	1.2461	Type I
10@99519660@+	TRUE	FALSE	FALSE	FALSE	FALSE	FALSE	CCCAGATTCCCTGAGAGGAGA	3.04374	2.04232	Type I
10@99519888@+	TRUE	TRUE	FALSE	FALSE	FALSE	FALSE	TAGGGCAGTCCTCCACTGGCC	3.21387	10.6683	Type II
10@99520032@+	FALSE	TRUE	FALSE	FALSE	FALSE	FALSE	GTCCTGGATTCCAGGGCTATT	2.36592	1.87338	Type I
10@99677334@-	FALSE	TRUE	FALSE	FALSE	FALSE	FALSE	GAAATGGACCCTGAGGCCAGT	0.375189	3.12298	Type I
10@99771089@-	TRUE	TRUE	FALSE	FALSE	FALSE	FALSE	TTCAGATGTCCAGGATGTTAC	3.1664	3.08537	Type I
10@99994257@+	TRUE	TRUE	FALSE	FALSE	FALSE	FALSE	TAGGAGTATTCTCCAGTCCAA	2.99054	10.685	Type II
11@101455851@+	FALSE	TRUE	FALSE	FALSE	FALSE	FALSE	TCGTATTTGACACAGGTGTGT	3.62218	2.94029	Type I
11@101464887@+	TRUE	TRUE	FALSE	FALSE	FALSE	FALSE	ATGACTCTTCCTCCACTGGAC	3.91516	9.52327	Type II
11@101465202@+	FALSE	TRUE	FALSE	FALSE	FALSE	FALSE	GGCAGGAGCACTCCACAAACT	4.13842	10.9276	Type II
11@101981493@+	FALSE	TRUE	FALSE	FALSE	FALSE	FALSE	GTCGCCGCTTCTCCACCTCGG	2.98411	10.1615	Type II
11@101981563@+	TRUE	TRUE	FALSE	FALSE	FALSE	TRUE	GGGTGCGCGTCGGGGGAGGCA	0.713149	1.84726	Type I
11@102033239@+	FALSE	TRUE	FALSE	FALSE	FALSE	FALSE	CATGCTGTCCCAGATGAACGT	2.97279	4.53829	Type I
11@102217984@+	TRUE	TRUE	FALSE	FALSE	FALSE	FALSE	CGGCGGGCTTCGGGAGCGCCC	0.203861	3.35285	Type I
11@102323731@-	TRUE	TRUE	FALSE	FALSE	FALSE	FALSE	GCTCAGCATTCAGGGAGGCAG	2.24909	3.1798	Type I
11@102962653@-	TRUE	TRUE	FALSE	FALSE	FALSE	FALSE	TTCCAGCGGACAGGGACCCCC	2.08502	3.03972	Type I
11@103270443@+	TRUE	TRUE	FALSE	FALSE	FALSE	FALSE	CGACAAGGATCTCCAATACTG	4.33008	9.52326	Type II
11@103325938@+	FALSE	FALSE	TRUE	FALSE	FALSE	FALSE	AGCTGAAAAACAGGCTCTTCT	2.9584	4.46875	Type I
11@103327042@+	TRUE	FALSE	FALSE	FALSE	FALSE	FALSE	AATTTGTAGCCTCATGGAAAG	4.83175	4.28143	Type III
11@10477941@+	TRUE	TRUE	FALSE	FALSE	FALSE	FALSE	GTCATGGAGCCAGGCTCAGGT	1.44262	4.55498	Type I
11@10517157@+	FALSE	TRUE	FALSE	FALSE	FALSE	FALSE	TACCAGTACTCAGAGCCACGG	2.50056	3.03367	Type I
11@10527786@+	FALSE	TRUE	FALSE	FALSE	FALSE	FALSE	CCATACTTTTCTCCATTGGCC	3.98868	10.2044	Type II
11@10594828@-	FALSE	TRUE	FALSE	FALSE	FALSE	FALSE	CCTTCACTTTCTGGCTGCCAC	1.46649	2.50863	Type I
11@10595487@-	TRUE	TRUE	FALSE	FALSE	FALSE	FALSE	GGATGATTTGCCCGGCCTCTT	1.30184	1.52561	Type I
11@10596274@-	FALSE	TRUE	FALSE	FALSE	FALSE	FALSE	CCATCAGCTACTCCATCTCTG	4.15224	10.2118	Type II
11@10596363@-	FALSE	TRUE	FALSE	FALSE	FALSE	FALSE	AGGCTGGCTCCAGAGCTGTGC	3.01456	3.03764	Type I
11@10597631@-	FALSE	TRUE	FALSE	FALSE	FALSE	FALSE	CACCAAGGAACTCTATTGGAA	4.35724	8.92474	Type II
11@10610612@+	FALSE	TRUE	FALSE	FALSE	FALSE	FALSE	ACGAAATGACCTCCAAGAACA	3.8848	10.3409	Type II
11@10621289@+	TRUE	TRUE	FALSE	FALSE	FALSE	FALSE	CCCTCATCAGCCAGAGTTCAA	1.779	1.29574	Type I
11@10631281@-	TRUE	FALSE	FALSE	FALSE	FALSE	FALSE	AGGAGTCTCCCTGGAAGGTAA	3.61341	3.04746	Type I
11@10631292@-	TRUE	TRUE	FALSE	FALSE	FALSE	FALSE	TGCGGGTCCACAGGAGTCTCC	1.92044	2.34297	Type I
11@10631300@-	TRUE	TRUE	FALSE	FALSE	FALSE	FALSE	GCGCAAACTGCGGGTCCACAG	0.760923	4.20055	Type I
11@10645395@-	TRUE	TRUE	FALSE	FALSE	FALSE	FALSE	AGGAGCACATCCTGATGAGAA	2.73888	1.18358	Type I
11@10647871@-	TRUE	FALSE	FALSE	FALSE	FALSE	FALSE	CTCTTGAAAACGGGCTGGGAG	3.45917	2.18951	Type I
11@10647995@-	FALSE	TRUE	FALSE	FALSE	FALSE	FALSE	CTTCGATCCCCTCCAGTACCC	3.18584	10.0254	Type II
11@10648051@-	TRUE	TRUE	FALSE	FALSE	FALSE	FALSE	CCTCGTCCTCCTCCAGTTGAG	3.82051	9.30125	Type II
11@106681140@-	FALSE	TRUE	FALSE	FALSE	FALSE	FALSE	TTTTTGGGCTCTCCATGTGTG	4.2731	10.1055	Type II
11@10673626@-	TRUE	FALSE	FALSE	FALSE	FALSE	FALSE	CCCACATTCCCGAGGACGAGG	1.83982	0.817551	Type I
11@106810300@-	TRUE	TRUE	FALSE	FALSE	FALSE	FALSE	AGGACTGCTTCGAGATTGTAT	2.12468	0.879081	Type I
11@106849406@-	TRUE	FALSE	FALSE	FALSE	FALSE	FALSE	ATGCAGACCACTCCAACAAAG	4.43829	10.2944	Type II
11@106888633@-	TRUE	TRUE	FALSE	FALSE	FALSE	FALSE	GAGCCCAGCCCGGCCGCAGCT	-0.426736	3.21402	Type I
11@106888775@-	TRUE	TRUE	FALSE	FALSE	FALSE	FALSE	CAGCATGTCTCGAAGGAAGAT	0.214325	3.77051	Type I
11@106888930@-	TRUE	TRUE	FALSE	FALSE	FALSE	FALSE	TCCGCGGCCCCGGGGACTCCC	0.131909	2.39445	Type I
11@107047513@+	TRUE	TRUE	FALSE	FALSE	FALSE	FALSE	CAAAGCAACGCGGGATTCCCA	0.186974	3.15133	Type I
11@107299570@-	FALSE	TRUE	FALSE	FALSE	FALSE	FALSE	AGAGATGACCCTCCAAAAAAA	4.45448	9.80928	Type II
11@107462020@+	TRUE	FALSE	FALSE	FALSE	FALSE	FALSE	GCGCCCGGGACCGAGCGCGTC	0.564147	3.18636	Type I
11@107462021@+	TRUE	TRUE	FALSE	FALSE	FALSE	FALSE	CGCCCGGGACCGAGCGCGTCG	-0.350749	1.97122	Type I
11@107518219@+	TRUE	TRUE	FALSE	FALSE	FALSE	FALSE	AAGCCCAATACTCCACTGGAA	4.0275	9.5464	Type II
11@107537043@+	TRUE	TRUE	FALSE	FALSE	FALSE	FALSE	TCTTGCGGAACTGGGTTACAC	2.56253	2.35795	Type I
11@107662400@-	TRUE	TRUE	FALSE	FALSE	FALSE	FALSE	CCAGGCTAATCTCAAATTCCT	3.20013	11.4937	Type II
11@107662674@-	FALSE	TRUE	FALSE	FALSE	FALSE	FALSE	TGCAGTGGTGCAAGCTCAGCT	2.60909	1.49078	Type I
11@10772803@+	FALSE	TRUE	FALSE	FALSE	FALSE	FALSE	GTTGTTTAAGCGGCTGACGGG	0.673149	4.83255	Type I
11@107729425@-	TRUE	TRUE	FALSE	FALSE	FALSE	FALSE	CGGCCGAGTTCTCCAGCCTGC	3.25141	9.9786	Type II
11@107879576@+	TRUE	TRUE	FALSE	FALSE	FALSE	FALSE	GGCCTCGCTGCAGCCTCGGGA	1.44022	4.85816	Type I
11@107879737@+	TRUE	TRUE	FALSE	FALSE	FALSE	FALSE	AAAGGCTAATCCGAAGGAGTC	3.01405	3.2992	Type I
11@107879738@+	TRUE	TRUE	FALSE	FALSE	FALSE	FALSE	AAGGCTAATCCGAAGGAGTCG	3.37468	2.76008	Type I
11@108040732@-	TRUE	TRUE	FALSE	FALSE	FALSE	FALSE	CCAGCCTGTACTCCAAGGAAT	4.54038	9.77969	Type II
11@108093698@+	FALSE	TRUE	FALSE	FALSE	FALSE	FALSE	ACTGGATGCGCATGGGCATAC	2.19423	3.5469	Type I
11@108093724@+	FALSE	TRUE	FALSE	FALSE	FALSE	FALSE	TCTGCGGCTGCTTGGCGTTGC	1.11105	3.19745	Type I
11@108093741@+	FALSE	TRUE	FALSE	FALSE	FALSE	FALSE	TTGCTTCTTCCTCCAGAAGTG	4.09654	9.12224	Type II
11@108151830@+	TRUE	TRUE	FALSE	FALSE	FALSE	FALSE	CTGCGAAAAACAGGCTTTGTT	2.71465	3.60036	Type I
11@108160488@+	FALSE	TRUE	FALSE	FALSE	FALSE	FALSE	CTTTGTTCTTCGAGACGTTAT	3.13202	1.64826	Type I
11@108175456@+	TRUE	TRUE	FALSE	FALSE	FALSE	FALSE	TGATATTTTACTCCAAGATAC	4.41676	10.342	Type II
11@108213964@+	TRUE	FALSE	FALSE	FALSE	FALSE	FALSE	TCCCCTCTCTCAGCGAAGTGG	2.40378	2.71065	Type I
11@10880250@+	FALSE	TRUE	FALSE	FALSE	FALSE	FALSE	GGCGCTGATGCGGCGCAGACC	0.232893	3.35694	Type I
11@110007681@+	FALSE	TRUE	FALSE	FALSE	FALSE	FALSE	AATTGGGTAGCATTTCAGTAG	3.54799	4.3493	Type I
11@110300965@+	TRUE	TRUE	FALSE	FALSE	FALSE	FALSE	GCTGAGGAACCGGGGGCCGGG	0.280927	3.95409	Type I
11@110450674@-	TRUE	TRUE	FALSE	FALSE	FALSE	FALSE	AGCCATGTTTCCGGAATGCCC	2.50424	2.97505	Type I
11@110450921@-	TRUE	TRUE	FALSE	FALSE	FALSE	FALSE	TGCCACAAACCAAAACACTGA	2.21555	4.48152	Type I
11@110485338@-	TRUE	TRUE	FALSE	FALSE	FALSE	FALSE	AAAGGACTACCCGAAGAGCAT	1.89172	4.48123	Type I
11@110583072@-	FALSE	TRUE	FALSE	FALSE	FALSE	FALSE	AGCTCGGCTCCCTGCCTGAGC	0.844261	1.60963	Type I
11@110583085@-	TRUE	TRUE	FALSE	TRUE	FALSE	FALSE	GGCGAGCACCCGGAGCTCGGC	0.171159	2.39742	Type I
11@110583096@-	FALSE	TRUE	FALSE	FALSE	FALSE	FALSE	GGGAGGCGCGCGGCGAGCACC	0.0331726	1.86698	Type I
11@111154936@+	FALSE	TRUE	FALSE	FALSE	FALSE	FALSE	GAGTCCTCCGCAGGGCAGAGC	1.8518	2.74113	Type I
11@111154988@+	FALSE	TRUE	FALSE	FALSE	FALSE	FALSE	AGGAGCCCTACGGAGACTACC	1.34227	2.06969	Type I
11@111473307@+	FALSE	TRUE	FALSE	FALSE	FALSE	FALSE	GCGGATGGCCCGAGGCACTTG	0.400066	1.35108	Type I
11@111590666@+	TRUE	TRUE	FALSE	FALSE	FALSE	FALSE	CCACACGCAGCGGGCAGAGAC	0.857651	3.32725	Type I
11@111591212@+	TRUE	TRUE	FALSE	FALSE	FALSE	FALSE	GGAAAATTTTCTCCATGAATG	4.36542	10.4832	Type II
11@111592583@+	TRUE	TRUE	FALSE	FALSE	FALSE	FALSE	AGGAAAGCGTCTCCACTCTCC	3.25711	10.7553	Type II
11@111592661@+	FALSE	TRUE	FALSE	FALSE	FALSE	FALSE	AGCACAGACTCCAGGTGGGTC	2.53121	0.978559	Type I
11@111594481@+	FALSE	TRUE	FALSE	FALSE	FALSE	FALSE	AGCCCCTGCCCTCCACTTCCG	3.32463	10.2589	Type II
11@111594705@+	TRUE	TRUE	FALSE	FALSE	FALSE	FALSE	AGCGACCTAACGGGGCCAGAC	0.491862	3.29751	Type I
11@111594748@+	TRUE	TRUE	FALSE	FALSE	FALSE	FALSE	AAGAGGCCCCCTCCAGCTACG	3.71968	10.9256	Type II
11@111594988@+	TRUE	TRUE	FALSE	FALSE	FALSE	FALSE	CAACTGGAATCAGAGGGTCTG	2.24098	3.50318	Type I
11@111595564@+	TRUE	TRUE	FALSE	FALSE	FALSE	FALSE	ATACTCAGGACTCCAGAGGTG	4.64201	9.41357	Type II
11@111599288@+	FALSE	FALSE	FALSE	TRUE	FALSE	FALSE	ACTGGGATTACAGGTGTGAGC	3.89263	4.95295	Type I
11@111599547@+	FALSE	FALSE	FALSE	TRUE	FALSE	FALSE	ACTCGGGAGGCTGAGGCAGGA	2.99686	5.49405	Type I
11@111599553@+	FALSE	FALSE	FALSE	TRUE	FALSE	FALSE	GAGGCTGAGGCAGGAGAATGG	1.16182	5.57854	Type I
11@111610384@-	FALSE	TRUE	FALSE	FALSE	FALSE	FALSE	TTGCTTTACTCTGGTTGGAAA	3.30021	2.38305	Type I
11@111631697@-	TRUE	TRUE	FALSE	FALSE	FALSE	FALSE	ACAGATCTCCCAGGAGCATAC	2.6789	4.80437	Type I
11@111656687@-	FALSE	TRUE	FALSE	FALSE	FALSE	FALSE	ATATGGGCTTCTCCACCAAAG	4.36098	10.8445	Type II
11@111706987@-	FALSE	TRUE	FALSE	FALSE	FALSE	FALSE	CATCAGAGTTCAGAGGTCAGT	2.881	3.30713	Type I
11@111724425@-	TRUE	TRUE	FALSE	FALSE	FALSE	FALSE	GGTCATGAAACACAGGTGGAA	2.11045	4.82191	Type I
11@111784688@+	FALSE	FALSE	FALSE	TRUE	FALSE	FALSE	CTGCCCACCACTCCAGAGGTA	3.70944	9.43495	Type II
11@111896016@+	FALSE	TRUE	FALSE	FALSE	FALSE	FALSE	CGTCCCCGCTCCGTAGAGAAA	2.59657	4.36345	Type I
11@111896235@+	FALSE	TRUE	FALSE	FALSE	FALSE	FALSE	AGAATGTAGCCCCATGGGCGG	4.80378	4.26008	Type III
11@111896288@+	TRUE	TRUE	FALSE	FALSE	FALSE	FALSE	GTACCCGGAACTCCACGAGTG	4.54957	9.30915	Type II
11@111896326@+	TRUE	TRUE	FALSE	FALSE	FALSE	FALSE	GGCTCCCGCTCGTCGCAACAG	-0.0393068	1.73256	Type I
11@111896470@+	TRUE	TRUE	FALSE	FALSE	FALSE	FALSE	TCCCCCGCATCAGAAGGTGAG	2.69065	4.75295	Type I
11@111904173@+	FALSE	TRUE	FALSE	FALSE	FALSE	FALSE	GGGCACAGTTCAGAGATGGGA	3.33755	2.91724	Type I
11@111945202@+	FALSE	TRUE	FALSE	FALSE	FALSE	FALSE	TTTCCTCTGTCTTCCACTTGG	4.13897	8.76464	Type II
11@111945397@+	FALSE	TRUE	FALSE	FALSE	FALSE	FALSE	GGCTCAGCCTCCGGCCTCAGT	2.3057	2.4917	Type I
11@111945409@+	FALSE	TRUE	FALSE	FALSE	FALSE	FALSE	GGCCTCAGTCCGGGAGAGAGA	0.945056	3.65418	Type I
11@111954908@+	TRUE	FALSE	FALSE	FALSE	FALSE	FALSE	AGGCCCAGAGCAGGTAAGTTC	2.95352	3.18598	Type I
11@111956863@-	TRUE	FALSE	FALSE	FALSE	FALSE	FALSE	GGATGTAGAACAAGGGTTTGG	2.58512	1.24459	Type I
11@11204629@+	TRUE	TRUE	FALSE	FALSE	FALSE	FALSE	AGGGACTCCGCAGGAGGCATC	2.32946	4.24497	Type I
11@112151416@+	TRUE	FALSE	FALSE	FALSE	FALSE	FALSE	AGAACTCTCCCTGGAAGTAGC	3.6227	3.18872	Type I
11@113073109@+	FALSE	TRUE	FALSE	FALSE	FALSE	FALSE	AGTTTCTCTGCAGGTGGATAT	2.53173	4.09321	Type I
11@113085185@+	TRUE	FALSE	FALSE	FALSE	FALSE	FALSE	ACCCCATTCCCTCCATCACCT	3.64075	9.59888	Type II
11@113102942@+	FALSE	TRUE	FALSE	FALSE	FALSE	FALSE	GGAGGGGAACCAGGTGAACAT	1.5835	4.85749	Type I
11@113102991@+	FALSE	TRUE	FALSE	FALSE	FALSE	FALSE	GCCACGATCTCATGGTTTCGG	2.97519	2.09179	Type I
11@113103022@+	FALSE	TRUE	FALSE	FALSE	FALSE	FALSE	TGCTGCCAAGCTCCAATTACA	4.20221	10.9518	Type II
11@113144292@+	FALSE	TRUE	FALSE	FALSE	FALSE	FALSE	AAACCCTTCCCAGGGCGAGGA	1.97458	2.58418	Type I
11@113144350@+	FALSE	TRUE	FALSE	FALSE	FALSE	FALSE	ATTGACCTTGCAAAGGATGTT	3.12988	4.33827	Type I
11@113149400@-	TRUE	FALSE	FALSE	FALSE	FALSE	FALSE	GCGGCAGAACCAGAGTTCGAA	1.71196	3.95906	Type I
11@113150313@-	FALSE	TRUE	FALSE	FALSE	FALSE	FALSE	TCCCAGTATCCCAAGAACCTT	2.17287	1.85246	Type I
11@113215058@+	TRUE	TRUE	FALSE	FALSE	FALSE	FALSE	CCCTCTTGTCCTCCAAGGTCC	4.31307	10.1941	Type II
11@113221990@+	TRUE	TRUE	FALSE	FALSE	FALSE	FALSE	GCCAACCTTCCAGGTGTTCTC	1.96433	3.40879	Type I
11@113222803@+	TRUE	TRUE	FALSE	FALSE	FALSE	FALSE	AGACAGATCCCAAGGTAAGCA	3.32703	2.22189	Type I
11@113222876@+	TRUE	TRUE	FALSE	FALSE	FALSE	FALSE	GCCCACTACCCGAAGACACAT	1.99547	1.81068	Type I
11@113239017@+	TRUE	TRUE	FALSE	FALSE	FALSE	FALSE	TATTCTCCCTCTCCAGTGTGG	4.50995	10.0128	Type II
11@113239692@+	FALSE	TRUE	FALSE	FALSE	FALSE	FALSE	AATAGAGGCTCTCCAAGGGTT	4.29638	10.5521	Type II
11@113673898@-	TRUE	FALSE	FALSE	FALSE	FALSE	FALSE	TTGCTTTATACCGAAGAAAAT	3.32632	4.41462	Type I
11@113711422@-	TRUE	FALSE	FALSE	FALSE	FALSE	FALSE	GCTGTGAAGTCTGGGGAGAAA	3.55523	3.11896	Type I
11@113712387@-	TRUE	TRUE	FALSE	FALSE	FALSE	FALSE	GAGATCTTAACAGGTTATTGA	2.75613	3.52745	Type I
11@113724997@-	TRUE	TRUE	FALSE	FALSE	FALSE	FALSE	CCCTTCCTTTCTCCATGAAGC	4.53141	10.15	Type II
11@113934665@+	FALSE	TRUE	FALSE	FALSE	FALSE	FALSE	GTCTCTCCTGCAGGGAACTCT	2.24329	2.90716	Type I
11@113934892@+	TRUE	TRUE	FALSE	FALSE	FALSE	FALSE	GCGTCATCACCAGTGCTAGGG	1.81735	3.29934	Type I
11@113934897@+	TRUE	TRUE	FALSE	FALSE	FALSE	FALSE	ATCACCAGTGCTAGGGAGCTA	1.75099	1.60086	Type I
11@113935097@+	FALSE	TRUE	FALSE	FALSE	FALSE	FALSE	CCTCCACGTGCAGCCTGCCCT	1.71827	4.15879	Type I
11@113935114@+	FALSE	TRUE	FALSE	FALSE	FALSE	FALSE	CCCTGGCTGTCTCCATGGACT	3.82473	10.5887	Type II
11@113935270@+	TRUE	TRUE	FALSE	FALSE	FALSE	FALSE	TTCCTGATAACGAGGCTGTGG	1.85408	1.09558	Type I
11@11398746@-	FALSE	TRUE	FALSE	FALSE	FALSE	FALSE	AGCTGGAGAACTCCACAGCGC	4.25023	10.9535	Type II
11@11398796@-	FALSE	TRUE	FALSE	FALSE	FALSE	FALSE	TGACTGGGAGCTGTGGTGCCG	0.663037	4.0827	Type I
11@11400708@-	FALSE	TRUE	FALSE	FALSE	FALSE	FALSE	GCCTCATCCGCTCCAGGGTCA	3.9998	10.2089	Type II
11@11400768@-	FALSE	TRUE	FALSE	FALSE	FALSE	FALSE	ACAAGGTGAACAGCCAGAAGC	4.65158	10.7328	Type II
11@114270870@-	FALSE	TRUE	FALSE	FALSE	FALSE	FALSE	ACCAAGCGTTCGGGCCGAGAG	1.34973	2.05893	Type I
11@114270882@-	FALSE	TRUE	FALSE	FALSE	FALSE	FALSE	GCAGGCGGTGCGACCAAGCGT	1.21031	4.3163	Type I
11@114271080@-	TRUE	TRUE	FALSE	FALSE	FALSE	FALSE	AGGGACGTAACGCAAGTACTG	3.45154	10.3928	Type II
11@114315344@+	TRUE	TRUE	FALSE	FALSE	FALSE	FALSE	TGTACGACAGCAGACTCCTCC	1.50629	3.12935	Type I
11@114315351@+	TRUE	FALSE	FALSE	FALSE	FALSE	FALSE	CAGCAGACTCCTCCAGGGCTC	3.31031	9.54403	Type II
11@115049490@-	FALSE	TRUE	FALSE	FALSE	FALSE	FALSE	AACAGATTCCCGAGCAGGTGA	1.92705	0.817856	Type I
11@115085351@-	TRUE	FALSE	FALSE	FALSE	FALSE	FALSE	AAAGCTCACTCGGATTATATG	3.14149	2.80604	Type I
11@116627906@-	TRUE	TRUE	FALSE	FALSE	FALSE	FALSE	CTCCTCCCAACAGATTTAATA	3.09824	3.34499	Type I
11@116729293@-	FALSE	TRUE	FALSE	FALSE	FALSE	FALSE	GTGGGGTTCTCTCCAACCCAA	3.36972	10.8016	Type II
11@116732564@-	TRUE	TRUE	FALSE	FALSE	FALSE	FALSE	TACCCATCAGCTCCAGAGGTA	4.20796	8.97798	Type II
11@116969037@-	FALSE	TRUE	FALSE	FALSE	FALSE	FALSE	CCGCCCGCGCCGGGGTCCCCA	0.195616	2.21097	Type I
11@116969038@-	TRUE	TRUE	FALSE	FALSE	FALSE	FALSE	TCCGCCCGCGCCGGGGTCCCC	0.200213	1.74873	Type I
11@117041006@+	FALSE	TRUE	FALSE	FALSE	FALSE	FALSE	AGGCAGCTAGCAGAGATACTA	2.64831	3.57371	Type I
11@117049587@+	FALSE	TRUE	FALSE	FALSE	FALSE	FALSE	TCGCCTTCCTCCGCGGCCAGC	0.875014	2.76373	Type I
11@117049812@+	TRUE	TRUE	FALSE	FALSE	FALSE	FALSE	GGAGCCTCTTCGGGGCTCTTG	1.16393	2.1001	Type I
11@117049886@+	TRUE	TRUE	FALSE	FALSE	FALSE	FALSE	ATGCTGGAAGCTGCGGCCGCA	0.14165	4.31459	Type I
11@117049911@+	FALSE	TRUE	FALSE	FALSE	FALSE	FALSE	CAACCCGTCCCGGAGGTGTCC	0.0235059	3.10287	Type I
11@117060689@+	FALSE	TRUE	FALSE	FALSE	FALSE	FALSE	CACAGGGAATCAGGACATCTG	2.22224	3.76056	Type I
11@117063313@+	TRUE	TRUE	FALSE	FALSE	FALSE	FALSE	CCGCCGCATCCTCCACGTGCT	3.2691	9.25172	Type II
11@117067076@+	TRUE	TRUE	FALSE	FALSE	FALSE	FALSE	TCCTTTGGCTCTCCATTTGTC	4.39163	10.2771	Type II
11@117067492@+	TRUE	TRUE	FALSE	FALSE	FALSE	FALSE	AGGCTGAATTCAGAGGTCACC	3.17561	3.26674	Type I
11@117067623@+	TRUE	TRUE	FALSE	FALSE	FALSE	FALSE	GGTGGCCTTTCAGTGCCATTG	2.30763	2.57466	Type I
11@117079708@-	TRUE	FALSE	FALSE	FALSE	FALSE	TRUE	CAGTGACAGTCTCCATCACTC	3.17151	10.7692	Type II
11@117079745@-	TRUE	FALSE	FALSE	FALSE	FALSE	FALSE	CTGGAGATGTCAGGGCTGAAG	2.76925	3.12753	Type I
11@117100164@-	FALSE	TRUE	FALSE	FALSE	FALSE	FALSE	GCACTCAGAGCAGAGGCTGCT	1.67308	4.3399	Type I
11@117100344@-	TRUE	TRUE	FALSE	FALSE	FALSE	FALSE	TCTGGAGCAGCAGGCGGATGC	1.16717	4.74613	Type I
11@117109736@+	TRUE	TRUE	FALSE	FALSE	FALSE	FALSE	CCTGTAGTGTCTCCAGCAAAT	4.17487	9.80004	Type II
11@117156360@+	TRUE	TRUE	FALSE	FALSE	FALSE	FALSE	AGCCACTCTACTCCAAATGGA	4.13059	9.88603	Type II
11@117186682@-	TRUE	FALSE	FALSE	FALSE	FALSE	FALSE	CCTGACCGCTCTCCACAGCCC	3.32337	10.1411	Type II
11@117186792@-	TRUE	TRUE	FALSE	FALSE	TRUE	FALSE	CCCAGCCCCGCCGGGAGCCCG	0.696671	1.89757	Type I
11@117186839@-	FALSE	TRUE	FALSE	FALSE	FALSE	FALSE	GCCGGGGGGACCAGGGAAGCC	2.41892	1.37502	Type I
11@117227184@+	FALSE	TRUE	FALSE	FALSE	FALSE	FALSE	GGAACATCCTCAGGAGGTGGC	2.27617	3.99607	Type I
11@117242153@+	FALSE	TRUE	FALSE	FALSE	FALSE	FALSE	GGCTTCTGCTCTGGAAGAGGG	2.66353	2.44208	Type I
11@117246449@+	FALSE	TRUE	FALSE	FALSE	FALSE	FALSE	AGCCGGATCTCGGAGCACCTG	-0.127423	1.76505	Type I
11@117253649@+	TRUE	TRUE	FALSE	FALSE	FALSE	FALSE	CCGCCAGTCTCTCCAGAGGTG	3.93288	9.32964	Type II
11@117257932@+	TRUE	TRUE	FALSE	FALSE	FALSE	FALSE	ATCCACAGAGCCTGTGGCTCC	1.57845	1.93395	Type I
11@117261743@+	TRUE	TRUE	FALSE	FALSE	FALSE	FALSE	CCTGCAGAAACTGAGAGAAGA	2.26904	4.08345	Type I
11@117263217@+	TRUE	TRUE	FALSE	FALSE	FALSE	FALSE	CTCAGGTGGTCTCCAGCCTCC	3.8712	11.1522	Type II
11@117265075@+	TRUE	TRUE	FALSE	FALSE	FALSE	FALSE	GGAGAGGAAGCAGCGGGCTGA	1.57947	4.59967	Type I
11@117266389@+	TRUE	TRUE	FALSE	FALSE	FALSE	FALSE	GCTGGAGTCCCAAGTGGATCT	2.50804	4.2592	Type I
11@117282116@+	FALSE	TRUE	FALSE	FALSE	FALSE	FALSE	CATTCCTTGCCAAATGTTTTC	4.74314	4.16561	Type III
11@117282894@+	TRUE	FALSE	FALSE	FALSE	FALSE	FALSE	AGGCCCTGAGCAGGGGCTTGG	2.10507	3.55022	Type I
11@117283149@+	TRUE	TRUE	FALSE	FALSE	FALSE	FALSE	TGCGGGGTATCAGGGCCGGGA	2.24675	4.22366	Type I
11@117283497@+	FALSE	TRUE	FALSE	FALSE	FALSE	FALSE	AGAGCCCTGCCGGAGGGTGCT	0.550268	3.53874	Type I
11@117283542@+	TRUE	TRUE	TRUE	FALSE	FALSE	FALSE	GTGTTTTCCTCAGGGGCTGTC	1.82008	2.62709	Type I
11@117283633@+	FALSE	TRUE	FALSE	FALSE	FALSE	FALSE	ACAACTTCTCCAGGAGGCCAA	2.39462	4.42287	Type I
11@117389428@-	FALSE	TRUE	FALSE	FALSE	FALSE	FALSE	TGGTCAACCCCGGGGAGCAGT	1.53251	0.979469	Type I
11@117389429@-	TRUE	TRUE	FALSE	FALSE	FALSE	FALSE	GTGGTCAACCCCGGGGAGCAG	0.443541	3.2425	Type I
11@117403233@-	TRUE	TRUE	FALSE	FALSE	FALSE	FALSE	CTCCAGAACACAGGTTTTTTA	3.28829	4.18449	Type I
11@118107927@-	TRUE	TRUE	FALSE	FALSE	FALSE	FALSE	AGGCACATTTCGGGATCGGAT	0.71971	2.48087	Type I
11@118272366@+	TRUE	FALSE	FALSE	FALSE	FALSE	FALSE	GCGACGGACTCTCCATTCCAG	3.67354	10.3876	Type II
11@118342929@+	FALSE	TRUE	FALSE	FALSE	FALSE	FALSE	AGACAAAGCCCTCGAAGGATT	4.25932	10.5164	Type II
11@118344572@+	TRUE	FALSE	FALSE	FALSE	FALSE	FALSE	ATCAGAAATTCAGAGTAGTTC	3.12926	2.94245	Type I
11@118348824@+	FALSE	TRUE	FALSE	FALSE	FALSE	FALSE	GGCAGTGTCCCGGCTGCCAGG	-0.297717	3.63383	Type I
11@118373791@+	TRUE	FALSE	FALSE	FALSE	FALSE	FALSE	GCAAACTCCTCTCCAGATGAA	4.14923	10.3628	Type II
11@118392959@+	TRUE	FALSE	FALSE	FALSE	FALSE	FALSE	AGGCCTTTTCCAGCAGCTGGG	2.48872	3.92189	Type I
11@118393120@+	FALSE	TRUE	FALSE	FALSE	FALSE	FALSE	CCTGGGGCCCCTCCAATTGTT	3.36336	10.4726	Type II
11@118401391@+	TRUE	FALSE	FALSE	FALSE	FALSE	FALSE	ATCTGGAACGCGCGGTGGAGC	1.71309	0.53657	Type I
11@118401490@+	TRUE	FALSE	FALSE	FALSE	FALSE	FALSE	ACGACGCCCGCAGGGACTTCG	1.41379	2.50888	Type I
11@118401531@+	TRUE	TRUE	FALSE	FALSE	FALSE	FALSE	AGCCCCTTCGCGCGGCGCCAG	0.39777	1.61256	Type I
11@118401911@+	TRUE	TRUE	FALSE	FALSE	FALSE	FALSE	CTCATCAGACCTGAGCAGTTG	2.33632	1.68298	Type I
11@118402921@+	FALSE	TRUE	FALSE	FALSE	FALSE	FALSE	GCGGGCACTTCGGGAGAATGA	0.814142	4.66149	Type I
11@118403008@+	TRUE	TRUE	FALSE	FALSE	FALSE	FALSE	TGGACAGCTGCAGGAGGCCAG	2.06117	4.2804	Type I
11@118405309@+	TRUE	TRUE	FALSE	FALSE	FALSE	FALSE	GAGGGCGAGACAGGAGTATTC	1.15612	5.56287	Type I
11@118405347@+	TRUE	TRUE	FALSE	FALSE	FALSE	FALSE	CCTCCCGTTCCTCCAAGGCAT	3.6659	9.47219	Type II
11@118405571@+	TRUE	TRUE	FALSE	FALSE	FALSE	FALSE	TGGGCCCTTCCAGAGGGAGCT	2.21757	4.55788	Type I
11@118406279@+	TRUE	TRUE	FALSE	FALSE	FALSE	FALSE	GCCTCATCAGCAGGAAGGTGC	2.8606	2.99989	Type I
11@118443143@+	FALSE	TRUE	FALSE	FALSE	FALSE	FALSE	AGAGGCGAAGCGGCAGCGGTT	0.923511	4.77944	Type I
11@118472615@+	TRUE	TRUE	FALSE	FALSE	FALSE	FALSE	ATTTTCATTTCTCCACATTTT	4.56076	10.2581	Type II
11@118473178@+	TRUE	TRUE	FALSE	FALSE	FALSE	FALSE	GCACTTTTAGCTGGTTGAAAA	2.7366	4.53534	Type I
11@118505699@+	TRUE	TRUE	FALSE	FALSE	FALSE	FALSE	GCGCTCTACGCCGAGCTCCAG	0.587187	2.30465	Type I
11@118509926@+	TRUE	TRUE	FALSE	FALSE	FALSE	FALSE	CACTCACTCACAGGGGGCAGG	1.95192	2.83507	Type I
11@118514654@+	TRUE	TRUE	FALSE	FALSE	FALSE	FALSE	AGCCCCTCCCCAAAGGTCTGA	3.54808	3.27199	Type I
11@118516480@+	TRUE	TRUE	FALSE	FALSE	FALSE	FALSE	TGGGGAAGATCGAGGAGATGG	2.30268	0.854909	Type I
11@118518703@+	FALSE	TRUE	FALSE	FALSE	FALSE	FALSE	GAGGCGTGAGCAGGTAGAACG	1.31514	4.91873	Type I
11@118527446@+	TRUE	FALSE	FALSE	FALSE	FALSE	FALSE	GGCTGTACTACATGGTGGCCC	2.6877	1.73049	Type I
11@118636045@-	FALSE	TRUE	FALSE	FALSE	FALSE	FALSE	ATTGTTCCCACTAGAGAACTT	2.53174	5.45106	Type I
11@118767243@-	TRUE	TRUE	FALSE	FALSE	FALSE	FALSE	TTCATCCTGCCAGGCGCTTTG	2.49002	4.19207	Type I
11@118767517@-	TRUE	TRUE	FALSE	FALSE	FALSE	FALSE	TGCGCCCCACCTCCAGGACCA	3.61557	10.1268	Type II
11@118767832@-	TRUE	FALSE	FALSE	FALSE	FALSE	FALSE	AGGATGGAATCGGGGAAACAG	1.51199	2.16727	Type I
11@118767948@-	TRUE	TRUE	FALSE	FALSE	FALSE	FALSE	AGGTAACCTCCAGGGCCCTGA	1.5387	2.52225	Type I
11@118767951@-	TRUE	FALSE	FALSE	FALSE	FALSE	FALSE	GCCAGGTAACCTCCAGGGCCC	3.8388	10.658	Type II
11@118769356@-	FALSE	TRUE	FALSE	FALSE	FALSE	FALSE	GTCATGTCCCCTCCACAAGGC	4.27436	10.1816	Type II
11@118769372@-	FALSE	TRUE	FALSE	FALSE	FALSE	FALSE	TGGCCTGCACCAGGGGGTCAT	1.70163	3.99099	Type I
11@118769399@-	TRUE	TRUE	FALSE	FALSE	FALSE	FALSE	GCCCCCACAGCAGGGGATGGT	1.80496	4.11317	Type I
11@118769668@-	TRUE	TRUE	FALSE	FALSE	FALSE	FALSE	CCCACCCCAACGGGGATCCCC	0.966802	1.63872	Type I
11@118769858@-	FALSE	TRUE	FALSE	FALSE	FALSE	FALSE	GCAGCACTACCCGTCAGGCAT	1.75861	4.41687	Type I
11@118770024@-	FALSE	TRUE	FALSE	FALSE	FALSE	FALSE	CCCCTCAAAACTCCATGATGA	4.58844	9.44455	Type II
11@118771913@-	TRUE	FALSE	FALSE	FALSE	FALSE	FALSE	CCAGGGCCAGCAGGGATTCTC	1.64429	3.5773	Type I
11@118772185@-	TRUE	TRUE	FALSE	FALSE	FALSE	FALSE	ATGGGGCAGTCTGGGCTGAGG	3.00702	4.66194	Type I
11@118772280@-	TRUE	TRUE	FALSE	FALSE	FALSE	FALSE	CCATGTTTCCCGGGCAGATGG	3.23984	1.80195	Type I
11@118772455@-	TRUE	TRUE	FALSE	FALSE	FALSE	FALSE	CAGGGTGAGGCGGAGCGATTC	2.74587	4.16481	Type I
11@118773007@-	FALSE	TRUE	FALSE	FALSE	FALSE	FALSE	CTAGGGGGCCCCCCGCTGGAG	2.90757	8.67584	Type II
11@118778990@-	TRUE	TRUE	FALSE	FALSE	FALSE	FALSE	TCCCTGGATTCAGAGGCCAAA	2.78101	3.34736	Type I
11@118842606@+	TRUE	TRUE	FALSE	FALSE	FALSE	FALSE	CTGGGCCCGCCTCCATGGCCA	3.03375	10.2538	Type II
11@118842691@+	TRUE	TRUE	FALSE	FALSE	FALSE	FALSE	CTCCCCTTAGCGGAGCAGAAA	1.10699	2.98789	Type I
11@118849857@+	TRUE	TRUE	FALSE	FALSE	FALSE	FALSE	TGTCCCAGTCCTCCAGCAAGC	4.90708	9.94058	Type II
11@118850193@+	TRUE	TRUE	FALSE	FALSE	FALSE	FALSE	AAGACAGCTCCTCTATGGCTC	3.31138	10.0546	Type II
11@118901082@-	FALSE	FALSE	TRUE	FALSE	FALSE	FALSE	GTTGCTTTCCCAATTGAGCGG	4.58373	4.06232	Type III
11@118916190@-	FALSE	TRUE	FALSE	FALSE	FALSE	FALSE	GTTCCTTTCTCACCCCTGTGA	4.16683	9.22571	Type II
11@118918777@-	TRUE	TRUE	FALSE	FALSE	FALSE	FALSE	GAAGGAGAAGCTGGCTGAGCT	1.16189	4.49741	Type I
11@118919558@-	TRUE	TRUE	FALSE	FALSE	FALSE	FALSE	GAGGGCGTCGCTCCAGCCCCA	2.96522	10.7575	Type II
11@118922830@-	TRUE	TRUE	FALSE	FALSE	FALSE	FALSE	CCCCAGAGTTCAGGAGGTGCT	1.97887	4.76733	Type I
11@118925716@-	TRUE	TRUE	FALSE	FALSE	FALSE	FALSE	TATTCTCGTTCTCTAGCTGAA	3.67029	9.19446	Type II
11@118948738@+	TRUE	TRUE	FALSE	FALSE	FALSE	FALSE	TCGGCCCAGCCTCGAAGGCCG	2.91922	10.1011	Type II
11@118949404@+	TRUE	TRUE	FALSE	FALSE	FALSE	FALSE	CCTTTATGAGCAGGGGAAGCT	2.15528	4.40515	Type I
11@118952315@+	TRUE	TRUE	FALSE	FALSE	FALSE	FALSE	TACTCATGCACTCCAGGAGGG	4.69951	9.41629	Type II
11@118964826@-	TRUE	TRUE	FALSE	FALSE	FALSE	FALSE	GTCGTTTTCGCGGAAGCCGAC	-0.141966	3.23821	Type I
11@118965106@-	FALSE	TRUE	FALSE	FALSE	FALSE	FALSE	GGTGCTTAGCCCAGGACTTTC	2.35162	1.08281	Type I
11@118965216@-	TRUE	TRUE	FALSE	FALSE	FALSE	FALSE	CGCTCTGACGCAGGGCCGAGG	2.03609	2.81118	Type I
11@118965310@-	TRUE	TRUE	FALSE	FALSE	FALSE	FALSE	CTGCCCGCCTCGGCGTTCGTG	-0.250708	2.60502	Type I
11@118967974@-	TRUE	TRUE	FALSE	FALSE	FALSE	FALSE	GACAGTACACCAGAGTGAGAC	3.65914	2.29864	Type I
11@118968608@-	FALSE	TRUE	FALSE	FALSE	FALSE	FALSE	CTCACTGCCTCAGCTCCTGCA	1.83981	3.59825	Type I
11@118969168@-	TRUE	TRUE	FALSE	FALSE	FALSE	FALSE	TGTCTTTTCCCTCTACTTCAT	3.36763	9.4198	Type II
11@118971099@-	FALSE	TRUE	FALSE	FALSE	FALSE	FALSE	ACTATGTCTACATGGGGCTGC	2.45542	2.86055	Type I
11@118972352@-	TRUE	FALSE	FALSE	FALSE	FALSE	FALSE	TGGGCCTTCTCGGAATTGCCC	-0.297497	2.00011	Type I
11@118978140@+	TRUE	FALSE	FALSE	FALSE	FALSE	FALSE	GACCAGTCCCCTCCAGGGTCC	3.68325	9.65994	Type II
11@118978143@+	TRUE	FALSE	FALSE	FALSE	FALSE	FALSE	CAGTCCCCTCCAGGGTCCGGC	1.66005	3.01717	Type I
11@118978238@+	FALSE	TRUE	FALSE	FALSE	FALSE	FALSE	ACCCGGACCACGGAGACAGAG	-0.139418	2.0162	Type I
11@118978268@+	TRUE	TRUE	TRUE	FALSE	FALSE	FALSE	TCGCGACCCCCGAGGACCTCC	0.446703	1.2761	Type I
11@118978400@+	FALSE	TRUE	FALSE	FALSE	FALSE	FALSE	CATGCTCCCCCGGGGCAGCGG	0.349483	2.37312	Type I
11@118978429@+	TRUE	TRUE	FALSE	FALSE	FALSE	FALSE	CAGCCGGGACCGGGATCGGAG	0.350829	3.33011	Type I
11@118978580@+	TRUE	TRUE	FALSE	FALSE	FALSE	FALSE	CGCGGGCCCGCGGGGACCGGG	0.183183	1.76259	Type I
11@118978609@+	TRUE	FALSE	FALSE	FALSE	FALSE	FALSE	CCCGCCTTAGCCGGGGAACCC	0.025305	1.84657	Type I
11@118978610@+	TRUE	TRUE	FALSE	FALSE	FALSE	FALSE	CCGCCTTAGCCGGGGAACCCG	0.19078	1.44519	Type I
11@118978621@+	TRUE	TRUE	FALSE	FALSE	FALSE	FALSE	GGGGAACCCGCGGGTTCCCTG	0.295428	2.98147	Type I
11@118981785@+	TRUE	TRUE	FALSE	FALSE	FALSE	FALSE	AAGTGGAGCTCTCCACAATTG	4.1519	10.8305	Type II
11@118983232@+	TRUE	TRUE	FALSE	FALSE	FALSE	FALSE	TGGGCTCCCCCTCCAGACCAC	2.96931	10.2185	Type II
11@118983440@+	TRUE	TRUE	FALSE	FALSE	FALSE	FALSE	TCCCCGGAACCTGGGTACTCC	1.51682	2.92851	Type I
11@118984917@+	TRUE	TRUE	FALSE	FALSE	FALSE	FALSE	CCAGCCATGTCTCCAGGACCG	3.16563	10.1231	Type II
11@118987275@+	FALSE	TRUE	FALSE	FALSE	FALSE	FALSE	AGCGGAGTCCCAGGGTGCTCA	2.19136	2.97177	Type I
11@118995463@+	FALSE	FALSE	TRUE	FALSE	FALSE	FALSE	GCGGGTGGATCACCTGAGGAC	1.12898	5.10612	Type I
11@119019816@+	FALSE	TRUE	FALSE	FALSE	FALSE	FALSE	CTCTGGGAAGCGGGTGTGCAC	0.523963	4.2463	Type I
11@119019890@+	TRUE	FALSE	FALSE	FALSE	FALSE	FALSE	TCCTCCGAGCCGAGGGCCGGC	0.44929	1.25193	Type I
11@119019925@+	FALSE	TRUE	FALSE	FALSE	FALSE	FALSE	TGCCCCGCCCCGGCCCCGCCC	-0.380604	2.19487	Type I
11@119019969@+	FALSE	TRUE	FALSE	FALSE	FALSE	FALSE	AGCCGGGACGCGGGTGCCGCA	-0.1834	3.6393	Type I
11@119020680@+	FALSE	TRUE	FALSE	FALSE	FALSE	FALSE	GGCGTGATGGCGGAGAAGGCG	0.659696	2.99429	Type I
11@119020753@+	TRUE	TRUE	FALSE	FALSE	FALSE	FALSE	CGCTGGAGGACGGGGCGGAAC	1.32314	1.29499	Type I
11@119031673@+	TRUE	TRUE	FALSE	FALSE	FALSE	FALSE	CTGCCCGTTCCGGGAGCCACA	0.334838	3.0962	Type I
11@119031850@+	FALSE	TRUE	FALSE	FALSE	FALSE	FALSE	AGCCCTGCAGCAGGAAGCCCC	2.30365	3.58458	Type I
11@119032020@+	FALSE	TRUE	FALSE	FALSE	FALSE	FALSE	CCACTATGCCCAGGAGTCTTC	2.41789	3.15422	Type I
11@119146780@+	TRUE	FALSE	FALSE	FALSE	FALSE	FALSE	TGGGAACATTCTCCAGACAAT	2.93861	10.566	Type II
11@119155695@+	FALSE	TRUE	FALSE	FALSE	FALSE	FALSE	CGGCCGCCTTCTCCATTCTCC	3.23973	10.1951	Type II
11@119170341@+	TRUE	TRUE	FALSE	FALSE	FALSE	FALSE	CACCTCAGCTCTCCAGTGAGA	4.85045	10.1098	Type II
11@119171457@+	FALSE	TRUE	FALSE	FALSE	FALSE	FALSE	TGCCTTGGTGCCAGGTATGTG	2.18623	1.86996	Type I
11@119175379@+	FALSE	TRUE	FALSE	FALSE	FALSE	FALSE	CTGTGTCGCCCAGGCTGGAGT	4.23456	2.52154	Type I
11@119179644@-	TRUE	TRUE	TRUE	FALSE	FALSE	FALSE	GCGCTGTTTTCGAGTTCAGGT	1.71126	1.26587	Type I
11@119179776@-	FALSE	TRUE	FALSE	FALSE	FALSE	FALSE	TGGTATGAATCCAGGAGGTGG	2.35267	0.921775	Type I
11@119180521@-	TRUE	TRUE	TRUE	TRUE	TRUE	FALSE	CAGCCAAAGCCTCCAAAGGGA	3.71945	9.21102	Type II
11@119181515@-	TRUE	TRUE	FALSE	FALSE	FALSE	FALSE	CCTCTATTTCCTCTATAAGAA	4.1388	8.98437	Type II
11@119183265@-	TRUE	TRUE	FALSE	FALSE	FALSE	FALSE	GATGGCAACCCTCCACCACAC	3.01416	10.7916	Type II
11@119187819@-	TRUE	TRUE	FALSE	FALSE	FALSE	FALSE	GCCCTCCGGCCGGGAAGCATG	1.32008	3.77708	Type I
11@119206583@+	FALSE	TRUE	FALSE	FALSE	FALSE	FALSE	GGACTTCACCCTGAGGCTGGC	1.20077	3.18524	Type I
11@119206643@+	TRUE	TRUE	FALSE	FALSE	FALSE	FALSE	CCACCGTCTTCGAGAGGATGT	2.05921	1.23378	Type I
11@119206739@+	FALSE	TRUE	FALSE	FALSE	FALSE	FALSE	TTGGCCAAACCGGGGAGGGGC	1.60915	1.58047	Type I
11@119207160@+	TRUE	TRUE	FALSE	FALSE	FALSE	FALSE	CTGCCCACCCCTCCATGCTCC	3.35625	10.2474	Type II
11@119207404@+	TRUE	TRUE	FALSE	FALSE	FALSE	FALSE	GTGGGCTCTCCTCCAGCCTGC	3.77419	10.9514	Type II
11@119207566@+	FALSE	TRUE	FALSE	FALSE	FALSE	FALSE	TTTGGCAACTCAGGGGCCTTC	2.67492	3.35105	Type I
11@119207731@+	FALSE	TRUE	FALSE	FALSE	FALSE	FALSE	CAGGAGTTTACCCCTGGGATG	3.52152	8.8104	Type II
11@119226300@-	TRUE	TRUE	FALSE	FALSE	FALSE	FALSE	TAGCGCTGGTCTCCAGTCCTG	3.16121	10.886	Type II
11@119227117@-	TRUE	TRUE	TRUE	FALSE	FALSE	FALSE	CGGCGCCCATCTCCACCCGCA	3.10264	10.6521	Type II
11@119229833@-	TRUE	TRUE	FALSE	FALSE	FALSE	FALSE	CAGCAGGATGCTCAGGAGTTC	0.277874	3.69213	Type I
11@119234776@-	TRUE	TRUE	TRUE	FALSE	FALSE	FALSE	TGTGGCACCGCGCGGGGACTC	0.74292	1.30367	Type I
11@119234778@-	TRUE	TRUE	TRUE	FALSE	FALSE	FALSE	ACTGTGGCACCGCGCGGGGAC	0.420125	4.24184	Type I
11@119243563@-	TRUE	TRUE	FALSE	FALSE	FALSE	FALSE	CAGTGCATCTCAGGTGCCCTC	2.17381	3.19989	Type I
11@119243663@-	TRUE	TRUE	FALSE	FALSE	FALSE	FALSE	CCCGGACGCGCAAGGAGCTCT	2.97761	2.28407	Type I
11@119243741@-	TRUE	TRUE	FALSE	FALSE	FALSE	FALSE	CCCGGGATTTCTCCAGCCTCC	3.70594	11.0095	Type II
11@119252358@-	TRUE	FALSE	FALSE	FALSE	FALSE	FALSE	GCCGATTTCCCGGGGAGGTCC	1.26226	1.96848	Type I
11@119252604@+	TRUE	TRUE	FALSE	FALSE	FALSE	FALSE	TGTCACACGACGGGGCAGCTG	1.25766	2.45989	Type I
11@119369564@+	TRUE	FALSE	FALSE	FALSE	FALSE	FALSE	TCTTTCATCTCATTGGTCTGG	3.0742	2.63779	Type I
11@119507695@+	TRUE	FALSE	FALSE	FALSE	FALSE	FALSE	AGGCTCTTGCCAGAGGCAGAC	3.51403	3.45444	Type I
11@119513648@+	TRUE	FALSE	FALSE	FALSE	FALSE	FALSE	AGTTGGTTGACTCCACGGATG	4.60368	10.7661	Type II
11@119534360@-	TRUE	FALSE	FALSE	FALSE	FALSE	FALSE	GATCCACCTGCAGGAGTCAGA	1.62813	4.68572	Type I
11@119534958@-	FALSE	TRUE	FALSE	FALSE	FALSE	FALSE	AAATCTGATGCAGCTGGGAGT	1.24905	4.95436	Type I
11@119535441@-	FALSE	TRUE	FALSE	FALSE	FALSE	FALSE	CTTCCAGAGCCTCTGTCTGTG	3.76553	8.96456	Type II
11@119535447@-	FALSE	TRUE	FALSE	FALSE	FALSE	FALSE	GCCCCCCTTCCAGAGCCTCTG	1.47381	2.69062	Type I
11@119599656@-	TRUE	TRUE	FALSE	FALSE	FALSE	FALSE	TGGAGCCGAGCGGGAGGGTGT	0.562088	4.25322	Type I
11@120008267@-	FALSE	TRUE	FALSE	FALSE	FALSE	FALSE	CGGGCCGACACGGGCCTTTTT	0.522291	2.90881	Type I
11@120082072@+	TRUE	TRUE	FALSE	FALSE	FALSE	FALSE	AACGGGTGCGCCGGCCGAGCT	0.0218727	1.6524	Type I
11@120096385@+	TRUE	FALSE	FALSE	FALSE	FALSE	FALSE	GAAGGTCTTCCGGGCCCTGAT	1.08828	4.12537	Type I
11@120099596@+	TRUE	TRUE	FALSE	FALSE	FALSE	FALSE	GTTCTGTGTTCGAGGCTCTGC	1.63565	1.30758	Type I
11@120099994@+	TRUE	FALSE	FALSE	FALSE	FALSE	FALSE	CTGGCCCCATCTCACATGACT	3.29151	10.1729	Type II
11@120200925@+	FALSE	TRUE	FALSE	FALSE	FALSE	FALSE	CTGGTTTCTCCGGGAAACAGG	2.7249	2.44273	Type I
11@120201107@+	FALSE	TRUE	FALSE	FALSE	FALSE	FALSE	CTTGGTGTTTCATGTTTAGCA	3.15237	3.93796	Type I
11@120317713@+	TRUE	TRUE	FALSE	FALSE	FALSE	FALSE	AAACTTGATGCAGAGCGAGAC	2.38802	3.75411	Type I
11@120343817@+	FALSE	TRUE	FALSE	FALSE	FALSE	FALSE	TCAGAGTACCCAAATGTTGAA	4.73327	4.17892	Type III
11@120350909@+	TRUE	TRUE	FALSE	FALSE	FALSE	FALSE	GAATCTTTTGCTCCACGGGAT	4.02939	9.48072	Type II
11@120356721@+	FALSE	TRUE	FALSE	FALSE	FALSE	FALSE	AAAACTGTCCCTGCAGATTGA	3.60208	9.59171	Type II
11@120358534@+	TRUE	TRUE	FALSE	FALSE	FALSE	FALSE	AACAGTTAATCAAGGCAAATC	3.41687	2.84893	Type I
11@120446527@+	FALSE	TRUE	FALSE	FALSE	FALSE	FALSE	CGATCCAAGGCCAGGCGTGGT	2.79534	1.13705	Type I
11@120524394@+	FALSE	TRUE	FALSE	FALSE	FALSE	FALSE	TTTATTCCAGCAGATACTTTC	3.06351	3.57235	Type I
11@120673469@+	FALSE	TRUE	FALSE	FALSE	FALSE	FALSE	TGGCCAAGAACCGCATCAACC	2.89136	1.27289	Type I
11@120690533@+	FALSE	TRUE	FALSE	FALSE	FALSE	FALSE	AACCCTGAACCTCCACCCCAG	4.64901	9.4899	Type II
11@120690539@+	TRUE	FALSE	FALSE	FALSE	FALSE	FALSE	GAACCTCCACCCCAGCAACAC	0.0798094	1.6021	Type I
11@120702601@+	TRUE	TRUE	FALSE	FALSE	FALSE	FALSE	AATTCCTTATCTCCAAGGACA	4.51526	9.91372	Type II
11@120702712@+	FALSE	TRUE	FALSE	FALSE	FALSE	FALSE	ACGCCAACGCCTCCATGTCCC	3.56797	9.91989	Type II
11@120776184@+	FALSE	TRUE	FALSE	FALSE	FALSE	FALSE	CGGGAATGGTCGGGGAGCTGA	1.72476	1.97797	Type I
11@120833315@+	FALSE	TRUE	FALSE	FALSE	FALSE	FALSE	CGAGTACTATCGGCAGCGAAA	-0.292331	3.78762	Type I
11@120837939@+	TRUE	TRUE	FALSE	FALSE	FALSE	FALSE	TCTGGCCATTCTCCAGCTGCA	3.51556	10.2031	Type II
11@121036049@+	TRUE	TRUE	FALSE	FALSE	FALSE	FALSE	TGGGCAATGGCAGGGAGCTGT	2.19124	2.06994	Type I
11@121039419@+	TRUE	FALSE	FALSE	FALSE	FALSE	FALSE	CCCAAGAAGGCAGCTTCATCA	2.84899	4.09753	Type I
11@121424741@+	TRUE	FALSE	FALSE	FALSE	FALSE	FALSE	CACCGGGCTACGGGCAGCAGT	1.61905	2.17755	Type I
11@121498282@+	FALSE	TRUE	FALSE	FALSE	FALSE	FALSE	GCATCTGCAACGCAGGCTGCC	-0.0175093	4.23985	Type I
11@12183787@+	TRUE	TRUE	FALSE	FALSE	FALSE	FALSE	CAAAGGTACCCTCCAGGCCTT	3.18357	10.9259	Type II
11@12243272@+	TRUE	FALSE	FALSE	FALSE	FALSE	FALSE	GAGCTGGAACCAGGGCACCCC	1.80036	3.48825	Type I
11@12247871@+	TRUE	TRUE	FALSE	FALSE	FALSE	FALSE	TCATGTACCTCTCCAAGTTCT	4.02181	10.9006	Type II
11@122526558@+	TRUE	TRUE	FALSE	FALSE	FALSE	FALSE	GGCCGCTTGCCGGCGTTCTGG	0.354353	1.53886	Type I
11@122526584@+	TRUE	TRUE	TRUE	FALSE	FALSE	FALSE	GTGGCCTCACCAGGAAGCGTC	1.84218	3.60242	Type I
11@122526594@+	TRUE	TRUE	FALSE	FALSE	FALSE	FALSE	CAGGAAGCGTCAGAGTCCCGA	2.36502	3.27591	Type I
11@122526618@+	TRUE	TRUE	FALSE	FALSE	FALSE	FALSE	TGGGGAAGCTCGGAGCGCCGC	0.144697	1.87485	Type I
11@122667730@+	FALSE	TRUE	FALSE	FALSE	FALSE	FALSE	TGCATGCAAGCAAGACTAGTG	3.02533	3.14163	Type I
11@12277287@+	TRUE	TRUE	FALSE	FALSE	FALSE	FALSE	CAGGCCACCTCTCCAGACCTG	3.27702	10.4582	Type II
11@12278341@+	TRUE	TRUE	FALSE	FALSE	FALSE	FALSE	GGAATCTATGCGAAAGTCATT	4.14314	3.90454	Type III
11@12281442@+	TRUE	TRUE	FALSE	FALSE	FALSE	FALSE	GGCAGCCCCCCAGGTATCTCC	2.34757	2.58751	Type I
11@12281519@+	TRUE	TRUE	FALSE	FALSE	FALSE	FALSE	TAACTGGATGCAGGGACTCCT	1.49312	3.71495	Type I
11@12281647@+	TRUE	TRUE	FALSE	FALSE	FALSE	FALSE	CAGCCATGTACAGGGAATCTG	2.45736	3.18036	Type I
11@12281713@+	TRUE	TRUE	FALSE	FALSE	FALSE	FALSE	CAGTCAAGCTCCGCTGACATG	2.64751	6.11878	Type I
11@12281754@+	TRUE	FALSE	FALSE	FALSE	FALSE	FALSE	TTCACATTTCCAGGGAGGCTT	2.42371	3.01828	Type I
11@12282844@+	TRUE	TRUE	FALSE	FALSE	FALSE	FALSE	TGGGTCTGACCTCCAGGGGAA	3.74344	10.0923	Type II
11@12282872@+	TRUE	TRUE	FALSE	FALSE	FALSE	FALSE	CATATCTTGACTGGCAGGGAA	3.04173	2.98542	Type I
11@12283884@+	FALSE	TRUE	FALSE	FALSE	FALSE	FALSE	GCGACTCTTTCAGAGGAAGTT	2.8076	3.72283	Type I
11@12284362@+	TRUE	FALSE	FALSE	FALSE	FALSE	FALSE	GTGCATGCTTCTCCAGTTGCG	3.44466	9.65586	Type II
11@12284949@+	FALSE	TRUE	FALSE	FALSE	FALSE	FALSE	AGGCAACACTCGCGGTCTCAG	0.253438	1.73207	Type I
11@12285008@+	FALSE	FALSE	TRUE	FALSE	FALSE	FALSE	CCCTGACCCCCGGGCCTGCCT	0.377901	2.26992	Type I
11@122933141@-	TRUE	FALSE	FALSE	FALSE	FALSE	FALSE	TGAGGACTCCCGCGCGCGGAC	-0.110034	3.12816	Type I
11@12302611@+	TRUE	TRUE	FALSE	FALSE	FALSE	FALSE	AGGGCAGTCTCTCCACAGTGC	3.4198	9.91624	Type II
11@12315438@+	TRUE	FALSE	FALSE	FALSE	FALSE	FALSE	TGGAGAAGACCGGGAAAAAGG	2.41421	0.977491	Type I
11@12315906@+	TRUE	TRUE	FALSE	FALSE	FALSE	FALSE	GGCCTGCACTCGCTCATTCAG	4.53732	9.16376	Type II
11@12315944@+	TRUE	TRUE	FALSE	FALSE	FALSE	FALSE	CCAATAAAGACGGGGACCAGC	0.971029	3.00125	Type I
11@12316144@+	TRUE	TRUE	FALSE	FALSE	FALSE	FALSE	GCTTCTAAGCCTCCAAAGAAA	4.58904	9.54026	Type II
11@12341244@+	FALSE	TRUE	FALSE	FALSE	FALSE	FALSE	CCATTTCAGACTCCAAGAACT	3.94726	9.92389	Type II
11@123595275@-	FALSE	TRUE	FALSE	FALSE	FALSE	FALSE	TAAAGCATGACAGGGAGAGTC	3.1164	2.18434	Type I
11@123597600@-	TRUE	TRUE	FALSE	FALSE	FALSE	FALSE	ATTCACCAGACTCCAGATTGG	4.68392	9.364	Type II
11@123612275@-	FALSE	TRUE	FALSE	FALSE	FALSE	FALSE	GGGGAGGAGCCGCCGGAGCTG	0.0592846	3.69626	Type I
11@123612293@-	TRUE	FALSE	FALSE	FALSE	FALSE	FALSE	GGGAGAGAAGCCGGGGCAGGG	1.04697	3.98243	Type I
11@123612318@-	FALSE	TRUE	FALSE	FALSE	FALSE	FALSE	GGCGCTGTTTCGGTCGGGAGT	0.557702	4.10086	Type I
11@12379996@+	TRUE	TRUE	TRUE	FALSE	FALSE	FALSE	GCTTCGTATTCTCCAGAGGCT	3.81978	9.50549	Type II
11@123988246@+	FALSE	TRUE	FALSE	FALSE	FALSE	FALSE	CCTACTCACCCTCCACCGGGA	3.31917	8.97246	Type II
11@123988998@+	TRUE	TRUE	FALSE	FALSE	FALSE	FALSE	TGTGGGTAACCTCCAACCTGG	3.75849	10.5128	Type II
11@12399210@+	TRUE	FALSE	FALSE	FALSE	FALSE	FALSE	CACCTCCCCGCAGAAGTCGCC	-0.475676	2.26525	Type I
11@123994487@+	TRUE	TRUE	FALSE	FALSE	FALSE	FALSE	ACAGGGGACCCTCCATCCCAG	3.39698	10.9317	Type II
11@123995045@+	TRUE	FALSE	FALSE	FALSE	FALSE	FALSE	ATGTGATTTCCGGGTGATTGG	3.07185	2.33945	Type I
11@124085455@+	FALSE	TRUE	FALSE	FALSE	FALSE	FALSE	AGACTGTTGACAAGATCGTGG	3.39016	2.39779	Type I
11@124496447@+	TRUE	TRUE	FALSE	FALSE	FALSE	FALSE	CTGGATCCCTCAGGACGGCCT	0.781927	3.2924	Type I
11@124551352@+	FALSE	TRUE	FALSE	FALSE	FALSE	FALSE	ATCATGCATTCGAGGTATGGT	2.32223	1.55357	Type I
11@124748001@+	TRUE	TRUE	FALSE	FALSE	FALSE	FALSE	CAGTACGCTCCTCCAGAGTGG	3.84225	9.92581	Type II
11@124749135@+	TRUE	TRUE	FALSE	FALSE	FALSE	FALSE	CCAGCCCATGCTGGGCATCCG	1.08506	2.85106	Type I
11@124750454@+	TRUE	TRUE	FALSE	FALSE	FALSE	FALSE	GAGCCGGAGTCGGAGTCAGAG	0.340474	3.48271	Type I
11@124754515@-	TRUE	TRUE	FALSE	FALSE	FALSE	FALSE	CTCCCACCACCAGGTTGTTTT	2.55831	3.57171	Type I
11@124754516@-	TRUE	FALSE	FALSE	FALSE	FALSE	FALSE	ACTCCCACCACCAGGTTGTTT	1.46685	1.66886	Type I
11@124754645@-	FALSE	TRUE	FALSE	FALSE	FALSE	FALSE	AGAGTTCTCCCTCCACGATTG	3.7939	10.3634	Type II
11@124755122@-	TRUE	TRUE	FALSE	FALSE	FALSE	FALSE	CCTCCCTCCCCACGGGATGAG	1.37826	3.50256	Type I
11@124757093@-	TRUE	FALSE	FALSE	FALSE	FALSE	FALSE	GGTGGCACCACAGGCTCCCTC	1.81535	3.01747	Type I
11@124757343@-	TRUE	FALSE	FALSE	FALSE	FALSE	FALSE	CGAAACTCCTCAGCTCCTCAA	2.06748	3.55466	Type I
11@124761301@-	TRUE	TRUE	FALSE	FALSE	FALSE	FALSE	TGGCCCAGCTCTCCAGCCCCT	3.36441	10.3278	Type II
11@124761373@-	TRUE	TRUE	FALSE	FALSE	FALSE	FALSE	CTGAGCTGCCCTCCAGTACCC	3.14608	10.7807	Type II
11@124765062@-	TRUE	TRUE	FALSE	FALSE	FALSE	FALSE	CAGGAAGTGACTCTAAAGCCT	3.14494	10.275	Type II
11@124765537@-	TRUE	TRUE	FALSE	FALSE	FALSE	FALSE	CGGCCTTGTTCAGGACCCAGA	1.78828	3.14707	Type I
11@124857174@+	TRUE	TRUE	TRUE	FALSE	FALSE	FALSE	GGTGATTTGACAGGAATCCAG	3.16124	3.63441	Type I
11@124857952@+	TRUE	TRUE	FALSE	FALSE	FALSE	FALSE	ATTTTCTACCCAGAGACCTGC	2.68218	2.73355	Type I
11@124908879@+	TRUE	TRUE	FALSE	FALSE	FALSE	FALSE	ATTACTTTACCTCCACTATGC	4.22862	10.221	Type II
11@124967080@-	FALSE	TRUE	FALSE	FALSE	FALSE	FALSE	AGGAGAGGCACTCAAATTTGA	4.43758	10.8029	Type II
11@124972039@-	TRUE	TRUE	FALSE	FALSE	FALSE	FALSE	CCAGAGCCTCCGGGGCGGCGA	0.672621	2.47835	Type I
11@125221183@+	FALSE	TRUE	FALSE	FALSE	FALSE	FALSE	CCCACAGGTCCTCCATGTGAA	4.21629	9.30209	Type II
11@125237765@+	FALSE	TRUE	FALSE	FALSE	FALSE	FALSE	CCCAGCCACCCTCCAAGGCCC	3.22551	10.6314	Type II
11@125280130@+	TRUE	TRUE	FALSE	FALSE	FALSE	FALSE	TGTCCGGAGTCTCCAATAACC	4.85277	9.64464	Type II
11@12530146@+	TRUE	TRUE	FALSE	FALSE	FALSE	FALSE	AGAAGGAATCCTCCAGTCTCG	3.74545	11.037	Type II
11@125302039@+	TRUE	FALSE	FALSE	FALSE	FALSE	FALSE	ACTCCAAGAGCCAAGGAGATG	0.889501	3.94972	Type I
11@125302187@+	FALSE	TRUE	FALSE	FALSE	FALSE	FALSE	GCTCCACGCCCTCCATAGACC	4.21998	10.0194	Type II
11@125302336@+	FALSE	TRUE	FALSE	FALSE	FALSE	FALSE	GCAGAAGAAACATTGGAAAGC	2.73604	4.59953	Type I
11@125439417@+	FALSE	TRUE	FALSE	FALSE	FALSE	FALSE	CCCGGCGGAGCTGGCCTGCGG	0.902951	2.46511	Type I
11@125442450@+	FALSE	TRUE	FALSE	FALSE	FALSE	FALSE	AAACCTTTCTCCAGGACCTTG	2.35888	1.48605	Type I
11@125448151@+	FALSE	TRUE	FALSE	FALSE	FALSE	FALSE	CATTTGGTTTCAGGTAGGTCC	2.92045	3.26514	Type I
11@125448962@+	TRUE	TRUE	FALSE	FALSE	FALSE	FALSE	TTTCCTCATTCAGGTGAGACT	2.97767	4.29856	Type I
11@125453537@+	TRUE	TRUE	FALSE	FALSE	FALSE	FALSE	CCCTTCACCGCATCCGTCGCC	-0.502581	2.56839	Type I
11@125453657@+	TRUE	TRUE	FALSE	FALSE	FALSE	FALSE	TCCCGCCTGCCAGGGAAGGCA	2.40977	2.90455	Type I
11@125489912@+	TRUE	TRUE	FALSE	FALSE	FALSE	FALSE	CTAGAGCGTCCTCCAGGCTTT	3.33476	10.8014	Type II
11@12549741@+	FALSE	TRUE	FALSE	FALSE	FALSE	FALSE	CCAGATTTCCCTCCATGATTT	4.09966	10.3596	Type II
11@125525840@+	FALSE	TRUE	FALSE	FALSE	FALSE	FALSE	GTTGCATAAACTCTAGTGCTT	3.45729	9.69202	Type II
11@125765573@-	TRUE	TRUE	FALSE	FALSE	FALSE	FALSE	TACCCACATTCTCAATCGGGT	4.38099	9.1048	Type II
11@125812804@+	TRUE	TRUE	FALSE	FALSE	FALSE	FALSE	GGAGACGGAGCGGGTTGCTCA	1.03848	4.49339	Type I
11@125829288@-	FALSE	TRUE	FALSE	FALSE	FALSE	FALSE	GTCAAGCTTTCAAGGATCACT	2.77411	1.96311	Type I
11@125932652@-	TRUE	TRUE	FALSE	FALSE	FALSE	FALSE	CGCCCCAGCCCCGGCGTGCGA	0.00724388	1.98316	Type I
11@125932693@-	FALSE	TRUE	FALSE	FALSE	FALSE	FALSE	GCGAGGAGACCCGGGACCCCA	1.08193	1.87838	Type I
11@126074206@-	FALSE	TRUE	FALSE	FALSE	FALSE	FALSE	ACATCAGCTTCGAGTTCACTT	1.89205	0.886634	Type I
11@126081394@-	TRUE	TRUE	FALSE	FALSE	FALSE	FALSE	CAGAGATTAGCGGAGAAGCTC	0.326135	2.82862	Type I
11@126134949@-	FALSE	TRUE	FALSE	FALSE	FALSE	FALSE	GCCCTACACCCTCCAGAGAAG	4.26485	9.31703	Type II
11@126162664@+	TRUE	TRUE	FALSE	FALSE	FALSE	FALSE	TCCTGCAACTCCGGGATGCAA	2.59054	1.79656	Type I
11@126162665@+	TRUE	TRUE	FALSE	FALSE	FALSE	FALSE	CCTGCAACTCCGGGATGCAAC	0.598317	3.14939	Type I
11@126174023@+	TRUE	TRUE	FALSE	FALSE	FALSE	FALSE	GCGAATTGGACGTGGAGGAGG	2.05393	0.469372	Type I
11@126213298@+	TRUE	TRUE	FALSE	FALSE	FALSE	FALSE	CAGGAACATCCTCCACCAGGG	3.43239	9.51748	Type II
11@126225950@+	TRUE	TRUE	FALSE	FALSE	FALSE	FALSE	TCGCGGGAAGCCGGATCCTCT	1.31112	4.05624	Type I
11@126225996@+	TRUE	TRUE	FALSE	FALSE	FALSE	FALSE	GACAGTTCTGCGGAAAGTTTC	1.35641	1.88912	Type I
11@126226147@+	FALSE	FALSE	TRUE	FALSE	FALSE	FALSE	ACAGGCTTTGCGGGGTCCGCC	1.06905	2.87783	Type I
11@126276901@+	TRUE	TRUE	FALSE	FALSE	FALSE	FALSE	AGAGCAAGGCCTCTAAGCTCT	4.06065	10.7843	Type II
11@126480637@+	TRUE	FALSE	FALSE	FALSE	FALSE	FALSE	TTGGAGGGCTCTCCATCTCTC	3.36285	10.44	Type II
11@126480781@+	FALSE	TRUE	FALSE	FALSE	FALSE	FALSE	GGAATTTAGACCAAGATATTC	3.023	1.71491	Type I
11@126480782@+	FALSE	TRUE	FALSE	FALSE	FALSE	FALSE	GAATTTAGACCAAGATATTCT	2.90008	1.28806	Type I
11@126870625@-	FALSE	TRUE	FALSE	FALSE	FALSE	FALSE	GCTGACAATCCCGGCTTCCCG	0.604885	2.01389	Type I
11@126870674@-	TRUE	TRUE	FALSE	FALSE	FALSE	FALSE	CCTGGGATGCCAAGAGCCAGA	4.04336	4.23019	Type III
11@12697069@+	FALSE	TRUE	FALSE	FALSE	FALSE	FALSE	CCACCAAACCCAGGAGGAGAC	2.05641	4.82514	Type I
11@128426222@-	TRUE	TRUE	FALSE	FALSE	FALSE	FALSE	GATGGCAACTCAGGAAGTTCC	2.84198	3.17574	Type I
11@128628193@+	TRUE	TRUE	FALSE	FALSE	FALSE	FALSE	CAACGTCAAGCGGGAGTATGA	1.08694	4.92992	Type I
11@128840422@-	TRUE	TRUE	FALSE	FALSE	FALSE	FALSE	CTGGACACCACTCCAAGCCAT	3.33496	10.3226	Type II
11@128840495@-	TRUE	TRUE	FALSE	FALSE	FALSE	FALSE	GGTGCCAGGTCAGAGCCACCA	1.81066	3.59035	Type I
11@128840576@-	FALSE	TRUE	FALSE	FALSE	FALSE	FALSE	TTCAATATGACTCCAAACTGC	4.85943	10.2344	Type II
11@128842877@-	TRUE	TRUE	FALSE	FALSE	FALSE	FALSE	TCTGGGGACCCAGAAAAGGCC	1.83612	4.20182	Type I
11@128846525@-	TRUE	TRUE	FALSE	FALSE	FALSE	FALSE	CTTCAGGTGGCAGGGCAGAAG	2.30265	3.16962	Type I
11@128857938@-	TRUE	TRUE	FALSE	FALSE	FALSE	FALSE	CTGGTGTTGCCTCCAATATCC	3.1469	9.90344	Type II
11@128993816@-	TRUE	TRUE	TRUE	FALSE	FALSE	FALSE	AGGTCCACCACTCCAGGACTG	4.15576	9.9706	Type II
11@129245944@+	TRUE	TRUE	FALSE	FALSE	FALSE	FALSE	CACTGCCACGCCGAGCTGAGG	2.32385	2.40736	Type I
11@129245945@+	TRUE	TRUE	FALSE	FALSE	FALSE	FALSE	ACTGCCACGCCGAGCTGAGGC	1.57146	0.819888	Type I
11@129307388@+	FALSE	TRUE	FALSE	FALSE	FALSE	FALSE	AGTTTGCTGGCCTGGCTATTG	2.20058	1.53938	Type I
11@129307637@+	TRUE	FALSE	FALSE	FALSE	FALSE	FALSE	GAGTGTGTGTCTGGGCCGGGT	1.09505	2.85011	Type I
11@1295828@-	TRUE	TRUE	FALSE	FALSE	FALSE	FALSE	AGACAGGTCGCCGGAGGCTCC	0.338446	2.94527	Type I
11@12958837@+	TRUE	TRUE	FALSE	FALSE	FALSE	FALSE	CACACTCTCTCTCCATTATCG	4.48142	10.2842	Type II
11@12958874@+	FALSE	TRUE	FALSE	FALSE	FALSE	FALSE	CCTCACCACACAGGGTGGTGC	2.86325	2.91658	Type I
11@12960354@+	FALSE	TRUE	FALSE	FALSE	FALSE	FALSE	GGGAGTGCTCCTCCAGCTTCC	3.35382	10.8419	Type II
11@12960631@+	FALSE	TRUE	FALSE	FALSE	FALSE	FALSE	AAACACTAAGCCTGACCTCTC	2.56075	1.94503	Type I
11@12961543@+	TRUE	TRUE	FALSE	FALSE	FALSE	FALSE	GCTTCTCTTCCAGGTGCTCTA	2.12608	3.96081	Type I
11@1297333@-	TRUE	TRUE	FALSE	FALSE	FALSE	FALSE	TCAGCGTGGGCGAGGAAAGCC	1.67173	1.15186	Type I
11@129734116@-	TRUE	TRUE	FALSE	FALSE	FALSE	FALSE	TAGCTGCCCCCTCCACTAAAC	3.52908	9.6297	Type II
11@129734285@-	TRUE	TRUE	FALSE	FALSE	FALSE	FALSE	AGAGTGCACACAGCGAATAGG	3.68753	3.46398	Type I
11@129742830@-	TRUE	TRUE	FALSE	FALSE	FALSE	FALSE	CTCCCAGTGCCTCCACGGCTG	3.56664	9.24392	Type II
11@129746673@-	TRUE	TRUE	FALSE	FALSE	FALSE	FALSE	CAACAAGGCTCGGGAGCACTC	1.00816	5.01312	Type I
11@129772199@-	TRUE	TRUE	FALSE	FALSE	FALSE	FALSE	GACTTCCACCCTGGAGCTTGA	2.32432	4.27878	Type I
11@129772200@-	TRUE	FALSE	FALSE	FALSE	FALSE	FALSE	TGACTTCCACCCTGGAGCTTG	2.08838	1.35907	Type I
11@129780509@-	TRUE	TRUE	FALSE	FALSE	FALSE	FALSE	GCAGGCTCAGCAGGGGCTCAG	1.37553	4.3689	Type I
11@129782013@-	TRUE	TRUE	FALSE	FALSE	FALSE	FALSE	TCCAGGTCAGCGAGCCTACCG	0.989641	0.996701	Type I
11@129784610@-	TRUE	TRUE	FALSE	FALSE	FALSE	FALSE	GCAAGTGGTTCAAGTGGCCTC	2.25094	2.26284	Type I
11@129788571@-	TRUE	TRUE	FALSE	FALSE	FALSE	FALSE	GATGCATAATCCTGAGAGGGA	1.91339	4.93588	Type I
11@129795097@-	TRUE	TRUE	FALSE	FALSE	FALSE	FALSE	TCTGTTTATTCGGAAGTCCTT	2.63019	4.49682	Type I
11@1297951@-	FALSE	TRUE	FALSE	FALSE	FALSE	FALSE	GCTGCTTCTGCCAGGGTGTTG	1.95664	1.56218	Type I
11@129802082@-	TRUE	TRUE	FALSE	FALSE	FALSE	FALSE	CGATTCGGTCCAGGTCGACGG	3.17358	2.79632	Type I
11@129992233@+	TRUE	FALSE	FALSE	FALSE	FALSE	FALSE	TGGAAGACTTCACAGAAGCAG	3.38064	2.9989	Type I
11@129993574@+	TRUE	TRUE	FALSE	FALSE	FALSE	FALSE	ACTTCGACCTCTCCAAGGGAA	4.60506	9.85058	Type II
11@129997713@+	TRUE	TRUE	FALSE	FALSE	FALSE	FALSE	CTCCCCAAAGCAGAGAGGCAG	1.86315	2.96236	Type I
11@129999945@+	TRUE	TRUE	FALSE	FALSE	FALSE	FALSE	TCATCGCATTCTCCAGGCCTT	3.81693	10.2849	Type II
11@130013357@+	TRUE	FALSE	FALSE	FALSE	FALSE	FALSE	GCAGGGAGCGCGGCAGCCCTG	0.355059	4.50467	Type I
11@130014200@+	TRUE	TRUE	FALSE	FALSE	FALSE	FALSE	TCTGGACTTTCTCCAAAGGCA	3.71566	10.1848	Type II
11@130079564@+	TRUE	TRUE	FALSE	FALSE	FALSE	FALSE	CAGGGTGATTCCGGGGGACCC	0.994172	3.37728	Type I
11@130079669@+	TRUE	FALSE	FALSE	FALSE	FALSE	FALSE	GGCGTGTACACAAGGCTCCCT	1.72268	2.07523	Type I
11@130079893@+	TRUE	TRUE	FALSE	FALSE	FALSE	FALSE	CTTCCTCAGCCTCCAAAGTGG	3.99971	9.13555	Type II
11@130080073@+	TRUE	FALSE	FALSE	FALSE	FALSE	FALSE	GGGGCCTCCTCAGTGAAGGTG	1.95979	2.58241	Type I
11@130099311@-	FALSE	TRUE	FALSE	FALSE	FALSE	FALSE	ATCCCAGGCTCAACTAAGAAC	3.12043	4.85325	Type I
11@130184301@-	TRUE	FALSE	FALSE	FALSE	FALSE	FALSE	GGAGGAGCAGCAGGCCTCCGG	1.15415	4.27719	Type I
11@130184404@-	TRUE	TRUE	FALSE	FALSE	FALSE	FALSE	CTGAGCCTCCCGGGGGAGGAG	0.077718	3.00214	Type I
11@130342974@+	TRUE	FALSE	FALSE	FALSE	FALSE	FALSE	GCCATCCCCGCAGGCGCCTCA	1.24303	2.83109	Type I
11@130344438@+	TRUE	FALSE	FALSE	FALSE	FALSE	FALSE	CTGCAGGTAGCGGGGAAAGCC	0.497537	3.47264	Type I
11@130344920@+	FALSE	TRUE	FALSE	FALSE	FALSE	FALSE	ATTATGCCCTCTGGGAACCCA	2.15151	2.57274	Type I
11@130345329@+	FALSE	TRUE	FALSE	FALSE	FALSE	FALSE	ATGGGATATTCTGCTTCTGAG	2.03911	4.67141	Type I
11@130746683@-	FALSE	TRUE	FALSE	FALSE	FALSE	FALSE	CTTGAAGCATCTCCAGCCCTA	3.43003	10.3767	Type II
11@130747191@-	FALSE	TRUE	FALSE	FALSE	FALSE	FALSE	GGCAAGGCAACTGGGAATTGC	2.38515	2.25473	Type I
11@130747838@-	TRUE	TRUE	FALSE	FALSE	FALSE	FALSE	AAAATTCATTCAGGGCCATTC	3.05223	3.08392	Type I
11@130748253@-	FALSE	TRUE	FALSE	FALSE	FALSE	FALSE	AGAGACCAGTCAGGAAGCCCG	1.93745	3.98384	Type I
11@130750634@-	FALSE	TRUE	FALSE	FALSE	FALSE	FALSE	CCTGCTTCTTCAGGAGTCCAT	2.41976	4.65819	Type I
11@130776537@-	TRUE	TRUE	FALSE	FALSE	FALSE	FALSE	TCTTTATTGTCTCCAGGAAGG	4.78609	9.87389	Type II
11@130785255@-	TRUE	TRUE	FALSE	FALSE	FALSE	FALSE	GGCTTACTGCCGGGCGACTGC	0.460377	2.97961	Type I
11@130785256@-	TRUE	TRUE	FALSE	FALSE	FALSE	FALSE	AGGCTTACTGCCGGGCGACTG	1.6453	2.29623	Type I
11@130785800@-	TRUE	TRUE	FALSE	FALSE	FALSE	FALSE	TTCCAGGAAACTCCAGCTGGA	4.12492	8.9205	Type II
11@130786003@-	FALSE	TRUE	FALSE	FALSE	FALSE	FALSE	CGCGGAGCTGCAGCTGTCGCT	1.28676	4.57946	Type I
11@130786368@-	FALSE	TRUE	FALSE	FALSE	FALSE	FALSE	CGGAAGCTGTCGCCGGCGGCC	-0.117308	3.24028	Type I
11@1331251@+	FALSE	TRUE	FALSE	FALSE	FALSE	FALSE	ACATCCCCTGCAGGGCGATCT	1.72604	3.26952	Type I
11@1331433@+	TRUE	FALSE	FALSE	FALSE	FALSE	FALSE	CGCCGCTCCGCAGGAGCCCCG	1.40949	3.2772	Type I
11@133801395@-	FALSE	TRUE	FALSE	FALSE	FALSE	FALSE	GCTACTTATCCCCTGTGCTGC	4.68406	10.4172	Type II
11@133801410@-	FALSE	TRUE	FALSE	FALSE	FALSE	FALSE	GGAGGCCGGCCGGGAGCTACT	0.473518	4.29931	Type I
11@133909932@+	TRUE	FALSE	FALSE	FALSE	FALSE	FALSE	GGCCTAGACCCAGGGCTCGTT	2.01206	3.0269	Type I
11@133909952@+	TRUE	TRUE	FALSE	FALSE	FALSE	FALSE	TGAGCTCCTCCCTCGGATTGG	3.63439	8.58066	Type II
11@133938925@+	TRUE	TRUE	FALSE	FALSE	FALSE	FALSE	GGCGCATGCGCGCGGGGACTA	0.678237	1.69268	Type I
11@134028227@-	TRUE	TRUE	FALSE	FALSE	FALSE	FALSE	CTGCCCAAAGCCAGGTAAAGA	2.72666	1.58955	Type I
11@134062723@-	TRUE	TRUE	FALSE	FALSE	FALSE	FALSE	GAGCACTGTGCAGGAGAAGGC	1.70392	4.68493	Type I
11@134062765@-	TRUE	TRUE	FALSE	FALSE	FALSE	FALSE	AGCCTGGTTGCGGGGGGTGGT	0.874298	3.71061	Type I
11@134063937@-	TRUE	TRUE	FALSE	FALSE	FALSE	FALSE	GAAGCAGGCCCTCCAGTCTCT	2.95033	10.2922	Type II
11@134063949@-	TRUE	TRUE	FALSE	FALSE	FALSE	FALSE	AGTGTCTGTCCGGAAGCAGGC	0.536065	3.9976	Type I
11@134094615@+	TRUE	TRUE	FALSE	FALSE	FALSE	FALSE	CTGGGCAGCTCGCAGCGCTGC	0.0552121	1.99673	Type I
11@134094791@+	TRUE	TRUE	FALSE	FALSE	TRUE	TRUE	CATTGCTGCTCGGGCGCCGCA	-0.351646	2.21169	Type I
11@134094892@+	FALSE	TRUE	FALSE	FALSE	FALSE	FALSE	GCGGCGGAGCCAGGCAGCCCC	0.892907	3.04465	Type I
11@134095142@+	TRUE	TRUE	FALSE	FALSE	FALSE	FALSE	TCTTCTACGACGGGGAGACGG	1.67616	1.67405	Type I
11@134109971@+	FALSE	TRUE	FALSE	FALSE	FALSE	FALSE	AGCACATACCCAGAGCTGAAC	2.88248	2.53235	Type I
11@134116271@+	TRUE	TRUE	FALSE	FALSE	FALSE	FALSE	TTGGTAACCCCAAGGTCTGGG	1.76756	2.96242	Type I
11@134126504@+	TRUE	TRUE	FALSE	FALSE	FALSE	FALSE	CTTTGCTGCCCGAGAGATGGC	2.9641	1.73287	Type I
11@134131678@+	TRUE	TRUE	FALSE	FALSE	FALSE	FALSE	CTGGTGGCCGCGCGGCTGATG	0.451559	2.77525	Type I
11@134131745@+	TRUE	TRUE	FALSE	FALSE	FALSE	FALSE	TGGCCTTGTGCTCCATGGCCA	3.55264	9.69146	Type II
11@134132824@+	FALSE	TRUE	FALSE	FALSE	FALSE	FALSE	CGGGGCTTTTCTCTAAGGTTA	3.53643	10.9301	Type II
11@134133314@+	FALSE	TRUE	FALSE	FALSE	FALSE	FALSE	AGAGCTTCTGCTCCAGAGGGT	3.93227	9.93863	Type II
11@134184264@+	FALSE	TRUE	FALSE	FALSE	FALSE	FALSE	AGACAGCCACCAGGGCCCGGC	1.61445	2.88503	Type I
11@134257753@-	FALSE	TRUE	FALSE	FALSE	FALSE	FALSE	ACTCTCCAAACCTGCTTCCGC	1.79798	1.38	Type I
11@134261372@-	TRUE	FALSE	FALSE	FALSE	FALSE	FALSE	CACCGCCCTCCTCCAAGCCCC	3.33526	10.6776	Type II
11@134262135@-	FALSE	TRUE	FALSE	FALSE	FALSE	FALSE	GCCCTTAAGTCAGGACTCAGT	2.60565	3.83589	Type I
11@134262197@-	FALSE	TRUE	FALSE	FALSE	FALSE	FALSE	GCCCTTAAGTCAGGACTCAGT	2.66936	3.87097	Type I
11@134262223@-	TRUE	TRUE	FALSE	FALSE	FALSE	FALSE	TATGGCCGATCTCCATAGGCA	3.90845	10.4427	Type II
11@134281705@-	TRUE	TRUE	FALSE	FALSE	FALSE	FALSE	GACTCGTCGCCGCAGGTCAGT	4.61789	4.29269	Type III
11@134776@-	TRUE	FALSE	FALSE	FALSE	FALSE	FALSE	CCGGCAGCCTCTCCAGGCCCA	3.442	10.1387	Type II
11@13751261@+	TRUE	FALSE	FALSE	FALSE	FALSE	FALSE	TGCTATCTTTCCAGTGAAAAC	3.65859	3.83304	Type I
11@14280927@+	TRUE	TRUE	FALSE	FALSE	FALSE	FALSE	GAAGCAGTTCCCGGAGGACGG	1.22232	4.72748	Type I
11@14280928@+	FALSE	TRUE	FALSE	FALSE	FALSE	FALSE	AAGCAGTTCCCGGAGGACGGC	0.117999	3.18739	Type I
11@14287591@+	TRUE	FALSE	FALSE	FALSE	FALSE	FALSE	GCCTGAGTCCCAGGGTGCGGC	2.17299	2.80912	Type I
11@14380449@-	TRUE	TRUE	FALSE	FALSE	FALSE	FALSE	AGCGGCGGCTCGGCGCAGTCA	0.824962	2.03353	Type I
11@14380536@-	TRUE	TRUE	FALSE	FALSE	FALSE	FALSE	CTCCCGGTACCCGGGACCCCA	1.82658	2.94099	Type I
11@14380556@-	FALSE	TRUE	FALSE	FALSE	FALSE	FALSE	CTGACCGGCCCTCCAGACGCC	3.14158	9.6176	Type II
11@1464838@+	FALSE	TRUE	FALSE	FALSE	FALSE	FALSE	GGGGCATGATCGAGGTGGACG	1.77648	1.0763	Type I
11@1467081@+	TRUE	FALSE	FALSE	FALSE	FALSE	FALSE	GCGTGACGGACGGCGGCTCCC	0.437996	3.35858	Type I
11@1472011@+	FALSE	TRUE	FALSE	FALSE	FALSE	FALSE	GCTTCCACCGCCGGAAACTGC	2.061	2.43318	Type I
11@1502035@-	TRUE	TRUE	FALSE	FALSE	FALSE	FALSE	CACACCAAGGCCAGGATCACC	1.39401	1.4898	Type I
11@15260581@+	TRUE	FALSE	FALSE	FALSE	FALSE	FALSE	TCGTCTCAGCCGAGACCCAGA	0.198158	1.4906	Type I
11@1577760@-	FALSE	TRUE	FALSE	FALSE	FALSE	FALSE	TGGAGGTCATCGAGGTGTCCT	1.32805	0.704642	Type I
11@1577817@-	FALSE	TRUE	FALSE	FALSE	FALSE	FALSE	GCGCGCGCGGCGAGGAGCTGG	1.3326	0.851632	Type I
11@1577951@-	TRUE	TRUE	FALSE	FALSE	FALSE	FALSE	CCTGCGGCGGCGGGAGGCAGC	0.0313077	4.11933	Type I
11@1578007@-	FALSE	TRUE	FALSE	FALSE	FALSE	FALSE	GTGCTGTTTGCGCCCTTCGGC	3.75841	7.95662	Type II
11@1578185@-	FALSE	TRUE	FALSE	FALSE	FALSE	FALSE	CGATGCGGCCCGGCAGACTCC	-0.201844	3.4171	Type I
11@1585173@-	TRUE	TRUE	FALSE	FALSE	FALSE	FALSE	GACCAGAGCACGCGGGACGCC	-0.347476	1.89276	Type I
11@1586842@-	TRUE	TRUE	FALSE	FALSE	FALSE	FALSE	CTCATCCAGCCGGCTGCACGC	-0.674394	3.09743	Type I
11@1587091@-	TRUE	TRUE	FALSE	FALSE	FALSE	FALSE	CTCCTCACTTCAGGGGTCACC	2.39483	2.61982	Type I
11@1593134@-	TRUE	TRUE	FALSE	FALSE	FALSE	FALSE	CGAGCGCGAGCGAGGTGAGCG	1.57844	0.856409	Type I
11@1593149@-	TRUE	TRUE	FALSE	FALSE	FALSE	FALSE	GGAGCGCCCCCGAGGCGAGCG	1.1075	0.871025	Type I
11@16799876@-	FALSE	TRUE	FALSE	FALSE	FALSE	FALSE	CCCAGGCTTCCTCCAGCAAAA	3.90529	10.3626	Type II
11@16800273@-	FALSE	TRUE	FALSE	FALSE	FALSE	FALSE	AATCTATTTTCTAATGTTCCC	3.22205	3.73282	Type I
11@16800469@-	FALSE	TRUE	FALSE	FALSE	FALSE	FALSE	TTTCTGCCCCCAAGGAAACCC	2.595	2.17238	Type I
11@16810210@-	TRUE	TRUE	FALSE	FALSE	FALSE	FALSE	TGATGGAGCACGGGGTCACAC	0.879101	1.66931	Type I
11@16810322@-	TRUE	TRUE	FALSE	FALSE	FALSE	FALSE	CCTGGGAATACAGGGTTCAGA	3.86028	4.79854	Type I
11@16810508@-	TRUE	TRUE	FALSE	FALSE	FALSE	FALSE	GAACACCCCACGGGGCTGTTT	0.887265	2.62358	Type I
11@16810608@-	FALSE	TRUE	FALSE	FALSE	FALSE	FALSE	GGGGCAGGGACAGGGAGCCGA	1.77036	2.6771	Type I
11@16812415@-	TRUE	TRUE	FALSE	FALSE	FALSE	FALSE	CGACCCTCAGCGGGGACATGG	1.83842	1.76677	Type I
11@16812648@-	FALSE	TRUE	FALSE	FALSE	FALSE	FALSE	CCACCATCATCCGGCACACAT	2.0165	4.00247	Type I
11@16847968@-	FALSE	TRUE	FALSE	FALSE	FALSE	FALSE	GTACCGTTCCCAGAGGGACCC	1.95481	3.20314	Type I
11@16876438@-	TRUE	TRUE	FALSE	FALSE	FALSE	FALSE	GCTGCACAAGCAGGTGAGGAA	1.54384	4.83261	Type I
11@17035615@+	FALSE	TRUE	FALSE	FALSE	FALSE	FALSE	CCAGAAAAGTCGGGTCAAACT	1.02549	3.84876	Type I
11@17035699@+	FALSE	TRUE	FALSE	FALSE	FALSE	FALSE	CCCGAGTTGACGGGCTCCCCG	0.0625262	2.64408	Type I
11@17035707@+	TRUE	TRUE	FALSE	FALSE	FALSE	FALSE	GACGGGCTCCCCGGTGCGCGG	-0.0087639	2.77831	Type I
11@17035708@+	FALSE	TRUE	FALSE	FALSE	FALSE	FALSE	ACGGGCTCCCCGGTGCGCGGA	-0.271533	2.23056	Type I
11@17035752@+	TRUE	TRUE	FALSE	FALSE	FALSE	FALSE	CTGGTCACTGCGGGCAGAGAG	1.05992	2.44478	Type I
11@17035885@+	FALSE	TRUE	FALSE	FALSE	FALSE	FALSE	ACGCGGCCATCCCGGCACACC	0.821398	1.539	Type I
11@17073790@+	FALSE	TRUE	FALSE	FALSE	FALSE	FALSE	ACTTCTTCCTCTCCAACCTGT	4.17543	10.2218	Type II
11@17099045@-	TRUE	FALSE	FALSE	FALSE	FALSE	FALSE	CACCTCACCTCGAGACTGCTT	0.579387	1.3522	Type I
11@1774149@-	TRUE	TRUE	FALSE	FALSE	FALSE	FALSE	CAGGGTGGTGCTGGGACTGAG	1.13593	3.79528	Type I
11@1774410@-	TRUE	TRUE	FALSE	FALSE	FALSE	FALSE	CTCCCTTCATCTCCAGGGAGT	4.40623	9.3885	Type II
11@17756703@+	FALSE	TRUE	FALSE	FALSE	FALSE	FALSE	GAGCGCAGCCCAGCGGAACCC	1.91446	3.68753	Type I
11@1780780@-	TRUE	TRUE	TRUE	TRUE	TRUE	TRUE	TGTGGGTCCCCTCCATCCACT	3.54113	10.9833	Type II
11@1780798@-	TRUE	TRUE	FALSE	FALSE	FALSE	FALSE	ACACGGGCTCCTCCAACCTGT	4.31206	10.8027	Type II
11@1785081@-	TRUE	TRUE	FALSE	FALSE	FALSE	FALSE	CCATGCAGCCCTCCAGCCTTC	3.81064	11.0004	Type II
11@18017353@-	TRUE	FALSE	FALSE	FALSE	FALSE	FALSE	AGGAACCAAGCAGAGTGACAG	2.53192	3.46925	Type I
11@18031643@-	TRUE	FALSE	FALSE	FALSE	FALSE	FALSE	TACTTCTCATCTCCAGGAAGA	4.73259	9.89246	Type II
11@18034507@-	FALSE	TRUE	FALSE	FALSE	FALSE	FALSE	CGGCCGCGCTCTTCGCCTGGG	0.0048016	2.18449	Type I
11@18110947@-	TRUE	FALSE	FALSE	FALSE	FALSE	FALSE	GGACCAACCCCAGGAAGAGTC	2.33717	3.69057	Type I
11@18111987@-	FALSE	TRUE	FALSE	FALSE	FALSE	FALSE	CTGCTGGAAACAAGCAGGTAT	3.10206	2.39533	Type I
11@18118386@-	TRUE	TRUE	FALSE	FALSE	FALSE	FALSE	GGCTTTATTTCTCCAAGAATT	4.81789	9.84407	Type II
11@18210555@-	TRUE	TRUE	FALSE	FALSE	FALSE	FALSE	GTTCGGTCAGCAGAGCCATTT	2.40673	3.78599	Type I
11@18283916@+	TRUE	FALSE	FALSE	FALSE	FALSE	FALSE	TGATGGTGAACTCCAGAAAGC	4.66542	10.6182	Type II
11@18284534@+	FALSE	TRUE	FALSE	FALSE	FALSE	FALSE	GGTGGCCTTCCAGGATGTGGC	2.03627	4.34417	Type I
11@18339359@-	TRUE	TRUE	FALSE	FALSE	FALSE	FALSE	CATGTTCTTGCAGAGTTTGAA	2.00486	4.66699	Type I
11@18343627@-	TRUE	TRUE	FALSE	FALSE	FALSE	FALSE	CTGAGAGCTGCGAGGTACTGC	1.66118	0.8397	Type I
11@18362931@+	TRUE	TRUE	FALSE	FALSE	FALSE	FALSE	GATCTCTTTGCAGAATGTGCC	2.78105	4.84179	Type I
11@18417914@+	FALSE	TRUE	FALSE	FALSE	FALSE	FALSE	CGCGCATGCGCGCGGATCACC	0.0960558	1.74353	Type I
11@18420283@+	FALSE	FALSE	TRUE	FALSE	FALSE	FALSE	GTCTCAGCCTCCCAAGTAGCT	3.063	9.00189	Type II
11@18477755@+	TRUE	TRUE	FALSE	FALSE	FALSE	FALSE	TGCTCGGGCGCGGGTGGCCCT	0.320617	2.58629	Type I
11@18487203@+	TRUE	TRUE	FALSE	FALSE	FALSE	FALSE	TCACTGCAAACTCCAATCTAG	4.58802	9.44413	Type II
11@18500677@+	TRUE	TRUE	FALSE	FALSE	FALSE	FALSE	CCACTTCAGCCTCCAGAGTAG	3.93867	9.07658	Type II
11@18528437@-	TRUE	TRUE	FALSE	FALSE	FALSE	FALSE	GGTGGAATCTCTCCATACCCA	3.23982	10.8365	Type II
11@18531154@-	TRUE	TRUE	FALSE	FALSE	FALSE	FALSE	GGAGATGAACCTCCAGTCTTC	3.16727	10.3175	Type II
11@18579782@-	FALSE	TRUE	FALSE	FALSE	FALSE	FALSE	ATGTGGAGATCAGCAAAGGTC	3.42122	3.30552	Type I
11@18591778@-	TRUE	TRUE	FALSE	FALSE	FALSE	FALSE	TTTGCCCTATCTCCAAAACTG	4.40233	10.0205	Type II
11@18636654@-	FALSE	TRUE	FALSE	FALSE	FALSE	FALSE	TTGCTCGACCCACAGTTAGTT	2.48406	3.21071	Type I
11@18655900@-	FALSE	TRUE	FALSE	FALSE	FALSE	FALSE	GTGGGGCTCCCGAGGCAGTGC	0.561196	1.32033	Type I
11@18723143@+	TRUE	TRUE	FALSE	FALSE	FALSE	FALSE	TGCTGTGACCCACATGTTCTA	4.7597	4.25241	Type III
11@18723252@+	TRUE	TRUE	FALSE	FALSE	FALSE	FALSE	CCATGCCTCTCAGGTGCCTTC	2.13808	3.1361	Type I
11@18723631@+	TRUE	TRUE	FALSE	FALSE	FALSE	FALSE	GGAGCTGGATCAGGATGGCTG	1.83194	4.53885	Type I
11@18723728@+	FALSE	TRUE	FALSE	FALSE	FALSE	FALSE	TAGCAGAACTCGTGGTTCAGG	2.37624	1.70302	Type I
11@18725338@+	TRUE	TRUE	FALSE	FALSE	FALSE	FALSE	TTAGTTTTTACAGAGATTCCT	3.03488	3.29532	Type I
11@18725928@+	FALSE	TRUE	FALSE	FALSE	FALSE	FALSE	AGAGAGCAAACTGGGCTTCCT	1.27081	3.80018	Type I
11@18749817@-	FALSE	TRUE	FALSE	FALSE	FALSE	FALSE	ATGGAGAACCCAGAGGATCTA	3.19791	3.75665	Type I
11@18749947@-	TRUE	TRUE	FALSE	FALSE	FALSE	FALSE	GAGCTTTCAGCTGAGGGAGAG	1.3087	4.28821	Type I
11@18750064@-	TRUE	TRUE	FALSE	FALSE	FALSE	FALSE	GGGTAATGAGCTCCAGCCCCT	3.10587	10.5263	Type II
11@18750457@-	TRUE	TRUE	FALSE	FALSE	FALSE	FALSE	ACAAGGTTCTCTGGGCACTGC	1.85538	1.98816	Type I
11@18754173@-	FALSE	TRUE	FALSE	FALSE	FALSE	FALSE	GTCATTCACACGGAGGATTAC	0.13643	2.88268	Type I
11@18762209@-	TRUE	TRUE	FALSE	FALSE	FALSE	FALSE	CCGTGTCCTCCAAGCAGAAGA	2.1369	1.43914	Type I
11@18762240@-	TRUE	FALSE	FALSE	FALSE	FALSE	FALSE	AGTCCGCCCGCGAGTACCTGC	0.865271	1.19381	Type I
11@18762242@-	TRUE	TRUE	FALSE	FALSE	FALSE	FALSE	GGAGTCCGCCCGCGAGTACCT	-0.583545	2.60967	Type I
11@18787397@-	FALSE	TRUE	FALSE	FALSE	FALSE	FALSE	CTGATGACTCCGAGGGAGGGG	1.78133	1.57285	Type I
11@18813133@-	TRUE	TRUE	FALSE	FALSE	FALSE	FALSE	CGCACACTCGCGCGCGCATCC	-0.422162	2.68139	Type I
11@19164553@+	TRUE	FALSE	FALSE	FALSE	FALSE	FALSE	GGCCCCCACCCTCCAGGATTT	3.68951	9.40875	Type II
11@19251169@-	TRUE	TRUE	FALSE	FALSE	FALSE	FALSE	AGGCCAGTGCCTCTACCAGGC	4.07682	9.19555	Type II
11@19251223@-	TRUE	TRUE	FALSE	FALSE	FALSE	FALSE	GCTCAAAAGACTCCACAGATG	4.55494	9.53369	Type II
11@19854093@+	TRUE	TRUE	FALSE	FALSE	FALSE	FALSE	CATCAGGGATCTCCAGCAAGA	4.19494	8.91915	Type II
11@19901432@+	TRUE	TRUE	FALSE	FALSE	FALSE	FALSE	GAATGGAAACCTCAAGGCCAT	3.11791	10.9247	Type II
11@19970305@+	TRUE	TRUE	FALSE	FALSE	FALSE	FALSE	CTCAGCTTGACAGGGAGGCCC	2.62957	2.73189	Type I
11@20067167@+	TRUE	TRUE	FALSE	FALSE	FALSE	FALSE	TCAGACCAGTCTCCAGCCTGG	4.06689	10.228	Type II
11@20070590@+	TRUE	TRUE	FALSE	FALSE	FALSE	FALSE	TGTCAGCAGCCTCCACACCAG	3.14299	9.64106	Type II
11@20075779@+	FALSE	TRUE	FALSE	FALSE	FALSE	FALSE	TCAACTTTTCCCAGCTTGGTG	2.51926	0.93205	Type I
11@20077463@+	TRUE	TRUE	TRUE	FALSE	TRUE	FALSE	AGAGCAGAACCATGAGCCGTT	2.13886	4.85679	Type I
11@20136275@+	TRUE	TRUE	FALSE	FALSE	FALSE	FALSE	TCGACGGCTACTCCATGCCTC	3.69973	10.859	Type II
11@20141954@+	FALSE	TRUE	FALSE	FALSE	FALSE	FALSE	AGCCTGTGACCAGGGGGGCCA	2.75942	4.27329	Type I
11@203501@-	FALSE	TRUE	FALSE	FALSE	FALSE	FALSE	ACCTCCGTTTCTGGGGAATGT	3.00856	3.03425	Type I
11@20385437@+	TRUE	FALSE	FALSE	FALSE	FALSE	FALSE	CGTGAGGACCCGGGGCCGGGG	0.37038	2.62127	Type I
11@20385937@+	TRUE	TRUE	FALSE	FALSE	FALSE	FALSE	GCTCATTGGCCGGAGGAAGCT	0.577768	3.94265	Type I
11@20404731@+	TRUE	TRUE	FALSE	FALSE	FALSE	FALSE	GGGGAAAGCGCATGGCTCTCT	0.769567	2.94615	Type I
11@20404938@+	TRUE	TRUE	FALSE	FALSE	FALSE	FALSE	ATAGATCACTCAGGGAGCTTT	2.63223	3.32797	Type I
11@205163@-	TRUE	FALSE	FALSE	FALSE	FALSE	FALSE	TCCTGTGTGGCAGGAGGCTGC	2.20759	4.19216	Type I
11@205290@-	TRUE	TRUE	FALSE	FALSE	FALSE	FALSE	CCAGTGGGAGCTGGTGTCTGT	1.14192	4.66151	Type I
11@206000@-	TRUE	TRUE	FALSE	FALSE	FALSE	FALSE	ACCGGGAGAACAAGCGAATGG	3.24714	3.23935	Type I
11@20648292@+	TRUE	TRUE	FALSE	FALSE	FALSE	FALSE	ATGTCGTACTCGTGATCCTCC	0.437481	2.84694	Type I
11@20668450@+	FALSE	FALSE	TRUE	FALSE	FALSE	FALSE	GGAAAGTCTGCTGGGCATTTG	2.15217	2.99442	Type I
11@20676379@+	FALSE	TRUE	FALSE	FALSE	FALSE	FALSE	ACTCAAACTGCCAGTGAAGGA	2.15463	1.13452	Type I
11@20676821@+	TRUE	TRUE	FALSE	FALSE	FALSE	FALSE	TGGACTTGAACAGAACTGAGC	3.32169	2.91493	Type I
11@209440@+	TRUE	TRUE	FALSE	FALSE	FALSE	FALSE	CGTCCTGGAACAGGGCTTGCC	1.83651	3.55533	Type I
11@20949941@+	TRUE	TRUE	FALSE	FALSE	FALSE	FALSE	CGTGGAATGCCGAAGGATGTC	0.497138	3.64533	Type I
11@209626@+	FALSE	TRUE	FALSE	FALSE	FALSE	FALSE	ACTGGAGTCCCTCAAGTGCCT	3.07704	10.3962	Type II
11@213413@+	TRUE	TRUE	FALSE	FALSE	FALSE	FALSE	TTGACAAGCTCTCCAGGTGTG	4.51141	10.0638	Type II
11@215674@-	FALSE	TRUE	FALSE	FALSE	FALSE	FALSE	CTGCTCCCTCCTGGGCTCTCA	1.67577	2.45627	Type I
11@215820@-	TRUE	TRUE	FALSE	FALSE	FALSE	FALSE	TCACTTAAAACCCAGGCTGAG	0.916586	4.04127	Type I
11@2186952@-	FALSE	TRUE	FALSE	FALSE	FALSE	FALSE	GTAAGCAGAACGGGGAGGTGA	2.22432	1.40995	Type I
11@2187712@-	TRUE	TRUE	FALSE	FALSE	FALSE	FALSE	GCAGTTCTCGCAGGTACGCCG	1.77043	3.35809	Type I
11@2187714@-	TRUE	TRUE	FALSE	FALSE	FALSE	FALSE	GCGCAGTTCTCGCAGGTACGC	0.225648	2.59332	Type I
11@218806@-	FALSE	TRUE	FALSE	FALSE	FALSE	FALSE	GAGGACCATCCAAGGGGCTGC	1.8915	2.77985	Type I
11@22257814@+	FALSE	TRUE	FALSE	FALSE	FALSE	FALSE	TGCCTATCCACTCCATGATGT	4.64311	10.0454	Type II
11@224134@-	FALSE	TRUE	FALSE	FALSE	FALSE	FALSE	GTTCTTGCTGCATGTGGTTGA	2.41386	4.36305	Type I
[truncated: 39,733 more rows]

## Sheet: Noc-treated HeLa
Site (GRCh37)	HeLa (Noc)	NSUN2 KO	NSUN6 KO	NSUN5 KO	Nop2 KD	Flanking 10nt sequence	X	Y	Cluster
10@100143502@-	FALSE	FALSE	FALSE	TRUE	FALSE	ATTCCAAGTGCTCCATTGGAT	-0.373057	9.21897	Type II
10@101370486@-	FALSE	FALSE	TRUE	FALSE	FALSE	GGCTCTCCCCCAGGATTTTGG	-3.28308	7.51216	Type I
10@101464351@+	FALSE	TRUE	FALSE	FALSE	FALSE	ACGCCGAATTCACCACCGACA	-0.676019	9.04364	Type II
10@101610402@+	FALSE	FALSE	FALSE	FALSE	TRUE	GGCTCTGCTTCGGAAATCCAA	-4.30933	8.11905	Type I
10@102046383@-	TRUE	FALSE	FALSE	TRUE	TRUE	ACTGGCGACCCGGAGTGATGA	-4.69752	6.4452	Type I
10@102116488@+	TRUE	FALSE	FALSE	FALSE	TRUE	CATTAGCCCCCGGGAGAATAT	-5.23637	6.14803	Type I
10@102762412@+	TRUE	FALSE	FALSE	FALSE	TRUE	GGCCCTGTCCCGGGGGGCCAG	-5.93942	4.99915	Type I
10@102763639@+	TRUE	FALSE	FALSE	FALSE	FALSE	TGGGCCAGCCCGAGGGGTCCC	-4.81462	3.35221	Type I
10@102795823@+	TRUE	TRUE	FALSE	FALSE	TRUE	TTGTTAACTACTCCAACCGCA	-0.473483	8.97455	Type II
10@102822631@+	TRUE	FALSE	FALSE	FALSE	FALSE	ACCTGGACCCCAGTGCTCACT	-3.74226	5.40595	Type I
10@102827465@+	FALSE	FALSE	FALSE	TRUE	FALSE	CTGAGGGTGTCCTGGCGAAGC	-2.80596	4.98416	Type I
10@103370632@-	FALSE	FALSE	FALSE	TRUE	FALSE	CCAATAGCCTCCTGGCACCAG	-4.46289	3.58584	Type I
10@103370871@-	TRUE	FALSE	FALSE	FALSE	FALSE	TGGAGCTTACCAGAGATGCAG	-2.67541	5.64869	Type I
10@103827230@+	FALSE	FALSE	TRUE	TRUE	FALSE	TCCCCTGCTTCGAAGTGAAAT	-2.48605	2.33417	Type IV
10@103898964@+	TRUE	FALSE	FALSE	FALSE	TRUE	CAAGACCACGCTGGGGCCAAT	-4.24275	5.44633	Type I
10@104159096@+	TRUE	FALSE	FALSE	FALSE	TRUE	CCCTACCAGTCCGGCGCGGGC	-5.59055	5.96706	Type I
10@104159097@+	TRUE	FALSE	FALSE	FALSE	TRUE	CCTACCAGTCCGGCGCGGGCC	-6.00987	4.74747	Type I
10@104159166@+	TRUE	FALSE	TRUE	TRUE	TRUE	CGGTGCCCAGCAGGGACTCCG	-3.26974	5.90632	Type I
10@104161633@+	TRUE	FALSE	TRUE	TRUE	TRUE	CACGTACCGACAGACAACCTC	-4.67474	6.32045	Type I
10@104184295@-	FALSE	FALSE	TRUE	FALSE	FALSE	GGACATGATGCAGAAGCTCTC	-4.42918	7.92762	Type I
10@104184408@-	TRUE	FALSE	TRUE	FALSE	FALSE	CCCACATCCCCAGGTAGGTTC	-3.16048	7.19017	Type I
10@104240388@-	TRUE	FALSE	FALSE	FALSE	FALSE	TGGCTCCTGACAGGGAAGAGC	-2.79125	5.48814	Type I
10@104404726@+	TRUE	FALSE	FALSE	TRUE	TRUE	CTGCCAGTCCCACGTGCAGAC	-3.94358	6.79612	Type I
10@104575639@+	TRUE	FALSE	FALSE	FALSE	FALSE	ACCTGCGGAGCTGGGCTTGGT	-3.89089	5.47065	Type I
10@104848903@-	TRUE	FALSE	FALSE	FALSE	FALSE	AATTCATCCTCAGTGACTCTG	-3.36469	5.88717	Type I
10@105037425@+	FALSE	FALSE	FALSE	FALSE	TRUE	CCTGCGCGCGCAGCTGGAGGA	-4.06925	7.96981	Type I
10@105350016@+	TRUE	TRUE	FALSE	FALSE	TRUE	CACATGTGGCCACATGTGCCT	0.277306	6.97463	Type III
10@105351697@+	TRUE	FALSE	TRUE	TRUE	FALSE	TCTCTAAGTTCTGGGGAGGGA	-2.98346	5.31293	Type I
10@105354208@-	TRUE	FALSE	FALSE	TRUE	FALSE	ATTCCCCTCCCAGCTCTTAGT	-3.07311	6.48445	Type I
10@105372680@-	TRUE	FALSE	FALSE	FALSE	TRUE	GCGTTCCTGACAGGACTGTCT	-4.0238	6.12622	Type I
10@105372710@-	TRUE	TRUE	FALSE	FALSE	TRUE	TCTGCAATGCCTCCAATGGCA	-0.340995	9.08422	Type II
10@105420797@-	TRUE	FALSE	FALSE	FALSE	TRUE	CAGGAGAACTCGGAGCTGAGC	-4.11961	4.87904	Type I
10@105727326@+	FALSE	FALSE	FALSE	FALSE	TRUE	CCACCGCGGGCCGGAGCCCGG	-4.56726	6.79288	Type I
10@106073024@-	FALSE	FALSE	TRUE	TRUE	TRUE	TGGCCCAGTTCAGAGAAAGTT	-2.76693	5.84132	Type I
10@1102439@+	TRUE	FALSE	FALSE	FALSE	FALSE	GACCGCGCCCCGGGCTCGCAG	-6.0392	5.55277	Type I
10@111642312@-	TRUE	FALSE	FALSE	TRUE	TRUE	ATACAGGATCCAGGTGCATCC	-4.48573	6.23774	Type I
10@111646083@-	FALSE	FALSE	FALSE	FALSE	TRUE	CCTGGAAGGACAAGGTTGCAG	-4.02199	3.90355	Type I
10@111894356@+	FALSE	TRUE	FALSE	FALSE	FALSE	ATAAGGTAGCCAAATGAAAAA	0.152963	6.67443	Type III
10@112328714@+	TRUE	TRUE	FALSE	FALSE	FALSE	CCAGGGTTTTCGAAGTTACAG	-2.50456	2.38214	Type IV
10@114208697@+	TRUE	FALSE	FALSE	FALSE	TRUE	TCCTGAAGTCCCCAGTTAGTT	-2.859	2.75683	Type IV
10@1149698@+	TRUE	FALSE	FALSE	FALSE	FALSE	TGGGGGGAAGCAGGCTGTGAC	-3.53014	7.38487	Type I
10@116193746@-	TRUE	FALSE	FALSE	FALSE	FALSE	CAATGGTGGCCACCTGGGTCC	0.307389	6.92804	Type III
10@116195475@-	TRUE	FALSE	FALSE	FALSE	FALSE	GGAACTCCATCAGGGAACAGG	-2.74467	5.28856	Type I
10@11784633@+	TRUE	FALSE	FALSE	FALSE	FALSE	GTGTCTCCGGCGCGGCCCCTG	-3.46335	3.447	Type I
10@11911816@+	TRUE	FALSE	FALSE	FALSE	FALSE	GACCCTGGCCCGGGGCCCAGC	-5.34818	4.46544	Type I
10@11912535@+	TRUE	FALSE	TRUE	TRUE	TRUE	TGTGGCACATCGGAGTCTAGA	-2.73664	3.98549	Type I
10@120840173@-	TRUE	FALSE	FALSE	FALSE	TRUE	GGCCTATTTTCAGAGGCCGGA	-3.15576	5.97459	Type I
10@120840289@-	TRUE	FALSE	FALSE	FALSE	TRUE	CGACTGCTGGCGAGGCGCGTG	-4.84782	4.88681	Type I
10@120925109@-	FALSE	FALSE	FALSE	FALSE	TRUE	TCCTAGGACGCAGAGACGCCG	-3.02371	5.76575	Type I
10@122665414@+	TRUE	TRUE	FALSE	FALSE	FALSE	AGGAGTGTGCCGATGTTTTAA	-2.72776	2.18213	Type IV
10@12277092@+	TRUE	TRUE	TRUE	TRUE	FALSE	GGCTGAGTTTCGATGTTTTGT	-2.17131	2.21641	Type IV
10@122892844@-	TRUE	TRUE	FALSE	FALSE	FALSE	GGTTGATCGCCACATGTATCA	0.332513	6.74332	Type III
10@123733954@-	FALSE	TRUE	FALSE	FALSE	FALSE	CCGCGGAATTCGAATCTCTGG	-2.04823	2.94887	Type IV
10@123734004@-	TRUE	FALSE	FALSE	FALSE	FALSE	CAGCGGCACGCGAGAGCTGTC	-5.11935	6.37897	Type I
10@123734620@-	TRUE	FALSE	FALSE	FALSE	FALSE	CGACCCGCATCGGGATCGCAC	-5.98791	5.9315	Type I
10@123872592@+	TRUE	FALSE	FALSE	FALSE	TRUE	GCCGTTGTCCCGGGAAACTTT	-4.88937	6.67243	Type I
10@123872625@+	FALSE	FALSE	FALSE	FALSE	TRUE	CGCACCGGACCGTGGTGACCC	-4.20829	3.73453	Type I
10@124221296@+	TRUE	FALSE	FALSE	FALSE	TRUE	CGCTGCGAGCCGGCGCGCTGC	-4.44119	4.07632	Type I
10@124755514@-	TRUE	FALSE	FALSE	FALSE	FALSE	TCAGAATCCACACAGGTAATG	-2.48015	5.85496	Type I
10@124914574@+	TRUE	TRUE	FALSE	TRUE	TRUE	TGCCGGCCAACTCCATGCGGC	-0.638993	8.92701	Type II
10@126308383@-	TRUE	FALSE	TRUE	TRUE	TRUE	CAGACGTCAGCCGGCAGGGAT	-3.08281	5.77404	Type I
10@126310844@-	TRUE	FALSE	FALSE	FALSE	FALSE	TATGCGCACTCAGGGGTGAAG	-2.9434	6.50695	Type I
10@126312081@-	TRUE	FALSE	FALSE	FALSE	TRUE	TCAGCAACACCAGGGCCTGGA	-3.57179	6.22323	Type I
10@126370517@-	FALSE	TRUE	FALSE	FALSE	TRUE	ACTCCACCACCGATTTGGAGG	-3.05585	2.55647	Type IV
10@126682464@-	TRUE	FALSE	FALSE	FALSE	TRUE	GGGCAGGATACGAGGGGCAGC	-2.70509	4.02413	Type I
10@127477532@-	FALSE	FALSE	TRUE	FALSE	TRUE	GCTGGCCGCCCAGGGCCTTCC	-5.19463	4.59703	Type I
10@127529548@-	TRUE	FALSE	FALSE	FALSE	TRUE	TTGCTTTTCACATGTGCCACA	-2.92788	5.61975	Type I
10@127584804@-	TRUE	FALSE	FALSE	FALSE	TRUE	TCCCGGGAATCGGGAGCCGCC	-5.13885	6.43645	Type I
10@127584811@-	FALSE	FALSE	FALSE	FALSE	TRUE	GCCGCCCTCCCGGGAATCGGG	-5.6059	5.07577	Type I
10@127705330@-	FALSE	FALSE	FALSE	FALSE	TRUE	GTTTGGCTTTCAGGGAGGCCC	-2.81802	5.23746	Type I
10@128788740@+	TRUE	FALSE	FALSE	FALSE	FALSE	GGAGATGTTTCGAAGTGTGCG	-2.20074	2.32676	Type IV
10@129231605@+	TRUE	FALSE	FALSE	FALSE	TRUE	CGGTCCTTCACGATGCCTTCC	-4.08019	3.72884	Type I
10@13151198@+	FALSE	FALSE	TRUE	FALSE	FALSE	TGGACCCCCCCACCTGGCCCA	-0.70707	8.64792	Type II
10@131565221@+	TRUE	FALSE	FALSE	FALSE	FALSE	CTCAAGGGAGCGGGAGCTACC	-5.2804	6.45151	Type I
10@13206169@+	TRUE	FALSE	FALSE	FALSE	FALSE	GAGCCTCCTTCGAAGTTTCCT	-2.01158	2.24828	Type IV
10@134038791@-	TRUE	FALSE	FALSE	TRUE	FALSE	GCTACTCCTTCGAGGTGGACT	-2.45049	2.56842	Type IV
10@134041515@-	TRUE	FALSE	FALSE	TRUE	TRUE	GGAGATCCTGCAGGAGATCGA	-4.37678	7.80379	Type I
10@134121291@-	TRUE	FALSE	FALSE	TRUE	TRUE	GCGGCGTCCCCGGGCTCGCCG	-6.02998	5.3668	Type I
10@134218239@+	TRUE	FALSE	FALSE	FALSE	TRUE	AGAGGTGATGCAGCTGGGGTC	-4.22728	7.73726	Type I
10@134218271@+	TRUE	FALSE	FALSE	TRUE	TRUE	CTCCTGCCCGCGGGGTTCAGC	-4.78695	5.36012	Type I
10@134218367@+	TRUE	FALSE	FALSE	TRUE	TRUE	CTCCCTACTTCGAAGGCGCCC	-2.91122	2.93453	Type I
10@134219763@+	FALSE	FALSE	TRUE	TRUE	FALSE	GCTCTTAACCCAGTTTGAAAC	-3.47341	6.44641	Type I
10@134230806@+	TRUE	FALSE	FALSE	FALSE	FALSE	ACGAGGCAGTCGGGACTCGTG	-4.84108	5.02698	Type I
10@134230870@+	FALSE	FALSE	FALSE	FALSE	TRUE	CATGGAGGAACTGGGCCTGCC	-4.16939	6.30256	Type I
10@134230908@+	TRUE	FALSE	FALSE	FALSE	FALSE	TGCCCGCATGCTGGGGTCCCA	-4.51094	6.13525	Type I
10@134351493@+	FALSE	FALSE	FALSE	FALSE	TRUE	GGCCGCCCCCCGGCGCAGCTG	-5.34422	4.81416	Type I
10@135094881@-	TRUE	FALSE	TRUE	TRUE	TRUE	CCACCATCAACAAGTTTGACA	-3.36608	2.82137	Type I
10@135098663@-	TRUE	FALSE	TRUE	TRUE	TRUE	ACTGCAAGCACGTGGAGCGGC	-3.71223	3.50021	Type I
10@135106053@-	TRUE	TRUE	FALSE	TRUE	FALSE	CTCCCTACTTCGAGGTTCTGG	-2.51587	2.55481	Type IV
10@135106117@-	TRUE	FALSE	FALSE	TRUE	TRUE	TTCAGCTACACAGGGGACAGC	-2.83768	6.97324	Type I
10@135106718@-	TRUE	TRUE	FALSE	TRUE	FALSE	AGTCTTCCTTCGAGTACGGGC	-1.96153	3.22226	Type IV
10@135169000@-	TRUE	FALSE	TRUE	TRUE	TRUE	GATGCTGAAGCAGGGTCTCGG	-4.0711	6.70028	Type I
10@135207773@+	TRUE	FALSE	TRUE	TRUE	TRUE	GGCCGCCTGGCGGGAGAACTT	-4.68515	7.64984	Type I
10@135233637@+	TRUE	FALSE	TRUE	TRUE	TRUE	CGACGTCCTGCGGGGCCACCC	-4.80977	6.26005	Type I
10@14562307@-	TRUE	TRUE	FALSE	TRUE	TRUE	CTTTTCATTTCTCCAAGAGGA	-0.493297	8.85635	Type II
10@14562999@-	TRUE	TRUE	TRUE	FALSE	TRUE	TCCTATTCGCCAAATGAAGGG	0.180008	6.79114	Type III
10@14944647@+	TRUE	TRUE	FALSE	FALSE	TRUE	AGACATTTGCCAAATGTATTA	0.175094	6.71542	Type III
10@18948468@+	TRUE	FALSE	FALSE	FALSE	TRUE	CGATCTCAGGCGGGTTCTCCT	-5.03564	7.28068	Type I
10@22292456@-	TRUE	FALSE	FALSE	FALSE	FALSE	TTTTCACTGACAGGCGCTGTT	-3.7123	7.0724	Type I
10@22292589@-	TRUE	FALSE	FALSE	FALSE	FALSE	GTCTTCGGAACGTAGCGCTGG	-4.47358	4.06643	Type I
10@23729198@+	TRUE	FALSE	FALSE	FALSE	FALSE	GAGGCCGCCCCGAGTAGTGCG	-5.81036	5.18202	Type I
10@24874255@-	TRUE	FALSE	FALSE	FALSE	TRUE	GAGGCTTTTCCGAGGAAAACT	-3.92803	2.9982	Type I
10@24909164@-	TRUE	FALSE	FALSE	FALSE	FALSE	TAAATCTTTTCGAGGTTCCAA	-2.16973	2.23513	Type IV
10@26986686@+	TRUE	FALSE	FALSE	FALSE	FALSE	CTCCTGGAAGCCGGCGGCGCG	-5.12742	6.39719	Type I
10@28822363@+	TRUE	FALSE	FALSE	FALSE	FALSE	GCGCCAGTAACTGGGAGCTGA	-3.63324	5.25085	Type I
10@28971076@+	TRUE	TRUE	FALSE	TRUE	FALSE	GAGGATGCTTCGAAGTGAAAA	-2.50505	2.37749	Type IV
10@29710969@+	FALSE	FALSE	FALSE	TRUE	FALSE	CATTCAGAATCGAGGCGAAAT	-3.40943	3.66822	Type I
10@30748352@+	FALSE	FALSE	FALSE	FALSE	TRUE	GCCACGCTGTCAGAGTCTGGA	-2.89675	6.18473	Type I
10@3109795@+	TRUE	FALSE	FALSE	FALSE	FALSE	GCCATGGACGCGGACGACTCC	-4.98777	5.57837	Type I
10@3109806@+	TRUE	FALSE	FALSE	FALSE	FALSE	GGACGACTCCCGGGCCCCCAA	-5.73148	4.76471	Type I
10@3189827@-	FALSE	FALSE	TRUE	FALSE	FALSE	ACGCATCCATCAGGGCAGGCC	-3.33535	6.19479	Type I
10@32304557@-	FALSE	FALSE	FALSE	TRUE	FALSE	CAACATCCAGCAGCTTCTCCA	-3.70763	7.76739	Type I
10@32345045@-	TRUE	TRUE	FALSE	FALSE	TRUE	CCCCGGCCGCCTCCACCCGGG	-0.54248	8.9091	Type II
10@32345166@-	TRUE	FALSE	FALSE	FALSE	FALSE	TGAGGAGCCGCGGACGCTCTC	-5.81872	6.58997	Type I
10@32345259@-	FALSE	FALSE	FALSE	FALSE	TRUE	CTGCTCTTCGCGAGGAGGAAG	-2.91004	3.90315	Type I
10@35104026@-	TRUE	FALSE	FALSE	FALSE	TRUE	CCCGCGCGCCCGAGTCCCCAG	-5.90922	4.46227	Type I
10@38408765@+	FALSE	FALSE	FALSE	FALSE	TRUE	AGCCCACCAGCAGGATTTTTG	-3.71971	7.56475	Type I
10@43047118@-	TRUE	FALSE	FALSE	FALSE	FALSE	CGCTCGTTCTCGATGTTGAGC	-2.71531	2.3056	Type IV
10@43289330@+	TRUE	FALSE	FALSE	FALSE	TRUE	TGAGCTGGTCCAGAGTCTCAT	-4.84092	5.9334	Type I
10@43316391@+	FALSE	TRUE	FALSE	TRUE	TRUE	GGCCCTATCACTCCACAGGGA	-0.423472	9.04381	Type II
10@43891969@-	TRUE	FALSE	FALSE	FALSE	TRUE	GGTGGAATTTCGGGGCTCTTG	-3.97737	5.47224	Type I
10@47747099@+	FALSE	FALSE	TRUE	FALSE	FALSE	AAGGTGCCCCCGAAGTGAAAG	-3.13796	2.36302	Type IV
10@49514808@+	TRUE	FALSE	FALSE	FALSE	TRUE	GCGACCACCCCGGACGGCCCC	-5.98272	4.82177	Type I
10@52178022@-	TRUE	FALSE	FALSE	FALSE	TRUE	GCCCGGCAAGCAGGGGAACGG	-3.61089	7.58398	Type I
10@5681430@-	TRUE	FALSE	TRUE	TRUE	TRUE	ATGATTAGTTCAGGGATGAGT	-2.60958	5.90482	Type I
10@5683746@-	TRUE	TRUE	FALSE	FALSE	FALSE	CCAAGTGCTTCGAGTACTACG	-2.14261	3.04632	Type IV
10@5693264@-	TRUE	FALSE	FALSE	FALSE	TRUE	CGGGCAGCATCGAGTGTGTGA	-2.39851	3.88865	Type I
10@5694852@-	TRUE	FALSE	FALSE	FALSE	TRUE	GCGGTGTGTGCAGCTGCTGCT	-4.31094	7.82864	Type I
10@58118472@-	TRUE	TRUE	FALSE	FALSE	TRUE	TCAGACCTTCCTCCAGCTTCT	-0.896124	8.91092	Type II
10@5952985@+	TRUE	FALSE	FALSE	FALSE	FALSE	CTTCTGCCTCCGGAGACCCAG	-4.63666	5.44827	Type I
10@60027481@-	FALSE	FALSE	FALSE	FALSE	TRUE	GCGGGAACCCCCGGGCCTCCT	-4.96462	4.14117	Type I
10@6019371@-	TRUE	FALSE	FALSE	FALSE	FALSE	GCCGGCGACGCGGGGTAGGGA	-4.41629	5.79799	Type I
10@6131080@+	TRUE	FALSE	FALSE	FALSE	FALSE	CTGCCGCTGGCGGGTTTCCGC	-5.22988	6.15725	Type I
10@6143285@+	TRUE	FALSE	FALSE	TRUE	TRUE	TGACCTGAAGCGAGGTGGCTC	-3.54941	3.49279	Type I
10@6152058@+	FALSE	FALSE	TRUE	FALSE	FALSE	GATCTCCAACCGGACCTAGCA	-4.18435	6.19176	Type I
10@6257206@+	TRUE	FALSE	FALSE	FALSE	TRUE	GGGAGTATCGCCGGGAGGCTG	-3.75337	4.47221	Type I
10@6274873@+	FALSE	FALSE	FALSE	FALSE	TRUE	GAAAGGCTCCCGGAGCAGCGC	-5.09978	5.15955	Type I
10@6275531@+	TRUE	FALSE	FALSE	FALSE	FALSE	CACACACCTTCCAGGCCTGTG	-2.69839	3.21974	Type I
10@6275532@+	FALSE	FALSE	FALSE	FALSE	TRUE	ACACACCTTCCAGGCCTGTGG	-3.12994	6.08053	Type I
10@64565336@+	TRUE	FALSE	FALSE	FALSE	FALSE	GCTGCGTTCGCGGGCCGAGTA	-5.0712	5.59445	Type I
10@64967359@-	FALSE	TRUE	FALSE	FALSE	FALSE	ATCATTTTGCCAAATGTGAAT	0.0921121	6.69249	Type III
10@65354541@+	FALSE	FALSE	TRUE	FALSE	FALSE	TTTCCAGGTTCGATGGATGAT	-2.26204	2.08165	Type IV
10@70227918@-	TRUE	TRUE	FALSE	FALSE	FALSE	CAGTAGTATTCGATGTATGAG	-2.48977	2.02887	Type IV
10@70715941@+	TRUE	FALSE	FALSE	FALSE	FALSE	CCTCTCCACGCGGTTGAGAAG	-2.31417	7.72907	Type I
10@70940274@+	TRUE	FALSE	FALSE	FALSE	TRUE	GGCCCCAGCGCCGACGGCGAC	-5.24409	6.14264	Type I
10@71142291@+	TRUE	FALSE	FALSE	FALSE	FALSE	TGCCAGACTCCGATGTGCGCT	-3.21417	2.58331	Type IV
10@71392719@+	TRUE	FALSE	FALSE	FALSE	FALSE	AGCCGGTGACCTCCATCCTGC	-0.678739	8.92486	Type II
10@71899597@-	TRUE	FALSE	TRUE	TRUE	TRUE	CCTCAGGATTCAGGGCCCAGC	-3.972	5.7263	Type I
10@71899696@-	TRUE	FALSE	TRUE	TRUE	TRUE	GCAGAGGCCCCGCGGAGCAAG	-5.28437	3.7227	Type I
10@71899864@-	TRUE	FALSE	TRUE	TRUE	TRUE	GACAATAATACGGGGGCCACC	-3.80328	4.81312	Type I
10@71905434@-	TRUE	FALSE	FALSE	TRUE	TRUE	CCCCCCTTTTCCGCGCCGCCC	-5.5888	4.3259	Type I
10@71905483@-	TRUE	FALSE	FALSE	TRUE	FALSE	TGTTGGAAGGCCGGCGAATGG	-3.25176	7.55148	Type I
10@71905540@-	TRUE	FALSE	FALSE	FALSE	FALSE	GGCGTGTTCACCGCGCGGCCC	-4.49397	4.75023	Type I
10@71906148@-	TRUE	FALSE	FALSE	FALSE	TRUE	AAGTCCTGACCGCGGCCGGCG	-4.3399	3.84067	Type I
10@71906196@-	TRUE	FALSE	FALSE	FALSE	TRUE	TGCTTTGCCACGGGGGCATCT	-3.12853	4.75417	Type I
10@72648339@-	TRUE	FALSE	FALSE	FALSE	FALSE	AGCCTGCGCGCCCGGCCGCCG	-4.9331	4.46168	Type I
10@73510291@-	TRUE	FALSE	FALSE	TRUE	FALSE	GAGGCCAGGACAGATGTTGCC	-2.71216	6.37788	Type I
10@73768101@+	FALSE	FALSE	FALSE	FALSE	TRUE	CAAGCTGGCCCAGGTGGTGCA	-4.32968	7.2044	Type I
10@74034089@+	TRUE	FALSE	TRUE	TRUE	TRUE	GTCGGCGACCCGGGAGGAGGG	-5.73959	6.7394	Type I
10@74034114@+	TRUE	FALSE	TRUE	TRUE	FALSE	GACCGCTCCACGAGCCTGGAG	-4.88961	4.73793	Type I
10@75006969@-	TRUE	FALSE	FALSE	TRUE	TRUE	CTGCTTCCTCCGGGGTCGTAT	-4.49858	4.93809	Type I
10@75527614@+	TRUE	FALSE	FALSE	FALSE	TRUE	CAGCCTCAGACAGGTGCCTAT	-3.66047	6.32692	Type I
10@75565696@-	FALSE	TRUE	FALSE	FALSE	FALSE	CCGGAGCATCCGAGGTGGAGA	-2.95501	2.95224	Type I
10@75576862@-	TRUE	FALSE	FALSE	FALSE	TRUE	GATTTGTGATCCAGGCCTCAC	-3.92072	4.02766	Type I
10@75849829@+	TRUE	TRUE	FALSE	FALSE	FALSE	AGAGCAGATTCGAGGTGCTTT	-2.56251	2.93356	Type IV
10@75867012@+	TRUE	FALSE	FALSE	TRUE	TRUE	TTCCTGGACTCAGGATATCGG	-3.98497	6.63968	Type I
10@76994467@-	TRUE	TRUE	TRUE	TRUE	TRUE	CCGGCACCTTCGACGTGGCCG	-2.75617	2.60194	Type IV
10@76995406@-	TRUE	FALSE	TRUE	TRUE	TRUE	CCGCTCCATGCGGGAGCACCC	-4.85121	7.16659	Type I
10@77158734@-	TRUE	FALSE	FALSE	FALSE	FALSE	CATGGCTTGCCACATGCACAT	-0.198469	6.97047	Type III
10@77159167@-	TRUE	FALSE	FALSE	TRUE	TRUE	CCAGTTTGTGCCGGGACCCTT	-3.65279	4.86393	Type I
10@77159384@-	TRUE	FALSE	FALSE	TRUE	TRUE	CTGCCTCCCGCGGGTATGACC	-2.78646	6.66624	Type I
10@77160977@-	TRUE	FALSE	FALSE	FALSE	TRUE	ACCCCCTGCGCCAGGCCAACC	-5.135	3.76088	Type I
10@79555861@-	TRUE	TRUE	FALSE	FALSE	FALSE	GCGGCCATTTCGATGTGACCA	-2.53287	2.46614	Type IV
10@79762009@-	TRUE	FALSE	FALSE	FALSE	TRUE	TGCCTGCCTCCGGGAGCTGGA	-4.74584	7.65195	Type I
10@81072636@+	FALSE	TRUE	FALSE	FALSE	FALSE	GGCGGGGAGCCCTCCCCCGCT	-4.87426	6.12085	Type I
10@81075062@+	TRUE	FALSE	FALSE	FALSE	FALSE	CAGAGGCATCCGGGGCGGGAG	-4.88942	5.02183	Type I
10@82007405@-	FALSE	FALSE	FALSE	FALSE	TRUE	ACAGGAGATGCAGGGGCCTCA	-4.01321	6.87028	Type I
10@855690@-	TRUE	FALSE	TRUE	TRUE	TRUE	ACAATCGAGGCGAGGGCGCTG	-3.75355	4.0723	Type I
10@855695@-	TRUE	FALSE	TRUE	TRUE	TRUE	TGCAGACAATCGAGGCGAGGG	-2.40261	2.99081	Type IV
10@88281210@-	TRUE	FALSE	FALSE	FALSE	TRUE	CCTGCTCTCCCGCGCGAGGGT	-5.62463	6.84043	Type I
10@88854131@-	TRUE	FALSE	FALSE	FALSE	TRUE	GGGAGGTCATCGAAGGCTACC	-2.65562	3.17173	Type I
10@89623522@+	TRUE	FALSE	FALSE	FALSE	TRUE	TGAGCAGCCGCGGGGGCAGCG	-5.31658	7.28362	Type I
10@89624089@+	TRUE	FALSE	FALSE	FALSE	TRUE	GGCTGCGGTCCAGAGCCAAGC	-3.89595	5.43775	Type I
10@93021104@+	TRUE	FALSE	FALSE	FALSE	FALSE	GAAATTCATTCGATGTTCTAC	-2.17062	2.23948	Type IV
10@93683685@+	FALSE	FALSE	FALSE	FALSE	TRUE	GGCAGATGCCCGAGGGCCTGC	-3.7276	3.08664	Type I
10@98510482@+	FALSE	FALSE	FALSE	FALSE	TRUE	ACGAGGTTGGCTGGAAGTACC	-2.08762	7.17299	Type I
10@98984516@-	FALSE	FALSE	FALSE	FALSE	TRUE	GGGGAATGCTCAGGTTTGTGC	-2.92646	7.58725	Type I
10@99093883@-	TRUE	FALSE	TRUE	TRUE	TRUE	GAGGATGGCTCAGGGACGCGG	-3.05735	6.28606	Type I
10@99093894@-	TRUE	FALSE	FALSE	TRUE	TRUE	GCCGTGCCGGCGAGGATGGCT	-3.54344	4.05577	Type I
10@99129934@-	TRUE	TRUE	TRUE	TRUE	FALSE	ACCTCCTTTTCGAGTTTAAAG	-1.93937	2.83417	Type IV
10@99145677@-	FALSE	FALSE	FALSE	FALSE	TRUE	ACCCTGTCAGCAGAGCTCAAC	-2.81926	5.58488	Type I
10@99206012@+	TRUE	FALSE	FALSE	FALSE	FALSE	TTGGATTGAGCCGGGCCCGGC	-3.5607	4.69611	Type I
10@99221866@-	TRUE	FALSE	FALSE	TRUE	TRUE	GTTAGCTGCCCAGAGTGTGAC	-3.35077	6.61898	Type I
10@99258032@-	TRUE	FALSE	FALSE	FALSE	TRUE	CAGGTGGCTGCAGGTACGGCA	-4.18645	7.59187	Type I
10@99330454@+	TRUE	FALSE	TRUE	TRUE	TRUE	TCCCGGTACCCAGGGAGCAGG	-3.20673	5.48907	Type I
10@99330508@+	TRUE	FALSE	TRUE	TRUE	TRUE	AAAAGGCGAACAGGGCCCTCA	-3.0703	4.99031	Type I
10@99433730@+	TRUE	FALSE	FALSE	FALSE	FALSE	TGCACGTAGTCCAGATGCCTG	-3.2392	3.82647	Type I
10@99434568@+	TRUE	FALSE	FALSE	FALSE	FALSE	GTGGAAGTAACAGGACGTGGA	-3.15702	6.84297	Type I
10@99474184@+	TRUE	FALSE	FALSE	FALSE	FALSE	CGGCCCCGATCGGGGCGGGGG	-4.0984	4.29087	Type I
10@99476982@+	TRUE	FALSE	TRUE	TRUE	TRUE	TGGAGATTCCCAGAGCTGGTC	-2.83563	5.66357	Type I
10@99477416@+	TRUE	FALSE	TRUE	TRUE	FALSE	TGACCTTACTCAGGAGCAGAT	-4.24688	7.55093	Type I
10@99498291@+	TRUE	FALSE	FALSE	FALSE	TRUE	GCGTGATGCCCGAGGCTCCCC	-4.9797	3.59986	Type I
11@1011380@+	TRUE	FALSE	TRUE	TRUE	TRUE	GCGCAAGACTCAGAGGTGTGC	-3.63397	5.37887	Type I
11@1011421@+	FALSE	FALSE	TRUE	FALSE	FALSE	TGGGCGTCCCCAGGCCACGGT	-4.3273	4.9607	Type I
11@101981563@+	TRUE	FALSE	FALSE	FALSE	TRUE	GGGTGCGCGTCGGGGGAGGCA	-5.77709	6.38903	Type I
11@102188255@+	TRUE	FALSE	FALSE	FALSE	TRUE	CTTGAAAAGACTGGGCTTGTC	-4.41536	5.94406	Type I
11@102398261@-	FALSE	FALSE	FALSE	TRUE	FALSE	TGGCTTTGCGCGAGGAGGTAA	-2.80139	3.82219	Type I
11@10328143@+	FALSE	FALSE	TRUE	FALSE	TRUE	CACAAGCACACGGGGCTCCAG	-4.7352	4.9461	Type I
11@10328266@+	TRUE	FALSE	TRUE	TRUE	TRUE	ACTTCCCGAGCGGTGTGGGGA	-3.98811	4.75035	Type I
11@104820468@-	TRUE	FALSE	FALSE	FALSE	FALSE	TGCTACCAGACCAGAGCACAA	-3.24129	3.89996	Type I
11@104900589@-	TRUE	FALSE	FALSE	FALSE	FALSE	GCACACCGCCCAGAGCACAAG	-5.57345	4.03989	Type I
11@108369035@-	TRUE	FALSE	FALSE	FALSE	TRUE	CTGGTGGCCGCGGGGGCCCCG	-5.26023	6.04403	Type I
11@111631697@-	TRUE	FALSE	FALSE	FALSE	TRUE	ACAGATCTCCCAGGAGCATAC	-3.62693	7.00194	Type I
11@113724997@-	FALSE	TRUE	FALSE	FALSE	TRUE	CCCTTCCTTTCTCCATGAAGC	-0.569263	8.82356	Type II
11@114183174@+	TRUE	FALSE	FALSE	FALSE	FALSE	TCCCTGGTGGCGAGGAAGCTG	-3.48995	4.04259	Type I
11@117078759@-	FALSE	FALSE	FALSE	FALSE	TRUE	GCTTCAATGACTGGACCTTCT	-6.31711	5.34502	Type I
11@117079708@-	FALSE	FALSE	FALSE	TRUE	TRUE	CAGTGACAGTCTCCATCACTC	-0.799474	9.0068	Type II
11@117079745@-	TRUE	FALSE	FALSE	FALSE	TRUE	CTGGAGATGTCAGGGCTGAAG	-2.8143	5.48849	Type I
11@117283149@+	TRUE	FALSE	FALSE	FALSE	FALSE	TGCGGGGTATCAGGGCCGGGA	-4.32265	5.0282	Type I
11@117283542@+	TRUE	FALSE	TRUE	TRUE	TRUE	GTGTTTTCCTCAGGGGCTGTC	-4.66727	6.00096	Type I
11@118134930@-	TRUE	FALSE	FALSE	FALSE	TRUE	GTGGCCTTGGCAGGGTGTTGG	-2.83594	5.47583	Type I
11@118392959@+	FALSE	FALSE	FALSE	FALSE	TRUE	AGGCCTTTTCCAGCAGCTGGG	-3.60392	7.45584	Type I
11@118498481@+	TRUE	FALSE	FALSE	FALSE	TRUE	CTCGGCTGAGCAGGAAAGGGG	-2.7312	6.89057	Type I
11@118502059@+	TRUE	FALSE	FALSE	FALSE	TRUE	GAGGCCCTCACGAGGCCTTGC	-3.82817	3.85123	Type I
11@118516525@+	FALSE	FALSE	FALSE	FALSE	TRUE	CAGAGAAGAACCGGCTCATGG	-2.58632	5.07219	Type I
11@118767243@-	TRUE	FALSE	TRUE	TRUE	TRUE	TTCATCCTGCCAGGCGCTTTG	-2.48017	5.8498	Type I
11@118767492@-	TRUE	FALSE	FALSE	FALSE	FALSE	CCATTCTAGACAGGGTGTCTT	-2.01817	5.48923	Type I
11@118767948@-	FALSE	FALSE	FALSE	TRUE	TRUE	AGGTAACCTCCAGGGCCCTGA	-3.24811	5.18247	Type I
11@118889966@+	TRUE	TRUE	FALSE	FALSE	FALSE	GGTGTCCATTCGATTTGGCCG	-2.1828	2.48459	Type IV
11@118965380@-	TRUE	FALSE	FALSE	FALSE	TRUE	GGGCGCTCTTCGGGGACCTCC	-2.824	4.5007	Type I
11@118967974@-	FALSE	FALSE	TRUE	FALSE	FALSE	GACAGTACACCAGAGTGAGAC	-3.52686	6.70871	Type I
11@118978268@+	TRUE	FALSE	FALSE	FALSE	TRUE	TCGCGACCCCCGAGGACCTCC	-4.21162	3.15688	Type I
11@119045743@+	TRUE	FALSE	FALSE	FALSE	FALSE	TGAGGTTTTTCCTGGCCCCAT	-3.76345	5.01218	Type I
11@119045744@+	TRUE	FALSE	FALSE	FALSE	FALSE	GAGGTTTTTCCTGGCCCCATG	-4.5249	6.56153	Type I
11@119051892@+	TRUE	FALSE	TRUE	TRUE	FALSE	TGCAACTCAACAGCCTGGGCC	-2.34761	4.98719	Type I
11@119179644@-	TRUE	FALSE	TRUE	TRUE	TRUE	GCGCTGTTTTCGAGTTCAGGT	-2.05313	3.00052	Type IV
11@119180521@-	TRUE	TRUE	FALSE	TRUE	TRUE	CAGCCAAAGCCTCCAAAGGGA	-0.337769	9.14675	Type II
11@119206643@+	TRUE	FALSE	FALSE	FALSE	TRUE	CCACCGTCTTCGAGAGGATGT	-2.03682	3.17041	Type IV
11@119206739@+	FALSE	FALSE	FALSE	TRUE	TRUE	TTGGCCAAACCGGGGAGGGGC	-3.6049	4.76546	Type I
11@120008267@-	FALSE	FALSE	FALSE	FALSE	TRUE	CGGGCCGACACGGGCCTTTTT	-5.14552	4.69833	Type I
11@120081768@+	TRUE	FALSE	FALSE	FALSE	FALSE	GGAGCCGGGCCGGGGCAGCGC	-5.18372	5.59981	Type I
11@120099596@+	TRUE	FALSE	TRUE	TRUE	TRUE	GTTCTGTGTTCGAGGCTCTGC	-2.64999	3.48948	Type I
11@1219516@+	FALSE	FALSE	FALSE	TRUE	FALSE	GCAGCATCAACGGGACCCTGT	-4.51253	6.282	Type I
11@1220668@+	FALSE	FALSE	TRUE	FALSE	FALSE	AGGATGGGCTCGTGGTGGTCA	-2.68365	3.34897	Type I
11@12281442@+	FALSE	FALSE	FALSE	FALSE	TRUE	GGCAGCCCCCCAGGTATCTCC	-3.27128	5.4786	Type I
11@12281713@+	TRUE	FALSE	FALSE	FALSE	FALSE	CAGTCAAGCTCCGCTGACATG	-2.62094	6.8293	Type I
11@124530644@-	TRUE	TRUE	FALSE	FALSE	FALSE	GAGGACCTTTCGAAGTGATGG	-2.56933	2.45634	Type IV
11@124624112@-	TRUE	FALSE	FALSE	FALSE	FALSE	CCAATGATATCAAGTAAGTGT	-2.15924	6.07591	Type I
11@124626229@-	TRUE	FALSE	FALSE	FALSE	TRUE	CTGCCGTCTCCAGGGTGTGCC	-3.70803	6.44892	Type I
11@124626230@-	TRUE	FALSE	FALSE	FALSE	TRUE	CCTGCCGTCTCCAGGGTGTGC	-3.44852	3.78028	Type I
11@124972039@-	TRUE	FALSE	FALSE	FALSE	TRUE	CCAGAGCCTCCGGGGCGGCGA	-4.59778	5.40945	Type I
11@126074206@-	TRUE	FALSE	FALSE	FALSE	FALSE	ACATCAGCTTCGAGTTCACTT	-2.07652	3.04297	Type IV
11@126141523@+	TRUE	TRUE	FALSE	TRUE	FALSE	AGGTGCTATTCGAGTGCTAGT	-1.80363	3.09321	Type IV
11@12696132@+	TRUE	FALSE	FALSE	FALSE	TRUE	GGCCCGGGCCCGGGGCGGCCG	-5.27259	4.38153	Type I
11@12958874@+	FALSE	FALSE	FALSE	FALSE	TRUE	CCTCACCACACAGGGTGGTGC	-3.47636	6.39412	Type I
11@12961543@+	TRUE	FALSE	FALSE	FALSE	TRUE	GCTTCTCTTCCAGGTGCTCTA	-4.09875	8.07151	Type I
11@129746673@-	TRUE	FALSE	FALSE	FALSE	TRUE	CAACAAGGCTCGGGAGCACTC	-5.15103	6.22076	Type I
11@129756323@-	TRUE	TRUE	FALSE	FALSE	FALSE	ACTTTAACCCCGAGGTGGTCA	-3.33925	2.49031	Type IV
11@129780509@-	TRUE	FALSE	FALSE	FALSE	FALSE	GCAGGCTCAGCAGGGGCTCAG	-3.44462	6.65133	Type I
11@129999060@+	TRUE	FALSE	FALSE	TRUE	TRUE	TCGGATGGCTCTGGAGAACTA	-4.35473	7.90174	Type I
11@130785800@-	FALSE	FALSE	FALSE	FALSE	TRUE	TTCCAGGAAACTCCAGCTGGA	-0.602154	8.94535	Type II
11@134028227@-	TRUE	FALSE	FALSE	FALSE	TRUE	CTGCCCAAAGCCAGGTAAAGA	-3.33234	3.68315	Type I
11@134062765@-	TRUE	FALSE	FALSE	FALSE	FALSE	AGCCTGGTTGCGGGGGGTGGT	-3.94897	6.81241	Type I
11@134094615@+	TRUE	FALSE	FALSE	FALSE	FALSE	CTGGGCAGCTCGCAGCGCTGC	-4.50117	4.05727	Type I
11@134094617@+	TRUE	FALSE	FALSE	FALSE	FALSE	GGGCAGCTCGCAGCGCTGCTC	-4.6049	5.01278	Type I
11@134094791@+	TRUE	FALSE	FALSE	FALSE	TRUE	CATTGCTGCTCGGGCGCCGCA	-5.35369	4.05104	Type I
11@134094892@+	FALSE	FALSE	FALSE	FALSE	TRUE	GCGGCGGAGCCAGGCAGCCCC	-4.40602	5.60144	Type I
11@134115389@+	TRUE	FALSE	FALSE	FALSE	FALSE	CATGTCCCACCAGGCGGCCAT	-4.30491	6.52414	Type I
11@134116271@+	TRUE	FALSE	FALSE	TRUE	TRUE	TTGGTAACCCCAAGGTCTGGG	-3.77789	3.42193	Type I
11@134131678@+	TRUE	FALSE	FALSE	TRUE	FALSE	CTGGTGGCCGCGCGGCTGATG	-4.49451	4.47302	Type I
11@134241022@+	TRUE	TRUE	FALSE	FALSE	FALSE	CCTCAGTGGCCACGTGCATGA	0.19054	7.00075	Type III
11@134246113@+	TRUE	TRUE	FALSE	TRUE	FALSE	AGCCCTCCTTCGAAGTGTGTC	-2.48724	2.56279	Type IV
11@14380449@-	TRUE	FALSE	FALSE	FALSE	FALSE	AGCGGCGGCTCGGCGCAGTCA	-4.66436	4.2686	Type I
11@14380536@-	TRUE	FALSE	FALSE	FALSE	TRUE	CTCCCGGTACCCGGGACCCCA	-4.59579	5.28762	Type I
11@14666428@+	FALSE	FALSE	FALSE	FALSE	TRUE	TCTTTCAAATCAGGGAAGCGC	-2.94043	5.40335	Type I
11@1577760@-	TRUE	FALSE	TRUE	TRUE	TRUE	TGGAGGTCATCGAGGTGTCCT	-2.80628	3.03078	Type I
11@1577817@-	FALSE	FALSE	FALSE	FALSE	TRUE	GCGCGCGCGGCGAGGAGCTGG	-2.67565	3.71111	Type I
11@1577951@-	TRUE	FALSE	TRUE	TRUE	FALSE	CCTGCGGCGGCGGGAGGCAGC	-5.25282	6.67531	Type I
11@1578210@-	FALSE	FALSE	TRUE	FALSE	TRUE	CGCACAGCCTCGGCCTGAACT	-6.35582	5.29113	Type I
11@1578394@-	TRUE	FALSE	TRUE	TRUE	TRUE	CCCGACGGCCCCGGGCCCCCC	-5.55323	4.29049	Type I
11@17099045@-	FALSE	FALSE	FALSE	TRUE	FALSE	CACCTCACCTCGAGACTGCTT	-4.67389	3.55439	Type I
11@17395040@+	TRUE	FALSE	FALSE	FALSE	TRUE	AATGGTCCAGCAGGACTGATG	-2.97829	6.92891	Type I
11@1774149@-	TRUE	FALSE	TRUE	TRUE	TRUE	CAGGGTGGTGCTGGGACTGAG	-4.02992	6.30896	Type I
11@1780780@-	TRUE	TRUE	FALSE	TRUE	TRUE	TGTGGGTCCCCTCCATCCACT	-0.782799	9.06358	Type II
11@18343627@-	TRUE	FALSE	FALSE	FALSE	FALSE	CTGAGAGCTGCGAGGTACTGC	-2.64861	3.21364	Type I
11@20077463@+	TRUE	FALSE	FALSE	FALSE	TRUE	AGAGCAGAACCATGAGCCGTT	-4.15222	7.9668	Type I
11@20122489@+	TRUE	FALSE	FALSE	FALSE	FALSE	GCAGGGCTCGCAGAAAACAGC	-3.81819	6.78792	Type I
11@2018120@-	TRUE	FALSE	TRUE	TRUE	TRUE	CGGGACATTGCGCAGCAAGGA	-4.1501	5.11677	Type I
11@20385766@+	FALSE	TRUE	FALSE	FALSE	FALSE	CGGCATCTGTCGATGTTATTT	-2.53611	2.07149	Type IV
11@205290@-	TRUE	FALSE	TRUE	TRUE	TRUE	CCAGTGGGAGCTGGTGTCTGT	-4.91904	6.52134	Type I
11@206000@-	FALSE	FALSE	TRUE	FALSE	FALSE	ACCGGGAGAACAAGCGAATGG	-2.12242	6.77365	Type I
11@209440@+	TRUE	FALSE	FALSE	TRUE	TRUE	CGTCCTGGAACAGGGCTTGCC	-3.5717	6.54642	Type I
11@22646888@-	TRUE	FALSE	FALSE	FALSE	FALSE	GAACCCAAATCTCCAGGAGGA	-0.312183	9.10706	Type II
11@2423602@+	TRUE	FALSE	TRUE	TRUE	TRUE	GGACCTTCATCAGGGCTCCGT	-2.83416	5.36642	Type I
11@2423645@+	TRUE	FALSE	TRUE	TRUE	TRUE	CAATCACACTCCAGTGTCAAC	-4.4991	6.33189	Type I
11@2423646@+	TRUE	FALSE	FALSE	TRUE	TRUE	AATCACACTCCAGTGTCAACC	-3.43648	2.17534	Type IV
11@2466528@+	FALSE	FALSE	FALSE	FALSE	TRUE	CCTGCGTCCCCGGCCGCGCCC	-6.13517	5.65788	Type I
11@2592631@+	FALSE	FALSE	FALSE	FALSE	TRUE	CGTCGGCCATCAGGTGCGTCT	-1.94167	6.62184	Type I
11@2593288@+	FALSE	FALSE	FALSE	FALSE	TRUE	ACGTCGACCGCCAGGGAGGCA	-3.49015	4.04285	Type I
11@2593289@+	TRUE	FALSE	FALSE	TRUE	TRUE	CGTCGACCGCCAGGGAGGCAC	-3.26013	5.67138	Type I
11@2869450@+	TRUE	FALSE	TRUE	TRUE	TRUE	GGCCCCGTCTCAGGTCTGAGT	-3.05783	6.44123	Type I
11@289978@+	TRUE	FALSE	FALSE	FALSE	FALSE	GGGACACGCACCGGGCCATGC	-4.72401	4.66672	Type I
11@2905980@-	TRUE	FALSE	TRUE	FALSE	TRUE	TCGGGGATTTCGGGACGTCCC	-4.67028	5.38819	Type I
11@2905989@-	TRUE	FALSE	TRUE	TRUE	TRUE	CAGCTGCACTCGGGGATTTCG	-4.95676	5.08736	Type I
11@2906289@-	TRUE	FALSE	FALSE	TRUE	FALSE	GTCCCGGCCCCGGCGTCCACC	-6.13403	4.77967	Type I
11@292022@+	TRUE	FALSE	FALSE	FALSE	FALSE	CCAGAAGCCGCCAGGGCCATC	-3.93961	4.16705	Type I
11@2930938@+	TRUE	FALSE	FALSE	TRUE	FALSE	TCTCCGCGTACGGGTGAGTGG	-2.62835	7.49051	Type I
11@2943375@+	TRUE	FALSE	FALSE	FALSE	FALSE	AGCCACTTCTCGGAGGAGGTG	-5.52658	5.21221	Type I
11@294751@+	FALSE	FALSE	TRUE	FALSE	FALSE	TCTGAATAATCAGGAACGGTG	-3.42	7.28319	Type I
11@295100@+	TRUE	FALSE	TRUE	TRUE	TRUE	GCAGTGGTCACAGCGGCCGGC	-4.44381	6.52463	Type I
11@295314@+	FALSE	FALSE	TRUE	FALSE	FALSE	CAGCTTTAATCAGGTTGGGCA	-3.22957	6.05069	Type I
11@2981092@-	FALSE	FALSE	TRUE	FALSE	FALSE	ACTTTACCAACTCAGTCCTGA	-2.58066	4.38029	Type I
11@3037050@-	FALSE	FALSE	FALSE	FALSE	TRUE	AGGACAGCTCCCTGGGATTCC	-3.45	4.27604	Type I
11@32112800@+	TRUE	FALSE	FALSE	TRUE	TRUE	GCTGCTGGCGCTGGTGCTGGC	-4.61629	7.58734	Type I
11@32112824@+	TRUE	FALSE	FALSE	TRUE	TRUE	GCGGGTTCTGCGGGCCAAGCC	-5.04656	7.17574	Type I
11@32112851@+	FALSE	FALSE	FALSE	TRUE	TRUE	GCGCAAAGAGCGCGTGGTGCG	-5.41601	7.17021	Type I
11@33037542@+	FALSE	FALSE	FALSE	TRUE	TRUE	CTGAACCTCTCGGCTCTCCAC	-5.05069	5.11458	Type I
11@33083115@+	FALSE	FALSE	FALSE	TRUE	FALSE	GAAGAAGCCTCAGAGGACCTT	-2.29277	6.44997	Type I
11@33368958@+	TRUE	FALSE	FALSE	FALSE	TRUE	AGTTCTTTCTCAGGTTGGTAA	-2.93388	6.7956	Type I
11@33780079@-	TRUE	TRUE	FALSE	FALSE	FALSE	TGACGATTATCGATGTTCATA	-2.22833	2.34666	Type IV
11@34127270@+	TRUE	FALSE	FALSE	FALSE	TRUE	CCTTCTCTTTCGGAGTTGTTC	-2.52009	2.44964	Type IV
11@34173931@-	FALSE	FALSE	FALSE	FALSE	TRUE	GGGTGTGAGGCAGGGGGCGGA	-3.49052	7.588	Type I
11@34173942@-	TRUE	FALSE	FALSE	FALSE	TRUE	CATCACCTCCCGGGTGTGAGG	-2.58312	6.44573	Type I
11@34182507@-	FALSE	FALSE	FALSE	FALSE	TRUE	AGGAGTACAACGAGGAGCTGG	-2.65506	3.76989	Type I
11@34219053@-	TRUE	FALSE	FALSE	FALSE	TRUE	GCACCACATGCAGGGGCGTCA	-4.37458	6.39325	Type I
11@34378720@-	TRUE	FALSE	FALSE	FALSE	TRUE	GGGCACTGATCCGCGTGGCCC	-3.55036	4.50484	Type I
11@34378894@-	FALSE	TRUE	FALSE	FALSE	FALSE	CCGAGGACCCCGAAGTGGCCG	-3.29728	2.41266	Type IV
11@35684722@+	TRUE	FALSE	FALSE	TRUE	FALSE	GTGACGAGTGCGAGCCCGACG	-2.33045	3.53642	Type I
11@36248754@+	FALSE	TRUE	FALSE	FALSE	FALSE	CCTGCTGGCACTGGTCTTGCA	-3.94253	6.8052	Type I
11@36248778@+	FALSE	FALSE	FALSE	FALSE	TRUE	CCAGCGGAAGCGGAACAACCT	-5.35462	7.23135	Type I
11@36250871@+	TRUE	FALSE	FALSE	FALSE	TRUE	AGCCACAGCCCGGGGCAGCCT	-5.07187	4.27325	Type I
11@36251306@+	TRUE	FALSE	FALSE	FALSE	TRUE	CTCAGAAGTGCAGGAGACGCT	-4.67063	7.0183	Type I
11@376819@+	TRUE	FALSE	TRUE	FALSE	TRUE	AGTGCAGCTGCGGGCGCCCCC	-5.62221	6.77592	Type I
11@379972@+	TRUE	FALSE	TRUE	TRUE	TRUE	ATTTCGAGAGCGAGGATATGG	-3.12591	3.47968	Type I
11@3848364@-	TRUE	TRUE	FALSE	TRUE	TRUE	TCTCTCCCTTCTCCAATGAGG	-0.388558	9.09082	Type II
11@394474@+	TRUE	FALSE	FALSE	TRUE	TRUE	GGACAGCAGCCGCGGCACAAC	-5.51627	4.9095	Type I
11@396615@+	TRUE	FALSE	FALSE	TRUE	TRUE	CAGGCACATCCAGGGGGCAGT	-3.74848	6.29982	Type I
11@396686@+	FALSE	FALSE	FALSE	FALSE	TRUE	GACAAGACCTCGGTGAGCGAT	-5.06487	3.68747	Type I
11@396819@+	FALSE	FALSE	FALSE	FALSE	TRUE	CACAGGGCTTCCGGCCCATCG	-2.47995	4.80289	Type I
11@4113922@+	TRUE	FALSE	FALSE	TRUE	TRUE	AGCCATGATACAGGGCTCTTA	-3.1865	5.80473	Type I
11@43342374@+	TRUE	TRUE	FALSE	FALSE	FALSE	TGCCCAGATTCGACGTCAAGC	-2.3936	2.70695	Type IV
11@44266683@+	FALSE	FALSE	FALSE	FALSE	TRUE	ACTCAGAAACCTCCAGAGGAA	-0.49824	8.84291	Type II
11@44587204@+	TRUE	FALSE	FALSE	FALSE	FALSE	TGACTGAGCCCCGGGCTGTGC	-4.14327	4.17884	Type I
11@44640717@+	TRUE	FALSE	TRUE	FALSE	TRUE	CCCCCAACCTCAGGGCTCCCA	-3.82465	5.21885	Type I
11@44641529@+	FALSE	FALSE	FALSE	TRUE	FALSE	AGGCCTGATGCAGGTCCATCT	-3.76983	7.68452	Type I
11@45234196@+	TRUE	FALSE	FALSE	FALSE	TRUE	TCCCTCGCCCCAGGCCCAGGC	-3.83144	6.1575	Type I
11@45931365@-	FALSE	FALSE	TRUE	TRUE	FALSE	CCCTTCTCCGCAGGGCCCTGT	-3.89941	5.17982	Type I
11@45935455@-	TRUE	FALSE	TRUE	TRUE	FALSE	GGGCCTGACCCGGAGGGAGCG	-6.21531	5.49631	Type I
11@46369177@+	TRUE	FALSE	FALSE	FALSE	TRUE	GGGCGTCTCCCGCGGGCCCTC	-5.4953	5.03499	Type I
11@46401805@+	FALSE	FALSE	TRUE	TRUE	FALSE	GATGCCCTCCCAGGAGTGGAG	-4.01565	7.17219	Type I
11@46401851@+	TRUE	FALSE	TRUE	TRUE	FALSE	GAAGAGGCTTCCTGGGCCCCC	-4.68018	5.95777	Type I
11@46401859@+	FALSE	FALSE	TRUE	FALSE	FALSE	TTCCTGGGCCCCCTGGTCTTC	-4.23332	3.84767	Type I
11@46563877@-	FALSE	TRUE	FALSE	FALSE	FALSE	GTCCCGTGGCCACCTGAATCG	0.271991	7.03674	Type III
11@46691008@+	TRUE	FALSE	FALSE	TRUE	TRUE	GACCTTCTATCGGGAGTTTCA	-4.81481	6.96276	Type I
11@46693815@+	TRUE	FALSE	TRUE	TRUE	TRUE	GACTCATTACCAGAGAAGCTG	-3.30816	5.79997	Type I
11@46694886@+	TRUE	FALSE	TRUE	TRUE	TRUE	AAGTCACCTCCCAGTGTGGCT	-3.8053	7.25745	Type I
11@46694887@+	TRUE	FALSE	TRUE	TRUE	TRUE	AGTCACCTCCCAGTGTGGCTG	-5.01459	5.05336	Type I
11@46695033@+	TRUE	TRUE	FALSE	FALSE	FALSE	ATGTGATGGCCACATGTAGTG	0.34705	6.87626	Type III
11@46699669@-	TRUE	FALSE	FALSE	TRUE	TRUE	CTCAGTGCCTCAGGATCTTAT	-3.61759	7.19457	Type I
11@46699909@-	TRUE	FALSE	FALSE	TRUE	TRUE	CTTGGTTGTGCAGGGACTGGT	-4.0059	6.36005	Type I
11@46700041@-	TRUE	FALSE	FALSE	FALSE	TRUE	GCAGCGCAGTCTGGGGTATTT	-4.35799	6.58305	Type I
11@46700522@-	TRUE	FALSE	FALSE	TRUE	TRUE	CTCCTGGCATCAGGGGCCATG	-4.88802	6.26369	Type I
11@46726722@+	FALSE	FALSE	FALSE	TRUE	FALSE	AGGCTCCATACAGGAGAAAAG	-2.81408	7.33706	Type I
11@46774201@-	TRUE	FALSE	FALSE	TRUE	TRUE	CCCAAATTCTCAGAGCTTGTT	-2.38227	6.32559	Type I
11@47199226@-	TRUE	FALSE	TRUE	TRUE	FALSE	CTGGGCCTCCCCAGGAGCTGT	-3.67115	3.6112	Type I
11@47238573@+	FALSE	FALSE	FALSE	FALSE	TRUE	ATTTTGGCATCAAGGACAAAC	-3.0227	3.62579	Type I
11@47256161@+	TRUE	TRUE	FALSE	FALSE	TRUE	TGCTAGTAGCCGAATGGTGGT	0.170763	6.7751	Type III
11@47259489@+	TRUE	FALSE	FALSE	FALSE	FALSE	TCGACGTGTTCGATGGAAACT	-2.23089	2.43507	Type IV
11@47261437@-	TRUE	FALSE	TRUE	TRUE	TRUE	TTTCTCCAAACAGGATTTGCC	-3.30425	7.56271	Type I
11@47436655@+	TRUE	TRUE	FALSE	TRUE	TRUE	TGGCGGCTTTCTCTACATCGC	-0.870849	8.92112	Type II
11@47437265@+	FALSE	FALSE	FALSE	FALSE	TRUE	GCTGGGACCCCGGGAGTGAGA	-2.91737	7.4615	Type I
11@47437529@+	TRUE	FALSE	TRUE	TRUE	TRUE	ACCCTTTCCTCAGGGCTGCCC	-4.08357	5.28018	Type I
11@47437635@+	FALSE	FALSE	FALSE	FALSE	TRUE	GGAGCAGCCCCAGGCCAGAGA	-4.1823	7.37316	Type I
11@47587354@+	FALSE	FALSE	FALSE	FALSE	TRUE	GCCAGGTGAGCCGGGCCGGGG	-3.65609	4.5534	Type I
11@47602455@+	FALSE	FALSE	TRUE	FALSE	FALSE	TGACTTTCCTCAGGGATCACA	-3.29986	5.44723	Type I
11@47639161@-	TRUE	FALSE	FALSE	FALSE	FALSE	GGGACATTGCCAAATGAGTAA	0.14963	6.72517	Type III
11@47788762@-	TRUE	FALSE	FALSE	FALSE	FALSE	GGGCAGCACGCCGGGCCGGGA	-4.6629	5.0418	Type I
11@47804634@-	TRUE	FALSE	FALSE	FALSE	TRUE	ATCAATACTTCGGAATTGAGG	-2.20503	2.34244	Type IV
11@488249@+	FALSE	TRUE	FALSE	FALSE	FALSE	GCGTGATGTTCGAGTTCCTGG	-2.10854	3.0835	Type IV
11@490936@+	TRUE	FALSE	TRUE	TRUE	TRUE	CCCTCAGGAACCAGGGTCCTC	-3.31711	3.84265	Type I
11@490937@+	TRUE	FALSE	TRUE	TRUE	TRUE	CCTCAGGAACCAGGGTCCTCC	-4.21091	6.05896	Type I
11@500549@-	FALSE	FALSE	TRUE	FALSE	FALSE	ACGAGCTGGGCGATGTCGGCG	-2.84982	2.55433	Type IV
11@533329@-	TRUE	FALSE	TRUE	FALSE	FALSE	GCTCCAGCTCCGGGACCCTCT	-6.26438	5.42611	Type I
11@562765@+	TRUE	FALSE	FALSE	TRUE	TRUE	GGCAGCAGAGCGAGCCTTGCA	-2.88999	3.78892	Type I
11@563605@+	TRUE	FALSE	TRUE	TRUE	TRUE	GCTCCTGCCCCAGAGTGGTGT	-3.40141	5.49281	Type I
11@563829@+	FALSE	FALSE	FALSE	FALSE	TRUE	GGGGCGTAGCCAGCTCGGAAC	0.354535	6.98696	Type III
11@565937@-	FALSE	FALSE	TRUE	FALSE	FALSE	TGCCTCTGCACAGCAGTGAGC	-3.05989	6.81467	Type I
11@57070013@-	TRUE	FALSE	TRUE	TRUE	TRUE	GTGGAGCGATCAGGGGCCAGC	-3.4912	5.99015	Type I
11@57070063@-	TRUE	FALSE	TRUE	TRUE	TRUE	GCCAGCCAGACAGAAGACGTG	-5.05595	6.09387	Type I
11@57076462@-	FALSE	FALSE	TRUE	FALSE	FALSE	TGGCTGAGGTCGGGGAGGGAG	-3.42317	4.88657	Type I
11@57089308@-	TRUE	FALSE	FALSE	FALSE	TRUE	CCCACTGCCCCGGGAGATGGA	-5.27004	6.90102	Type I
11@57092354@-	TRUE	FALSE	FALSE	FALSE	TRUE	GGACTGGCATCGGGGCCCCGA	-2.96579	5.01432	Type I
11@57194107@-	TRUE	FALSE	FALSE	FALSE	TRUE	ATTCAGAATTCGAGCGCAGGA	-2.01239	3.20314	Type IV
11@57243973@+	TRUE	FALSE	FALSE	FALSE	FALSE	TGTCCAGCTCCGACGTGACCT	-3.09076	2.43774	Type IV
11@57243995@+	FALSE	FALSE	TRUE	FALSE	FALSE	CGCCACCCCCCCGGAGCGCCA	-5.53908	6.32077	Type I
11@57428595@+	TRUE	FALSE	FALSE	FALSE	FALSE	GTCAAATTTTCAGATGTGAAA	-1.51922	6.58376	Type I
11@57456099@+	TRUE	FALSE	FALSE	FALSE	FALSE	CCGTCCCCCTCGATGTTCCCA	-2.64731	2.24804	Type IV
11@57466436@+	TRUE	FALSE	FALSE	TRUE	TRUE	GGCCCAGCAACGGGAAGCTGA	-4.04013	5.34315	Type I
11@57506186@+	TRUE	TRUE	FALSE	FALSE	TRUE	AGTTCTTTGCCAATTGGTCTA	0.13839	6.71844	Type III
11@57509395@+	TRUE	TRUE	TRUE	TRUE	FALSE	GGGGCAGCTTCGAGGTGACGC	-2.85268	2.92313	Type I
11@58346933@+	TRUE	FALSE	FALSE	FALSE	TRUE	GGCCGGGCCGCTGCGGCCGCC	-5.54574	6.633	Type I
11@58894173@+	FALSE	TRUE	FALSE	FALSE	FALSE	AAAATGCCATCACACTAATCA	-2.73268	2.94089	Type IV
11@59342812@-	TRUE	FALSE	FALSE	FALSE	TRUE	AGTTACTAAACAGGGACTTTG	-3.21697	5.78689	Type I
11@59361712@-	FALSE	FALSE	FALSE	FALSE	TRUE	TTTAATGAGCCCTTGTCCATG	-2.77335	2.1294	Type IV
11@60617890@+	TRUE	TRUE	FALSE	FALSE	TRUE	GGAGCTGGCACTCCAAACCCA	-0.792667	9.13544	Type II
11@60692145@+	TRUE	FALSE	FALSE	TRUE	TRUE	AGCGGCCCCTCGGGGGCCCTA	-5.67692	5.03443	Type I
11@60695201@+	FALSE	FALSE	FALSE	TRUE	FALSE	GTGACTCCAGCAGAGCCCTAC	-3.49872	5.49279	Type I
11@60702844@+	TRUE	FALSE	TRUE	TRUE	TRUE	GACCTTGAGCCGGGGCACTGC	-4.51743	5.06125	Type I
11@60702861@+	FALSE	FALSE	FALSE	FALSE	TRUE	CTGCCCACCCCGGGGAGGTCA	-5.53378	4.39358	Type I
11@60703411@+	TRUE	FALSE	TRUE	FALSE	FALSE	CCGCCGTGACCTGGGACTGTC	-3.17616	4.65971	Type I
11@61105503@+	TRUE	FALSE	FALSE	FALSE	TRUE	GCAGCTCCTGCAGGGCCACCG	-4.0506	6.61612	Type I
11@61106574@+	TRUE	FALSE	FALSE	FALSE	TRUE	GGGGTCATCGCGGGAGCTGTG	-5.62471	6.58081	Type I
11@61108959@+	TRUE	FALSE	TRUE	TRUE	TRUE	GATCGCAAAGCAGGTGAACGT	-3.83131	7.63419	Type I
11@61111390@+	TRUE	FALSE	TRUE	TRUE	TRUE	TGGGCGGAAGCGGAGCCGGGT	-4.91938	5.28512	Type I
11@61117119@-	FALSE	FALSE	TRUE	FALSE	FALSE	TCCACCTCTTCCAGCTGCTGC	-2.56619	3.28386	Type I
11@61117523@-	TRUE	FALSE	FALSE	FALSE	FALSE	GTCAGCCTCTCAGGTCCTCCA	-4.238	6.53343	Type I
11@61129491@-	TRUE	FALSE	FALSE	FALSE	TRUE	CGAGGAGGAACGGGAGTTAGG	-4.95108	7.63673	Type I
11@61404674@+	FALSE	FALSE	FALSE	TRUE	FALSE	AGCCACGCTGCTGACCATGCT	-4.02159	8.1403	Type I
11@61404771@+	TRUE	FALSE	TRUE	TRUE	TRUE	CTTGACATCACAGAGGAAACT	-2.19606	6.53742	Type I
11@61507101@+	TRUE	FALSE	FALSE	FALSE	TRUE	GCATCATCCACGTGGTCCACA	-3.95881	2.95729	Type I
11@61511119@+	FALSE	FALSE	FALSE	FALSE	TRUE	GCTGTCTACCCAGGAGCGGCT	-4.0233	7.31834	Type I
11@61533546@+	TRUE	FALSE	FALSE	FALSE	TRUE	GGACCCTCCCCGGGGCGCCAT	-5.82817	4.55142	Type I
11@61533573@+	FALSE	FALSE	FALSE	FALSE	TRUE	CTCCCACCCCCGGGCTACGGC	-5.16225	5.74809	Type I
11@61533639@+	FALSE	FALSE	FALSE	FALSE	TRUE	AAGCCCTTCCCGGGGGGCACC	-5.75712	4.61223	Type I
11@61551027@+	TRUE	TRUE	FALSE	FALSE	FALSE	CTGGAGAATTCGATGTCCATC	-2.44062	2.00969	Type IV
11@61554255@+	TRUE	FALSE	FALSE	TRUE	TRUE	CAAGAAGTCCCAGGGCAGCCG	-4.30612	5.27985	Type I
11@61563364@+	FALSE	FALSE	TRUE	FALSE	FALSE	CTGCGGCTACCGAGGACATGG	-3.51504	3.32099	Type I
11@61633442@+	TRUE	FALSE	FALSE	TRUE	TRUE	AGGTGGCCACCGGGGGTGGCT	-5.85937	6.52178	Type I
11@61633951@+	TRUE	FALSE	FALSE	FALSE	FALSE	TGGCCACGTTCAGGGAGGGGC	-2.74785	5.05597	Type I
11@61634063@+	TRUE	FALSE	TRUE	FALSE	TRUE	GCTCTGTTATCAGCTGGGCAG	-0.306574	7.0889	Type III
11@61634143@+	TRUE	FALSE	TRUE	TRUE	TRUE	GGCACTGGAGCTGGGAGGTCT	-3.68353	6.49978	Type I
11@61658828@-	TRUE	FALSE	FALSE	FALSE	TRUE	GAGCCGGGACCGCGGGAGGGA	-3.09812	6.98918	Type I
11@61658911@-	TRUE	FALSE	FALSE	TRUE	TRUE	TCGCTTCCCTCGGGGTCTTGC	-4.3332	5.08379	Type I
11@61675713@-	TRUE	FALSE	FALSE	TRUE	TRUE	TGGAAGAGCACGGACCCCTGC	-4.51719	4.20844	Type I
11@617545@-	FALSE	FALSE	FALSE	TRUE	FALSE	GACCAAGGAGCGGCGGCCGGA	-3.71134	7.74387	Type I
11@61897831@+	FALSE	FALSE	FALSE	FALSE	TRUE	TTCTCCATGGCGGGAGCGGGT	-6.29594	5.94466	Type I
11@62105494@+	FALSE	TRUE	FALSE	TRUE	FALSE	CCGGTCCCATCTCCAAGGATC	-0.463676	9.13205	Type II
11@62300643@-	TRUE	FALSE	FALSE	FALSE	TRUE	TGTGGAAGTTCAGGCCCCTGA	-3.89844	5.47591	Type I
11@62348638@-	FALSE	TRUE	FALSE	FALSE	FALSE	TAAATAGCTTCGATGTCCATG	-2.53257	2.22316	Type IV
11@62364118@-	TRUE	FALSE	FALSE	TRUE	TRUE	ATGATATTCGCCAGGATTTTG	-3.12287	3.98797	Type I
11@62369956@-	TRUE	FALSE	FALSE	FALSE	FALSE	CCTCCTCCCTCGACGTTTGAT	-2.6395	2.06711	Type IV
11@62398625@-	TRUE	FALSE	FALSE	TRUE	TRUE	GGACTACCTGCAGGGCTCTGG	-3.55884	5.45724	Type I
11@62407516@-	TRUE	FALSE	FALSE	FALSE	FALSE	ACCGTGTTAGCCAGGATGGTC	-3.49985	4.18426	Type I
11@62414917@-	TRUE	FALSE	FALSE	FALSE	FALSE	CGTGCTGCTTCGGGGGCTGCT	-4.77658	7.10433	Type I
11@62415933@-	TRUE	FALSE	FALSE	FALSE	FALSE	CAGTTATATGCAGGGCTAGTG	-3.15421	6.41163	Type I
11@62416959@-	FALSE	FALSE	FALSE	FALSE	TRUE	CAGTGCCTCTCGGCTCTCATT	-5.33308	5.13106	Type I
11@62439199@-	TRUE	FALSE	FALSE	FALSE	TRUE	GCACAGCCAGCGGAGCGCCCA	-4.34924	5.25037	Type I
11@62446049@-	FALSE	TRUE	FALSE	FALSE	FALSE	AAGACGACCCCGATGTGGACG	-3.22632	2.42265	Type IV
11@62458092@-	TRUE	FALSE	FALSE	FALSE	FALSE	GAGCCTGAGGCCAGTGATGGT	-2.09395	4.76829	Type I
11@62554390@+	TRUE	FALSE	TRUE	TRUE	TRUE	TCAGCCCGCACGGCGACGAGA	-5.78326	4.06063	Type I
11@62554657@+	TRUE	FALSE	FALSE	FALSE	FALSE	CCGCGCCGTACGGGCCTAGCC	-4.73639	6.08246	Type I
11@62556843@+	TRUE	FALSE	TRUE	FALSE	FALSE	CTGTATCCTTCGATTTGGCAC	-2.30109	2.43627	Type IV
11@62557405@+	TRUE	FALSE	FALSE	TRUE	TRUE	TCTTGGTGCTCCAGGTCGTGC	-2.46093	3.72709	Type I
11@62558325@-	TRUE	TRUE	FALSE	FALSE	FALSE	AGTGGTGCTTCGAGCTGGAGG	-2.54113	2.82226	Type IV
11@62598732@-	TRUE	TRUE	FALSE	TRUE	FALSE	CACAACAGTCCGAGGTTATGC	-3.15306	2.47474	Type IV
11@62619699@-	TRUE	TRUE	TRUE	FALSE	TRUE	AGCTTGTTGCCAATTGTTGAT	0.103421	6.7273	Type III
11@62623790@+	FALSE	FALSE	TRUE	FALSE	TRUE	GTCGATTCCGCGCCAGTTGCC	-5.15327	7.49348	Type I
11@62656026@+	TRUE	FALSE	TRUE	TRUE	TRUE	GACCTGCCTGCCAGCGCCAGC	-3.70575	4.57872	Type I
11@6340598@-	TRUE	FALSE	TRUE	FALSE	FALSE	AGGGCCCTTTCGGGCCGGAAA	-5.07328	5.41422	Type I
11@6341388@-	FALSE	FALSE	FALSE	FALSE	TRUE	AGCCCAGGTGCAGCGGCTGGA	-3.76529	7.65989	Type I
11@63526363@+	TRUE	FALSE	TRUE	TRUE	TRUE	CCACTATCCCCAGGGAAGGAA	-3.98426	5.74608	Type I
11@63526685@+	TRUE	FALSE	FALSE	FALSE	FALSE	GATCTTTTCCCGAGATTCAAA	-2.91337	1.99147	Type IV
11@63581197@+	TRUE	TRUE	FALSE	TRUE	FALSE	TCGACTGCTTCGAGGTGACGC	-2.70211	2.85314	Type IV
11@63585372@+	TRUE	FALSE	FALSE	TRUE	TRUE	GTCTTGGGAGCAGGAGTTCCT	-4.48783	7.82577	Type I
11@63585397@+	TRUE	FALSE	FALSE	FALSE	TRUE	GGCAGCAGCCCAGGAGGCAGC	-4.33902	6.85289	Type I
11@63585691@+	TRUE	FALSE	FALSE	FALSE	TRUE	CCTGCAGACTCGGGCCAGGAT	-5.41688	6.69785	Type I
11@63586453@+	TRUE	FALSE	FALSE	FALSE	FALSE	AGGCCTTCCCCGGGCGGAGAG	-5.61963	5.80304	Type I
11@63595000@+	TRUE	FALSE	FALSE	FALSE	FALSE	CCCACTACCTCGGGGGACACC	-6.0621	5.04738	Type I
11@63606873@+	TRUE	FALSE	FALSE	FALSE	FALSE	GGGGCCCATGCGGCGGGTGCT	-5.65224	6.89303	Type I
11@63765816@+	TRUE	FALSE	TRUE	TRUE	FALSE	CCTGCACATTCGGGGTCTCAG	-5.62601	5.35438	Type I
11@63767118@-	TRUE	FALSE	FALSE	FALSE	TRUE	CGGCTCCGCTCGGTGGTGAGG	-2.41593	5.67939	Type I
11@63971410@+	TRUE	FALSE	FALSE	FALSE	FALSE	CCGGGCCTCGCCAGGACCCCT	-4.18652	3.86319	Type I
11@63993260@-	FALSE	FALSE	FALSE	FALSE	TRUE	ACCCCGAGAACAGGTGCGCGC	-3.07957	7.45043	Type I
11@63994548@+	TRUE	FALSE	TRUE	TRUE	TRUE	CCGCTCCCGGCAGGTGGCTGA	-4.31894	6.85238	Type I
11@64002102@+	FALSE	FALSE	FALSE	TRUE	FALSE	CCCGCCCGCCCGGCTCCTCCG	-5.9686	4.64765	Type I
11@64002272@+	TRUE	FALSE	TRUE	TRUE	TRUE	TAGGGCGATGCGGGCGCCCCC	-5.61263	6.76079	Type I
11@64019126@+	TRUE	FALSE	FALSE	FALSE	TRUE	CGGGCCATGGCGGGCGCCCAG	-5.89569	5.82439	Type I
11@64026656@+	TRUE	FALSE	FALSE	FALSE	TRUE	GCCCCTGGAGCAGAGCAATTC	-3.65692	6.98006	Type I
11@64029547@+	TRUE	TRUE	FALSE	FALSE	FALSE	TCCAGACCCTCGGTGAGCCCT	-5.24385	3.90599	Type I
11@64033434@+	TRUE	FALSE	TRUE	TRUE	TRUE	CCAGAACAGACAGGTGCAGAG	-3.35508	7.36793	Type I
11@64035233@+	FALSE	FALSE	TRUE	TRUE	FALSE	GGGCCTTGGTCAGGGCTTTGC	-2.80544	5.41494	Type I
11@64052692@+	TRUE	FALSE	FALSE	FALSE	FALSE	CCGCCCGCCTCGGGGGACACC	-5.88047	5.07643	Type I
11@64055656@+	TRUE	TRUE	TRUE	TRUE	FALSE	TGGACACCTTCGATTACGACT	-1.88579	2.73685	Type IV
11@64055913@+	TRUE	FALSE	TRUE	TRUE	TRUE	TGGGCTTCTTCCGGGTGCACC	-3.03042	4.09666	Type I
11@64055914@+	TRUE	FALSE	TRUE	TRUE	TRUE	GGGCTTCTTCCGGGTGCACCG	-4.70895	7.71609	Type I
11@64083341@+	TRUE	FALSE	TRUE	TRUE	TRUE	CGCCAGACAGCGGGCAAAGTG	-5.29937	6.76253	Type I
11@64083578@+	TRUE	FALSE	TRUE	TRUE	TRUE	CCCCTGGGAACAGGCCCCACG	-4.91479	6.29285	Type I
11@6411894@+	TRUE	FALSE	FALSE	FALSE	FALSE	AGGGACAAGACGGGACCGCCG	-2.81157	5.07282	Type I
11@64124705@+	FALSE	FALSE	FALSE	TRUE	FALSE	CCCTGAGATCCTCCACGGTCA	-0.688144	8.94063	Type II
11@64137715@+	TRUE	FALSE	FALSE	TRUE	TRUE	GCTGTCGGGGCAGGTCCCCTT	-4.01291	6.74884	Type I
11@64533332@-	TRUE	FALSE	TRUE	TRUE	TRUE	TGCCGCCCTTCGGGATGCCTC	-3.66157	3.5477	Type I
11@64559664@-	FALSE	FALSE	FALSE	TRUE	TRUE	TGAGCCGCTGCAGAAGTTTCT	-4.34838	7.88827	Type I
11@64563846@-	FALSE	FALSE	FALSE	TRUE	FALSE	CCACGCACATCTGGGCCCATG	-5.27848	4.35279	Type I
11@64569072@-	FALSE	TRUE	FALSE	FALSE	TRUE	TCTCCTCACTCTCCAGGGAGA	-0.517106	8.95744	Type II
11@64577216@-	TRUE	TRUE	FALSE	FALSE	FALSE	AGAAGGTCTCCGATGTCATAT	-2.26631	2.38994	Type IV
11@64645609@-	FALSE	FALSE	FALSE	FALSE	TRUE	GGGCGTGGTGCCGGGCAACGC	-3.26512	6.24263	Type I
11@64665372@-	TRUE	FALSE	FALSE	FALSE	FALSE	CACTGGTTCGCAGGAGGCCCC	-4.70472	6.07631	Type I
11@64678283@-	FALSE	FALSE	FALSE	FALSE	TRUE	CCTGAGTACACGGAGGTGAGG	-4.54728	4.95097	Type I
11@64678377@-	TRUE	FALSE	FALSE	FALSE	TRUE	GACGGGCAGTCGGGGCCGGCG	-5.14618	5.17775	Type I
11@64701562@+	TRUE	FALSE	TRUE	TRUE	TRUE	AAGCTGCCATCAGGGATCTTC	-3.17296	5.59823	Type I
11@6477367@-	FALSE	FALSE	FALSE	FALSE	TRUE	CACCAATTTACAAGGTGTGTC	-3.8886	3.10076	Type I
11@64789600@+	TRUE	FALSE	TRUE	TRUE	TRUE	CTGCTGCTACCGAGGCTGTGG	-3.65531	3.3519	Type I
11@64806265@+	FALSE	FALSE	FALSE	FALSE	TRUE	CCAGGGCTATCGAGACGGCGT	-4.83089	6.5925	Type I
11@64807265@+	FALSE	FALSE	FALSE	FALSE	TRUE	CCCACCCTAACAGGGAGTGGG	-3.06717	6.04148	Type I
11@64807520@+	TRUE	FALSE	FALSE	FALSE	FALSE	GTCGCCCAGACTGGAGTGCAG	-5.48351	7.04374	Type I
11@64808911@+	TRUE	FALSE	FALSE	FALSE	TRUE	ATCCGCAGCGCGCGGTGAAGG	-3.26984	3.58389	Type I
11@64809114@+	TRUE	FALSE	FALSE	FALSE	TRUE	CTGCAGGGAGCGGGCGACGCC	-5.26668	6.53153	Type I
11@64809283@+	TRUE	FALSE	TRUE	TRUE	TRUE	CGCGGGGCGCCGGGCCGCACC	-5.67446	5.37122	Type I
11@64811925@+	TRUE	FALSE	FALSE	FALSE	FALSE	TTTAGCACCCCCAAGGGCCAG	-4.36184	3.16872	Type I
11@64854865@+	FALSE	TRUE	FALSE	FALSE	FALSE	TGACAAGTACCGACGTCGGCC	-3.58088	2.52244	Type I
11@64875750@+	TRUE	FALSE	TRUE	TRUE	TRUE	AGGAGCTGTGCGAGGAGTTCC	-2.66882	3.7018	Type I
11@64876081@+	TRUE	FALSE	FALSE	TRUE	TRUE	CCGGCGCTTGCGGGCTCCCGG	-5.79762	6.09943	Type I
11@64882227@+	TRUE	FALSE	FALSE	FALSE	FALSE	GGCAGAGCTTCGAGGCAGTCC	-2.4361	3.19448	Type IV
11@64884308@-	TRUE	FALSE	FALSE	FALSE	FALSE	GTGCTGGAAGCAGGCGAGCAC	-3.46556	7.26738	Type I
11@64884591@-	TRUE	FALSE	FALSE	FALSE	TRUE	GGCCGCCGAGCGGGTTCTTGG	-5.0664	7.10846	Type I
11@64897230@-	FALSE	FALSE	FALSE	FALSE	TRUE	TGCAGATCAACCAGTACCTCA	-2.88647	4.10774	Type I
11@64899001@-	TRUE	FALSE	FALSE	FALSE	TRUE	CGTGGACCTCCAGAGTGAGAA	-3.78834	6.78438	Type I
11@64954767@+	FALSE	FALSE	FALSE	FALSE	TRUE	CGGGGCCAAGCAGGTACTGCC	-3.78491	6.28761	Type I
11@64974083@+	FALSE	FALSE	TRUE	FALSE	FALSE	CCTCCACCTTCGAGCCCAACA	-2.1297	2.79574	Type IV
11@64979040@+	FALSE	FALSE	FALSE	FALSE	TRUE	TGCCTCGGGACAGCCCCGGGT	-3.0358	6.62251	Type I
11@6498016@-	TRUE	FALSE	FALSE	FALSE	FALSE	TGACCAATGACAGAGCCTGAA	-3.45424	6.09188	Type I
11@6499273@-	TRUE	FALSE	TRUE	TRUE	TRUE	ATGAGGCTGCCAGGTGTGGGC	-0.360123	6.69454	Type III
11@6503547@+	TRUE	TRUE	TRUE	TRUE	FALSE	AGAGAGAATTCGAGGTTGCCT	-2.69003	2.70548	Type IV
11@65156949@+	FALSE	FALSE	FALSE	FALSE	TRUE	CTGCAGCTTCCAGACATCGCC	-4.26021	5.64747	Type I
11@65292666@+	TRUE	FALSE	FALSE	FALSE	FALSE	ACTTTCCGTTCGAGCTCATCC	-2.07758	3.36172	Type IV
11@65298178@+	TRUE	FALSE	TRUE	TRUE	TRUE	GGATTTCTGTCGGCACAAGGT	-4.88858	7.49023	Type I
11@65306581@-	TRUE	FALSE	FALSE	FALSE	TRUE	GCCGCCCGCACGGGGCCTGCG	-5.61012	5.02424	Type I
11@65306695@-	TRUE	FALSE	TRUE	TRUE	TRUE	CAGATATCGACGAGTGCCGAG	-1.94796	5.72446	Type I
11@65307303@-	TRUE	FALSE	FALSE	FALSE	FALSE	GCGGAGAGGACGGCATGTGCG	-5.67878	7.00694	Type I
11@65314294@-	TRUE	FALSE	FALSE	FALSE	FALSE	CTGGCTACCGCAGCCAGGGGG	-3.92002	6.46875	Type I
11@65314943@-	TRUE	FALSE	FALSE	FALSE	TRUE	CCCCGGCTACCGGCTCAAAGC	-4.00531	6.35256	Type I
11@65321686@-	TRUE	FALSE	FALSE	FALSE	FALSE	GCCCTGTCCACAGGGGCGCTG	-4.87487	5.70666	Type I
11@65341076@+	TRUE	FALSE	FALSE	FALSE	FALSE	ATGCCCGTGACCAGTGGCTGC	-2.62027	4.2672	Type I
11@65352003@+	TRUE	FALSE	TRUE	TRUE	TRUE	GAACAACAAGCAGGTGAGATG	-3.82029	6.81969	Type I
11@65352684@+	TRUE	FALSE	TRUE	TRUE	TRUE	TGCGCGGTCACGGGGCCGAGG	-4.31623	4.73648	Type I
11@65352762@+	TRUE	FALSE	FALSE	FALSE	FALSE	CCTCCAGGAACGCGGTCGCGG	-4.17482	3.40453	Type I
11@65352789@+	TRUE	FALSE	TRUE	TRUE	FALSE	CCTCCAAGGACGGCGGGGCCG	-6.25957	5.21448	Type I
11@65353055@+	TRUE	FALSE	TRUE	TRUE	TRUE	ATGGGAGCTGCGGCTGCAGTG	-5.941	6.53278	Type I
11@65359843@+	TRUE	FALSE	TRUE	TRUE	TRUE	GCCTGCGCTGCGGACGACCCG	-6.08144	6.41993	Type I
11@65359925@+	FALSE	FALSE	FALSE	FALSE	TRUE	CAGGGCGGATCCCCGACCCCA	-4.66927	5.29682	Type I
11@65359936@+	TRUE	FALSE	TRUE	TRUE	FALSE	CCCGACCCCACGGGCGGGGCG	-5.84155	5.73835	Type I
11@65366866@-	TRUE	FALSE	TRUE	TRUE	TRUE	AGGAGCCCCGCGGTGAGTGGC	-4.58365	4.02823	Type I
11@65367185@-	FALSE	FALSE	TRUE	FALSE	FALSE	CCTGTCCCCGCAGAGCGCGGT	-4.228	5.32145	Type I
11@65375262@-	TRUE	FALSE	FALSE	FALSE	TRUE	ACCCCCACCGCAGGCCCGACT	-3.88602	5.54328	Type I
11@65380924@-	TRUE	FALSE	FALSE	FALSE	FALSE	CTATGTGTCTCGGGGTGGCGG	-3.2674	4.83366	Type I
11@65381078@-	TRUE	FALSE	FALSE	FALSE	FALSE	CAGCCCTGTTCGACTACGAGC	-1.90375	3.00557	Type IV
11@65385435@+	TRUE	FALSE	FALSE	FALSE	FALSE	CAGACGCCTCCAGGGGCTGTC	-3.67749	6.39547	Type I
11@65387268@+	FALSE	FALSE	FALSE	FALSE	TRUE	CTCCCACTCCCGGGCGCTGAC	-5.54292	6.02542	Type I
11@65408451@+	TRUE	FALSE	FALSE	FALSE	FALSE	CCTGCGTCCACAGATGACCTC	-4.7121	6.61312	Type I
11@65408899@+	TRUE	FALSE	FALSE	FALSE	FALSE	TGTGTGAGCTCGGGGGTGAGG	-3.86584	4.39891	Type I
11@65413996@+	FALSE	FALSE	FALSE	TRUE	FALSE	GAGGCCCCTTCGCAGCCAACG	-4.1875	3.73615	Type I
11@65414015@+	TRUE	FALSE	TRUE	TRUE	TRUE	CGCCGACTTCCGGGCCTTCCT	-5.35117	4.31488	Type I
11@65414320@+	TRUE	FALSE	TRUE	TRUE	TRUE	CCGAAGGCATCGAGGTGCCCT	-2.87286	2.96285	Type I
11@65414923@+	TRUE	FALSE	FALSE	FALSE	FALSE	GCCTGGGCTTCGAGGTGGACG	-2.4059	3.11636	Type IV
11@65416764@+	FALSE	FALSE	FALSE	FALSE	TRUE	GCTGTCGCTGCAGGAGCCTAG	-4.24852	7.1359	Type I
11@65416811@+	TRUE	FALSE	FALSE	FALSE	TRUE	AGGATGAGGTCCAGGGGGTGA	-2.64347	3.33816	Type I
11@65418157@+	TRUE	FALSE	FALSE	FALSE	TRUE	CTCCAAGCAGCTGGGCTCACC	-3.92385	5.82331	Type I
11@65421919@-	TRUE	FALSE	TRUE	TRUE	TRUE	GGCCTCCTTTCAGGAGATGAA	-4.41252	7.58262	Type I
11@65485531@-	FALSE	FALSE	FALSE	TRUE	FALSE	CTTCCTAAGTCGGGGAGACCA	-4.57582	6.20456	Type I
11@65485877@-	FALSE	FALSE	FALSE	TRUE	TRUE	TCACTCTTTCCGTGCGCTGAG	-5.71342	5.47908	Type I
11@65546019@-	TRUE	FALSE	TRUE	TRUE	TRUE	GGCCGAGAACCAGGGCTTTGT	-4.11615	6.11938	Type I
11@65658557@+	TRUE	FALSE	TRUE	TRUE	TRUE	GGCAGCTCTTCGGGACCCAAG	-2.49282	6.11443	Type I
11@65658707@+	TRUE	FALSE	TRUE	TRUE	TRUE	GGGGCCCCCGCGGCGGCCCCA	-6.15831	5.65217	Type I
11@65658959@+	FALSE	FALSE	FALSE	FALSE	TRUE	CCTGGCTGCGCAGGAGGGGCC	-4.13861	7.44605	Type I
11@65745316@+	TRUE	TRUE	TRUE	FALSE	FALSE	GCTACAAACCCGACGTTAAGA	-3.08516	2.31405	Type IV
11@65766002@-	TRUE	FALSE	FALSE	FALSE	FALSE	TGGACATTCCCAGGGTGCTCT	-2.95899	5.58807	Type I
11@65770841@+	TRUE	FALSE	TRUE	TRUE	TRUE	GGGGTTTTGACAAGGTGTGGG	-2.1203	4.87543	Type I
11@65837917@+	TRUE	FALSE	FALSE	FALSE	TRUE	GGAGCCAGATCGGCGTCGCCT	-3.62505	4.65397	Type I
11@65838026@+	TRUE	FALSE	FALSE	FALSE	FALSE	AGCGGGGATCCGGGGTCGCCC	-4.33514	3.75856	Type I
11@65838090@+	TRUE	FALSE	FALSE	FALSE	TRUE	GCCGCAGCAGCCGACGCCCCC	-5.69687	6.77492	Type I
11@66012100@+	FALSE	FALSE	TRUE	TRUE	FALSE	CAGCCCTTCCCAGGGCTCAGC	-4.01392	5.43088	Type I
11@66031198@+	TRUE	FALSE	FALSE	FALSE	TRUE	GGAGAAAACACTGGGCAAGGA	-4.34818	5.83475	Type I
11@66034954@+	TRUE	FALSE	TRUE	TRUE	TRUE	TCTACATTCTCGGGAGCGGCG	-5.54274	6.44161	Type I
11@66035176@+	FALSE	FALSE	FALSE	FALSE	TRUE	CACCGCCCACCGAGCCATCCT	-4.52241	3.51292	Type I
11@66043748@+	TRUE	FALSE	FALSE	FALSE	FALSE	GGCACCTTCTCCAGATGATGT	-3.06834	3.51738	Type I
11@66043749@+	TRUE	FALSE	TRUE	TRUE	TRUE	GCACCTTCTCCAGATGATGTC	-0.25309	6.65318	Type III
11@66044158@+	TRUE	FALSE	TRUE	TRUE	TRUE	GCCAGGGGATCCAGGACCTGG	-2.84727	3.71976	Type I
11@66044159@+	TRUE	FALSE	TRUE	TRUE	TRUE	CCAGGGGATCCAGGACCTGGG	-4.07703	7.24583	Type I
11@66044626@+	FALSE	FALSE	FALSE	FALSE	TRUE	TGGGTTCCATCCAGGATTGGG	-2.99787	3.64792	Type I
11@66055684@-	TRUE	FALSE	TRUE	TRUE	TRUE	CCAGCCAGCCCGGGGGATACC	-5.93043	5.05835	Type I
11@66063486@+	TRUE	FALSE	TRUE	TRUE	TRUE	ACTTCCCTACCGGGGCTGAGG	-4.79511	4.50764	Type I
11@66101033@-	FALSE	FALSE	TRUE	FALSE	FALSE	GAGTACATGTCGGAGCTGCTG	-2.93003	5.68511	Type I
11@66102279@-	TRUE	FALSE	FALSE	FALSE	FALSE	GCCAGGGTCCCGGGGGAGCCC	-5.17661	5.28233	Type I
11@66103848@-	TRUE	FALSE	FALSE	FALSE	FALSE	GAGTCAGGCGCGGGCTCTCCT	-5.70157	6.23541	Type I
11@66105265@-	FALSE	FALSE	FALSE	FALSE	TRUE	GGCGGACCCACAGGCCCCTCA	-4.55423	6.00526	Type I
11@66112998@-	TRUE	FALSE	TRUE	TRUE	TRUE	GCCTAAAATTCCTGGTTCTCT	-2.58952	3.67743	Type I
11@66134028@-	TRUE	FALSE	FALSE	FALSE	FALSE	CAGATGAGAACGGGATTCCCA	-5.16986	6.58815	Type I
11@66177685@+	TRUE	FALSE	FALSE	FALSE	TRUE	TGACCATTCTCAAGGAGCTGC	-2.8428	4.19313	Type I
11@66206153@-	TRUE	FALSE	TRUE	TRUE	TRUE	GGCGATCGTGCGGGCAGGCCT	-5.01705	7.12373	Type I
11@66249786@+	TRUE	FALSE	FALSE	FALSE	TRUE	CCACCTGTCCCGTGCCGCCTG	-5.7795	4.15111	Type I
11@66249939@+	TRUE	FALSE	FALSE	FALSE	TRUE	GGAGGAGTATCAGGTCAGTTC	-3.30023	7.12877	Type I
11@66258773@+	FALSE	FALSE	FALSE	TRUE	FALSE	GCTATGAATTCCGGGGAAGCC	-2.93368	5.29586	Type I
11@66263127@+	TRUE	FALSE	FALSE	FALSE	TRUE	GGGGCTGATGCGGAGGACGTG	-5.64089	6.8052	Type I
11@66283055@+	TRUE	FALSE	FALSE	FALSE	TRUE	TGGAGAGCATCCGGTGAGAGG	-3.0849	4.94027	Type I
11@66313214@-	TRUE	FALSE	TRUE	TRUE	TRUE	TGGCCGGCCGCGGTCTGGGCC	-5.79729	5.2062	Type I
11@6632019@+	FALSE	FALSE	FALSE	TRUE	FALSE	GGGGCGGGCTCAGAGCTTTGT	-2.71536	5.87606	Type I
11@6632037@+	TRUE	FALSE	FALSE	FALSE	FALSE	TGTCACTTGCCACATGGTGTC	0.157144	6.87484	Type III
11@6633284@-	TRUE	FALSE	FALSE	FALSE	FALSE	GCCAGCCCCGCGGGGACAGCG	-4.91256	5.15845	Type I
11@6633298@-	FALSE	FALSE	FALSE	FALSE	TRUE	CCGCGGAGAACAAGGCCAGCC	-2.30742	5.30189	Type I
11@6640139@-	TRUE	FALSE	FALSE	FALSE	TRUE	CAGGCTGCCCCCAGGCTGGGT	-3.93988	3.59989	Type I
11@66452919@-	TRUE	FALSE	TRUE	TRUE	TRUE	AGGAACCTCTCAGAGCTGAAG	-2.76795	5.64749	Type I
11@66452999@-	TRUE	FALSE	FALSE	FALSE	FALSE	GCCCCTGCCTCAGGGTCATTC	-3.43959	5.39149	Type I
11@66455061@-	TRUE	FALSE	FALSE	FALSE	FALSE	GACCCGGACTCGGGGCCCGGC	-4.98491	4.59366	Type I
11@66460058@-	TRUE	FALSE	FALSE	FALSE	TRUE	TCCAGGAGCGCGAGGTGGTGG	-2.51805	3.17322	Type IV
11@66472574@-	TRUE	FALSE	FALSE	FALSE	FALSE	TGCAGCTGAACTCCAAGCCCA	-0.691549	8.88809	Type II
11@66472582@-	TRUE	FALSE	FALSE	FALSE	TRUE	TCTGCCCGTGCAGCTGAACTC	-4.01938	7.78602	Type I
11@66610663@+	TRUE	TRUE	FALSE	FALSE	FALSE	TGCAGGAGGTCTCCAACCTGT	-0.665989	8.88734	Type II
11@66617187@-	TRUE	TRUE	TRUE	FALSE	FALSE	CTATGTACCCCGATGTGTTTG	-3.05248	2.22439	Type IV
11@66618386@-	TRUE	FALSE	FALSE	FALSE	FALSE	AGGACATGGCCGGGCTGCTGA	-2.52116	4.81375	Type I
11@66618546@-	FALSE	FALSE	FALSE	FALSE	TRUE	GGCCGAAGAGCTGGTGCGAGC	-3.53926	7.66669	Type I
11@66618614@-	TRUE	FALSE	FALSE	FALSE	FALSE	ATCTCATACACGGGCGACGTG	-6.19322	6.18531	Type I
11@66618659@-	TRUE	FALSE	FALSE	TRUE	TRUE	GGCATGGAGGCGGCAGGAAGT	-5.23529	7.40253	Type I
11@66619980@-	TRUE	FALSE	FALSE	FALSE	FALSE	TGCGCACCCACGATCTCAAAA	-1.98907	2.39659	Type IV
11@66624728@+	TRUE	FALSE	FALSE	FALSE	FALSE	GCCGGGCTCGCAGGGAGGCCG	-3.12544	5.63518	Type I
11@66625119@+	TRUE	FALSE	FALSE	TRUE	TRUE	GCCAGGCTCACAGAAGCTGGC	-3.77851	7.30344	Type I
11@66625596@+	TRUE	FALSE	TRUE	TRUE	TRUE	ACCTCATCCTCAGCGGCAACC	-3.43137	7.00331	Type I
11@66627314@+	FALSE	FALSE	FALSE	FALSE	TRUE	GGGACCCTGACCGTGGCCGTG	-5.44733	5.30203	Type I
11@66636370@-	TRUE	TRUE	FALSE	TRUE	TRUE	ACTACTTCATCGAGGTCAACT	-2.24937	2.70716	Type IV
11@66743740@+	TRUE	FALSE	TRUE	FALSE	FALSE	TGGGCACCATCAGCTAAAGAT	-3.44897	7.07902	Type I
11@66744208@+	TRUE	FALSE	TRUE	TRUE	TRUE	GGCCAGGGCGCAGGTCTCCCT	-4.28886	5.97965	Type I
11@66744248@+	TRUE	FALSE	FALSE	FALSE	FALSE	GGGGCAAGGACCACAGCTGGG	-5.94387	6.51061	Type I
11@66790873@+	TRUE	FALSE	FALSE	FALSE	FALSE	GTGCGCGCTGCGGGAGGCGGG	-5.896	6.59641	Type I
11@66816860@+	TRUE	FALSE	TRUE	TRUE	TRUE	GGGCCTTTCTCGGGGCCGGAG	-5.22826	4.69849	Type I
11@66834276@+	TRUE	TRUE	TRUE	TRUE	FALSE	TGCTTTGCTTCGATGTCACCA	-2.26778	2.32532	Type IV
11@67022940@+	FALSE	TRUE	FALSE	FALSE	FALSE	ACGGCCCTGTCTCCATGGCCA	-0.504384	9.21303	Type II
11@67023398@+	TRUE	FALSE	FALSE	TRUE	TRUE	AAGGCTTTCCCAGGATGCACG	-3.16905	5.88245	Type I
11@6704378@-	TRUE	FALSE	TRUE	TRUE	FALSE	CGCGTGTGGACGAAATGAGGG	-2.5192	3.39703	Type I
11@67048973@+	TRUE	FALSE	FALSE	TRUE	FALSE	CAAGATGAAGCAGGGGGAGAC	-3.69305	6.86481	Type I
11@67057671@+	TRUE	FALSE	FALSE	FALSE	FALSE	AAGAGAACCGCCAGGGCTGGG	-3.37982	3.9051	Type I
11@67075135@+	FALSE	FALSE	FALSE	TRUE	FALSE	GAACTCCGAACAGAGCTGCCT	-3.7289	5.65196	Type I
11@67119266@-	TRUE	FALSE	FALSE	FALSE	FALSE	GCCTGCGCAGCTGAAGCAGAG	-5.34236	7.24202	Type I
11@67132365@-	FALSE	FALSE	TRUE	TRUE	FALSE	AAGTCATGCTCGAGGGAGTGT	-2.49848	3.49248	Type I
11@67132747@-	FALSE	FALSE	FALSE	TRUE	FALSE	TGACTTCCTCCAGAAGATGGA	-4.3426	7.78519	Type I
11@67163250@+	FALSE	FALSE	FALSE	FALSE	TRUE	TGGGCATTGGCCGTGGCCGCA	-3.42783	4.37701	Type I
11@67196093@+	TRUE	FALSE	TRUE	FALSE	TRUE	CTCAGCCCCGCGGTGAGTGCC	-4.82612	4.48005	Type I
11@67200245@+	TRUE	TRUE	FALSE	TRUE	TRUE	CCTGGGCCATCTCCACTCCCA	-0.824109	9.09306	Type II
11@67202091@+	TRUE	FALSE	TRUE	TRUE	TRUE	TGGACAGCATCAAGGAGGGCT	-2.84436	3.30924	Type I
11@67205945@-	FALSE	FALSE	TRUE	TRUE	TRUE	GGAGGTGATGCAGGAGCTGCG	-4.45751	7.69507	Type I
11@67259484@-	TRUE	FALSE	TRUE	TRUE	TRUE	CAGCCTGGACCTGGGTTATTT	-3.35944	6.54837	Type I
11@67265657@-	TRUE	FALSE	FALSE	TRUE	TRUE	CCGCACCAACCAGGCCTACTC	-4.16436	6.59442	Type I
11@67266246@-	FALSE	FALSE	FALSE	TRUE	FALSE	TCCTGCACAGCGGCAACATCC	-5.47768	7.15988	Type I
11@67274947@-	FALSE	FALSE	FALSE	FALSE	TRUE	ACCCGGCGCCCAGGGCTCCCA	-3.9236	5.393	Type I
11@67275953@-	FALSE	FALSE	FALSE	TRUE	FALSE	CGGCGCGAACCGGCAGCCCAG	-5.84715	6.01455	Type I
11@67371502@-	FALSE	FALSE	FALSE	TRUE	FALSE	GACACAAAAACTGCGGAAGGC	-4.69872	6.28401	Type I
11@67758840@-	TRUE	TRUE	FALSE	FALSE	TRUE	CCGCAGCCCCCTCCAAGGCGG	-0.554963	9.03401	Type II
11@67759254@-	FALSE	FALSE	FALSE	FALSE	TRUE	AGAAGCTGCGCCGGGGCGTGG	-3.47927	4.4579	Type I
11@67764106@-	TRUE	TRUE	FALSE	FALSE	FALSE	ACAGCGGCTTCGAGGTGCTCT	-2.59081	2.9045	Type IV
11@67786010@+	TRUE	FALSE	FALSE	FALSE	TRUE	GCCTTCGAGTCGGAGGTGTCT	-3.31687	4.80755	Type I
11@67795330@+	FALSE	FALSE	FALSE	FALSE	TRUE	CCTCCGCTACCCGCCGCAATC	-4.38541	6.50591	Type I
11@67796036@+	TRUE	FALSE	TRUE	TRUE	TRUE	CCCAGCTACTCAGGAGGCTAA	-3.15785	7.1306	Type I
11@67810274@+	TRUE	FALSE	TRUE	TRUE	TRUE	CCTGCGGGCCCAGCTGCACCA	-4.16565	7.97009	Type I
11@67815013@+	TRUE	FALSE	FALSE	FALSE	FALSE	GGAGAACCGACCGGCTGTGAA	-4.60245	5.87662	Type I
11@67888491@-	TRUE	FALSE	FALSE	TRUE	TRUE	GGGCGGCCAACAGCCGCCGCT	-4.84081	6.93685	Type I
11@67888526@-	TRUE	FALSE	FALSE	FALSE	TRUE	CGCGACGCCGCCAGCGACCTC	-4.456	4.10421	Type I
11@67888678@-	TRUE	FALSE	FALSE	TRUE	TRUE	TCTCGCGCTGCGGCCGCCCGC	-5.88922	6.3921	Type I
11@68115603@+	TRUE	FALSE	FALSE	TRUE	TRUE	TGGACGGACTCAGAGACCAAC	-3.7367	5.30867	Type I
11@68115619@+	TRUE	FALSE	FALSE	FALSE	TRUE	CCAACCGCATCGAGGTGGCCA	-2.98312	2.92418	Type I
11@68154088@+	TRUE	FALSE	FALSE	FALSE	TRUE	CGGACCGCATCGAGGTGACGC	-2.87969	2.92175	Type I
11@68377477@+	FALSE	FALSE	FALSE	FALSE	TRUE	CTCCCAGCAGCAGTCCCGAGC	-3.42629	6.32162	Type I
11@68453096@+	TRUE	FALSE	FALSE	FALSE	TRUE	CTGAACAGCGCGGGCTACCTG	-5.48279	5.33261	Type I
11@68524018@-	FALSE	FALSE	FALSE	TRUE	FALSE	TCCACGACCCCAAGGGATGGC	-3.41062	5.01579	Type I
11@68552292@-	TRUE	FALSE	FALSE	FALSE	TRUE	GCCCTCACCGCAGGAGACAGG	-3.9254	7.2465	Type I
11@68663994@-	TRUE	FALSE	FALSE	FALSE	FALSE	AGAGAGAATTCGACTGGAGAA	-1.88653	2.44836	Type IV
11@68696715@+	TRUE	FALSE	FALSE	FALSE	TRUE	TGGTCATTGACGAGTGTGCCC	-1.95582	4.64537	Type I
11@68707236@+	TRUE	FALSE	TRUE	TRUE	FALSE	GAGCTCTCTCCATGGTAGCCC	-3.51636	5.47	Type I
11@69468333@+	TRUE	FALSE	TRUE	TRUE	TRUE	GGCAGACACGCGGGCGCGATC	-5.86808	5.92333	Type I
11@70052536@+	TRUE	TRUE	TRUE	TRUE	FALSE	GCCATGTCCCCGATGTCATGG	-3.17747	2.44831	Type IV
11@70281217@+	TRUE	FALSE	TRUE	TRUE	TRUE	GCGGGGTGTGCAAGGGCCGGT	-4.56813	7.58977	Type I
11@71146992@-	TRUE	FALSE	FALSE	FALSE	FALSE	AGGCGTGTGTCAGAGGCAGAG	-2.65461	6.81335	Type I
11@71191878@+	TRUE	FALSE	TRUE	TRUE	TRUE	TGGCACCCATCTCTGAGCCCA	-2.49544	2.32065	Type IV
11@71195463@+	TRUE	FALSE	TRUE	TRUE	TRUE	GAGGAAGCAGCAGGGAAAACC	-4.2646	6.41791	Type I
11@71507110@+	TRUE	FALSE	FALSE	FALSE	TRUE	CGGGGTCCTGCGGAGGCTGGC	-4.8715	7.05379	Type I
11@71716387@-	FALSE	FALSE	FALSE	FALSE	TRUE	TGGGCACTTGCCAGGATGAGC	-3.19765	4.30609	Type I
11@71717184@-	FALSE	TRUE	TRUE	FALSE	FALSE	TGGGTTCTCCCGATTATGGCA	-2.40604	3.77789	Type I
11@71718299@-	TRUE	FALSE	TRUE	TRUE	TRUE	TTCCTGGACTCGGGTCGTAAG	-4.34503	4.77065	Type I
11@71724438@-	FALSE	FALSE	FALSE	TRUE	FALSE	CCAGCAGCTGCAGGCCGAGCA	-4.19069	7.52729	Type I
11@71725099@-	TRUE	FALSE	FALSE	TRUE	TRUE	AACGCAGCCTCGAGGCTGAGC	-4.14298	3.42936	Type I
11@71725428@-	TRUE	FALSE	FALSE	FALSE	TRUE	CCTCAACGAGCAGCGTGTGGA	-3.60714	7.649	Type I
11@71727291@-	TRUE	FALSE	FALSE	FALSE	TRUE	AACCTTGAAGCAAGAGGCAGC	-4.59915	6.90264	Type I
11@71814244@-	TRUE	FALSE	TRUE	TRUE	TRUE	GCAGCGAGAACGAGGACTCGG	-3.79167	3.33238	Type I
11@71814304@-	FALSE	FALSE	FALSE	TRUE	TRUE	CGTCCCTCCTCGGCGCGGCCT	-5.84598	4.43615	Type I
11@71935864@+	TRUE	FALSE	FALSE	FALSE	TRUE	GCGCGGTGAACGAGGCGGCCT	-4.57552	4.10493	Type I
11@71935932@+	TRUE	FALSE	FALSE	FALSE	TRUE	GATCCTCAAGCCCGGGCCCCG	-4.66227	6.17162	Type I
11@71935933@+	TRUE	FALSE	FALSE	FALSE	TRUE	ATCCTCAAGCCCGGGCCCCGG	-5.11847	4.52753	Type I
11@71936043@+	TRUE	FALSE	FALSE	FALSE	FALSE	CCTCGGCCTGCGGGGCGCCGG	-4.54891	4.96498	Type I
11@71948407@+	TRUE	FALSE	TRUE	FALSE	TRUE	GGGAGTTCTTCAGATGAGGAG	-1.81183	6.3246	Type I
11@72004527@-	TRUE	FALSE	TRUE	TRUE	TRUE	GCCCTCACCCCAGGCTGAGAA	-3.77797	6.059	Type I
11@72091346@-	FALSE	FALSE	TRUE	FALSE	FALSE	TGCCAAGGAACAGGGAATCCA	-3.0467	5.82304	Type I
11@721089@+	FALSE	FALSE	TRUE	FALSE	FALSE	GATTCGGCAGCGGCAGTCCAT	-5.27005	7.21378	Type I
11@72288402@-	FALSE	FALSE	TRUE	FALSE	TRUE	CTTCCCTGCCCAGGCCACCTC	-5.52103	4.01076	Type I
11@72288420@-	TRUE	FALSE	TRUE	TRUE	TRUE	TGATCCCCTCCAGGGACACTT	-2.92094	4.88261	Type I
11@72396250@-	TRUE	FALSE	TRUE	TRUE	TRUE	TGAGCTTCTACAGGGCTGAGA	-2.86605	6.10046	Type I
11@72396383@-	TRUE	FALSE	TRUE	TRUE	TRUE	ACCACCCTTTCAGAGGCGTGA	-2.90389	6.16417	Type I
11@72396492@-	TRUE	FALSE	TRUE	TRUE	TRUE	CAACTCTGTCCAGGTGTTCAG	-2.38626	6.91046	Type I
11@72408125@-	TRUE	FALSE	FALSE	TRUE	TRUE	GCGAGCAGCACGTGGATGATG	-4.15726	4.40924	Type I
11@72414042@-	TRUE	FALSE	FALSE	FALSE	TRUE	AACTGCTTCTCGGGGGACCCT	-5.17746	3.92807	Type I
11@72425205@-	TRUE	FALSE	FALSE	FALSE	FALSE	CGCCTGTTCCCAGAGTTCGGT	-3.33835	6.1024	Type I
11@72425206@-	TRUE	FALSE	FALSE	FALSE	TRUE	ACGCCTGTTCCCAGAGTTCGG	-4.33828	7.93266	Type I
11@72438103@-	TRUE	FALSE	FALSE	FALSE	TRUE	GAGCAGTACACGGGGCTCTTT	-4.4456	5.64957	Type I
11@72492153@-	FALSE	FALSE	TRUE	FALSE	FALSE	GTCCAGGTGCCCGATGACCAA	-0.140433	6.86781	Type III
11@72492283@-	TRUE	FALSE	FALSE	TRUE	TRUE	GGAGCCTCCGCGGAGGACCCA	-6.0589	5.2764	Type I
11@72540472@+	FALSE	FALSE	TRUE	TRUE	FALSE	AGCTCTTGCCCGAAGCCTGAA	-4.99386	3.57773	Type I
11@73019941@+	TRUE	FALSE	FALSE	FALSE	TRUE	GCCAGCTCTCCCGGCGCTTCG	-2.64527	4.51803	Type I
11@73019942@+	TRUE	FALSE	FALSE	FALSE	TRUE	CCAGCTCTCCCGGCGCTTCGA	-5.56734	4.76768	Type I
11@73022096@+	TRUE	FALSE	FALSE	FALSE	FALSE	GAGCATAGTTCAGGGGCCTGG	-3.11298	6.19635	Type I
11@73073613@+	FALSE	FALSE	FALSE	FALSE	TRUE	GCCTTCACATCTCCATTGCAG	-0.755062	9.05502	Type II
11@73076460@+	TRUE	FALSE	FALSE	TRUE	TRUE	GGTCAGGATTCAAGCCGCTGC	-2.9468	4.23797	Type I
11@73076726@+	TRUE	FALSE	FALSE	FALSE	TRUE	ACCCCAGGCTCGGATGCCATC	-6.16565	5.01896	Type I
11@73101892@+	FALSE	FALSE	FALSE	FALSE	TRUE	ATGCCCGTTGCAGCCTTTGGA	-3.26179	6.75228	Type I
11@73105622@+	TRUE	FALSE	FALSE	FALSE	FALSE	CTGCTGCTCCCGCTGTAGCCA	-4.86372	5.62484	Type I
11@73106197@+	TRUE	FALSE	TRUE	TRUE	TRUE	AAGACCATCACGGAGGCTGGG	-5.74995	5.34983	Type I
11@73390759@-	TRUE	TRUE	FALSE	TRUE	FALSE	ACAGCTCTTTCGACGTGTAGC	-2.63535	2.68201	Type IV
11@73587104@-	FALSE	FALSE	FALSE	TRUE	FALSE	CAGTGTTGCCCAGGCTGGGCG	-3.17306	6.26728	Type I
11@73638335@+	TRUE	TRUE	TRUE	FALSE	TRUE	TTTAGGTAGCCACATGGGAGA	0.225486	6.77086	Type III
11@73688035@-	TRUE	FALSE	TRUE	TRUE	TRUE	CGCCTCCTAGCAGGCAGCACC	-3.94848	5.8871	Type I
11@73964651@+	TRUE	FALSE	TRUE	FALSE	TRUE	CCATCCCGCCCAGCCATGTGA	-4.08863	5.22495	Type I
11@75115721@+	TRUE	FALSE	TRUE	TRUE	TRUE	TCTAGGTGTGCTGGGCATCAA	-3.32093	8.18808	Type I
11@75141111@-	FALSE	FALSE	FALSE	TRUE	FALSE	TGGCGCGCCACGCCGACTTCC	-4.50668	3.33017	Type I
11@75480100@+	FALSE	FALSE	FALSE	FALSE	TRUE	CGAGGCTGACCGGAGCCAGCG	-6.0359	5.05086	Type I
11@75501756@+	TRUE	FALSE	FALSE	FALSE	FALSE	GCGCTACTTTCGAGACTACTT	-2.07155	2.02954	Type IV
11@75512117@+	TRUE	FALSE	TRUE	TRUE	TRUE	TCACTCATATCGGAGCCTGGA	-3.27935	5.97316	Type I
11@75526449@+	TRUE	FALSE	FALSE	FALSE	TRUE	GCCCCTGGATCGAGATGAGCG	-2.32171	3.30133	Type IV
11@75526473@+	TRUE	FALSE	FALSE	FALSE	TRUE	CCGCGTCGGTCGGGGGCCCCG	-5.40673	5.61394	Type I
11@75853225@+	TRUE	FALSE	FALSE	FALSE	FALSE	TCAAGGACCTCGAGGTTACTG	-2.97305	2.57178	Type IV
11@764334@+	TRUE	FALSE	TRUE	TRUE	TRUE	AGAAGTCTTTCCGTTGGTTGC	-4.47676	7.39507	Type I
11@76506738@+	TRUE	FALSE	FALSE	TRUE	TRUE	GGTGCCAATGCGAGGTGGAGA	-2.62739	3.02653	Type IV
11@76507504@+	TRUE	FALSE	TRUE	TRUE	TRUE	GAGCTCCCTGCAGGAGCTGGA	-4.11786	7.60414	Type I
11@76507520@+	TRUE	FALSE	FALSE	FALSE	FALSE	CTGGACCTTTCGGGCACCAAC	-4.5115	5.74579	Type I
11@76507638@+	TRUE	FALSE	TRUE	TRUE	TRUE	GCACCTACCCCCGGAGGCCTG	-5.08166	6.04762	Type I
11@76507659@+	FALSE	FALSE	TRUE	FALSE	FALSE	GCTCCAGCCCCAAGGTGGCCC	-4.09255	2.98034	Type I
11@76509066@+	FALSE	TRUE	FALSE	FALSE	TRUE	CATCAGTGGCCACATGGGCAT	0.183302	7.05486	Type III
11@77790772@-	TRUE	FALSE	TRUE	FALSE	FALSE	ACGGCGGAACCCAGAACCCTT	-4.18462	7.96511	Type I
11@77835189@-	TRUE	TRUE	FALSE	FALSE	TRUE	CACATGTTGCCAAATATTTTG	0.063175	6.67774	Type III
11@77931390@-	TRUE	FALSE	FALSE	FALSE	TRUE	GACTTCCAGCCGAGCTCCCCA	-5.76125	4.85416	Type I
11@799326@-	FALSE	FALSE	FALSE	TRUE	FALSE	CCACAGCCCCCAGAGCCTGCC	-4.18424	6.45097	Type I
11@799465@-	FALSE	FALSE	TRUE	TRUE	FALSE	GGCCCTGGAGCAGAGTGACCG	-3.65631	7.01296	Type I
11@800651@-	TRUE	FALSE	FALSE	FALSE	FALSE	CGCCACCCTTCGGCGGCTGCT	-4.80494	7.22527	Type I
11@800765@-	TRUE	FALSE	TRUE	TRUE	FALSE	TGCCCCGAAACAAGGTGGGGG	-3.30618	3.52602	Type I
11@810193@+	FALSE	FALSE	TRUE	FALSE	FALSE	CAGGAGGCCGCCGGGGTAACT	-4.6571	5.83178	Type I
11@810231@+	TRUE	FALSE	FALSE	TRUE	FALSE	CCGCCCGCCTCAGGATGCGCT	-4.07148	6.65004	Type I
11@823705@+	TRUE	FALSE	TRUE	FALSE	TRUE	CCTCCTGAACCGGCCCAACCC	-5.59136	6.99028	Type I
11@830308@+	TRUE	FALSE	TRUE	TRUE	FALSE	GGAGCAGCTTCGGGAGCAGAG	-5.16428	7.38965	Type I
11@83132765@+	TRUE	FALSE	FALSE	FALSE	TRUE	ACCTTCTTTTCAAGGGCCTGT	-2.41197	4.29004	Type I
11@831658@+	FALSE	FALSE	TRUE	TRUE	FALSE	GCTGCTGTTGCTGGGCTCGGC	-3.97642	5.81681	Type I
11@85988986@+	FALSE	FALSE	TRUE	FALSE	FALSE	ATCAAGTTGGCAAACTTTATG	0.0947696	6.69142	Type III
11@86382882@-	TRUE	TRUE	FALSE	TRUE	TRUE	AAGGCTGCCACTCCAAGCCTG	-0.801398	9.08971	Type II
11@86382917@-	FALSE	FALSE	TRUE	FALSE	FALSE	CGCCCTCCCGCGCTGGACACC	-5.62073	4.90298	Type I
11@865592@+	TRUE	FALSE	TRUE	FALSE	TRUE	CTCACCAACGCCTGGAGCATC	-3.51754	4.32959	Type I
11@865732@+	TRUE	TRUE	TRUE	TRUE	FALSE	CTGACTGGTTCGAGGTGTACA	-2.23772	2.63897	Type IV
11@8968966@-	FALSE	FALSE	FALSE	TRUE	FALSE	CCAATGTGTGCAGCTTTGAAC	-1.91629	5.60266	Type I
11@899390@-	TRUE	TRUE	TRUE	TRUE	FALSE	ACCAGCATTTCGATGGCTTCG	-2.2	2.68092	Type IV
11@903093@-	TRUE	FALSE	TRUE	TRUE	TRUE	TTCAGATAAGCCGGTGCAAGA	-3.07861	4.17524	Type I
11@9160945@-	TRUE	TRUE	TRUE	FALSE	TRUE	TCGCCGTGGCCACATGCTGGA	0.249012	7.01652	Type III
11@93517731@+	TRUE	FALSE	FALSE	FALSE	FALSE	CTGCGAGAAGCAGGTCCATGA	-3.62227	7.63203	Type I
11@9406285@+	TRUE	FALSE	FALSE	FALSE	TRUE	CACCCGAGCCCCGGGTTTGAC	-4.25711	4.77649	Type I
11@9516259@+	TRUE	TRUE	FALSE	FALSE	FALSE	GAAGGCATTTCGATGTGAATA	-2.29782	2.33422	Type IV
11@96125998@+	FALSE	TRUE	FALSE	FALSE	FALSE	AAGTTATTGCCAAATGAGAGA	0.0787528	6.62885	Type III
11@992682@+	TRUE	FALSE	TRUE	TRUE	FALSE	AGACTGTGTTCGAGGTATGGC	-2.18766	2.67735	Type IV
11@994103@+	FALSE	FALSE	FALSE	FALSE	TRUE	CCCCCATTCCCGGAGCGGGAG	-5.54672	4.43942	Type I
11@994206@+	TRUE	FALSE	TRUE	FALSE	TRUE	TGGACGTGAACGGGGGTCCTG	-4.42934	4.01309	Type I
12@100613875@+	TRUE	TRUE	TRUE	TRUE	TRUE	CTCAGAAGTTCGATGTCTTAC	-2.18664	2.352	Type IV
12@100661541@+	FALSE	FALSE	FALSE	FALSE	TRUE	TAGTACCTTTCGGGGACATTG	-1.98278	3.91484	Type I
12@101736760@+	TRUE	FALSE	FALSE	FALSE	FALSE	ATATCAACTTCGACGTTCGCT	-2.58846	2.21795	Type IV
12@101748854@+	TRUE	FALSE	FALSE	FALSE	TRUE	GAACCATAACCGGGGATATTC	-3.95534	4.37732	Type I
12@101780269@+	FALSE	FALSE	TRUE	TRUE	FALSE	GCTGGGATTACAGGTGTGAGC	-2.5938	7.11974	Type I
12@102271516@+	TRUE	FALSE	FALSE	FALSE	TRUE	CGGAGCAACCCGGCGCCCGGC	-4.46672	4.09477	Type I
12@102316214@+	TRUE	TRUE	FALSE	FALSE	TRUE	CATGTGTGGCCAAGTGAGATC	0.0064115	6.82766	Type III
12@1036331@-	FALSE	FALSE	FALSE	FALSE	TRUE	CGGTGACAGACGGGCTGAAGC	-2.4529	7.37283	Type I
12@104659320@+	FALSE	FALSE	FALSE	TRUE	FALSE	TGAAGAACTTCAGGATCTGGC	-2.09785	4.27861	Type I
12@105724504@+	FALSE	FALSE	FALSE	FALSE	TRUE	CGCTGCGCCCCGGGCCGCGTC	-5.7166	5.41779	Type I
12@105724640@+	TRUE	FALSE	TRUE	TRUE	TRUE	CCGAGAGCTCCGGAGCGCGGC	-4.29663	4.08371	Type I
12@106460880@-	FALSE	FALSE	FALSE	FALSE	TRUE	AGGGCCTCTCCCGGAGCTACA	-4.60827	7.5377	Type I
12@106477705@-	TRUE	FALSE	FALSE	FALSE	TRUE	CATTTCAGAACGGTGTGGTCC	-3.04472	4.32655	Type I
12@106633189@-	TRUE	FALSE	TRUE	TRUE	TRUE	CGGTGAGGAGCCTGGGCGAGA	-3.30011	4.2568	Type I
12@106633249@-	FALSE	FALSE	TRUE	FALSE	FALSE	TGCAGGGGCGCCTGGAAGGCC	-3.19403	4.29025	Type I
12@106633513@-	TRUE	FALSE	FALSE	TRUE	TRUE	TCTCCCGCCTCCCGGAGGAGA	-2.80363	3.94816	Type I
12@106641518@-	TRUE	FALSE	FALSE	TRUE	TRUE	GAAGCCGCCGCCGGCGCCGCA	-5.91549	6.34568	Type I
12@107391384@-	TRUE	TRUE	FALSE	FALSE	TRUE	AAAAGGTAGCCAAATGTTTGA	0.166535	6.69098	Type III
12@107391695@-	TRUE	FALSE	FALSE	FALSE	TRUE	GAGACTATATCAGGTAAATCA	-2.45005	6.08967	Type I
12@107393482@-	TRUE	TRUE	FALSE	FALSE	TRUE	AGGCTTTAGCCAAATGGGCGG	0.150235	6.77336	Type III
12@107487023@-	TRUE	FALSE	FALSE	FALSE	FALSE	CCGAGGCCCTCGAAGTTATGC	-2.69559	2.47013	Type IV
12@108920010@-	FALSE	TRUE	FALSE	FALSE	FALSE	TGGGGATTTCCGAGGTTACTG	-2.89659	2.67876	Type IV
12@109040588@-	TRUE	TRUE	TRUE	FALSE	TRUE	AAGCAGTAGCCACATGGTGCT	0.18429	6.97826	Type III
12@109705550@+	FALSE	FALSE	TRUE	TRUE	FALSE	CCTGGCTCTGCAGGCGGCACA	-4.13163	7.19157	Type I
12@110290323@-	TRUE	TRUE	FALSE	FALSE	TRUE	GACTCGTGGCCACATGGAGAA	0.349993	7.00021	Type III
12@110318078@-	TRUE	FALSE	FALSE	FALSE	FALSE	CGCCCTTCTTCGGTGAGCCGG	-4.18668	3.79456	Type I
12@110785763@+	TRUE	FALSE	FALSE	FALSE	FALSE	CCATGTGACTCGGGCGCAGCA	-4.92755	6.93603	Type I
12@110906735@+	FALSE	FALSE	FALSE	TRUE	TRUE	CGCGGAGATGCCCGGCCAGGG	-4.1598	4.54495	Type I
12@110974599@-	TRUE	FALSE	FALSE	FALSE	FALSE	CTTCATTTCTCGATGTTCTTT	-2.70256	2.0383	Type IV
12@111052158@+	TRUE	FALSE	FALSE	FALSE	TRUE	CCGGGACTCCCAGGGCTCCAG	-5.00619	5.00885	Type I
12@111082928@+	FALSE	FALSE	FALSE	FALSE	TRUE	AGTCATTCAACAGGAAGGTAA	-3.1879	6.98547	Type I
12@111180565@-	FALSE	FALSE	FALSE	FALSE	TRUE	GTGTGAGTCCCGGGCGCGAGC	-5.79171	5.87311	Type I
12@111856106@+	TRUE	FALSE	FALSE	FALSE	FALSE	CCGGGAGCATCCGCAGCACGC	-2.53256	7.70602	Type I
12@111884568@+	TRUE	FALSE	FALSE	FALSE	FALSE	GTTCAAGGCCCAAGCTACAAG	-5.50021	3.81959	Type I
12@112130547@+	TRUE	TRUE	FALSE	FALSE	FALSE	GTCCCCCCGTCTCCAGTGGGT	-0.509905	9.26662	Type II
12@112227678@+	TRUE	FALSE	FALSE	TRUE	TRUE	TCCCCATTGACGGAGACTTCT	-5.846	4.68216	Type I
12@112280177@+	TRUE	FALSE	FALSE	FALSE	TRUE	CAGGTCTAAGCGGCGGCCCCG	-5.55913	6.24264	Type I
12@112280188@+	FALSE	FALSE	FALSE	FALSE	TRUE	GGCGGCCCCGCGAGGCCCTTG	-4.82062	4.23747	Type I
12@112280214@+	TRUE	FALSE	FALSE	FALSE	TRUE	CGCCCCGGGTCGAGGCCCTCC	-5.03283	3.70423	Type I
12@112563672@+	TRUE	FALSE	FALSE	FALSE	FALSE	TCTGGTGAGCCGGGAAGCGGG	-5.71711	6.81607	Type I
12@112563821@+	TRUE	FALSE	FALSE	FALSE	TRUE	GCCGAAGGACCCGAGTCCGAG	-5.6097	6.72508	Type I
12@112819828@-	TRUE	FALSE	FALSE	FALSE	FALSE	ACGGGCTGATCCGGGTCACCG	-2.32953	4.90473	Type I
12@112944400@+	TRUE	TRUE	FALSE	FALSE	TRUE	TTTTGGTCGCCAAATGTTGCT	0.166417	6.6617	Type III
12@113346601@+	TRUE	TRUE	FALSE	FALSE	FALSE	GGGTGGAGTTCGATGTGCTGC	-2.19009	3.00626	Type IV
12@113386772@+	FALSE	FALSE	FALSE	FALSE	TRUE	TACCCAAGAGCAGGGAGCAAA	-3.2252	5.61093	Type I
12@113403713@+	TRUE	TRUE	FALSE	FALSE	FALSE	AGCGGCAGTTCGAGGTCAAGT	-2.34682	2.97657	Type IV
12@113596766@-	TRUE	FALSE	TRUE	TRUE	TRUE	CTGCCCGCAACCGCCGCCGCG	-6.06016	6.20832	Type I
12@113659392@+	TRUE	FALSE	FALSE	FALSE	TRUE	CTGCGCGGTGCGGACCCCGGC	-5.76147	6.10714	Type I
12@113706613@+	TRUE	FALSE	FALSE	FALSE	FALSE	GTCCCATGTGCGGGTGACCCG	-6.13465	6.14502	Type I
12@113726626@+	TRUE	FALSE	FALSE	FALSE	TRUE	AGTTCTTCTGCGGGATCGTCT	-4.72307	7.07535	Type I
12@113735841@+	FALSE	FALSE	FALSE	FALSE	TRUE	GGGCCTATTCCAGGAGGAGTG	-3.58138	7.45863	Type I
12@113736022@+	TRUE	FALSE	TRUE	FALSE	TRUE	ACAGCTATCCCCAGGTTATGC	-3.46438	3.01304	Type I
12@113736879@-	FALSE	FALSE	FALSE	FALSE	TRUE	GCGCTCCCTCCAGGATTCTGC	-3.63297	5.59471	Type I
12@113737139@-	TRUE	FALSE	TRUE	TRUE	TRUE	CCAACCCTGACTCAGAGAATG	-1.94302	6.50446	Type I
12@113753148@-	TRUE	FALSE	FALSE	FALSE	FALSE	ACCCTGCAGTCGGGGACCTGT	-2.55108	4.36087	Type I
12@113812797@+	TRUE	FALSE	FALSE	FALSE	FALSE	GCTCCAGTTCCGGGAAGGCCC	-6.11525	4.78894	Type I
12@113821969@+	FALSE	FALSE	FALSE	FALSE	TRUE	ATGTGCGGCCCAGGGGCTGTG	-4.3156	5.799	Type I
12@113825702@+	FALSE	TRUE	FALSE	FALSE	FALSE	ATGGGGGTATCGATGTGAAGG	-2.44641	2.58978	Type IV
12@113826311@+	TRUE	FALSE	FALSE	TRUE	TRUE	TGGCGGCCAGCGGTCCCACGT	-4.90989	6.10535	Type I
12@113826457@+	FALSE	FALSE	TRUE	FALSE	FALSE	CTGCTGCTTTCGCCCCTGCTG	-4.89286	5.51768	Type I
12@114260008@-	TRUE	FALSE	TRUE	TRUE	FALSE	CGCCATTCCCCGAGGTGCGAC	-4.90911	3.52397	Type I
12@114260171@-	FALSE	FALSE	FALSE	FALSE	TRUE	GCAGCATCCCCAGGCTTCTCT	-4.10863	7.50574	Type I
12@114260622@-	FALSE	FALSE	TRUE	FALSE	FALSE	CATGAAACCCCGTCTCCAAGC	-4.63582	5.08131	Type I
12@114282522@-	TRUE	FALSE	FALSE	FALSE	FALSE	GGGCCGACTCCGAGGTGACCC	-3.34787	2.6575	Type I
12@115109865@-	TRUE	FALSE	FALSE	FALSE	TRUE	GGCCCCTGGACGGCAAAGTCG	-5.40043	4.57271	Type I
12@115112287@-	TRUE	FALSE	FALSE	FALSE	TRUE	GCTCACGGTGCAGACGGACGC	-3.80288	7.5701	Type I
12@116422019@-	FALSE	FALSE	FALSE	FALSE	TRUE	ATTCCAGACTCAAACTTTATG	-2.59706	2.28479	Type IV
12@117537215@-	FALSE	FALSE	TRUE	TRUE	FALSE	ACGCGGAACCCGCGGCTCCGA	-4.6101	4.12928	Type I
12@118471522@-	TRUE	TRUE	TRUE	TRUE	FALSE	AGAGTTGCTTCGATGTTGGCC	-2.27928	2.42355	Type IV
12@118472084@-	TRUE	FALSE	FALSE	TRUE	FALSE	GAAAGCCCTTCGAAGTTTCCT	-2.09339	2.18025	Type IV
12@118473021@-	FALSE	FALSE	FALSE	FALSE	TRUE	TGGCAGATGACAGGTAACGAA	-2.84555	6.9188	Type I
12@118683952@+	TRUE	FALSE	TRUE	TRUE	TRUE	GATGGGGAACCGCGGTGGCTT	-4.12168	3.43429	Type I
12@118684303@+	TRUE	FALSE	TRUE	TRUE	TRUE	CCACGTCGGTCTGGGTGTTAA	-0.886499	4.79232	Type I
12@118814507@+	TRUE	FALSE	FALSE	FALSE	TRUE	ATGAGTGCCGCGGGGCTGCTG	-4.44349	4.52655	Type I
12@120110193@+	TRUE	TRUE	FALSE	FALSE	FALSE	AACGGTGTTTCGATGGACGGG	-2.29353	2.70144	Type IV
12@120125838@-	FALSE	FALSE	FALSE	FALSE	TRUE	TGTCAGCGCCCGGTGCCTGCC	-5.14261	3.58866	Type I
12@120533807@-	TRUE	FALSE	TRUE	TRUE	TRUE	CCCCAGTGCCCTGGAGAACAA	-4.78324	6.66964	Type I
12@120534922@-	FALSE	FALSE	TRUE	FALSE	FALSE	GTTTTTGTATCGGGAGGTGCC	-5.01886	6.98575	Type I
12@120575553@-	TRUE	FALSE	TRUE	TRUE	TRUE	GGATCATCATCGAGTATCTGC	-2.25435	3.43768	Type I
12@120582141@-	TRUE	FALSE	FALSE	TRUE	TRUE	CCAGCTAGAGCAAGGCCTCTT	-2.03955	5.57051	Type I
12@120634673@-	TRUE	FALSE	TRUE	TRUE	TRUE	GCTGCCACCACAGCTGCTCCT	-4.26989	8.05019	Type I
12@120636388@-	TRUE	FALSE	TRUE	TRUE	TRUE	CTTGATATCACAGAGGAAACT	-2.23024	6.55035	Type I
12@120636485@-	TRUE	FALSE	TRUE	TRUE	TRUE	AGCCACGCTGCTGAACATGCT	-4.05745	8.0893	Type I
12@120636992@-	TRUE	FALSE	TRUE	TRUE	TRUE	GCCTCATATCCGGGGGAATGT	-3.42664	4.41949	Type I
12@120648956@-	TRUE	FALSE	FALSE	TRUE	TRUE	TGCTTCCTGTCTGAGTAAGCC	-2.75883	5.24024	Type I
12@120650378@-	TRUE	FALSE	FALSE	FALSE	FALSE	GGCAGGAATGCTTCACGCCAT	-1.5552	7.07316	Type III
12@121135062@+	TRUE	FALSE	FALSE	FALSE	TRUE	GTTACCACAACAAATCATTTT	-1.72042	5.84222	Type I
12@121160400@+	FALSE	FALSE	FALSE	FALSE	TRUE	TGCCCTTTGTCAAGAGCTGGG	-0.85498	6.40726	Type III
12@121163706@+	TRUE	FALSE	FALSE	FALSE	FALSE	CCGCGCTGCTCGCCCGGGCCT	-5.61926	4.11303	Type I
12@121175207@+	TRUE	FALSE	FALSE	FALSE	TRUE	GGAGCAGAAGCAGGCGTGGGT	-4.03029	7.84074	Type I
12@121175267@+	TRUE	FALSE	FALSE	FALSE	FALSE	CCTCAGCGAACCAGGTACCTG	-3.90602	3.55008	Type I
12@121175769@+	TRUE	FALSE	TRUE	TRUE	TRUE	TTTGCCAGCACGGACAGAGCC	-5.66374	5.24157	Type I
12@121176218@+	TRUE	FALSE	FALSE	TRUE	TRUE	GGACAGCATCCTGGGGGAGCC	-4.66698	6.20939	Type I
12@121176401@+	TRUE	TRUE	FALSE	FALSE	FALSE	AGACCGCCCTCGATTGTGCTG	-2.56362	2.63682	Type IV
12@121341847@-	TRUE	FALSE	FALSE	FALSE	TRUE	GGGGCCGCTTCGGAGCCCGGC	-5.43846	4.98868	Type I
12@121440389@-	TRUE	FALSE	TRUE	TRUE	FALSE	CTCCTCTTCGCAGGCCTCTGG	-3.92585	5.2432	Type I
12@121440391@-	TRUE	FALSE	TRUE	TRUE	FALSE	GTCTCCTCTTCGCAGGCCTCT	-3.02365	2.79738	Type I
12@121465600@-	FALSE	FALSE	FALSE	FALSE	TRUE	CCAGGTCCCCCAGAGCCAATC	-3.98869	6.40505	Type I
12@121471384@-	TRUE	FALSE	FALSE	FALSE	TRUE	CCTGCTGGACCTCGGGCTCGA	-4.49396	7.65122	Type I
12@121671691@+	FALSE	FALSE	TRUE	TRUE	FALSE	CAGCTCTCTCCAGGACAGGCC	-3.98983	6.35747	Type I
12@122214296@+	TRUE	FALSE	FALSE	FALSE	TRUE	GTCTGTGCTTCGGGGTTCCCT	-3.27478	4.64953	Type I
12@122218772@-	TRUE	FALSE	TRUE	TRUE	TRUE	TGCAGGTGGGCCGGGGCCAAG	-2.825	4.41089	Type I
12@122248514@+	FALSE	FALSE	TRUE	FALSE	FALSE	GCCAGGCTTCCGGGGCCCCAC	-5.21237	5.08265	Type I
12@122627322@+	FALSE	FALSE	FALSE	FALSE	TRUE	AGCCCCAAACCAGGACAGTTC	-3.4534	5.41662	Type I
12@122628918@+	TRUE	FALSE	FALSE	FALSE	FALSE	CACTTGAGCTCAGGAGTTGGA	-3.37534	7.56829	Type I
12@122631240@+	FALSE	TRUE	FALSE	FALSE	FALSE	TGAAATTCCCCTCCAATCGTG	-0.719349	9.04216	Type II
12@122729170@-	TRUE	FALSE	FALSE	TRUE	TRUE	AGAACTTCAACGCAGTTGGCT	-2.76569	2.50177	Type IV
12@122958380@-	TRUE	TRUE	FALSE	TRUE	TRUE	CTGGACATGCCTCCAGTCCAG	-0.800288	8.97776	Type II
12@123335444@+	FALSE	TRUE	FALSE	FALSE	FALSE	CAGCTGGGACCGATGTCAACA	-2.73463	1.97967	Type IV
12@123342661@+	TRUE	FALSE	FALSE	FALSE	FALSE	GTCTCAGGAGCAGGGGCTGCG	-3.94935	7.56292	Type I
12@123343633@+	TRUE	FALSE	FALSE	FALSE	FALSE	GCAGGGAGTGCGGGGCCCGGG	-4.67189	5.34667	Type I
12@123350534@-	FALSE	FALSE	FALSE	FALSE	TRUE	TCAGGGTGGGCAACGTTAGGG	-1.13344	5.78499	Type III
12@123465570@+	TRUE	FALSE	FALSE	FALSE	FALSE	GGGACGGTGACGGGTACTGGG	-5.57082	6.20482	Type I
12@123469254@-	TRUE	FALSE	FALSE	FALSE	FALSE	GCTCTGTCCCCGAGAAGCTAC	-4.82219	3.97676	Type I
12@123756260@-	FALSE	FALSE	TRUE	FALSE	FALSE	CTCGGACGGGCGCGGGGCTGC	-4.14132	3.35098	Type I
12@123874077@+	FALSE	FALSE	FALSE	FALSE	TRUE	AGCGGAGGGGCCCGGGGAGGC	-4.05872	4.4678	Type I
12@123874078@+	FALSE	FALSE	FALSE	FALSE	TRUE	GCGGAGGGGCCCGGGGAGGCC	-4.84915	6.64177	Type I
12@123874079@+	FALSE	FALSE	FALSE	FALSE	TRUE	CGGAGGGGCCCGGGGAGGCCC	-4.09277	4.05801	Type I
12@123921104@-	TRUE	FALSE	FALSE	TRUE	FALSE	CACCATCCCCCCGGGCCCACC	-4.5342	4.4848	Type I
12@124017889@-	TRUE	FALSE	FALSE	TRUE	TRUE	AGCACGGCTGCGAGGCCATCG	-2.81772	3.25652	Type I
12@124102377@+	TRUE	FALSE	FALSE	FALSE	FALSE	TCCTCCTGCCCATGGAAGAGT	-3.70779	3.63871	Type I
12@124111683@-	FALSE	FALSE	FALSE	TRUE	FALSE	CTCACGCCTACTCCAGAGTGG	-0.453279	9.01265	Type II
12@124197168@+	TRUE	FALSE	FALSE	FALSE	TRUE	TTCCTGCAGTCGGGCACGGCC	-4.56825	5.44712	Type I
12@124817810@-	TRUE	FALSE	TRUE	TRUE	TRUE	CAGAGCCAAACAAGACGTCGG	-4.74013	5.37657	Type I
12@124829426@-	TRUE	FALSE	FALSE	TRUE	TRUE	GCTCCCTCATCGGCAGCCCCG	-6.29441	5.24935	Type I
12@124838721@-	TRUE	FALSE	FALSE	FALSE	TRUE	GGCTCAGTTCCGGGCGGAAGC	-5.56123	6.1184	Type I
12@124856727@-	TRUE	FALSE	FALSE	FALSE	TRUE	GCGGAGGCCGCTGAGGCCACG	-4.7376	5.85293	Type I
12@125052014@-	TRUE	FALSE	FALSE	FALSE	FALSE	GCCGGGGACCCAGGGCCGGCG	-4.78461	5.84956	Type I
12@125284705@-	TRUE	FALSE	TRUE	FALSE	TRUE	GCACCCTAACCAGGAGGCACA	-4.36459	7.11832	Type I
12@125348419@-	TRUE	FALSE	FALSE	FALSE	TRUE	GGCCACCTGCCGGGCTGCTCC	-5.16849	5.94971	Type I
12@125431639@-	TRUE	FALSE	TRUE	TRUE	TRUE	TGGCCTTGAACGGGGACTGCA	-3.04164	5.15337	Type I
12@125434717@-	TRUE	FALSE	TRUE	TRUE	TRUE	AAGCACTTTGCCCGGTTCCTG	-3.3357	4.88433	Type I
12@125435029@-	TRUE	FALSE	FALSE	FALSE	TRUE	TTGACAAGCCCCTGGAGGAAC	-3.34186	4.57884	Type I
12@125465301@-	TRUE	FALSE	FALSE	FALSE	FALSE	CGCTGGCCCTCAGCTGAGGAG	-2.89857	7.28079	Type I
12@125478357@+	TRUE	FALSE	TRUE	TRUE	TRUE	GCGCCTCAGGCGGGCCCCTGG	-5.67987	5.44401	Type I
12@125509721@+	FALSE	FALSE	TRUE	FALSE	FALSE	TCCTGTTTTCCATGTCCTGCG	-2.79035	6.24392	Type I
12@12870463@+	TRUE	FALSE	FALSE	FALSE	TRUE	GCGGGACCCGCGGGCTTGCAC	-5.67656	5.38104	Type I
12@12870959@+	FALSE	TRUE	FALSE	TRUE	FALSE	AGTGGAATTTCGATTTTCAGA	-1.85819	2.56816	Type IV
12@12871819@+	FALSE	TRUE	FALSE	FALSE	FALSE	GACGGTTCCCCAAATGCCGGT	-0.00402797	6.59903	Type III
12@131623966@+	TRUE	FALSE	FALSE	FALSE	FALSE	CTCTGGCTGTCGGAGCACACT	-5.37578	4.8515	Type I
12@131624732@+	TRUE	FALSE	FALSE	FALSE	FALSE	GGGCATTTTCCAGGGCACTGC	-3.30381	5.49053	Type I
12@132322751@+	TRUE	FALSE	FALSE	FALSE	TRUE	AGTGGCTAAGCAGGTTCGGTT	-3.9048	7.4196	Type I
12@132328547@+	TRUE	FALSE	FALSE	TRUE	TRUE	CGCAGGTGTGCGGGAGTCTGT	-5.03891	6.92229	Type I
12@132335897@+	TRUE	FALSE	TRUE	TRUE	FALSE	GCCGGAGTCCCTGGGGGAGGT	-5.17953	6.8231	Type I
12@132336118@+	TRUE	FALSE	TRUE	TRUE	TRUE	GGGAGCATCTCGGGCTGGGGG	-4.04102	4.14615	Type I
12@132394471@+	FALSE	FALSE	FALSE	FALSE	TRUE	CAGCATCCCCCGGGAGACCTC	-5.4113	6.03179	Type I
12@132399942@+	TRUE	FALSE	FALSE	FALSE	TRUE	AGCTGAGATGCGGGGTGGCAG	-3.6366	4.26717	Type I
12@132401521@+	FALSE	FALSE	FALSE	FALSE	TRUE	AGCCGCCTCACTGACCTGCTC	-4.94738	4.63957	Type I
12@132405980@+	TRUE	FALSE	FALSE	FALSE	FALSE	CTGGACTCCTCGGGACAAGCC	-4.98718	5.87578	Type I
12@132406138@+	TRUE	FALSE	TRUE	TRUE	TRUE	GTGGGGATCACAGAATTTCTG	-4.2142	5.84678	Type I
12@132425944@+	FALSE	FALSE	TRUE	FALSE	FALSE	CCGGGACGTTCAGGATGAGAC	-3.59455	6.8477	Type I
12@132514398@+	FALSE	FALSE	FALSE	FALSE	TRUE	CAGACCACGGCTCCACGCCTG	-0.647778	9.08618	Type II
12@132516518@+	TRUE	FALSE	FALSE	FALSE	FALSE	GGAGTTTCAACAGAGACAGGC	-3.74031	6.89085	Type I
12@132546658@+	TRUE	FALSE	FALSE	FALSE	TRUE	TTTCTAGACGCCGGGAGGCTC	-3.60871	5.95105	Type I
12@132546659@+	TRUE	FALSE	FALSE	FALSE	TRUE	TTCTAGACGCCGGGAGGCTCT	-4.73873	5.85291	Type I
12@132636682@+	TRUE	FALSE	FALSE	FALSE	TRUE	GCGTCATCAACCAGGCCCTGT	-3.38557	3.85762	Type I
12@133066856@+	TRUE	FALSE	FALSE	FALSE	FALSE	GGCCCGATCGCCGCGCCGCGC	-4.71214	4.62071	Type I
12@133066967@+	TRUE	FALSE	FALSE	FALSE	TRUE	CCAGGCCGCGCCGGGCCCGGG	-4.49282	5.30416	Type I
12@133066974@+	TRUE	FALSE	FALSE	FALSE	FALSE	GCGCCGGGCCCGGGGCTGAGC	-4.33274	4.48221	Type I
12@133067051@+	TRUE	FALSE	FALSE	FALSE	TRUE	CGAGCCCGCGCGGCGCACACT	-5.52788	4.94243	Type I
12@133067306@+	TRUE	FALSE	FALSE	FALSE	TRUE	CGGGCCTCCGCGGCGCGCCCC	-5.93782	4.5194	Type I
12@133067319@+	TRUE	FALSE	FALSE	FALSE	TRUE	CGCGCCCCCCCGAGGCGCCGC	-4.89464	4.14493	Type I
12@133084927@+	TRUE	FALSE	FALSE	FALSE	TRUE	CACTGCAGCCCTCCAAGCAGG	-0.679257	8.90103	Type II
12@133086362@+	TRUE	FALSE	FALSE	TRUE	TRUE	AGGGCATCCTCAGGACAGCGC	-3.01955	6.75155	Type I
12@133086372@+	FALSE	FALSE	FALSE	FALSE	TRUE	CAGGACAGCGCAGCCGGCCCC	-4.79303	6.3615	Type I
12@133086880@+	TRUE	FALSE	FALSE	TRUE	FALSE	GTGCCAGCCGCGGCGGTCCCT	-6.20553	5.63641	Type I
12@133088260@+	TRUE	FALSE	TRUE	FALSE	TRUE	TGGGCTGCCTCAGGTGTCAGG	-3.1977	5.21149	Type I
12@133136699@+	TRUE	FALSE	FALSE	FALSE	FALSE	GCAGGGCACGCGGGGAGAGGG	-4.37402	5.71403	Type I
12@133136735@+	TRUE	FALSE	FALSE	FALSE	TRUE	CAGGGCCACCCGGGGCTCGCG	-5.11591	4.89475	Type I
12@133146530@+	TRUE	FALSE	FALSE	TRUE	TRUE	CTTGAGAAGTCGGAGGCCAAG	-2.86506	5.31975	Type I
12@133153438@+	TRUE	FALSE	FALSE	FALSE	TRUE	TGGACCTGTTCGGCAGACCCC	-3.69258	4.31922	Type I
12@133159664@+	TRUE	FALSE	TRUE	FALSE	TRUE	CTGGGCCGGTCCGGGGCCCCC	-4.68088	5.48175	Type I
12@133159683@+	TRUE	FALSE	TRUE	TRUE	TRUE	CCGCGGAGCGCGAGGCCGAAC	-3.88098	4.02434	Type I
12@133160028@+	FALSE	FALSE	FALSE	FALSE	TRUE	GCGAGCCCCACGGCTACAGCC	-4.99676	5.33491	Type I
12@133160270@+	TRUE	FALSE	TRUE	TRUE	TRUE	CCCGGGCCGCCGCGGAGCCGG	-5.02136	4.03502	Type I
12@133160368@+	FALSE	FALSE	FALSE	FALSE	TRUE	GCGGTAGCCCCGGGGCCGCAG	-5.26505	4.93743	Type I
12@133160392@+	TRUE	FALSE	TRUE	TRUE	TRUE	CCTCTCCGAGCGGAGCGCACC	-4.99196	4.1022	Type I
12@133219475@-	TRUE	TRUE	FALSE	FALSE	FALSE	AACACACCTTCGAAGTTCGGG	-2.25967	2.55693	Type IV
12@133238145@-	TRUE	TRUE	FALSE	FALSE	FALSE	TTCTTCCAGCCTCCAAGGAAG	-0.748301	8.9959	Type II
12@133264246@+	TRUE	FALSE	FALSE	FALSE	FALSE	CGGCACGGCGCTGGGGAGGCG	-5.86526	6.39873	Type I
12@133295452@+	FALSE	FALSE	TRUE	TRUE	FALSE	CGTGACGGCTCGGGGTGTCCG	-5.41668	4.00343	Type I
12@133295545@+	FALSE	FALSE	TRUE	FALSE	FALSE	TCAACCTGCTCTGGTGCCCCA	-5.81613	4.06385	Type I
12@133303955@-	TRUE	FALSE	TRUE	TRUE	TRUE	AGCTACAGTCCGGGGAGAAAC	-3.78151	4.00629	Type I
12@133338250@-	TRUE	FALSE	FALSE	TRUE	TRUE	TGGGCCGCAGCGGGACCCCAG	-6.03963	6.06526	Type I
12@133354358@-	TRUE	FALSE	FALSE	TRUE	TRUE	CGGGCATAACCGCCGCCACTT	-4.4479	3.38855	Type I
12@133362983@-	FALSE	FALSE	FALSE	FALSE	TRUE	GCTGCGGACGCGGAGCTGGGC	-4.69048	4.95816	Type I
12@133425259@-	TRUE	FALSE	FALSE	FALSE	FALSE	TGCACCCGGACCGGCTGCTAC	-2.49729	4.7045	Type I
12@133430073@-	TRUE	FALSE	FALSE	FALSE	FALSE	GAGGGCGAGCCAGGAGCCCCA	-4.2069	7.23238	Type I
12@133430074@-	TRUE	FALSE	FALSE	FALSE	FALSE	CGAGGGCGAGCCAGGAGCCCC	-3.41628	4.1176	Type I
12@14577271@+	FALSE	FALSE	FALSE	FALSE	TRUE	GATCTGGATGCCGGAGATCCA	-4.43013	7.86023	Type I
12@14689630@-	FALSE	FALSE	FALSE	FALSE	TRUE	TGACCCTGTTCCAGATTCAGT	-2.99292	3.78243	Type I
12@1599784@+	TRUE	FALSE	FALSE	FALSE	FALSE	TGGAGTTCAACAGGCTGAGAG	-2.40079	4.94232	Type I
12@16047076@+	FALSE	FALSE	TRUE	FALSE	FALSE	CAAAACTGTTCGGTAAGTAAT	-1.98863	3.76622	Type I
12@1702560@-	TRUE	FALSE	FALSE	FALSE	FALSE	GCACATCTCCCGAGGGCTGAC	-4.83511	3.15874	Type I
12@1893173@+	TRUE	FALSE	FALSE	FALSE	FALSE	GCCTCTACATCACAGGAGCTG	-3.21835	5.6864	Type I
12@20522407@+	FALSE	FALSE	FALSE	FALSE	TRUE	AACTTTCCTCCGCGCTGTGCG	-2.32941	3.04514	Type IV
12@20522914@+	TRUE	FALSE	FALSE	FALSE	TRUE	TAGAGAGGTTCAAGGTCGCCT	-2.49584	3.02934	Type IV
12@21598304@+	TRUE	FALSE	FALSE	FALSE	FALSE	TGGAAGAATTCGATGTTGAAG	-2.32575	2.21375	Type IV
12@26208307@+	TRUE	FALSE	FALSE	FALSE	FALSE	GGATGGAGTTCAGAGGATTGT	-2.55004	6.06946	Type I
12@27090868@-	TRUE	FALSE	FALSE	FALSE	TRUE	AGGAGATGATCGGGGAAAGCA	-2.8093	4.96292	Type I
12@27167201@-	TRUE	FALSE	FALSE	FALSE	TRUE	GCGCCCGATGCGGGCGCCCCG	-6.0513	6.16984	Type I
12@27167244@-	FALSE	FALSE	FALSE	FALSE	TRUE	GCGGAGCTGGCAGGTGCGAAG	-2.50736	6.99046	Type I
12@27863817@+	TRUE	FALSE	FALSE	FALSE	FALSE	TCTCTGCAGTCGAGGGCAAGG	-2.51095	4.12671	Type I
12@2786930@+	TRUE	FALSE	TRUE	TRUE	FALSE	GACATCGGGCCTGAGATCCGA	-4.14549	4.77897	Type I
12@2929389@+	TRUE	FALSE	FALSE	FALSE	FALSE	GCTGGAGGGTCAGGTAAGAAG	-2.71648	6.84767	Type I
12@29496175@-	FALSE	FALSE	FALSE	FALSE	TRUE	CATGGAGTCTCTGGGATATTT	-2.834	5.62232	Type I
12@29936502@-	TRUE	TRUE	FALSE	FALSE	FALSE	TGAACAACCCCGACGTGCGGC	-3.10564	2.59568	Type IV
12@3049914@+	TRUE	FALSE	TRUE	FALSE	TRUE	CTGGCAGCTGCGGGACCCTTG	-6.01875	6.15016	Type I
12@30848610@-	FALSE	FALSE	FALSE	FALSE	TRUE	CCTACTGTTCCGGGGGCCGCG	-6.17925	4.96708	Type I
12@31255232@+	TRUE	FALSE	TRUE	TRUE	TRUE	CTGGCATATTCCAGGTGCATC	-2.84134	3.26056	Type I
12@31256573@+	TRUE	FALSE	TRUE	TRUE	TRUE	GCGATATGCCCGGCCCCCTGT	-5.28286	4.58362	Type I
12@31538718@-	TRUE	FALSE	FALSE	FALSE	FALSE	ATGGCGTGAACCCGCGAGGCG	-5.22198	7.28721	Type I
12@31743761@-	TRUE	FALSE	FALSE	FALSE	FALSE	CCGGGATGAGCGGGAGCTGCG	-5.30336	7.32131	Type I
12@32908408@-	FALSE	FALSE	FALSE	FALSE	TRUE	GCGCTGGAGACAGAGCGCGTG	-4.32061	5.81602	Type I
12@32908676@-	TRUE	TRUE	FALSE	TRUE	TRUE	GCAGAAGGCTCGAGGTCTGTT	-2.26541	2.49648	Type IV
12@33030965@-	TRUE	FALSE	FALSE	FALSE	FALSE	TCACTCAGAACAGGGCTTCCA	-3.18088	5.64409	Type I
12@39836798@-	TRUE	FALSE	FALSE	FALSE	TRUE	CGAGGCCCAACGGCTCGATCG	-5.3491	6.78516	Type I
12@40499704@-	TRUE	FALSE	FALSE	FALSE	TRUE	GCGGCGGCAGCGGCGGTTGCT	-5.41456	7.24379	Type I
12@42555563@-	TRUE	FALSE	FALSE	FALSE	FALSE	ACACAGGAAACCTCGACCTGT	-3.34542	4.66824	Type I
12@45609960@+	TRUE	FALSE	FALSE	FALSE	TRUE	CGGCTTTCCCCGGCGCTGGCT	-5.77701	4.90902	Type I
12@46384329@-	FALSE	FALSE	FALSE	FALSE	TRUE	CCGCGCGGAGCAGCGCAACCT	-3.43258	6.68181	Type I
12@46662349@-	FALSE	TRUE	FALSE	FALSE	TRUE	GGGCGGACACCTCCACATCGC	-0.811731	9.04763	Type II
12@48172878@+	TRUE	FALSE	FALSE	FALSE	FALSE	GGACCTGGCTCAAGGGGCTGC	-2.89168	4.10373	Type I
12@48185483@-	TRUE	FALSE	FALSE	TRUE	TRUE	TCAGTGTCTCCGAGGCCGGAA	-3.67478	3.44919	Type I
12@48188557@-	TRUE	FALSE	FALSE	TRUE	TRUE	CGCTCCTCTCCAGCAGCACCC	-3.54413	7.18829	Type I
12@48189107@-	FALSE	FALSE	FALSE	FALSE	TRUE	GACCACCGAGCGGCTCTCTGG	-3.09076	7.58162	Type I
12@48531590@+	TRUE	FALSE	FALSE	TRUE	TRUE	TCTCTGGTAACCAGGCTGTGC	-3.59149	3.90787	Type I
12@49161936@-	FALSE	FALSE	FALSE	FALSE	TRUE	TGTACAAAGACAGGCATGAGG	-2.32275	5.92883	Type I
12@49170270@-	TRUE	FALSE	FALSE	FALSE	FALSE	AATGGCAGTTCGATGTGTGGT	-2.2915	2.80112	Type IV
12@49176380@-	FALSE	FALSE	FALSE	FALSE	TRUE	GCAACTTAACCGTGGTGATGC	-3.75831	3.34148	Type I
12@49176600@-	FALSE	FALSE	FALSE	FALSE	TRUE	TCCGCCAGGACTCCATGTGGG	-0.344766	9.06153	Type II
12@49221448@+	TRUE	FALSE	FALSE	TRUE	FALSE	ATGAGGCCAGCGAGAGCTCCC	-5.06311	6.42018	Type I
12@49259515@-	FALSE	TRUE	FALSE	FALSE	FALSE	CAGTCGTGGCCAGATGTAAGC	0.258094	6.80726	Type III
12@493240@-	FALSE	FALSE	FALSE	FALSE	TRUE	CTGAAGATCCCTGTGGTAGAG	-4.70748	5.56842	Type I
12@49359278@-	FALSE	FALSE	FALSE	FALSE	TRUE	TCCTTCCATTCAGATGTTAAT	-2.31991	6.81345	Type I
12@49359358@-	TRUE	FALSE	TRUE	TRUE	TRUE	GGGAAAGAGACAGAGTGCTGA	-3.09738	5.78204	Type I
12@49360038@-	FALSE	FALSE	FALSE	FALSE	TRUE	TGCAACAAGACCAGCCGCCTG	-3.27957	3.90344	Type I
12@49364011@-	TRUE	TRUE	TRUE	TRUE	TRUE	TGCGCAACCCCGACGTGACGG	-3.00402	2.61347	Type IV
12@49364333@-	TRUE	FALSE	FALSE	FALSE	TRUE	GATCTGCCCACCGGAGCCTCC	-4.84031	5.73368	Type I
12@49719578@+	TRUE	FALSE	FALSE	TRUE	TRUE	CACCCACCGACTGGACCCTGC	-4.03478	6.21063	Type I
12@49720471@+	TRUE	FALSE	TRUE	TRUE	TRUE	AGCCAGGCCTCAGGATTGCTC	-4.20736	4.9099	Type I
12@49724526@+	TRUE	FALSE	TRUE	TRUE	TRUE	TCTGGACCCCCAGGGCCCTGC	-3.44035	5.54373	Type I
12@49959346@-	FALSE	FALSE	FALSE	FALSE	TRUE	GGGCGCTGTTCGGGGAGTGAA	-3.14488	5.0862	Type I
12@50038973@-	FALSE	FALSE	FALSE	TRUE	FALSE	GCACCAACCACTCTCTGCAGA	-3.71203	2.95616	Type I
12@50135772@+	TRUE	FALSE	FALSE	FALSE	FALSE	TTCGATCGTTCGAATTCAGAG	-1.99232	2.54914	Type IV
12@50185427@-	FALSE	FALSE	TRUE	TRUE	FALSE	GTGCTCAGCTCAGGGAGAGAC	-3.20953	5.23641	Type I
12@50524224@-	FALSE	FALSE	TRUE	FALSE	FALSE	TGGGAGACTGCAAGGCACTGA	-3.27677	4.95737	Type I
12@52387906@+	FALSE	TRUE	FALSE	FALSE	FALSE	TGCTCCCTCTCTCCACACGGA	-0.546446	9.00903	Type II
12@52388035@+	TRUE	FALSE	FALSE	FALSE	FALSE	GGACAGAGCCCGGGAGAGACT	-5.23556	6.49246	Type I
12@52435652@+	FALSE	FALSE	FALSE	FALSE	TRUE	GCTCCTTCTGCTGGGCCCTGA	-3.91619	5.38359	Type I
12@52445313@+	FALSE	FALSE	FALSE	FALSE	TRUE	GGCTGAGACTCGGGGCGCCAG	-4.44287	4.42035	Type I
12@52450892@+	FALSE	FALSE	FALSE	FALSE	TRUE	TGGGGATGTACAGCAGTTCTA	-3.93416	7.69701	Type I
12@52463988@+	TRUE	FALSE	TRUE	TRUE	TRUE	CCGAGACACCCGAGGAGTCCG	-3.91994	2.9267	Type I
12@52566091@-	TRUE	FALSE	FALSE	FALSE	TRUE	GCAGGCCAAGCAGGACATGGC	-4.06814	7.16075	Type I
12@52579356@-	TRUE	FALSE	FALSE	FALSE	TRUE	AGCCCTGGAACAGCGCAACCA	-3.5416	7.00492	Type I
12@52585629@-	TRUE	FALSE	FALSE	FALSE	TRUE	TGAGGTGACCCCGGTGGGCAG	-5.82777	6.95343	Type I
12@52585669@-	TRUE	FALSE	FALSE	FALSE	TRUE	GCCGCTCCTGCGTGGTTGGCT	-3.38754	3.18812	Type I
12@52585718@-	TRUE	FALSE	FALSE	FALSE	TRUE	CGCTCACCCCCCTGGGCCCTC	-4.69428	3.19423	Type I
12@52626984@+	FALSE	FALSE	TRUE	FALSE	FALSE	GAAGCCCAGCCGCCCGCTCCC	-5.57945	5.6876	Type I
12@52627020@+	TRUE	FALSE	TRUE	TRUE	TRUE	GGAGTGTCCCCGAGGTCAGCG	-3.57766	2.7338	Type I
12@52627067@+	TRUE	FALSE	TRUE	FALSE	TRUE	TAGGTCCATCCCGGCCCAGCC	-4.1348	6.09546	Type I
12@52627332@+	TRUE	FALSE	TRUE	FALSE	TRUE	ACCCCTCCCTCCAGCGGGTGC	-4.30895	3.24402	Type I
12@52635378@+	TRUE	TRUE	TRUE	FALSE	TRUE	AGGAGATGGCCAAATGCAGCC	0.397504	6.82464	Type III
12@52637228@+	FALSE	FALSE	FALSE	TRUE	TRUE	GTTCTGGCTGCAGGGCGCTGT	-3.57902	5.49449	Type I
12@53343513@-	FALSE	FALSE	TRUE	TRUE	FALSE	GCTAGGTGCGCGGATGGAAAT	-0.336479	6.83008	Type III
12@53459543@-	TRUE	FALSE	FALSE	FALSE	FALSE	CCTGACTTCCCAGAGGCTTCG	-3.31143	6.41275	Type I
12@53495902@+	TRUE	TRUE	FALSE	TRUE	TRUE	CTGCCAGGGTCTCCAGATGGC	-0.44708	9.18062	Type II
12@53662904@+	TRUE	FALSE	FALSE	FALSE	FALSE	TTGCAACCAGCAGCTGACTGC	-3.22981	5.40803	Type I
12@53670630@+	TRUE	FALSE	FALSE	FALSE	FALSE	CGACTTTACGCAGCAGACCAA	-4.50007	7.31577	Type I
12@53675381@+	TRUE	TRUE	FALSE	FALSE	FALSE	TGATCTGCTTCGAAGTCAACT	-2.19176	2.39431	Type IV
12@53681831@+	TRUE	FALSE	FALSE	FALSE	TRUE	GCCTAAGAGACGGGGCACTGC	-4.71025	4.62997	Type I
12@53693726@+	TRUE	FALSE	TRUE	TRUE	TRUE	TCGCCTCCTGCCGGAGTACCG	-4.67828	7.53588	Type I
12@53874749@+	FALSE	FALSE	TRUE	TRUE	FALSE	TTGCCCTTAGCCACAGCTCTA	-6.27558	6.00917	Type I
12@53899040@+	TRUE	TRUE	FALSE	TRUE	TRUE	ATGACCACTTCTCCATTGTGA	-0.349538	9.11696	Type II
12@54396227@+	TRUE	TRUE	FALSE	FALSE	TRUE	ACCCCGTGGCCAACTGGATTC	0.304057	6.97576	Type III
12@54575841@-	TRUE	TRUE	FALSE	FALSE	FALSE	TTCAAGACCTCGAAGTCATTC	-2.96049	2.31133	Type IV
12@54764256@-	TRUE	TRUE	FALSE	TRUE	TRUE	CGCTGACTTTCTCCAAGGAGC	-0.580584	8.87456	Type II
12@54803292@-	TRUE	FALSE	FALSE	FALSE	FALSE	GGCAACAGTTCGAGCCCATGG	-2.36025	3.17227	Type IV
12@56077671@+	TRUE	FALSE	FALSE	FALSE	FALSE	AGCAAGTTTTCGAGCCCACCT	-2.19644	3.02867	Type IV
12@56078308@+	FALSE	FALSE	FALSE	TRUE	FALSE	CAGGGAGAATCAGAGATGCTG	-2.84283	5.8184	Type I
12@56121016@-	TRUE	FALSE	TRUE	TRUE	TRUE	TGGTCATCATCGCAGTGGGTG	-2.73481	2.63987	Type IV
12@56121057@-	TRUE	FALSE	FALSE	FALSE	TRUE	GACCATAATCCAGGGGGCTAC	-3.37304	5.89435	Type I
12@56124213@+	FALSE	FALSE	FALSE	FALSE	TRUE	CCTGCGGTGGCAGCTGGTTAA	-4.1211	7.94888	Type I
12@56365466@+	TRUE	FALSE	FALSE	TRUE	TRUE	GTGGGCTTGACCAGGCTTGGC	-2.30588	4.87506	Type I
12@56396423@+	FALSE	TRUE	FALSE	FALSE	FALSE	CTGGTGATAACTCCAGCACCC	-0.82895	9.07894	Type II
12@56437217@+	FALSE	FALSE	TRUE	TRUE	TRUE	GCAAAGTAGTCAGGAATCGAT	-3.17732	8.3247	Type I
12@56505042@+	TRUE	TRUE	FALSE	FALSE	FALSE	GTGGTCCCTTCGAGCCTGACC	-2.72797	3.17287	Type I
12@56506690@+	TRUE	FALSE	TRUE	TRUE	TRUE	CCCATCTCCCCAGCTTGCTGC	-3.03858	7.3947	Type I
12@56522203@+	TRUE	FALSE	FALSE	FALSE	TRUE	TCACGCAAAGCCAGACCCAGG	-3.65964	4.14035	Type I
12@56522204@+	FALSE	FALSE	FALSE	FALSE	TRUE	CACGCAAAGCCAGACCCAGGT	-3.51094	6.14272	Type I
12@56522277@+	TRUE	FALSE	FALSE	FALSE	TRUE	TGACTTCATTCGGGAGGCGGT	-4.81641	7.61212	Type I
12@56526214@+	TRUE	TRUE	FALSE	FALSE	FALSE	GGGCATTATTCGAATTCACCT	-1.93479	2.56154	Type IV
12@56536381@+	TRUE	FALSE	TRUE	FALSE	TRUE	TCCCAGCACTCGGGAGTGGAA	-5.23209	6.67169	Type I
12@56648472@-	TRUE	FALSE	FALSE	FALSE	TRUE	GCTGGTGGCACGGGGAGCAGA	-4.21667	5.30998	Type I
12@56666531@-	TRUE	FALSE	TRUE	TRUE	TRUE	AAGCCGGTTGCAGAGAATCTG	-2.80053	6.14316	Type I
12@56827919@-	TRUE	TRUE	FALSE	FALSE	FALSE	AACTTCTAGCCACATGTAGTG	0.286264	6.86127	Type III
12@56992702@-	TRUE	FALSE	TRUE	TRUE	TRUE	GGCGCATCATCAAAAATCCTA	-4.23188	8.08876	Type I
12@56994739@-	FALSE	FALSE	TRUE	FALSE	FALSE	AGTCTGCCTGCGGCCCTCAGC	-4.79994	4.80607	Type I
12@57023953@-	TRUE	FALSE	FALSE	FALSE	TRUE	GCTTGTACCCCGGGGAGAGAC	-4.22165	7.00293	Type I
12@57023954@-	TRUE	FALSE	FALSE	FALSE	TRUE	CGCTTGTACCCCGGGGAGAGA	-3.24977	7.30533	Type I
12@57039696@-	TRUE	FALSE	TRUE	TRUE	TRUE	CGGGGCCTTGCGGAGACTCAC	-4.80138	6.14656	Type I
12@5722088@-	TRUE	TRUE	FALSE	FALSE	FALSE	TCTATGTATTCGATGGTTACC	-2.29238	2.4377	Type IV
12@57454711@-	FALSE	FALSE	FALSE	FALSE	TRUE	TGTAAGGGAGCAGAAAAGCCT	-2.52764	6.0024	Type I
12@57559624@+	FALSE	FALSE	FALSE	FALSE	TRUE	CAGTGCCAGCCAGGCGAGTTT	-2.86702	6.31807	Type I
12@57589488@+	FALSE	FALSE	FALSE	FALSE	TRUE	CCAGAACCGCCAGTGCATCCC	-4.06769	6.49325	Type I
12@57594287@+	FALSE	FALSE	FALSE	FALSE	TRUE	AGGACGACTGCGGGGACCACT	-2.80735	5.0669	Type I
12@57599013@+	TRUE	FALSE	FALSE	FALSE	TRUE	ACGGCTCTGACGAGGAGGACT	-2.70378	4.17185	Type I
12@57602979@+	TRUE	FALSE	FALSE	FALSE	FALSE	TGACAGCAAACGAGGTCAGAG	-3.22815	2.56161	Type IV
12@57606986@+	FALSE	FALSE	TRUE	TRUE	FALSE	CCTCCCCTCCCCTGGGGACGC	-3.86345	3.36231	Type I
12@57607016@+	FALSE	FALSE	TRUE	FALSE	FALSE	GGGCCACACCCAGGAAGGGAA	-3.6016	7.20182	Type I
12@57626051@+	TRUE	TRUE	FALSE	FALSE	FALSE	CCATCTTCTTCGAGTCTATGC	-2.08605	3.24567	Type IV
12@57627363@+	TRUE	FALSE	TRUE	TRUE	TRUE	CCCCCATGTTCCGGGAGTACT	-3.38077	4.51112	Type I
12@57627364@+	TRUE	FALSE	TRUE	TRUE	TRUE	CCCCATGTTCCGGGAGTACTC	-4.33586	7.51835	Type I
12@57881913@+	FALSE	FALSE	FALSE	FALSE	TRUE	GGGTTGCTTGCCGGTGCTGGC	-4.60032	7.66268	Type I
12@57985195@+	TRUE	FALSE	FALSE	FALSE	TRUE	TGAAGGTGTTCCGGGCGGCCG	-3.86716	4.11797	Type I
12@57996553@+	FALSE	TRUE	FALSE	FALSE	FALSE	CATCTTCACTCTCCACCCCCA	-0.489795	9.04093	Type II
12@58120877@+	TRUE	FALSE	TRUE	TRUE	TRUE	GGGCCAAAAGCAGGAGAACGG	-3.77119	7.70912	Type I
12@58144522@-	TRUE	TRUE	FALSE	FALSE	FALSE	ACCGAGCTCCCGAAGTTCTTC	-3.14111	2.20155	Type IV
12@58149114@+	TRUE	FALSE	FALSE	FALSE	FALSE	CCCGCCGCCCCCGGGCCGCCA	-5.66652	4.4044	Type I
12@58149174@+	TRUE	FALSE	FALSE	FALSE	FALSE	CAGCAGTGAACGGCTGTCGCA	-5.35555	6.52027	Type I
12@58163167@-	TRUE	FALSE	FALSE	FALSE	FALSE	ATACCATAACCGATGTGCTGG	-3.01588	2.38912	Type IV
12@58216941@-	TRUE	FALSE	FALSE	FALSE	TRUE	AGGCCTATGCCAAGGATAAAG	-2.87606	6.01478	Type I
12@58240319@-	TRUE	FALSE	FALSE	FALSE	TRUE	GTCGGAGTCTCGGGAGCCGGA	-5.69319	6.47713	Type I
12@62415535@-	TRUE	FALSE	TRUE	TRUE	TRUE	ACAGGGTGTGCTGGGCATCAA	-3.32974	8.17051	Type I
12@62696631@+	TRUE	FALSE	FALSE	FALSE	TRUE	ATACTGTTGCCAACTGAAGGT	0.0977947	6.89578	Type III
12@63328455@-	TRUE	FALSE	FALSE	FALSE	FALSE	GCTGGCAGCTCAGGCTCCGAG	-4.32587	6.41027	Type I
12@6499369@+	TRUE	FALSE	TRUE	TRUE	TRUE	CTACCCATTTCTGGAGATGTT	-4.00652	7.0232	Type I
12@65004334@+	TRUE	FALSE	FALSE	FALSE	TRUE	GGGAACCTCGCGGGGCTGGCG	-4.95014	4.93421	Type I
12@65004343@+	FALSE	FALSE	FALSE	FALSE	TRUE	GCGGGGCTGGCGGGCGCCGCA	-5.50011	6.69294	Type I
12@65153082@-	TRUE	FALSE	FALSE	FALSE	FALSE	CGTCCCGTCCCGGGGTCACCC	-5.42632	4.41288	Type I
12@65153083@-	TRUE	FALSE	FALSE	FALSE	TRUE	CCGTCCCGTCCCGGGGTCACC	-3.76107	4.98452	Type I
12@65269102@+	TRUE	FALSE	FALSE	TRUE	TRUE	CTGGGGGCAGCAGAGGCATTC	-3.36911	5.90477	Type I
12@6603166@+	FALSE	FALSE	FALSE	FALSE	TRUE	TTGCCAGACTCAGAGGCGGCC	-3.59295	5.48376	Type I
12@6603305@+	TRUE	FALSE	FALSE	FALSE	TRUE	ATCAGAGCCGCGGGTGAGATC	-5.9576	6.30038	Type I
12@6619248@+	TRUE	TRUE	FALSE	FALSE	FALSE	TAGTCACTTTCGAAGTATAGA	-2.07064	2.18186	Type IV
12@6716519@-	TRUE	FALSE	FALSE	FALSE	TRUE	CGAGGAGGAGCCGGAGCGGGA	-4.88842	7.64974	Type I
12@67663300@+	TRUE	FALSE	FALSE	FALSE	FALSE	TCGGCTTACCCCGGGACAGGC	-4.31661	7.19673	Type I
12@67663301@+	TRUE	FALSE	FALSE	FALSE	TRUE	CGGCTTACCCCGGGACAGGCC	-5.25915	5.38499	Type I
12@67663322@+	FALSE	FALSE	FALSE	FALSE	TRUE	CACGCCTCGCCAGGGAGGGGG	-3.32045	5.9972	Type I
12@67699848@+	TRUE	TRUE	FALSE	FALSE	TRUE	ATTCCATTGCCAAATGTGTAG	0.200905	6.75331	Type III
12@6833856@+	TRUE	FALSE	TRUE	TRUE	TRUE	AGGGCAGAACCAGGAGCAATT	-4.18722	7.97173	Type I
12@6857391@-	FALSE	FALSE	FALSE	FALSE	TRUE	TAGGGGCCCCCTCCATCCCTC	-0.862549	9.01292	Type II
12@6858037@-	TRUE	FALSE	TRUE	TRUE	TRUE	GGACGAAGGGCGGAGGGGCCT	-5.50369	6.37058	Type I
12@69054201@+	TRUE	TRUE	TRUE	FALSE	TRUE	TTGAGGTGGCCAAATGTAAAC	0.265677	6.79196	Type III
12@6937655@+	TRUE	FALSE	FALSE	FALSE	FALSE	CTGCCTCCCCCGGGGTCCCCT	-5.24387	4.86104	Type I
12@6940434@+	FALSE	FALSE	FALSE	TRUE	FALSE	CTCTTCTACCCGGAGGATGAG	-5.36521	5.88143	Type I
12@6948245@+	FALSE	FALSE	FALSE	FALSE	TRUE	GGCCGTGACTCGGGGACGGCG	-4.75815	6.10289	Type I
12@6948656@+	TRUE	FALSE	FALSE	FALSE	FALSE	AGGATGTGGCCACTTGACTTG	0.0191549	6.99546	Type III
12@69651614@+	FALSE	FALSE	FALSE	FALSE	TRUE	GGCCGTTTTCCAGGGGCTGTT	-3.61276	7.12142	Type I
12@6972360@+	TRUE	FALSE	TRUE	TRUE	TRUE	ATGTGTCCATCGAGATGCCAG	-2.41669	2.55433	Type IV
12@7043190@+	TRUE	TRUE	FALSE	TRUE	FALSE	AATAAAGACTCGGTGAGTTAA	-2.14185	3.92648	Type I
12@7046060@+	FALSE	FALSE	FALSE	FALSE	TRUE	GCCCTACCCACCAGGGCCAGC	-3.90446	4.31141	Type I
12@7046262@+	TRUE	FALSE	FALSE	TRUE	TRUE	ACCACCTCTTCGGCTACCCTT	-6.25622	5.12819	Type I
12@7046307@+	TRUE	FALSE	FALSE	FALSE	TRUE	TCCTCGCCAGCAGGCTACAAA	-3.61924	5.24449	Type I
12@7046612@+	TRUE	FALSE	FALSE	FALSE	FALSE	GCAGATCAAACAGGAGCCGGC	-4.02304	7.5198	Type I
12@7050576@+	TRUE	FALSE	TRUE	FALSE	FALSE	CTTTCTGCCCCGATGTCAGCA	-2.65625	2.08298	Type IV
12@7063981@+	TRUE	FALSE	FALSE	FALSE	FALSE	GTACCATGGCCACATGTCTGG	0.214411	6.78206	Type III
12@70760742@+	FALSE	FALSE	FALSE	TRUE	FALSE	GCGCCGACTGCAGGGGCACCT	-4.40891	6.93053	Type I
12@7076456@-	FALSE	FALSE	FALSE	TRUE	FALSE	AAGGACAGGGCCAGGGATTGA	-2.9184	4.0503	Type I
12@7177978@+	TRUE	FALSE	FALSE	FALSE	TRUE	CCACCAGCCTCTCCAAGGGTG	-0.356129	9.18716	Type II
12@72056829@-	FALSE	FALSE	FALSE	FALSE	TRUE	CAGCAGCAGTCAGAGCTGGCG	-2.91611	5.7266	Type I
12@72291692@+	TRUE	FALSE	FALSE	FALSE	FALSE	AAAAGAAATTCGAGGTTAAGA	-2.23213	2.26235	Type IV
12@7242207@-	TRUE	FALSE	FALSE	FALSE	TRUE	CTATGAGCTTCAGGAAGACAG	-2.65528	6.53071	Type I
12@7356082@+	TRUE	FALSE	FALSE	FALSE	FALSE	GATGGCAAAACGGGATGCTGA	-4.58363	6.62601	Type I
12@76953256@-	TRUE	FALSE	FALSE	FALSE	TRUE	TAGACGCTTACGGGGCCTCGG	-5.61542	5.24546	Type I
12@76953399@-	TRUE	FALSE	FALSE	FALSE	TRUE	TGGTGGACCTCGGGGCCGAAA	-3.97277	4.06555	Type I
12@80083647@-	TRUE	FALSE	TRUE	TRUE	TRUE	CCCAGCGTGACGAGGAGGAGC	-2.54708	4.029	Type I
12@80083727@-	TRUE	FALSE	TRUE	TRUE	TRUE	CATGCTGACGCGGGCGGCCCC	-5.43303	6.74284	Type I
12@8234928@+	TRUE	FALSE	FALSE	FALSE	TRUE	TGTGTGAAGCCAGACGTCAGC	-2.41823	6.17488	Type I
12@8244414@+	TRUE	FALSE	FALSE	FALSE	FALSE	GAGATGCCTTCGACTTTAATG	-2.31224	2.39136	Type IV
12@85255512@-	TRUE	FALSE	FALSE	FALSE	FALSE	TTATCGAAAACAGAGTGGATC	-2.23881	5.71838	Type I
12@8799906@-	TRUE	FALSE	FALSE	FALSE	TRUE	TGGGTAGTACCGGGATGAACC	-5.47524	6.90432	Type I
12@8834337@+	TRUE	FALSE	FALSE	FALSE	TRUE	TACTCTAACTCAGGGACAGAA	-3.48834	7.557	Type I
12@8926292@+	TRUE	FALSE	TRUE	TRUE	TRUE	CCTGAAAGCACGGAGCGAGAG	-4.83495	4.61374	Type I
12@90102544@-	TRUE	FALSE	FALSE	FALSE	TRUE	GCCCCATCCCCGAGGTGCAGC	-3.73843	3.0189	Type I
12@93805071@-	TRUE	FALSE	TRUE	TRUE	TRUE	TCATAGGAAACCCAGCGTTTG	-3.20624	7.90937	Type I
12@93835765@-	TRUE	FALSE	FALSE	FALSE	FALSE	GCTGCGGCGACGGGCGCGGCA	-5.47569	6.88107	Type I
12@9465533@+	TRUE	FALSE	TRUE	FALSE	TRUE	GCGATACGCCCGGCCCCCTGT	-5.2982	4.64493	Type I
12@94853408@-	TRUE	FALSE	FALSE	FALSE	TRUE	GGAGGTGTCCCCGGTGGCGAG	-5.83979	6.89952	Type I
12@9570787@-	FALSE	FALSE	FALSE	FALSE	TRUE	GGCCACAGGGCTCCTGCCCAG	-0.952552	9.10523	Type II
12@9571463@-	TRUE	FALSE	FALSE	TRUE	TRUE	GCGATACGCCCGGCCCCCTGT	-5.21662	4.66281	Type I
12@9572845@-	TRUE	FALSE	FALSE	FALSE	FALSE	TCAGATATTCCAGGAACCTAA	-3.9087	6.60669	Type I
12@96104370@-	TRUE	TRUE	FALSE	FALSE	FALSE	CCTGTCACTTCGACGTTAATG	-2.4757	2.2453	Type IV
12@96184074@-	TRUE	FALSE	FALSE	FALSE	TRUE	GGGAGCTGCGCGCGGCTGCTG	-4.21213	4.38499	Type I
12@96184328@-	TRUE	FALSE	FALSE	FALSE	TRUE	GGGGCTCCCGCCGCCCCCCAG	-6.03498	5.6406	Type I
12@96184339@-	TRUE	FALSE	FALSE	FALSE	TRUE	GCTATGGTCCCGGGGCTCCCG	-4.85419	4.81643	Type I
12@96184420@-	TRUE	FALSE	FALSE	FALSE	TRUE	GCGGCGGCTGCGGGCGCCGAG	-5.58928	6.83151	Type I
12@96676323@-	FALSE	TRUE	FALSE	FALSE	FALSE	TGTGTACTTTCGAAGTCTGGG	-2.0173	2.30878	Type IV
12@96793861@-	FALSE	FALSE	FALSE	FALSE	TRUE	GCCGCTGAGACCCGGACTTGC	-4.66346	5.51943	Type I
12@96793952@-	TRUE	FALSE	FALSE	FALSE	FALSE	CGGCCCCTCCCGAGGCTCCGG	-4.90701	4.16383	Type I
12@96794046@-	FALSE	FALSE	FALSE	FALSE	TRUE	CCGGCTGCTCCGAGGGGATTA	-3.73657	3.1664	Type I
12@98987659@+	FALSE	FALSE	FALSE	FALSE	TRUE	GGCGTGGAGACGGGAAGGAAA	-5.24982	6.95705	Type I
12@98987834@+	TRUE	FALSE	FALSE	TRUE	TRUE	ACGATGGTCTCGGGGACCTCC	-3.50175	5.11642	Type I
13@100038389@+	TRUE	FALSE	TRUE	TRUE	TRUE	CTCCCTGTGGCAGGGCTAACT	-3.37146	6.34416	Type I
13@100634556@+	FALSE	FALSE	FALSE	FALSE	TRUE	GTTCACGTCGCAGGGCCCCGG	-4.46976	4.96028	Type I
13@100637650@+	FALSE	FALSE	FALSE	FALSE	TRUE	TCCACGCCCCCGGGGCTGGTG	-5.14309	4.78183	Type I
13@103292684@+	FALSE	TRUE	FALSE	FALSE	FALSE	TGGTCAAATTCGAAGGCATTT	-2.38402	2.68703	Type IV
13@103299576@+	TRUE	TRUE	FALSE	FALSE	TRUE	GGGGAAGTAACTCCAAGCTGC	-0.825578	9.02168	Type II
13@103449176@-	TRUE	FALSE	FALSE	FALSE	FALSE	AACATGTGGCCAAATCCCCAT	-0.0629677	6.89466	Type III
13@103451859@+	FALSE	FALSE	FALSE	FALSE	TRUE	CGACCCCACCCGACAGGCCAG	-5.65425	6.16928	Type I
13@108881961@+	TRUE	TRUE	FALSE	FALSE	TRUE	CACAGGTTGCCAAATGCATTA	0.0412821	6.6404	Type III
13@110436112@-	TRUE	FALSE	FALSE	FALSE	TRUE	TGCTGCCCAACGGGGACTACC	-3.10164	4.6327	Type I
13@110437616@-	TRUE	FALSE	FALSE	FALSE	TRUE	GTGGGCCGCTCGGCCGTCACA	-5.78953	5.67006	Type I
13@110437630@-	TRUE	FALSE	FALSE	FALSE	FALSE	TCTTCTTCATCGAGGTGGGCC	-2.38381	2.57365	Type IV
13@110438721@-	TRUE	FALSE	FALSE	FALSE	TRUE	GACCCCGACTCCCGGCCCAGC	-5.08382	4.4327	Type I
13@110827008@-	TRUE	FALSE	FALSE	FALSE	TRUE	CCAGGGTCCCCAGGCCTTAAA	-3.69157	6.96492	Type I
13@110862336@-	TRUE	FALSE	FALSE	FALSE	FALSE	CAGGATTTACCGGACCACCAG	-5.74549	5.53437	Type I
13@110959305@-	TRUE	FALSE	FALSE	FALSE	TRUE	GGAGCACAGCCGGGCCGCTGC	-5.75114	4.93817	Type I
13@111102041@+	FALSE	FALSE	FALSE	FALSE	TRUE	AGAGGTGACCCGGGATTCCCA	-4.9754	6.75129	Type I
13@111102670@+	TRUE	FALSE	FALSE	FALSE	TRUE	AGAGGCCTGCCGGGTGAGATG	-1.82503	3.95101	Type I
13@111102698@+	TRUE	FALSE	FALSE	FALSE	TRUE	AGGGCTTCATCGGAGACCCCG	-5.39429	5.58502	Type I
13@111102753@+	TRUE	FALSE	FALSE	FALSE	FALSE	TGATGGAAAGCGAGGGCCTCC	-3.11594	4.17937	Type I
13@111130499@+	TRUE	FALSE	FALSE	FALSE	TRUE	GCCAGGAATCCCAGGCCGTGA	-3.29579	3.90262	Type I
13@111130500@+	TRUE	FALSE	FALSE	FALSE	TRUE	CCAGGAATCCCAGGCCGTGAA	-3.79498	6.97814	Type I
13@111144423@+	FALSE	FALSE	FALSE	FALSE	TRUE	CCAGGCTTTCCAGGGCTGACT	-3.65195	6.46996	Type I
13@111155473@+	FALSE	FALSE	FALSE	FALSE	TRUE	AACAGGTTATCGGGGCCCACC	-3.70894	4.67238	Type I
13@111160500@+	TRUE	FALSE	TRUE	TRUE	TRUE	GGTCCACAGTCAGGATGTCTC	-3.59198	7.16864	Type I
13@111164752@+	FALSE	FALSE	TRUE	FALSE	TRUE	CCACAGAAAGCCAGGAGCAGC	-3.61685	4.29504	Type I
13@111289575@+	TRUE	FALSE	FALSE	FALSE	TRUE	GCGCTCCTTGCTGGACCACAG	-5.85534	5.42516	Type I
13@111303424@-	FALSE	TRUE	TRUE	FALSE	FALSE	CCTTTTCCCCCGATGTCTTCC	-3.03426	2.2149	Type IV
13@111366580@+	TRUE	FALSE	FALSE	FALSE	FALSE	CCCTGCCTTTCGACTTGCAGA	-2.01237	3.07656	Type IV
13@111531557@-	FALSE	FALSE	FALSE	FALSE	TRUE	TAGAATTTGACGGAACACAGC	-4.05728	5.7611	Type I
13@111567237@-	FALSE	FALSE	FALSE	FALSE	TRUE	CGGGCTTCTCCAGCGAGGAGC	-3.08883	5.71831	Type I
13@111956680@+	FALSE	FALSE	FALSE	FALSE	TRUE	AAGCCCGGCCCGTGGAGCAGG	-4.1578	3.65715	Type I
13@113540421@+	TRUE	FALSE	FALSE	FALSE	TRUE	GGAAGGGCCGCGGCCGCCTAA	-5.75222	6.6256	Type I
13@113540776@+	FALSE	FALSE	FALSE	FALSE	TRUE	CAGGTCCTTGCATCCTACATT	-4.2924	6.37481	Type I
13@113899523@+	FALSE	FALSE	FALSE	TRUE	FALSE	ATGGAGCTTTCGAAGGACATC	-2.38307	2.10271	Type IV
13@114145477@+	TRUE	FALSE	FALSE	FALSE	TRUE	CGCTCCGAGGCGGGAGACAGC	-5.56343	6.86226	Type I
13@114203755@+	FALSE	FALSE	FALSE	FALSE	TRUE	CCTCCTTATACTGAGTGTGAC	-3.51979	6.44956	Type I
13@114535425@-	TRUE	FALSE	FALSE	TRUE	TRUE	CCTTTGACCCCGAGGGCATCC	-3.52352	2.73472	Type I
13@114538504@-	TRUE	FALSE	FALSE	FALSE	TRUE	GTACAGCTCCCAGGAGAAGGC	-3.94338	7.09639	Type I
13@114538505@-	TRUE	FALSE	FALSE	FALSE	TRUE	CGTACAGCTCCCAGGAGAAGG	-3.04905	3.3873	Type I
13@114538601@-	TRUE	FALSE	FALSE	FALSE	TRUE	CAGACATAGACGAGTGCGCAG	-1.95595	5.72411	Type I
13@114566652@-	FALSE	FALSE	FALSE	FALSE	TRUE	CCGCGCCTTTCAGGTCTTCGA	-3.35711	6.35962	Type I
13@114566977@-	TRUE	FALSE	FALSE	FALSE	TRUE	GCCGCCAGGACGGGATGACCG	-4.91581	4.7571	Type I
13@114748195@-	TRUE	TRUE	FALSE	FALSE	FALSE	GTTCCACTTTCGAGGTTCGTT	-2.30007	2.00772	Type IV
13@114751218@-	TRUE	TRUE	FALSE	FALSE	FALSE	GAGGAGTATTCGACGTTCGTC	-2.43965	1.99683	Type IV
13@114758017@-	TRUE	FALSE	FALSE	FALSE	TRUE	GACCGTGAGACGGAGCGTATC	-4.36962	5.52384	Type I
13@21562464@-	TRUE	FALSE	FALSE	FALSE	TRUE	AGGGCTTGGACGCCAAGGAGG	-0.640125	8.58936	Type II
13@22033322@-	FALSE	FALSE	FALSE	FALSE	TRUE	GCTCGGCAGCCGCCAGCGGAA	-0.663012	8.79519	Type II
13@23928869@-	FALSE	FALSE	FALSE	FALSE	TRUE	GAAGGTGACGCCCGCGTGGGT	-4.0824	7.74942	Type I
13@27998884@+	TRUE	FALSE	TRUE	TRUE	TRUE	CCTGGATCCGCCGGCCGTGGT	-3.84071	6.99034	Type I
13@27998985@+	TRUE	FALSE	FALSE	TRUE	TRUE	CCGCGCTTCCCAGGAGGTTCA	-4.20311	7.07258	Type I
13@30423902@-	TRUE	FALSE	FALSE	FALSE	TRUE	TCTGCTGTCCCGGGAGTTTCC	-5.3031	7.30967	Type I
13@34404862@+	TRUE	FALSE	FALSE	FALSE	FALSE	GTAGATTTGCCACGTGTTATC	0.26259	6.82649	Type III
13@39611860@-	TRUE	FALSE	FALSE	FALSE	TRUE	GGCCGAGGCGCAGGTGCGGGT	-3.62181	7.67587	Type I
13@41239913@-	FALSE	FALSE	FALSE	FALSE	TRUE	GGGCCGCTCGCGGGGCAGCCG	-5.04699	5.04559	Type I
13@41706282@-	FALSE	TRUE	FALSE	FALSE	FALSE	CCGAGTCCTTCGAGGTGTTGG	-2.45373	2.82953	Type IV
13@42535128@-	FALSE	FALSE	FALSE	FALSE	TRUE	TTCTACTCCTCGGGGCACCCG	-5.22068	4.00037	Type I
13@45147310@-	TRUE	FALSE	FALSE	FALSE	TRUE	TGGTGGATGGCGAGGATGAGA	-2.76342	4.16446	Type I
13@45563347@-	FALSE	FALSE	FALSE	FALSE	TRUE	AGTCTCTCCCCGGGGCTCCGC	-4.83966	4.16623	Type I
13@45694694@+	TRUE	FALSE	FALSE	FALSE	TRUE	CTTCGCCTCTCAGCGCGGCTT	-4.89084	4.96836	Type I
13@46700654@-	TRUE	TRUE	FALSE	FALSE	TRUE	CACCCCTAAACTCCAGGGGGG	-0.403004	9.08811	Type II
13@47351602@-	TRUE	FALSE	FALSE	FALSE	FALSE	CGTTGTTTTTCGATTGCAAGA	-1.73935	2.85273	Type IV
13@48611773@-	FALSE	FALSE	TRUE	FALSE	FALSE	GAAATCAAAGCGAGAGCGCCT	-3.58032	4.18558	Type I
13@48655783@-	TRUE	FALSE	TRUE	TRUE	TRUE	ACCTGGGTTCCAGGTAAACAT	-3.08266	7.39283	Type I
13@49550972@+	TRUE	FALSE	FALSE	FALSE	TRUE	GAGGTGGACTCGAGGCTGCAG	-4.69509	4.78835	Type I
13@50070207@+	TRUE	FALSE	FALSE	FALSE	FALSE	CCGGCCCGCGCAGGAGGCGCT	-4.77795	6.61016	Type I
13@52026774@-	TRUE	FALSE	FALSE	FALSE	FALSE	GTTTTCCTCCCGGGGGCCGTG	-5.73749	5.35844	Type I
13@52988669@-	TRUE	FALSE	FALSE	FALSE	TRUE	CTGGGAAGTGCCAGGGACCCT	-4.28976	3.36218	Type I
13@53236787@+	FALSE	FALSE	TRUE	FALSE	FALSE	TTTCTAGGTGCAGATGCTAAT	-3.6974	7.74903	Type I
13@55015013@-	FALSE	FALSE	TRUE	FALSE	FALSE	ATGAGGTTGGCTGGAAGTACC	-2.08901	7.18206	Type I
13@60407365@-	TRUE	TRUE	FALSE	TRUE	TRUE	GAGACACTTTCGAAGTTACAC	-2.10056	2.15854	Type IV
13@73633187@+	TRUE	FALSE	FALSE	FALSE	FALSE	TCGCGGAGGTCGGCGGTGGCG	-6.17816	5.19838	Type I
13@73633605@+	TRUE	FALSE	FALSE	FALSE	TRUE	GCGCTCTTCCCCGGCGAGGAG	-5.39175	5.65025	Type I
13@73633606@+	TRUE	FALSE	FALSE	FALSE	TRUE	CGCTCTTCCCCGGCGAGGAGC	-3.76863	3.68901	Type I
13@76056128@-	TRUE	FALSE	FALSE	FALSE	TRUE	CCTCGCCTGCCGGGCGCTTGC	-4.93806	6.84771	Type I
13@76056129@-	FALSE	FALSE	FALSE	FALSE	TRUE	CCCTCGCCTGCCGGGCGCTTG	-3.92242	4.79555	Type I
13@76111903@-	TRUE	FALSE	FALSE	FALSE	FALSE	ATGCTAAGTCCGATGTGAGTT	-2.95806	2.21173	Type IV
13@76123995@+	TRUE	FALSE	FALSE	FALSE	FALSE	AGGCCAATCCCGAGGTGGGCG	-3.63119	2.71557	Type I
13@76334988@+	FALSE	TRUE	FALSE	FALSE	FALSE	TTTGAAGCTTCGAAGTTATAT	-2.30886	2.16502	Type IV
13@76430734@+	TRUE	FALSE	TRUE	TRUE	TRUE	ACTGCTATCTCAGATTCAAAT	-2.80564	6.93612	Type I
13@77569310@+	TRUE	TRUE	FALSE	FALSE	FALSE	TGAAGTTTTTCGATTACAAGC	-1.75361	2.8696	Type IV
13@92345806@+	TRUE	FALSE	FALSE	FALSE	FALSE	GGCACTCAATCTGGGCATTGA	-3.93612	6.56666	Type I
13@95254241@+	TRUE	FALSE	FALSE	FALSE	TRUE	CGCAGGGCAGCCAGGGTAAGA	-3.0009	3.91849	Type I
13@95254242@+	TRUE	FALSE	FALSE	FALSE	TRUE	GCAGGGCAGCCAGGGTAAGAC	-3.80443	6.78034	Type I
13@96294074@-	TRUE	FALSE	FALSE	TRUE	TRUE	CGCTCGCCAGCGGCCCAGAGG	-6.25249	5.84878	Type I
13@96443225@+	TRUE	FALSE	FALSE	FALSE	TRUE	GAACTCATGGCAAGGGTTCAA	-3.07715	6.71689	Type I
13@98674638@+	TRUE	FALSE	TRUE	FALSE	TRUE	GTGACTCAGTCGGGAAGCTTT	-4.86822	6.38738	Type I
13@99047580@+	TRUE	FALSE	TRUE	TRUE	TRUE	CGCCGGGGAGCCGGGGTCGCA	-5.05576	6.4053	Type I
14@100002406@-	TRUE	FALSE	FALSE	FALSE	TRUE	CCACCTACATCAGGCAACTGG	-2.74514	5.46232	Type I
14@100069607@-	TRUE	FALSE	FALSE	FALSE	TRUE	TGCTGCCCCCCGGGCCGCACA	-5.64257	5.38908	Type I
14@100070014@-	TRUE	FALSE	FALSE	FALSE	TRUE	CGACGACGACCGGCAGAAGGG	-5.04524	7.64048	Type I
14@100070356@-	TRUE	FALSE	FALSE	FALSE	TRUE	AGCGGAGCCCCGGCGCGGGGA	-4.7163	4.25691	Type I
14@100705676@+	TRUE	FALSE	FALSE	FALSE	TRUE	GAGACCATCCCGGTGGAGACC	-5.72977	4.79435	Type I
14@100705882@+	FALSE	FALSE	FALSE	FALSE	TRUE	GCACCACCACCAGGAGGTGAT	-3.88947	7.30177	Type I
14@100746227@+	TRUE	FALSE	FALSE	FALSE	TRUE	CCATGGCCTGCAGGAGCCAGG	-4.28734	7.01224	Type I
14@100747745@+	TRUE	FALSE	TRUE	TRUE	TRUE	CTCTGAGTCACAGGGTTGCCT	-3.38474	4.86004	Type I
14@100758810@-	TRUE	FALSE	FALSE	FALSE	FALSE	AGCTACCGCGCCGAGGGCTGG	-3.86839	5.63891	Type I
14@100801286@-	FALSE	FALSE	TRUE	FALSE	FALSE	GCACCAGGCCCGGCGCAAGGA	-4.84665	6.20702	Type I
14@101004657@-	TRUE	FALSE	TRUE	FALSE	TRUE	ACAGCTTCTCCGAGGGGGACG	-3.52515	2.69724	Type I
14@101004691@-	FALSE	FALSE	TRUE	FALSE	FALSE	CGCGCCAGCCCGCTCTACGCC	-5.8103	4.13774	Type I
14@102024065@-	FALSE	FALSE	FALSE	TRUE	FALSE	TCCTTGCTGCCAGGGTGTCAG	-2.18057	5.26744	Type I
14@102368199@+	TRUE	FALSE	TRUE	FALSE	TRUE	GGCAGTTGGCCAAATGTGTCT	0.215984	6.7661	Type III
14@102675820@+	TRUE	FALSE	FALSE	FALSE	FALSE	CTTCCACATTCAGCAGTCTCA	-3.41823	7.03168	Type I
14@102814720@-	TRUE	FALSE	FALSE	FALSE	FALSE	GCCCACAACCCGCGGCCAGCC	-5.35342	3.84038	Type I
14@102814850@-	TRUE	FALSE	TRUE	TRUE	TRUE	CACGTCTCACCAGGCAGACAG	-3.69989	6.3778	Type I
14@102973607@-	TRUE	FALSE	FALSE	FALSE	TRUE	GGCCGCGACGCCGGGGCCACT	-4.96056	6.17471	Type I
14@102973897@-	TRUE	FALSE	TRUE	TRUE	TRUE	TCCGCTGCTGCGCGGCTCCCG	-4.28531	3.327	Type I
14@102974188@-	TRUE	FALSE	TRUE	FALSE	FALSE	GTGGCGCGGACGGCGGGCCCG	-5.7829	5.64405	Type I
14@103021883@+	FALSE	FALSE	FALSE	TRUE	FALSE	CCTCGCTCCCCCGGGAAAAGC	-3.69773	4.62481	Type I
14@103373432@+	FALSE	FALSE	FALSE	FALSE	TRUE	GCTTAATTACCACAGATTCCA	-0.126325	6.59669	Type III
14@103523554@-	FALSE	FALSE	FALSE	FALSE	TRUE	CTGGCCGAGCCGGCGGTGAGA	-5.43942	6.95305	Type I
14@103589909@+	FALSE	FALSE	FALSE	FALSE	TRUE	CCGGATTCCCCGAGGAAAGAG	-4.56803	3.1978	Type I
14@103593623@+	TRUE	FALSE	FALSE	FALSE	FALSE	GGCGGCGGGGCCGGGGACCTC	-4.41868	4.54993	Type I
14@103593696@+	TRUE	FALSE	FALSE	FALSE	TRUE	GTGGCGGAGGCGGCCGAGGAG	-5.51777	6.98854	Type I
14@103593907@+	FALSE	FALSE	FALSE	TRUE	FALSE	TGGCGCAGTTCGAGCTGTGCG	-2.31861	3.43824	Type I
14@103602293@+	FALSE	FALSE	FALSE	FALSE	TRUE	ACGTCACATCCAGGTGGCCCC	-4.18312	6.87625	Type I
14@103603391@+	TRUE	FALSE	TRUE	TRUE	TRUE	CGCTCTACCCCAGGAAAATGT	-3.26509	7.38797	Type I
14@103851888@+	TRUE	FALSE	FALSE	FALSE	TRUE	GCTCCATGGTCGGCGCCCACA	-5.76212	4.16983	Type I
14@103969812@+	FALSE	TRUE	FALSE	FALSE	TRUE	GTGGCCCCATCTCCATGTGCC	-0.494079	9.27776	Type II
14@103986345@-	TRUE	FALSE	FALSE	FALSE	FALSE	GCGGGGTCTTCGACGTCTCCA	-2.31974	2.26189	Type IV
14@103999052@+	TRUE	FALSE	FALSE	TRUE	TRUE	GTGTGGGCCGCTGGGTGACTG	-4.70258	5.81492	Type I
14@104001645@+	FALSE	FALSE	FALSE	TRUE	FALSE	TGGCCAGAAGCTGGGGTGAGC	-3.38423	7.4241	Type I
14@104001715@+	TRUE	FALSE	TRUE	TRUE	TRUE	GCCCAGGAACCAGGGAGGTGA	-3.7842	5.31251	Type I
14@104095677@+	TRUE	FALSE	FALSE	TRUE	TRUE	GAGGATGCTGCGGGGCGGTAG	-4.18592	5.35079	Type I
14@104163145@+	FALSE	FALSE	TRUE	TRUE	FALSE	GGAGGGTCTTCAGGGCAAGAC	-3.65115	6.84104	Type I
14@104164238@-	TRUE	FALSE	TRUE	TRUE	TRUE	GGACTCCTGGCAGGGCCACCT	-3.96327	6.53873	Type I
14@104164305@-	TRUE	FALSE	TRUE	TRUE	TRUE	CCCTGGGGGTCTGGGCGTCCA	-2.07481	5.34377	Type I
14@104165014@-	TRUE	FALSE	FALSE	TRUE	TRUE	ACAGCTCTTCCAGGGCAGCGG	-3.07767	6.23048	Type I
14@104165270@-	FALSE	FALSE	FALSE	TRUE	FALSE	ACCGGCTCCGCGAGGAAGAGG	-3.20814	3.7048	Type I
14@104173356@-	TRUE	FALSE	FALSE	FALSE	TRUE	CGCGGCAGCACGGAGGCCTGG	-5.00451	4.06984	Type I
14@104173514@-	TRUE	FALSE	FALSE	FALSE	TRUE	GTTCCCCACGCAGCACCAGCG	-4.71056	6.85209	Type I
14@104493191@+	TRUE	FALSE	FALSE	FALSE	TRUE	TACCAGTACTCAGGGGTCCAG	-3.15085	5.76907	Type I
14@104506668@+	FALSE	FALSE	TRUE	FALSE	FALSE	AGGATGTCGTCGAGGTAAGGG	-2.39395	2.80102	Type IV
14@104618583@+	TRUE	FALSE	FALSE	FALSE	TRUE	GAGGGACACGCCAGGACCAGC	-3.80458	4.56564	Type I
14@104618672@+	FALSE	FALSE	FALSE	FALSE	TRUE	GGCCCAGTGTCCAGGTGTCTG	-4.05818	3.16972	Type I
14@104618673@+	TRUE	FALSE	FALSE	FALSE	TRUE	GCCCAGTGTCCAGGTGTCTGT	-1.79589	6.28428	Type I
14@104624108@+	TRUE	FALSE	FALSE	FALSE	TRUE	GCAGCGGTGGCGGCCGTGGCG	-5.48212	7.00028	Type I
14@104642109@+	TRUE	FALSE	FALSE	FALSE	TRUE	CCGATGCTTCCTGGGGCCACC	-3.68695	5.12971	Type I
14@104642541@+	FALSE	FALSE	FALSE	FALSE	TRUE	GACTCGCTGGCAGGGCTTGAC	-3.40128	6.23898	Type I
14@104642765@+	TRUE	FALSE	FALSE	TRUE	TRUE	CCCCCGGAAACCGAGGACTGC	-4.30137	5.65993	Type I
14@104643123@+	TRUE	FALSE	FALSE	TRUE	TRUE	GTGGCCTGCTCGGGGAGCCTG	-5.52967	4.49474	Type I
14@104643174@+	TRUE	FALSE	FALSE	FALSE	TRUE	GCTCCCAAGGCGGGCTTCCTC	-5.86128	4.43298	Type I
14@104643574@+	TRUE	FALSE	FALSE	FALSE	FALSE	GTAGGAGCGGCGCAGCCAAGG	-4.55113	4.50162	Type I
14@104643757@+	FALSE	FALSE	FALSE	FALSE	TRUE	GGCCCAGTGTCGGGGCGAAGG	-5.10283	4.50636	Type I
14@104644159@+	FALSE	TRUE	FALSE	FALSE	FALSE	CCGCCCCTGACTCCATGAGCG	-0.469386	9.13055	Type II
14@104645681@+	TRUE	FALSE	FALSE	FALSE	TRUE	GGCCGAGACCCAGGGCCGGCT	-4.51923	6.08482	Type I
14@105167947@+	TRUE	FALSE	FALSE	TRUE	TRUE	GAGGCGCTGGCGCGGCTGTCG	-5.08286	5.01084	Type I
14@105170385@+	FALSE	FALSE	FALSE	TRUE	FALSE	TAAGCAGCACCTCCAGATGGC	-0.470193	9.03828	Type II
14@105170395@+	TRUE	FALSE	FALSE	TRUE	TRUE	CTCCAGATGGCAGGGAGGTGG	-3.0703	5.4703	Type I
14@105174087@+	TRUE	FALSE	FALSE	FALSE	TRUE	TCCACCACTCCCGGGCTTGGG	-3.60558	4.92753	Type I
14@105180892@+	FALSE	FALSE	FALSE	TRUE	TRUE	GGCAAGATGCCAAGGATCCCA	-0.527718	6.24924	Type III
14@105270355@+	FALSE	FALSE	FALSE	TRUE	FALSE	GGTGATGCCCCAGGGCTCAGA	-4.09374	5.17852	Type I
14@105331786@+	TRUE	FALSE	FALSE	FALSE	FALSE	GGGGAACAAGCCGGGGACCAA	-5.99154	5.96915	Type I
14@105349437@+	FALSE	FALSE	FALSE	FALSE	TRUE	TGCTGAGCCTCAGGGCTGCTC	-3.63621	4.99424	Type I
14@105349762@+	TRUE	TRUE	FALSE	FALSE	FALSE	CAGAATGACCCGAGCCTGCTG	-4.69853	4.82502	Type I
14@105350654@+	TRUE	FALSE	FALSE	FALSE	TRUE	GAGAGCTCCCCGGCCGCCCGG	-5.88846	5.59647	Type I
14@105361100@+	TRUE	FALSE	FALSE	TRUE	TRUE	TCACAGGAAACAGGAGCTTGG	-3.24352	7.87095	Type I
14@105361816@+	FALSE	FALSE	TRUE	TRUE	TRUE	TCTGAGATGGCAGGGCACTTG	-2.56364	5.43822	Type I
14@105403926@-	FALSE	FALSE	TRUE	TRUE	FALSE	CGGTATATTCCAGGAAACACT	-3.4509	5.92416	Type I
14@105461190@+	FALSE	FALSE	TRUE	FALSE	FALSE	AGCTGTTTTCCAGACCCCAGG	-2.78531	6.11489	Type I
14@105478122@-	TRUE	FALSE	FALSE	FALSE	FALSE	GCAGCTTTGCCACATGCTTGT	0.206706	6.91802	Type III
14@105611372@-	TRUE	FALSE	FALSE	FALSE	TRUE	CCATTTGCTCCGGGATCCGCT	-5.00025	6.8292	Type I
14@105611373@-	FALSE	FALSE	FALSE	FALSE	TRUE	GCCATTTGCTCCGGGATCCGC	-4.18364	4.85684	Type I
14@105675970@-	TRUE	FALSE	TRUE	TRUE	TRUE	GGAGGGCAGACGGAGGCCCGA	-5.15893	6.47932	Type I
14@105677526@-	TRUE	FALSE	FALSE	TRUE	FALSE	AGGAGGCTGACGAGGAGGAGC	-2.4466	4.27816	Type I
14@105677538@-	FALSE	FALSE	FALSE	TRUE	FALSE	ACCACGCCGACGAGGAGGCTG	-2.87603	3.98069	Type I
14@105715363@+	TRUE	FALSE	TRUE	TRUE	TRUE	CGCCCACACTCGGCAACAACC	-6.26549	5.32698	Type I
14@105814915@+	TRUE	FALSE	FALSE	FALSE	TRUE	TGTCAAGATGCAGGTGAGGCC	-3.59637	7.83686	Type I
14@105858083@+	TRUE	FALSE	FALSE	TRUE	FALSE	CGTCGGTGAGCGGAGGCCTGT	-5.64307	6.07652	Type I
14@105861020@+	FALSE	FALSE	FALSE	TRUE	FALSE	CCCCACCCACCAGGGGGCCCA	-4.15119	6.07472	Type I
14@105946130@+	TRUE	FALSE	TRUE	TRUE	FALSE	GGGGCAGCCACGGGCAGAGCA	-5.42236	5.62614	Type I
14@105954503@+	FALSE	FALSE	FALSE	FALSE	TRUE	GCCTCTGCAGCCGAGAGGGTG	-3.81401	5.20007	Type I
14@20763591@-	TRUE	FALSE	FALSE	FALSE	FALSE	CAGTCAGCCTCTGGGCAGAAA	-3.67069	3.78685	Type I
14@20811393@-	FALSE	FALSE	FALSE	TRUE	TRUE	TCAGACTGGGCAGGAGATGCC	-4.20775	7.54352	Type I
14@20922758@-	TRUE	FALSE	FALSE	TRUE	TRUE	GGCGAACCCGCGGCGGACTTA	-5.94917	5.4269	Type I
14@20940627@+	FALSE	FALSE	TRUE	FALSE	FALSE	CAACTTTCCCCGAAGTACAGG	-2.97468	2.16707	Type IV
14@21559114@-	TRUE	FALSE	TRUE	FALSE	FALSE	GTCTCCGCAGCCTGCGACCTG	-4.61701	4.0443	Type I
14@21559156@-	FALSE	FALSE	FALSE	TRUE	FALSE	TCCTTCCCAGCGGGGTTCGGC	-5.10567	4.99677	Type I
14@21560027@-	TRUE	FALSE	TRUE	TRUE	TRUE	GACCGCCACGCAGGGTATGTA	-3.33168	6.15577	Type I
14@21560442@-	TRUE	FALSE	TRUE	FALSE	FALSE	GGCCTGCCTCCGGGCCTGCCC	-4.6385	4.90555	Type I
14@21561066@-	FALSE	FALSE	FALSE	TRUE	FALSE	CGCTACTACGCGAGGCCCGAC	-4.66479	4.37557	Type I
14@21702240@-	TRUE	TRUE	TRUE	TRUE	FALSE	GCAATCTTTTCGAAGTATGGC	-2.12281	2.48408	Type IV
14@23072966@+	TRUE	TRUE	FALSE	FALSE	FALSE	GGCTGTTCTTCGAGTAGCTGG	-2.45295	3.50279	Type I
14@23078793@+	FALSE	FALSE	FALSE	FALSE	TRUE	GATGCAGCGGCCGGATTCCTA	-4.47257	7.93551	Type I
14@23341241@+	FALSE	FALSE	FALSE	FALSE	TRUE	TGCCGAGACCCGGGGCTTCAG	-4.75096	4.32529	Type I
14@23344404@+	TRUE	FALSE	FALSE	FALSE	FALSE	TACAGCTATGCTGGGGCCAGA	-3.08606	4.26066	Type I
14@23345070@+	TRUE	FALSE	FALSE	FALSE	FALSE	CTACCATGTGCGGGGCTATTG	-4.14593	4.49311	Type I
14@23345376@+	TRUE	FALSE	TRUE	FALSE	TRUE	TTTCCGATGCCGGGACGAGAA	-5.1756	6.63677	Type I
14@23345961@+	TRUE	FALSE	FALSE	TRUE	FALSE	CCCCTTCCTACGGGCAGCTCA	-4.79627	7.79339	Type I
14@23426179@-	TRUE	FALSE	FALSE	FALSE	FALSE	CCAGCCCGCCCCAGCCGAGGT	-4.64848	3.93943	Type I
14@23442699@-	TRUE	TRUE	FALSE	FALSE	TRUE	CCATGGTTGCCACATGCAGCG	0.19765	6.89306	Type III
14@23450584@-	FALSE	FALSE	FALSE	FALSE	TRUE	AGCCGGAGCCCGCGGAGAACC	-3.89412	3.90695	Type I
14@23450817@-	TRUE	FALSE	FALSE	FALSE	TRUE	CAGCGGCCCGCGGGGTTCGGC	-4.76854	5.2168	Type I
14@23450885@-	TRUE	FALSE	FALSE	FALSE	TRUE	GCTATTCTCCCGGAGGGGTCC	-5.58507	4.97071	Type I
14@23451148@-	FALSE	FALSE	FALSE	FALSE	TRUE	CCCCGATTTTCGGCTGGAGCC	-1.77935	3.2093	Type IV
14@23451662@-	TRUE	FALSE	FALSE	FALSE	TRUE	CGCGGGGGGACGCAGCCCCTC	-4.75481	4.16511	Type I
14@23451670@-	TRUE	FALSE	FALSE	FALSE	TRUE	CCCAGATGCGCGGGGGGACGC	-5.84435	6.21122	Type I
14@23567008@+	TRUE	TRUE	TRUE	FALSE	TRUE	ACTGGTTTGCCAATTGGTCAG	0.11819	6.68519	Type III
14@24031555@-	TRUE	FALSE	TRUE	TRUE	TRUE	GCCAGCCACTCGAGGATATGC	-2.49929	3.14556	Type IV
14@24423062@+	TRUE	FALSE	TRUE	TRUE	TRUE	ATGGCCAGCTCCGGGATGACC	-3.38716	4.86186	Type I
14@24423063@+	TRUE	FALSE	FALSE	TRUE	FALSE	TGGCCAGCTCCGGGATGACCC	-3.66082	2.77	Type I
14@24568770@+	TRUE	FALSE	FALSE	FALSE	FALSE	TGCACAGATCCTGGGCATCAC	-4.69128	4.64821	Type I
14@24568789@+	FALSE	FALSE	FALSE	TRUE	FALSE	ACCAGCCCTGCAGGGAAGAAG	-2.45979	6.00917	Type I
14@24571994@+	TRUE	TRUE	FALSE	FALSE	FALSE	TCCCAACTCTCGATTTTGTGC	-2.55761	2.48265	Type IV
14@24589034@+	FALSE	FALSE	FALSE	TRUE	FALSE	ACGCACCATGCGGGAGGATGA	-4.78186	6.9838	Type I
14@24592929@+	FALSE	FALSE	FALSE	FALSE	TRUE	TGGCCAATCACAGGACAGGTG	-2.98219	6.70691	Type I
14@24629158@+	FALSE	FALSE	FALSE	FALSE	TRUE	CTGGCTATGCCGGCCTGTGCC	-5.80264	6.06535	Type I
14@24652222@-	FALSE	FALSE	FALSE	FALSE	TRUE	GGGCGCCTCGCTGAGCTCTGT	-4.30042	4.75847	Type I
14@24652508@-	TRUE	FALSE	FALSE	TRUE	FALSE	GTCAGTTTTGCTGTGCACTGC	-3.67133	4.81732	Type I
14@24686191@-	TRUE	FALSE	TRUE	TRUE	TRUE	TGTGAGGATCCCAGGATTCAG	-3.91818	3.89556	Type I
14@24734896@-	TRUE	FALSE	TRUE	TRUE	TRUE	TGCAGGGTAACCCGCTGTGCC	-2.68425	4.52102	Type I
14@24773264@+	TRUE	FALSE	FALSE	FALSE	TRUE	TGGCCGCAGCCAGAGCCTTGG	-3.26981	5.33921	Type I
14@24773346@+	TRUE	TRUE	FALSE	FALSE	TRUE	TCTTGTACTTCGAAGTCTGGG	-2.18419	2.57926	Type IV
14@24785787@+	FALSE	FALSE	TRUE	TRUE	FALSE	GCACGGGCTCCGAGGCGTCCA	-4.47788	4.54665	Type I
14@24907241@+	FALSE	FALSE	FALSE	TRUE	FALSE	GGTCCTTTGTCTCCAGGATCC	-0.556813	9.18007	Type II
14@31676316@-	TRUE	FALSE	FALSE	FALSE	TRUE	GCGCAGCTCCCGGGAGAGCCG	-5.42141	6.04854	Type I
14@31676336@-	FALSE	TRUE	FALSE	FALSE	FALSE	GCCAGGCCTTCGAGTTCCGGG	-2.18742	3.1482	Type IV
14@31916419@-	FALSE	FALSE	TRUE	FALSE	FALSE	ATCACTTGAGCCCAGGAGTTT	-4.09417	6.7694	Type I
14@39502158@-	FALSE	FALSE	FALSE	FALSE	TRUE	GAGTCTGCCTCGTACTACAGA	-2.67822	2.84442	Type IV
14@50052737@-	TRUE	FALSE	TRUE	TRUE	TRUE	ACGGTCTGATCCGGAAATATG	-2.22714	4.90784	Type I
14@50087683@+	TRUE	FALSE	FALSE	FALSE	TRUE	TGAGCTTTTTCCGGGACCCGT	-3.72086	5.03403	Type I
14@50234994@+	FALSE	FALSE	FALSE	FALSE	TRUE	CGTGCCCCGGCGGCGGCGGAG	-6.09626	6.35742	Type I
14@50329522@-	TRUE	FALSE	FALSE	FALSE	FALSE	ACTCGGGAGGCTGAGGTGGGA	-4.51116	5.6271	Type I
14@50329531@-	TRUE	FALSE	FALSE	FALSE	FALSE	GTCCCAGCTACTCGGGAGGCT	-0.590159	9.36735	Type II
14@50736036@-	TRUE	TRUE	FALSE	FALSE	FALSE	AGAGGAAATTCGATGTCAGTA	-2.07942	2.36272	Type IV
14@51196419@-	TRUE	FALSE	TRUE	FALSE	TRUE	AGGTCCACTGCGACGCCTAGC	-3.35186	3.45486	Type I
14@51297748@-	FALSE	FALSE	FALSE	FALSE	TRUE	CGCGGCGGCGCCGGGCGCCTG	-4.76815	4.19062	Type I
14@53187840@+	TRUE	TRUE	TRUE	FALSE	TRUE	ATTGATTTGCCAAATGAACAA	0.143762	6.71258	Type III
14@53417131@-	TRUE	TRUE	FALSE	FALSE	FALSE	TGGAGAAACTCGGTGAGTAGC	-2.40332	4.26965	Type I
14@55604779@+	TRUE	FALSE	TRUE	TRUE	TRUE	GATGCGTTATCTGGGTCTGGA	-2.38646	6.22976	Type I
14@57115728@+	FALSE	FALSE	FALSE	TRUE	FALSE	TGGCATCACACAGGGGAAGCT	-2.9736	7.31795	Type I
14@57858076@+	TRUE	FALSE	FALSE	FALSE	TRUE	GGGGTACACTCGGGCGAGAGG	-2.38941	7.69229	Type I
14@60620694@-	TRUE	TRUE	FALSE	FALSE	TRUE	CAAAGCTGTTCTCCAGGAGTT	-0.467889	9.12214	Type II
14@60716301@+	TRUE	FALSE	FALSE	FALSE	TRUE	ACCCCTCCCCCGGCTGCCGCC	-6.30853	5.12432	Type I
14@60716337@+	FALSE	FALSE	FALSE	FALSE	TRUE	ACCCCCTCCCCGGCTGCCGCC	-6.29898	5.1068	Type I
14@64194582@-	TRUE	FALSE	FALSE	FALSE	FALSE	AGCGGCTGTGCGGGGTGGAAG	-3.48133	4.15227	Type I
14@64916277@-	FALSE	FALSE	TRUE	TRUE	FALSE	CGGCCTGAGCCAGGGCTAAGG	-3.01946	6.05234	Type I
14@64921540@+	TRUE	FALSE	FALSE	FALSE	FALSE	TCTGCCCATTCGCGACATCCG	-2.03188	6.50488	Type I
14@64971432@+	TRUE	FALSE	FALSE	FALSE	FALSE	GCCGCGTAAGCGGGGCCGGCT	-5.1522	5.07132	Type I
14@64989825@+	TRUE	FALSE	FALSE	FALSE	FALSE	CTGCCCTTTTCGATGTCCTAA	-2.58779	2.13165	Type IV
14@65400102@+	FALSE	TRUE	FALSE	FALSE	FALSE	GTTTCATTGGCTTTAAAGGGA	-0.286076	9.10262	Type II
14@65528288@+	TRUE	FALSE	FALSE	FALSE	TRUE	CAGTGCATGCCAGGAGGAAGC	-2.38969	7.12201	Type I
14@65528628@+	FALSE	FALSE	FALSE	FALSE	TRUE	CACTTCAACACTGGAGAACTG	-6.17208	6.07636	Type I
14@67862194@-	TRUE	FALSE	FALSE	FALSE	TRUE	GCTATTCATGCAGGGCAGCCG	-4.17433	5.60445	Type I
14@68141311@-	TRUE	FALSE	FALSE	FALSE	TRUE	GGCGGTGGTGCGGCGGTCGCC	-5.23693	7.30351	Type I
14@68274520@-	TRUE	FALSE	FALSE	FALSE	FALSE	CTGGGATCTCCTGAGGCAGTC	-3.99391	6.21992	Type I
14@69676351@+	FALSE	FALSE	FALSE	FALSE	TRUE	GAGCTGCCCCCTCCAGAAGAT	-0.37821	9.13278	Type II
14@73958436@+	TRUE	FALSE	FALSE	FALSE	TRUE	CACCTACTACCAGGGACTTTT	-3.66909	5.75376	Type I
14@73958633@+	TRUE	FALSE	FALSE	FALSE	FALSE	CGCAGGCTTTCTCTACTACTG	-0.865463	8.89841	Type II
14@74009939@+	TRUE	FALSE	TRUE	TRUE	TRUE	GAAATCGCATCAAGGTGACCA	-2.92155	2.8374	Type IV
14@74041797@+	FALSE	FALSE	FALSE	FALSE	TRUE	GAAATCGCATCAAGGTGACCA	-2.90444	2.86648	Type IV
14@74180699@-	TRUE	FALSE	FALSE	FALSE	TRUE	GACCACACCCCGGCGGCTCTC	-5.75739	4.63969	Type I
14@74181034@-	TRUE	FALSE	FALSE	FALSE	TRUE	AGCAGCCGCGCAGCGCCTGAA	-4.32798	4.31546	Type I
14@74417089@+	TRUE	FALSE	FALSE	FALSE	FALSE	CTCCCCACAGCGGCCCGCTGG	-5.28751	4.4012	Type I
14@74960787@+	TRUE	FALSE	FALSE	TRUE	TRUE	CCAGGCGCGTCGGGAGGCGTC	-5.41143	6.72367	Type I
14@74960810@+	FALSE	FALSE	FALSE	FALSE	TRUE	CCTCCAGCCCCGAGGCCGGCG	-4.20218	3.24958	Type I
14@75746726@+	TRUE	FALSE	FALSE	FALSE	TRUE	CTCACCCTTTCGGAGTCCCCG	-5.78794	4.28745	Type I
14@75894922@+	TRUE	FALSE	FALSE	TRUE	TRUE	GCCCCGGCCCCGGGGGCGCCG	-5.96704	5.1937	Type I
14@75904673@+	FALSE	FALSE	FALSE	FALSE	TRUE	GGCTCCCTGCCAGGGCTTGGC	-3.3524	6.2936	Type I
14@75904691@+	TRUE	FALSE	TRUE	TRUE	TRUE	GGCCCCCTGACCGGGCTCCCC	-4.7031	4.628	Type I
14@76127728@+	TRUE	FALSE	FALSE	FALSE	FALSE	GAAGATGAGACAGGTAAACGC	-3.67566	7.53259	Type I
14@76488734@+	TRUE	TRUE	TRUE	TRUE	FALSE	GTGAAGGCTTCGAAGTGAGTA	-2.44073	2.37764	Type IV
14@77248339@-	FALSE	FALSE	FALSE	TRUE	FALSE	CAGCCCCCACCTCCAGGGGCA	-0.447644	9.25907	Type II
14@77254093@-	TRUE	TRUE	FALSE	TRUE	TRUE	CTCACTCGACCTCCAAAGTGG	-0.394465	9.09469	Type II
14@77255717@-	FALSE	FALSE	FALSE	FALSE	TRUE	CAGGCTGTATCGAGATGGAAC	-3.30863	3.30806	Type I
14@77273058@-	TRUE	FALSE	FALSE	FALSE	FALSE	GCTACTTAATCGGGATAATGT	-2.74177	4.39698	Type I
14@77492571@-	TRUE	FALSE	FALSE	FALSE	TRUE	AGCGCACCCCCGGGGACCGGG	-5.48389	4.83393	Type I
14@77494662@-	TRUE	FALSE	FALSE	FALSE	FALSE	GCAGCGGCTTCAGCAAGATTG	-2.64222	6.6131	Type I
14@77893973@-	TRUE	FALSE	FALSE	FALSE	FALSE	ACAGCAAATTCGATGGAAGAA	-2.21305	2.3849	Type IV
14@80677678@-	FALSE	FALSE	FALSE	FALSE	TRUE	GCTCCAAGTCCACTCGCGGAG	-3.3875	6.3515	Type I
14@81942632@-	FALSE	TRUE	FALSE	FALSE	FALSE	GTGAGCTTTACTTCTTTGGAA	-1.43354	6.78981	Type III
14@89291059@+	TRUE	FALSE	FALSE	FALSE	FALSE	GCCATGAGCTCGGAGATGGAG	-4.28409	4.79548	Type I
14@91110548@-	TRUE	FALSE	FALSE	FALSE	FALSE	AACCAGATCCCAGAGGCTCTG	-2.66365	6.35234	Type I
14@91636421@+	TRUE	FALSE	FALSE	FALSE	TRUE	GAGCAGTACTCGGAGCAGCTG	-3.05307	5.57897	Type I
14@91636493@+	TRUE	FALSE	FALSE	FALSE	FALSE	TTGGAGAAAGCGGGGCTCCCC	-4.32027	5.04756	Type I
14@91806299@-	FALSE	FALSE	FALSE	FALSE	TRUE	TCCGGAGGAGCTGGAGGCCCT	-5.24185	7.23023	Type I
14@92628752@+	FALSE	FALSE	TRUE	FALSE	FALSE	TAAATTATAACACCATCATTT	-0.743637	8.71024	Type II
14@93118486@+	TRUE	TRUE	FALSE	FALSE	FALSE	CAGGGGCAGCCTCCAGTCCCT	-0.774867	9.03135	Type II
14@93154626@+	TRUE	FALSE	FALSE	FALSE	FALSE	CCCCTCACCCCCAGGCGCACG	-4.5465	3.65795	Type I
14@93170568@-	TRUE	FALSE	TRUE	TRUE	TRUE	CTCCGCTGCTCGGGCCCTCCT	-5.17233	4.00518	Type I
14@93214888@-	TRUE	FALSE	FALSE	FALSE	TRUE	GCGCCACCACCGCGGTCACTC	-4.42114	3.16435	Type I
14@93407027@-	TRUE	FALSE	TRUE	TRUE	TRUE	GAGAGCACCACAGGGCTGGCT	-3.60796	5.41474	Type I
14@93412791@-	TRUE	FALSE	FALSE	TRUE	TRUE	ACGAGGTCATCCGGGAGCTCT	-2.57707	4.93072	Type I
14@93670072@-	TRUE	TRUE	FALSE	FALSE	FALSE	GAACTAACTTCGATGGACCAT	-2.08654	2.23333	Type IV
14@93685586@+	TRUE	FALSE	FALSE	FALSE	TRUE	AGCCTCAACGCAGAATCAAAA	-3.74335	6.30491	Type I
14@96000283@-	FALSE	FALSE	FALSE	FALSE	TRUE	AGTGCCAGCGCGGAATGTCCA	-5.46375	3.9428	Type I
14@99979117@-	TRUE	FALSE	TRUE	FALSE	TRUE	CCGTCACTAGCAGGGCGACCC	-3.95821	6.62589	Type I
14@99979161@-	FALSE	FALSE	FALSE	FALSE	TRUE	CAGGGGAAATCTGGGCATGCT	-4.29558	6.02568	Type I
14@99980101@-	TRUE	FALSE	FALSE	FALSE	TRUE	CTCTTGGGTCCAGGACCTCAC	-3.59156	5.99734	Type I
15@100252683@+	FALSE	FALSE	FALSE	FALSE	TRUE	TTCACCTCCTCGGGATCGTAT	-6.11718	5.45615	Type I
15@101143096@+	TRUE	FALSE	FALSE	FALSE	FALSE	CCTGCCTTCTCGGCTGTTCGG	-5.78558	5.16281	Type I
15@101143112@+	TRUE	FALSE	FALSE	FALSE	FALSE	TTCGGATGTTCGCCGGGCTGG	-2.98659	3.21661	Type I
15@101143155@+	TRUE	FALSE	FALSE	FALSE	TRUE	TCAGGAACACCAGGGTCCGGC	-3.60919	5.75817	Type I
15@101420142@+	TRUE	FALSE	FALSE	FALSE	TRUE	CCGTGGAAAACGGGCAGCCGG	-2.34118	5.8972	Type I
15@101606309@+	TRUE	FALSE	FALSE	FALSE	FALSE	CTGCCTCCGACAGGTCTGAGC	-2.81093	6.62511	Type I
15@101844419@-	TRUE	FALSE	FALSE	FALSE	FALSE	TAATTTTTACCGATGTTAATT	-2.73769	2.09933	Type IV
15@101865095@-	FALSE	FALSE	TRUE	FALSE	FALSE	AGATGAACACCTGTGTGACCC	-2.76351	2.33334	Type IV
15@101938731@-	TRUE	FALSE	FALSE	FALSE	TRUE	GGCAAAGTCGCTGGGCATCAG	-4.69211	4.73328	Type I
15@102264462@-	TRUE	FALSE	FALSE	FALSE	TRUE	CCTACAGCTGCCAGGCGGAGG	-3.0822	3.5037	Type I
15@25223433@+	TRUE	FALSE	FALSE	TRUE	TRUE	ATGCCGCCTCCGGGAATGAGA	-2.45231	5.87951	Type I
15@28397916@-	TRUE	FALSE	FALSE	FALSE	TRUE	CACAGACTCGCAGAGCGGCCG	-3.472	5.49719	Type I
15@29561738@-	TRUE	FALSE	FALSE	FALSE	TRUE	GGGCGGCTCGCAGGGGTCGCA	-4.63154	6.07395	Type I
15@29561819@-	FALSE	FALSE	FALSE	FALSE	TRUE	CGGGGCTTCGCGGGCCGGGGA	-5.13717	5.3849	Type I
15@30763477@+	TRUE	FALSE	FALSE	FALSE	FALSE	GGAGCGCTACCTGGGCGCGGC	-4.51665	5.66315	Type I
15@30763530@+	TRUE	FALSE	FALSE	FALSE	FALSE	ACGCTGTTTTCGCGGCTAAAG	-2.60575	5.06771	Type I
15@31619751@+	TRUE	FALSE	FALSE	FALSE	FALSE	GCGCCGAAGGCGCGGCGGCCG	-5.124	5.02642	Type I
15@32605680@-	TRUE	FALSE	TRUE	TRUE	TRUE	CCGCCTCACCCGGGCCCCCGC	-5.60294	5.4312	Type I
15@32605681@-	FALSE	FALSE	TRUE	FALSE	TRUE	GCCGCCTCACCCGGGCCCCCG	-5.75402	4.18741	Type I
15@32925212@+	TRUE	FALSE	FALSE	TRUE	TRUE	AGGGTCATCTCAGAGTTCACT	-2.51294	6.36287	Type I
15@34657260@-	FALSE	TRUE	FALSE	FALSE	FALSE	GCCCTGTGACCTGCCCAAAGT	-2.95884	7.19838	Type I
15@34657414@-	TRUE	FALSE	FALSE	FALSE	FALSE	TGTGCCACAACGGGGTGCTAG	-4.92473	5.30538	Type I
15@35830529@-	TRUE	TRUE	FALSE	FALSE	FALSE	AAGTGTACACCAAATGTGAAG	-0.0279946	6.58192	Type III
15@39879661@+	FALSE	TRUE	FALSE	FALSE	FALSE	CCTCAACAACCGATGTGAGGG	-3.19239	2.49474	Type IV
15@39881504@+	TRUE	FALSE	FALSE	FALSE	TRUE	CACGCTTCACCGGCTCACAGC	-3.63256	6.09605	Type I
15@40094074@-	FALSE	FALSE	FALSE	FALSE	TRUE	CCACCCTGCTCTCCATGGTGA	-0.415148	9.05573	Type II
15@40212202@-	TRUE	FALSE	FALSE	FALSE	TRUE	AGCTGGATCTCTCCAAATGCC	-0.739182	8.94743	Type II
15@40916379@+	FALSE	TRUE	FALSE	FALSE	FALSE	TCCTGTTTACCAAATGTTATT	0.0859684	6.64187	Type III
15@41059514@+	TRUE	FALSE	FALSE	FALSE	FALSE	CGGGGGTGGGCCAGACGCTGG	-2.72298	3.75234	Type I
15@41059811@+	TRUE	FALSE	FALSE	FALSE	TRUE	CCATGTTCCTCGGGCAGCTGC	-4.16595	3.94051	Type I
15@41165658@-	TRUE	TRUE	FALSE	TRUE	FALSE	ACCCGGATACCGATGTCTTCC	-3.12612	2.2345	Type IV
15@41192586@+	TRUE	FALSE	FALSE	FALSE	FALSE	GGAATGCTTTCGAACCTTCCT	-2.10791	2.15989	Type IV
15@41193073@+	TRUE	FALSE	FALSE	FALSE	FALSE	CTGGAGCAGGCTGGGGCCAGC	-3.56631	5.70741	Type I
15@41195231@+	TRUE	TRUE	TRUE	FALSE	TRUE	CCTCTGTGGCCATATGTTCCA	0.241192	6.89327	Type III
15@41272388@-	TRUE	FALSE	FALSE	TRUE	TRUE	TTCAACCAAACCAGGGCTAGA	-3.11106	3.94736	Type I
15@41275119@-	FALSE	FALSE	FALSE	FALSE	TRUE	GGAGCCAAAGCCGGGGCTGCA	-4.71578	6.87302	Type I
15@41276069@-	FALSE	FALSE	FALSE	FALSE	TRUE	TGGACGAGAGCAGCAGTGACA	-2.30367	5.76267	Type I
15@41813245@-	TRUE	FALSE	FALSE	FALSE	TRUE	TCTGCTGGCTCAGGCCTGCCA	-3.77284	6.79272	Type I
15@41820127@-	TRUE	FALSE	FALSE	FALSE	FALSE	CCTTGGATGACAGAGTGGATG	-2.53693	5.44948	Type I
15@41822100@-	TRUE	FALSE	FALSE	FALSE	TRUE	CCACTGGACCCAGGACTTGCC	-3.90135	7.23354	Type I
15@41822125@-	TRUE	FALSE	FALSE	FALSE	TRUE	TGGACACTGTCGAGCTGGAGA	-2.32035	4.45499	Type I
15@41991330@+	TRUE	FALSE	FALSE	FALSE	FALSE	GCGGCACAAGCAGGTGATACA	-3.98805	7.19679	Type I
15@42192236@-	TRUE	TRUE	FALSE	TRUE	TRUE	ATTCTGCAGTCTCCAGCAGAG	-0.555389	8.73015	Type II
15@42211582@-	TRUE	TRUE	FALSE	FALSE	FALSE	TCAACACGCCCGAGGTACTGC	-3.1188	2.75024	Type I
15@42528581@-	TRUE	FALSE	FALSE	FALSE	TRUE	CTGCTTTCAGCAGTGAAACGC	-3.6222	6.40527	Type I
15@43426078@+	TRUE	FALSE	FALSE	FALSE	TRUE	TGGAGCACTACGGCCTGGCGG	-4.01465	3.98764	Type I
15@43622164@-	TRUE	FALSE	FALSE	FALSE	FALSE	CTGGGCGCCGCGGGGCTCGAC	-4.77285	5.03155	Type I
15@43663447@+	TRUE	FALSE	FALSE	FALSE	FALSE	CCGCCCGACCCAGGGGCCGGT	-4.03842	5.94259	Type I
15@43668796@+	TRUE	FALSE	FALSE	FALSE	TRUE	AGCCTTATCGCCAAGCACTGC	-4.37711	4.16594	Type I
15@43672345@+	TRUE	TRUE	FALSE	FALSE	FALSE	GCCTCCTGTTCGAAGTGCACT	-2.69376	2.54739	Type IV
15@43783878@-	TRUE	FALSE	FALSE	FALSE	FALSE	CTCAGCCAAACAGGACAAGCA	-4.23139	6.97391	Type I
15@43869432@-	TRUE	FALSE	FALSE	FALSE	TRUE	TTCAGATCCACAGAGGGAAAC	-2.83127	6.62513	Type I
15@44053636@+	TRUE	TRUE	FALSE	FALSE	TRUE	AATTGTCAGCCACTTGAAGAA	0.0979773	6.70722	Type III
15@44084760@+	TRUE	FALSE	TRUE	TRUE	FALSE	GGCTACTTCACGGGACCACCC	-5.44239	4.73783	Type I
15@44581249@+	TRUE	FALSE	FALSE	FALSE	TRUE	CGGGGCCAACCGGCGGGCTGG	-5.78412	5.93668	Type I
15@45694882@+	TRUE	FALSE	FALSE	FALSE	TRUE	GGGCGGCGGTCGGGGCGTCGA	-4.47198	4.43081	Type I
15@45694890@+	TRUE	FALSE	FALSE	FALSE	TRUE	GTCGGGGCGTCGAGATCCCGG	-2.28504	3.16417	Type IV
15@45695264@+	TRUE	FALSE	FALSE	FALSE	TRUE	CGACTCGCTGCGGGAGCTCCT	-4.69349	7.77431	Type I
15@45695332@+	TRUE	FALSE	FALSE	FALSE	TRUE	CGGTGCCTCGCGGGGTGCTCC	-5.34217	4.69793	Type I
15@45951197@+	FALSE	FALSE	FALSE	FALSE	TRUE	GGGCACTCAGCAGGTCGGCCC	-3.38301	4.99031	Type I
15@45983356@+	FALSE	TRUE	FALSE	FALSE	TRUE	TAATGGTGACCAAATGCCTCC	0.340205	6.84086	Type III
15@48623847@+	FALSE	FALSE	TRUE	FALSE	FALSE	GCCCGCCCCTCGGCCGCGCCG	-6.07486	5.2737	Type I
15@50474576@+	TRUE	FALSE	FALSE	FALSE	TRUE	CGCTGCACGCCCGGGGTGAAC	-4.20354	4.3662	Type I
15@50474577@+	FALSE	FALSE	FALSE	FALSE	TRUE	GCTGCACGCCCGGGGTGAACC	-5.60848	4.27857	Type I
15@52030039@-	TRUE	FALSE	FALSE	FALSE	FALSE	CTTAACCTTGCAGGTGCGTGT	-3.38314	6.66774	Type I
15@52338932@+	TRUE	FALSE	FALSE	FALSE	TRUE	AGCCAATTAACAGACGATGTG	-3.33338	7.59363	Type I
15@52413317@-	TRUE	FALSE	FALSE	FALSE	FALSE	AGAGACTCTTCCAGAGCTGGA	-2.88076	3.7839	Type I
15@52472026@-	TRUE	FALSE	FALSE	FALSE	FALSE	CGCTGAAGAGCGAGGCCGAGA	-3.49951	3.99217	Type I
15@56142878@-	FALSE	FALSE	FALSE	FALSE	TRUE	AATCACAAGCCTCCACCAGTG	-0.509519	8.80774	Type II
15@59041789@-	TRUE	TRUE	FALSE	FALSE	FALSE	CCCTCCGGATCGATGTGCTGC	-2.68647	2.85487	Type IV
15@59041853@-	TRUE	FALSE	FALSE	FALSE	TRUE	TTTCTCCTGCCAGGGGAGGTC	-3.03805	6.4352	Type I
15@59453308@-	TRUE	FALSE	FALSE	FALSE	FALSE	CAAAGTGCTGCAGGTCAGCAT	-3.068	6.83126	Type I
15@59664932@-	TRUE	FALSE	FALSE	FALSE	FALSE	TTGCCCTCCGCAGCATGCGCC	-3.8194	6.35178	Type I
15@63340717@+	FALSE	FALSE	FALSE	FALSE	TRUE	GCCGGGTCCGCAGGGCAGCAG	-2.99906	6.74425	Type I
15@63449681@-	TRUE	FALSE	FALSE	TRUE	FALSE	AAGTTGATGCCGAGCGCAGAT	-2.34263	7.1262	Type I
15@63617195@-	FALSE	FALSE	FALSE	FALSE	TRUE	TTTCCTCCCGCAGGTGAGAAC	-2.89488	6.90414	Type I
15@64385929@-	FALSE	FALSE	FALSE	FALSE	TRUE	GGACGCTGAGCAGAGTCCTGT	-3.72479	4.84754	Type I
15@64885429@+	TRUE	FALSE	TRUE	FALSE	FALSE	GCAAAGTAGTCAGGAATCGAT	-3.18339	8.32012	Type I
15@65114493@-	TRUE	FALSE	FALSE	FALSE	TRUE	CCTGCCACATCGGGGGCACCA	-6.11694	5.38626	Type I
15@65116247@-	FALSE	FALSE	FALSE	FALSE	TRUE	ACGACACCCCCGGGGCCGGCG	-4.27821	3.19777	Type I
15@65255799@-	TRUE	TRUE	FALSE	TRUE	TRUE	CAGGCGGCATCTCCACTAAGC	-0.475407	9.21148	Type II
15@65425414@-	TRUE	FALSE	FALSE	FALSE	FALSE	GGGCGAGGCGCGGAGGAGGCT	-5.78795	6.4597	Type I
15@65425904@-	TRUE	FALSE	FALSE	FALSE	FALSE	AGGCCTCCCGCGGCGGAGGCG	-6.00698	6.25875	Type I
15@65869648@+	FALSE	FALSE	TRUE	FALSE	FALSE	CCTGTTGTCCCAGCTACTCAA	-4.11626	7.98776	Type I
15@66644515@-	TRUE	TRUE	FALSE	TRUE	TRUE	GTTCGTGTACCTCCAAAGAGA	-0.325557	9.0789	Type II
15@66679289@+	TRUE	FALSE	FALSE	FALSE	FALSE	GCTAGGAGCACGGCGGCGGCG	-6.1931	5.20799	Type I
15@66679546@+	TRUE	FALSE	FALSE	FALSE	TRUE	CGGGACCGCGCGGGGCGCACC	-5.31073	4.5716	Type I
15@66679624@+	TRUE	FALSE	FALSE	FALSE	TRUE	GGCAGCGCAGCGGGAGGAAGC	-5.30345	7.01823	Type I
15@66679634@+	TRUE	FALSE	FALSE	FALSE	TRUE	CGGGAGGAAGCGAGAGGTGCT	-4.93834	7.51394	Type I
15@66782908@+	TRUE	FALSE	FALSE	FALSE	TRUE	GCTCCACCATCGGCCTTAACC	-5.66372	4.17843	Type I
15@66789997@-	TRUE	FALSE	TRUE	TRUE	TRUE	CCTGCACGACCAGCTGAACCG	-4.06398	7.86754	Type I
15@66995835@+	TRUE	FALSE	FALSE	FALSE	FALSE	GCCCAGGGCGCGGGGAGGCGC	-4.07992	4.95029	Type I
15@67073466@+	FALSE	FALSE	TRUE	FALSE	TRUE	CGACCTACCTCAGGGCAGCGG	-2.81609	5.40652	Type I
15@67813676@+	FALSE	FALSE	FALSE	TRUE	FALSE	GCCCCAAGCCCAGCGCCTCGG	-5.18972	5.45413	Type I
15@68040581@+	TRUE	FALSE	FALSE	FALSE	FALSE	TCAGAAAAACCAGGGATCTTT	-3.65326	6.0334	Type I
15@68502020@-	TRUE	FALSE	FALSE	TRUE	TRUE	AGCTTGATTCCAGGGCCTGCC	-3.30463	6.25894	Type I
15@68506712@-	TRUE	FALSE	FALSE	FALSE	FALSE	TATTCCCTCTCGAGTGGTTTC	-3.66206	3.40594	Type I
15@68570510@+	FALSE	FALSE	FALSE	FALSE	TRUE	TGGGACCTGGCGGGCGGCCCT	-5.60732	5.83211	Type I
15@68587661@+	FALSE	TRUE	FALSE	FALSE	FALSE	GCAAGCTTGCCAAATGATGAA	0.0843695	6.69862	Type III
15@69696598@+	FALSE	FALSE	FALSE	FALSE	TRUE	GGAGAATGAGCCAGGTCAGTC	-3.09375	3.60291	Type I
15@70341730@-	FALSE	FALSE	FALSE	TRUE	FALSE	TGCTGGAATGCGTGTGCCTCC	-3.15069	4.29449	Type I
15@70344854@-	TRUE	FALSE	TRUE	TRUE	TRUE	GATCTTCTCGCTGGGCTACTG	-4.6853	4.9347	Type I
15@70347554@-	TRUE	FALSE	FALSE	FALSE	TRUE	CCCGGCATCCCGAGGCACGCC	-5.36955	3.8318	Type I
15@71507606@+	TRUE	FALSE	FALSE	FALSE	FALSE	GTGCGCACGTCGGTGCCACTG	-5.22693	4.98396	Type I
15@71507718@+	FALSE	TRUE	FALSE	FALSE	FALSE	CCCAGGGCCTCGAAGTCACTG	-2.91634	2.3394	Type IV
15@72668259@-	FALSE	FALSE	FALSE	FALSE	TRUE	GTTCGCAGGACGGGCGACGGC	-5.35079	5.89936	Type I
15@72766883@+	TRUE	FALSE	FALSE	FALSE	TRUE	AGGCCTGCGTCCGGACATCAG	-3.28989	6.62563	Type I
15@73023743@+	FALSE	TRUE	FALSE	FALSE	TRUE	CCAGAAAGTCCTCCACTCTGG	-0.621618	8.98095	Type II
15@73044126@-	TRUE	FALSE	FALSE	FALSE	FALSE	ATGATGGCAGCAGGGGCTGGG	-3.89795	7.12017	Type I
15@73976674@+	TRUE	FALSE	FALSE	FALSE	FALSE	GCGGATTCTCCGGCGCGGCCC	-5.72523	4.75565	Type I
15@73976715@+	TRUE	FALSE	FALSE	FALSE	FALSE	CGGGCCGCCCCCGGCCCCCAT	-5.67391	4.64311	Type I
15@73976744@+	TRUE	FALSE	FALSE	FALSE	FALSE	GGCCTCGCTGCGGCGGCGACT	-4.82918	7.38993	Type I
15@73992041@+	TRUE	FALSE	FALSE	FALSE	TRUE	CCTGGGAGCACTGTGGTTCTG	-4.68321	4.87125	Type I
15@73994769@+	FALSE	FALSE	FALSE	FALSE	TRUE	GGGCCAGGACCAGGGCAGCGC	-3.28193	6.2585	Type I
15@73995198@+	TRUE	FALSE	FALSE	FALSE	FALSE	GCTCCAGCTACCAGGGCTACC	-4.3812	3.04328	Type I
15@74244298@+	FALSE	FALSE	TRUE	FALSE	FALSE	TCCCTCCCTGCCGGCCTCAGG	-4.9596	4.85724	Type I
15@74277667@-	TRUE	FALSE	FALSE	FALSE	FALSE	GCCCCGTCCCCGGGGCCAGGT	-5.20247	4.53411	Type I
15@74280984@-	TRUE	FALSE	FALSE	FALSE	FALSE	GAGGCCGCTGCGGGAGATCCA	-4.60023	7.73097	Type I
15@74290759@+	TRUE	FALSE	FALSE	FALSE	FALSE	GGACGGCACCCGCAAGACCAA	-4.77249	7.70392	Type I
15@74315390@+	FALSE	FALSE	FALSE	TRUE	TRUE	CGTGCCGAGACCGAGGAGCTG	-2.77283	6.32291	Type I
15@74474749@-	FALSE	FALSE	FALSE	TRUE	FALSE	CCCTGGCCTTCCTGGTGCTCA	-2.56994	3.81278	Type I
15@74702957@-	TRUE	FALSE	FALSE	FALSE	FALSE	TAGGGCCTCCCGAGGCTGGGC	-3.75055	3.66226	Type I
15@74742313@-	TRUE	FALSE	TRUE	TRUE	TRUE	CTCCTCTTCCCGGAGCATGCC	-5.1984	5.68911	Type I
15@74751055@-	TRUE	FALSE	TRUE	TRUE	TRUE	TGGCAAACTCCAGGAGTCTGT	-2.87859	5.2498	Type I
15@74923387@-	TRUE	FALSE	TRUE	TRUE	TRUE	TGTGTATTCTCTGAGCCTCTG	-3.71643	6.11497	Type I
15@74967402@-	TRUE	FALSE	FALSE	FALSE	TRUE	GGGTGTCTATCAGGGAAGAGT	-2.70612	5.34684	Type I
15@75074595@+	TRUE	FALSE	FALSE	FALSE	FALSE	GGGCGACCGCCCGGCTGCGCC	-5.23118	5.89995	Type I
15@75074673@+	FALSE	FALSE	FALSE	FALSE	TRUE	CCGGAGCCCGCGGGGCGTGGA	-4.60286	5.41869	Type I
15@75074716@+	TRUE	FALSE	FALSE	TRUE	TRUE	GATCGAGCGTCCGGGGCGGCC	-4.85437	6.05466	Type I
15@75129092@-	TRUE	FALSE	FALSE	FALSE	FALSE	CAACACCCCTCAGGGACCACC	-4.48892	5.40595	Type I
15@75195059@-	TRUE	FALSE	TRUE	FALSE	TRUE	TTCCAGATGACGAGGACTTGG	-3.2991	3.59507	Type I
15@75197557@-	TRUE	FALSE	FALSE	FALSE	FALSE	TGAAGTTTAACAAGGGCTATA	-2.38246	5.50164	Type I
15@75230298@-	TRUE	FALSE	TRUE	TRUE	TRUE	GGCCGACCCTCGAGGCCTCCT	-4.5366	3.18277	Type I
15@75248616@-	TRUE	FALSE	TRUE	TRUE	TRUE	GGAGCGTACGCGAGGTGTGGC	-3.92906	3.64929	Type I
15@75248841@-	TRUE	FALSE	TRUE	TRUE	TRUE	CCGGCCCCTTCGCAGACCTGG	-4.12369	4.30095	Type I
15@75248976@-	TRUE	FALSE	TRUE	TRUE	TRUE	CATGCAGCCCCGGGGCTGAGG	-4.07025	3.63254	Type I
15@75248993@-	TRUE	FALSE	TRUE	TRUE	TRUE	AAGGCGCGACCGGCGGCCATG	-5.635	5.67573	Type I
15@75932137@-	TRUE	FALSE	TRUE	TRUE	TRUE	GCAGCACCTTCAGGCTGCCGT	-4.08261	7.60778	Type I
15@75949899@+	TRUE	FALSE	FALSE	TRUE	TRUE	CTTATCCATTCAGCAGACACC	-4.61766	5.79097	Type I
15@75953385@+	FALSE	FALSE	FALSE	TRUE	FALSE	ACTCTGGGGCCAGAGCCTGGC	-3.72492	5.82434	Type I
15@75967754@-	FALSE	FALSE	TRUE	TRUE	FALSE	GTGGAGGGTCCTGGGAGATAG	-3.87233	5.51725	Type I
15@75969169@-	TRUE	FALSE	FALSE	FALSE	FALSE	TCACGCAAGCCGATGTGGATT	-3.11109	2.22441	Type IV
15@75969632@-	TRUE	FALSE	FALSE	FALSE	FALSE	CCCCAGCGCTCAGAGCATGAT	-4.01498	6.47671	Type I
15@75979938@-	FALSE	TRUE	FALSE	FALSE	FALSE	ACACCAACCTCGACATCCGCA	-2.76821	2.44729	Type IV
15@75985437@-	TRUE	FALSE	FALSE	FALSE	TRUE	CCACCTCCTGCTGCAGCTCTA	-4.72245	7.4016	Type I
15@76135802@+	TRUE	FALSE	FALSE	FALSE	TRUE	GAGTCGGTTACAAAGGAAGCG	-2.82542	6.53198	Type I
15@76507965@-	FALSE	FALSE	TRUE	TRUE	FALSE	GGCCCAAGAGCAGAGGCTGGT	-3.83518	7.71244	Type I
15@76630690@+	FALSE	FALSE	FALSE	FALSE	TRUE	CGAGTGCTTCCGCTGCTCCGT	-4.52273	4.52124	Type I
15@78289471@-	TRUE	FALSE	FALSE	FALSE	FALSE	CTGGGTTGTGCAGGAGGCCGG	-4.37443	7.15552	Type I
15@78316657@-	TRUE	FALSE	FALSE	FALSE	FALSE	GCGAGCTCAACGAGCAGCTGG	-2.63092	3.76425	Type I
15@78574016@+	TRUE	FALSE	TRUE	TRUE	TRUE	TTTCTTTTCCCCAAGTCACAA	-3.08834	2.12044	Type IV
15@78574017@+	TRUE	FALSE	TRUE	TRUE	TRUE	TTCTTTTCCCCAAGTCACAAA	-2.73072	5.45712	Type I
15@78584966@-	TRUE	FALSE	TRUE	TRUE	TRUE	TCCATAGATGCAGGACCTGGT	-3.96991	7.40958	Type I
15@78732195@+	TRUE	FALSE	FALSE	FALSE	FALSE	AGAAGTTCTTCGATGTATCTA	-2.15911	2.32013	Type IV
15@79221814@-	TRUE	FALSE	FALSE	FALSE	FALSE	GCCAGGCTTTCGAGTATATCC	-2.05883	3.22153	Type IV
15@80988091@+	TRUE	FALSE	FALSE	TRUE	TRUE	TGGACGCCGTCGAGGTCTTCT	-2.85363	3.11525	Type I
15@81293607@+	TRUE	FALSE	FALSE	FALSE	FALSE	GTCCGATGCGCGGGGCCCGGG	-4.5675	4.56711	Type I
15@81294773@+	TRUE	FALSE	FALSE	FALSE	TRUE	CTGCTGCTGTCGAGCGAGGCG	-4.8318	5.28737	Type I
15@81294974@+	TRUE	FALSE	FALSE	TRUE	TRUE	CTGGTGGTGTCGCTGACCGAG	-4.62767	5.61355	Type I
15@81295165@+	FALSE	FALSE	TRUE	FALSE	TRUE	GGAGGTGTCGCAGGGCCTGTC	-3.78031	6.7237	Type I
15@83478714@+	TRUE	FALSE	FALSE	FALSE	FALSE	TCCAGCTGGGCCGGCCTGCTC	-4.02803	4.63634	Type I
15@83478752@+	TRUE	FALSE	FALSE	FALSE	FALSE	CGGCGCGCACCGGCAGTTGGC	-5.78236	5.96226	Type I
15@83502520@+	TRUE	FALSE	FALSE	FALSE	FALSE	CGGCTCACCGCAAGCTCCGCT	-4.2029	5.93239	Type I
15@83658683@+	TRUE	TRUE	FALSE	FALSE	TRUE	TGGGGGTGGCCAAGTGACAAT	-0.00170025	6.83805	Type III
15@83876356@-	TRUE	FALSE	FALSE	FALSE	TRUE	CGTGATTTGCCGGGCCTGCTG	-5.40893	4.90316	Type I
15@85147329@+	TRUE	FALSE	FALSE	TRUE	FALSE	AGCCCTTTCCCCAGAGTGCTG	-5.11593	5.70289	Type I
15@85346008@+	TRUE	FALSE	FALSE	TRUE	TRUE	GGGCGCTCCTCAGAGCTCTAT	-3.85459	4.95571	Type I
15@85525354@+	TRUE	FALSE	FALSE	FALSE	TRUE	CTGACCGGATCGCGGCTACCC	-4.25833	3.8539	Type I
15@85681946@+	TRUE	FALSE	TRUE	TRUE	FALSE	GTATAGAACCCAGGGCTCTGA	-3.81999	5.3183	Type I
15@85747757@-	TRUE	FALSE	FALSE	FALSE	FALSE	CCCCCCGTCACTCCAGGTGGG	-0.350068	9.0561	Type II
15@86124382@+	FALSE	FALSE	FALSE	FALSE	TRUE	GCCACAGAGTCAAGGCAGGAA	-3.10912	4.94765	Type I
15@86312420@-	TRUE	FALSE	FALSE	FALSE	TRUE	CGAGGACGAGCGGGTGGTCTT	-5.0503	7.4466	Type I
15@89169652@+	TRUE	FALSE	FALSE	FALSE	TRUE	TTCGGGGCAGCGACAGCAACT	-5.00033	6.9505	Type I
15@89744680@+	TRUE	FALSE	FALSE	FALSE	FALSE	TCCATTAATTCATGAGGTTTT	-2.28011	6.5797	Type I
15@89876395@-	TRUE	TRUE	FALSE	FALSE	FALSE	CCCTGGTGTTCGACGTGGAGG	-2.18324	3.08449	Type IV
15@89876623@-	FALSE	FALSE	FALSE	FALSE	TRUE	TGCCCTTGCCCGACGTGGAGC	-3.04465	2.79397	Type I
15@89876922@-	TRUE	FALSE	FALSE	FALSE	TRUE	GGTTCCAGCTCCGGGGCGCTG	-5.987	5.25725	Type I
15@90293317@-	TRUE	TRUE	TRUE	TRUE	FALSE	TCAGCACCTTCGAAGTGGTTC	-2.43292	2.41582	Type IV
15@90623298@+	TRUE	FALSE	FALSE	FALSE	TRUE	GGAGAACACGCGAGGCCCAGA	-4.1388	4.50222	Type I
15@90624299@+	TRUE	FALSE	FALSE	TRUE	FALSE	GCAGCCTCAGCAGGCTGGGGT	-4.05601	7.41321	Type I
15@90624316@+	TRUE	FALSE	FALSE	TRUE	TRUE	GGGTGGGAGGCAGGAGAAGGC	-3.4371	7.62899	Type I
15@90624369@+	TRUE	FALSE	FALSE	FALSE	FALSE	CCTGCAGTCGCTGACTTGCTC	-4.87972	3.99208	Type I
15@90628267@-	TRUE	FALSE	TRUE	FALSE	FALSE	CCTGGAGCACCGGGGGAAGCT	-5.436	7.08796	Type I
15@90628521@-	FALSE	FALSE	FALSE	FALSE	TRUE	CCGCCACTATCGGGAGCACCA	-4.73698	7.24834	Type I
15@90630347@-	TRUE	FALSE	FALSE	FALSE	TRUE	CATCCTGGCCCAGGGTACGCT	-4.0439	6.01335	Type I
15@90766909@+	TRUE	FALSE	FALSE	FALSE	FALSE	GATGTCTTCACGCTGAGCCCC	-5.59213	4.3623	Type I
15@90768918@+	TRUE	FALSE	FALSE	TRUE	TRUE	GCCTCACACTCGGGCGTAGTC	-5.57327	5.83643	Type I
15@90771236@+	FALSE	FALSE	FALSE	FALSE	TRUE	GGCTACGCAACGGGGCCCCCG	-5.16618	4.07184	Type I
15@90771350@+	TRUE	FALSE	FALSE	FALSE	FALSE	AGGAGGGCTTCCAGCAGCTGG	-2.49812	3.39156	Type I
15@90771887@+	TRUE	FALSE	TRUE	TRUE	TRUE	AGCTGACTTCCAGAGGACGCT	-3.63315	6.11844	Type I
15@90771925@+	TRUE	FALSE	FALSE	FALSE	FALSE	TGTGAATGCTCGGAGAGGGTC	-4.2904	4.15041	Type I
15@90814459@+	TRUE	FALSE	TRUE	TRUE	TRUE	GGTCAGTTCCCAGGTTGGCTG	-4.30371	6.31705	Type I
15@90814902@+	TRUE	TRUE	FALSE	FALSE	TRUE	GGTGCGTTGCCAAGTGGTCAG	0.129152	6.77672	Type III
15@91040515@+	TRUE	FALSE	FALSE	FALSE	FALSE	TTGGAGACTTCGAAGTGAAAG	-2.45326	2.32389	Type IV
15@91073207@+	TRUE	FALSE	FALSE	FALSE	FALSE	CGACTGGCTTCGGGCGGCGGC	-4.97494	6.54773	Type I
15@91181765@+	FALSE	FALSE	FALSE	FALSE	TRUE	CCCTGCACCCCAGGAGCTCAC	-3.59309	7.02021	Type I
15@91185861@+	TRUE	FALSE	FALSE	FALSE	TRUE	GGCCCTCCAGCGGGGGACATT	-4.37761	6.85934	Type I
15@91423130@+	TRUE	FALSE	FALSE	TRUE	TRUE	CTTTTGGACGCAGGCGCCATG	-5.29122	6.0903	Type I
15@91425541@+	TRUE	TRUE	FALSE	TRUE	TRUE	GAGGCCACCTCTCCAAGGGCT	-0.476081	9.30307	Type II
15@91425961@+	FALSE	FALSE	TRUE	FALSE	FALSE	GTGGGGATCTCAGGGGCTGTT	-4.41646	5.97107	Type I
15@91446591@+	TRUE	FALSE	FALSE	FALSE	TRUE	CCAGGGCCCGCGGAGCAGACT	-5.0316	5.0516	Type I
15@91449149@+	TRUE	FALSE	FALSE	FALSE	FALSE	GTCTAAGCTGCAGGAGGACCC	-4.36846	7.66599	Type I
15@91474475@-	TRUE	TRUE	FALSE	TRUE	TRUE	AGAGGCACAACTCCAGCCTCG	-0.726093	8.87142	Type II
15@91503166@+	TRUE	FALSE	FALSE	FALSE	FALSE	TGGAATGAATCAGGGCAGCTG	-2.6914	5.65667	Type I
15@93426119@+	TRUE	FALSE	FALSE	TRUE	TRUE	CGTTCCGCCGCGGCCGCGAGG	-6.2267	5.91031	Type I
15@93426175@+	FALSE	FALSE	FALSE	FALSE	TRUE	AGCAGGCCCGCGGGAGTGGGG	-2.7295	7.31447	Type I
15@93426220@+	FALSE	FALSE	FALSE	FALSE	TRUE	CCGCGCGCGTCGGCGTCACAG	-5.74091	5.15844	Type I
15@93426297@+	TRUE	FALSE	FALSE	TRUE	TRUE	GTTGCCGCCTCGGAGGCTCCC	-5.74857	5.17523	Type I
15@93426338@+	TRUE	FALSE	FALSE	TRUE	FALSE	CCGGCGCGGGCGGGAGGCTCG	-5.05553	6.56913	Type I
15@93569474@+	TRUE	FALSE	FALSE	FALSE	FALSE	AGGCTCAGAGCTGGTGAAAAC	-3.0929	7.44434	Type I
15@96874461@+	TRUE	FALSE	FALSE	FALSE	FALSE	CCAGCGACTGCGGGCGGCGGC	-4.99592	6.58189	Type I
15@96875407@+	FALSE	FALSE	FALSE	FALSE	TRUE	CCAGGCCTCGCAGGCGCCGCC	-4.45478	6.55038	Type I
16@10625865@-	TRUE	FALSE	FALSE	TRUE	TRUE	ACCCCCACAGCAGGCCAAAAC	-3.78533	5.45267	Type I
16@10862815@-	FALSE	FALSE	TRUE	FALSE	FALSE	TGTGTTTTGACAGGGGTGGAA	-2.28886	6.09278	Type I
16@11035471@-	TRUE	FALSE	FALSE	FALSE	TRUE	ACCATCTGGACGGGGATGGTT	-3.26837	4.718	Type I
16@11035911@-	FALSE	FALSE	FALSE	TRUE	FALSE	GGCGCCGCAGCGGCTGAGTTC	-5.82967	5.98716	Type I
16@11274646@+	TRUE	FALSE	FALSE	FALSE	FALSE	AGCCTGCTGTCAGAAGTCTCT	-2.38075	6.50557	Type I
16@11773419@-	TRUE	FALSE	FALSE	FALSE	TRUE	AGATGAGCACCGGCTGCGGCA	-5.86056	6.61186	Type I
16@11836545@-	TRUE	FALSE	FALSE	FALSE	FALSE	GCAGCAGCAGCGAGGACGCCG	-3.89745	3.26176	Type I
16@11962453@-	FALSE	FALSE	TRUE	TRUE	FALSE	TTGCACTCTTCAGGTGACTAT	-2.97023	5.32003	Type I
16@1270822@+	FALSE	FALSE	FALSE	TRUE	FALSE	GCTTCCTCTTCAGGGGCCATA	-3.40968	5.85779	Type I
16@1271114@+	FALSE	FALSE	TRUE	FALSE	FALSE	CAGAAAGGCCCGGGGAGGATG	-2.75704	5.88953	Type I
16@128292@+	FALSE	FALSE	FALSE	FALSE	TRUE	CCACGAAGCCCCGGCCCGAGC	-3.57653	4.80216	Type I
16@135996@-	TRUE	FALSE	TRUE	TRUE	TRUE	ACCCCACCCTCGGGGGCTTTC	-5.89463	5.18847	Type I
16@1399946@-	FALSE	TRUE	FALSE	FALSE	FALSE	CAGATCCCTTCGATGTGGATT	-2.34219	2.45765	Type IV
16@1401491@-	TRUE	FALSE	FALSE	TRUE	TRUE	CGGCGCTGCACGGGCCGCAAG	-6.00169	5.73977	Type I
16@1402002@+	TRUE	FALSE	FALSE	FALSE	FALSE	TGTTGCTCCTCGGGCTCTCGG	-5.83639	5.57073	Type I
16@14041527@+	TRUE	FALSE	FALSE	FALSE	FALSE	GCGTGAATTTCGAAGTGAGCT	-2.6113	2.51179	Type IV
16@1412532@+	FALSE	FALSE	FALSE	TRUE	TRUE	TGATCACCCCCCAGGTAAGCG	-3.6817	2.76716	Type I
16@1417763@-	FALSE	TRUE	FALSE	FALSE	FALSE	CCATCCTCTTCGAGTGCAAGT	-1.93929	3.16885	Type IV
16@1470373@-	TRUE	FALSE	FALSE	FALSE	FALSE	CGCTGATCATCTGGTGCTACC	-2.80287	4.44395	Type I
16@14761982@+	TRUE	FALSE	FALSE	FALSE	FALSE	TGGCAAGACTCAGGGTCCTCA	-3.25002	5.6279	Type I
16@14762195@+	FALSE	FALSE	TRUE	FALSE	FALSE	GAAGAAAACCCAAAATTCAAT	-5.38568	3.67855	Type I
16@1495765@-	TRUE	FALSE	TRUE	TRUE	TRUE	ACCCCGGCCTCGAGGGTGACC	-4.31103	3.28079	Type I
16@14958937@+	TRUE	FALSE	FALSE	FALSE	FALSE	GGGTGAGAAGCGGAGCCTCCA	-4.67693	4.272	Type I
16@1496466@-	TRUE	FALSE	FALSE	FALSE	TRUE	GACCCTCTCGCGGGACTGACC	-4.93673	5.34968	Type I
16@1509141@-	TRUE	FALSE	FALSE	FALSE	TRUE	GCTTCCTCAACGGGGTGAAGA	-3.47066	4.58749	Type I
16@15141714@-	FALSE	FALSE	FALSE	TRUE	FALSE	CTGAGGCACACAGGTATGATG	-2.33859	6.99285	Type I
16@15149798@-	TRUE	FALSE	FALSE	FALSE	FALSE	GCGGCGAGTGCGGCTGCCGCA	-5.37133	7.30459	Type I
16@15232782@+	FALSE	FALSE	FALSE	TRUE	FALSE	GTGTGAGAAGCAGGCTCACTA	-3.60189	7.5657	Type I
16@1547370@+	TRUE	FALSE	FALSE	FALSE	TRUE	AGAGGAGATCCTGGGCGTGCT	-4.0455	6.66549	Type I
16@1547405@+	FALSE	FALSE	FALSE	FALSE	TRUE	CAGCGCTCACCCAGGGCAGCT	-3.76435	6.92271	Type I
16@1552710@+	TRUE	FALSE	TRUE	TRUE	TRUE	GTGGGATTTGCAGGGCTGCGC	-3.39442	5.36092	Type I
16@1557686@+	TRUE	FALSE	TRUE	TRUE	TRUE	ACCTGATGGACGAGCTGCTGG	-2.37874	3.4421	Type I
16@1560260@+	TRUE	FALSE	TRUE	TRUE	TRUE	ACCTGCTGCTCAGAGCCCCCA	-5.09112	3.96022	Type I
16@15680659@+	FALSE	FALSE	FALSE	FALSE	TRUE	AGGATTGTTGCGGGGCCACCC	-2.64101	4.7617	Type I
16@15818710@+	TRUE	FALSE	FALSE	FALSE	FALSE	AAGGCCACCCCCCAGGTCCCC	-5.87466	4.66301	Type I
16@15818711@+	FALSE	FALSE	FALSE	FALSE	TRUE	AGGCCACCCCCCAGGTCCCCT	-4.36251	3.01014	Type I
16@15818733@+	FALSE	FALSE	FALSE	FALSE	TRUE	GATGATGTGGCAGGACACTCA	-3.90079	7.85097	Type I
16@15819275@+	TRUE	FALSE	FALSE	FALSE	FALSE	TTGAACGTCCCAGGGATGCTG	-2.66087	5.7094	Type I
16@16108369@+	FALSE	FALSE	FALSE	FALSE	TRUE	CTTTTTAATTCAGCTGGAGAG	-3.27745	7.46602	Type I
16@16235533@+	FALSE	TRUE	FALSE	FALSE	FALSE	CCTCGGATCTCTCCAGCCGAA	-0.63093	8.93307	Type II
16@16235640@+	TRUE	FALSE	FALSE	FALSE	FALSE	CTTGGGGCTGCAGTTTTGTGG	-3.60509	4.7808	Type I
16@16413863@+	FALSE	FALSE	FALSE	FALSE	TRUE	GCGTGCATGCCAGGGGGACGC	-3.59668	6.18176	Type I
16@16414011@+	TRUE	FALSE	FALSE	FALSE	TRUE	TCTCCGTTCCCGCGGGGCCCC	-5.93344	4.56772	Type I
16@16414755@+	TRUE	FALSE	FALSE	FALSE	TRUE	CACCGTGCTGCTGGGCCTGAG	-3.66988	6.20717	Type I
16@1664922@+	FALSE	FALSE	FALSE	FALSE	TRUE	GCAAGAGGCCCAGGAAGGATC	-3.29789	7.01974	Type I
16@1706335@+	FALSE	FALSE	FALSE	FALSE	TRUE	CTTGAGAAGACCCCTGCAGAA	-0.800732	7.90805	Type II
16@1819462@+	FALSE	FALSE	TRUE	FALSE	FALSE	GCCCGGCTCCCTGGGGCAGCT	-4.67404	6.18951	Type I
16@1819723@+	FALSE	FALSE	FALSE	TRUE	FALSE	GGCTCAGCCTCAGGTTGATGG	-3.18036	7.45423	Type I
16@1819767@+	TRUE	FALSE	TRUE	TRUE	FALSE	GCCTCCTGCACGGGGCTCCAC	-5.49762	4.10166	Type I
16@1828519@-	TRUE	FALSE	FALSE	FALSE	TRUE	TGTGACTGTGCTGGGCAGAGC	-3.74936	4.31181	Type I
16@1838740@+	TRUE	FALSE	FALSE	FALSE	FALSE	CAGCCGCTTTCCAGGGCCACC	-3.76771	4.52554	Type I
16@1838835@+	TRUE	FALSE	TRUE	TRUE	TRUE	GCAGCGTCAGCCGGAGAGCTT	-4.77537	7.11202	Type I
16@18495508@-	FALSE	FALSE	FALSE	FALSE	TRUE	GTCAACTGCTCGGGCCGCGGG	-4.60124	4.56636	Type I
16@18820731@-	TRUE	FALSE	FALSE	FALSE	TRUE	AAGTGAATCCCGCAGGACAGC	-5.60356	4.78496	Type I
16@18844443@-	TRUE	FALSE	FALSE	FALSE	FALSE	AGAAGCACTTCGATGTTTAAT	-2.18761	2.27656	Type IV
16@19079036@+	TRUE	FALSE	FALSE	FALSE	FALSE	CGGCTGCGCCCGGGGGCCCGG	-5.59729	5.71647	Type I
16@19126305@+	TRUE	TRUE	FALSE	FALSE	FALSE	CCGACAGCTTCGACGTGCTGG	-2.58647	2.97318	Type IV
16@1988873@-	TRUE	FALSE	TRUE	FALSE	TRUE	GCCACACTGTCGGCTGACTTA	-5.50251	5.14736	Type I
16@1991358@-	FALSE	FALSE	TRUE	FALSE	FALSE	TCCAGCCGCTCGAAGTATGCA	-2.22596	2.62145	Type IV
16@2012871@-	TRUE	FALSE	TRUE	TRUE	TRUE	CCACGTCGGTCTGGGTGTTAA	-0.888306	4.7926	Type I
16@2014563@-	TRUE	FALSE	TRUE	TRUE	TRUE	GATGGGGAACCGCGGTGGCTT	-4.06329	3.47727	Type I
16@2014564@-	FALSE	FALSE	TRUE	FALSE	TRUE	GGATGGGGAACCGCGGTGGCT	-5.17517	7.24159	Type I
16@2025391@+	TRUE	FALSE	TRUE	TRUE	TRUE	AGTGTCCCAGCTGGGTGTGAA	-3.89289	6.74651	Type I
16@2027167@+	TRUE	FALSE	TRUE	TRUE	TRUE	GGTGTCTTCTCAGGCCACCGG	-4.15737	5.2435	Type I
16@2036254@+	TRUE	FALSE	FALSE	TRUE	TRUE	CCCCAAGGAGCTGCAGCTGAA	-3.58754	7.78444	Type I
16@2036311@+	TRUE	FALSE	FALSE	TRUE	TRUE	CCTTGACATTCAGGATGTAGC	-2.91591	7.1692	Type I
16@2048065@-	TRUE	FALSE	TRUE	TRUE	TRUE	CACACTCAAGCGGGAGTCCAC	-4.78892	6.83491	Type I
16@2049609@-	TRUE	FALSE	TRUE	TRUE	TRUE	GGAGTGCCCCCAAGGAACCCC	-4.33331	5.26623	Type I
16@2059578@-	TRUE	FALSE	FALSE	FALSE	TRUE	TACCAAGATGCGGGTGCTCTG	-3.58555	7.90133	Type I
16@20869599@-	FALSE	FALSE	FALSE	TRUE	FALSE	CCAGCTTTGGCCAGGCTGCCA	-3.93722	2.90595	Type I
16@2087566@+	TRUE	FALSE	FALSE	FALSE	FALSE	GTGCTCGTCCCGAAGTGACCT	-3.38089	2.33472	Type IV
16@2088855@+	FALSE	FALSE	FALSE	FALSE	TRUE	GGGAAGGACGCCTGGCCTCTG	-4.75131	4.69867	Type I
16@20911855@+	FALSE	TRUE	FALSE	FALSE	FALSE	AAGCCGTCGCCAAGTAAGGGC	0.0393279	6.70308	Type III
16@20931529@+	FALSE	FALSE	FALSE	FALSE	TRUE	ATTCCTTACCCAAGGCCAGTA	-3.17665	6.01535	Type I
16@2130180@+	TRUE	TRUE	FALSE	TRUE	FALSE	CCATGGTCTTCGAGTTGGCGC	-2.09397	3.0567	Type IV
16@2130265@+	FALSE	FALSE	FALSE	FALSE	TRUE	GCCGCGAAACCTGAGAAGGCC	-5.05548	5.57112	Type I
16@2130315@+	TRUE	FALSE	FALSE	TRUE	TRUE	GAAGACGAACCTGGCGGCCTA	-4.27843	7.02444	Type I
16@2133726@+	TRUE	FALSE	FALSE	TRUE	FALSE	GAGGGAAGTCCGGGCGAGGTT	-4.40869	7.54097	Type I
16@2134269@+	TRUE	FALSE	FALSE	FALSE	FALSE	TCGCTCCACGCGGAGGAGCTG	-3.80801	5.82463	Type I
16@2134300@+	TRUE	FALSE	TRUE	TRUE	TRUE	GCATCCCCATCGAGCGAGTCG	-3.52838	2.95146	Type I
16@2134495@+	FALSE	FALSE	FALSE	TRUE	FALSE	GGACCCTGGACGGGGAAAGTG	-5.06134	5.73566	Type I
16@2134546@+	TRUE	FALSE	FALSE	TRUE	TRUE	GGGGCCAGCCCGAGGGTCCCT	-5.30955	3.67499	Type I
16@21484480@-	TRUE	FALSE	FALSE	FALSE	FALSE	TTTGGTGGCTCGATGTTACCC	-2.64061	1.93865	Type IV
16@21531718@-	TRUE	FALSE	FALSE	FALSE	FALSE	CTGCGGCTCCCGGGTGTCCCA	-5.2506	6.14091	Type I
16@2157052@-	TRUE	FALSE	FALSE	FALSE	FALSE	TGGCCAGGCCCCTGGGAAACC	-3.32586	4.31512	Type I
16@2158370@-	TRUE	FALSE	FALSE	FALSE	TRUE	GCTCATACCGCGTGTGGTCAG	-5.52648	6.51096	Type I
16@21610984@+	TRUE	FALSE	FALSE	FALSE	TRUE	CGGCGGTGGCCGGAGGCGGCG	-6.00307	5.14853	Type I
16@21611031@+	TRUE	FALSE	FALSE	FALSE	TRUE	CGGCGGTGATCCGAGCGAGCG	-2.57447	4.88007	Type I
16@2164446@-	FALSE	FALSE	FALSE	FALSE	TRUE	GGCCACGGCTCGCTGGCCTGG	-5.12145	4.17596	Type I
16@2168338@-	TRUE	FALSE	FALSE	FALSE	FALSE	CTCCACCGGCCAGGGCCTCGC	-4.04134	5.41338	Type I
16@2168770@-	FALSE	FALSE	FALSE	FALSE	TRUE	GCAGCAGGTGCGGGTGGTGCA	-5.19871	7.45088	Type I
16@2185634@-	TRUE	FALSE	FALSE	FALSE	FALSE	GCCTGTGGCTCGGGGCGCTGG	-4.46403	4.18755	Type I
16@2185824@-	FALSE	FALSE	FALSE	FALSE	TRUE	GCGGGCGTCGCTCAGCAGCAG	-4.58579	4.91273	Type I
16@2185833@-	FALSE	FALSE	FALSE	FALSE	TRUE	GAGCCCCGAGCGGGCGTCGCT	-5.36797	6.64442	Type I
16@2185837@-	TRUE	FALSE	FALSE	FALSE	TRUE	CCCCGAGCCCCGAGCGGGCGT	-4.19006	3.5165	Type I
16@21916275@-	TRUE	FALSE	FALSE	FALSE	FALSE	TTTGGTGGCTCGATGTTACCC	-2.64513	1.97404	Type IV
16@2198877@+	FALSE	FALSE	FALSE	FALSE	TRUE	CGGCGCGCTCCGGGACTGCGC	-5.15875	4.95738	Type I
16@2225897@+	TRUE	TRUE	FALSE	TRUE	TRUE	GCAGCGTCTACTCCATTGCTG	-0.754601	9.0372	Type II
16@2226360@+	TRUE	FALSE	TRUE	TRUE	TRUE	CGACTCTTCTCAGGGGCTGTG	-3.17394	6.10486	Type I
16@2226655@+	TRUE	FALSE	TRUE	TRUE	TRUE	GGGGTGGTCTCGGGGTTTCTG	-4.65153	4.66527	Type I
16@2227936@+	TRUE	FALSE	TRUE	TRUE	TRUE	GGAAGGACCGCAGGCAGACAG	-2.82124	6.51	Type I
16@2258588@+	TRUE	FALSE	TRUE	TRUE	TRUE	TGCGCCTTCTCGGGGGACTCC	-4.66371	3.79812	Type I
16@2258941@+	TRUE	FALSE	TRUE	TRUE	TRUE	ATGCAGCACCCAGGTCAGAGC	-2.73506	6.41018	Type I
16@2263972@-	TRUE	TRUE	TRUE	TRUE	FALSE	GCTTCATTTTCGACTGCGTGT	-1.91469	3.04977	Type IV
16@2303511@-	TRUE	FALSE	TRUE	TRUE	TRUE	CCTGGCCTCTCGAGGCCTCTT	-4.50149	3.68329	Type I
16@2304031@-	TRUE	FALSE	FALSE	TRUE	TRUE	CCCCCGTGCGCCGGAGATCAC	-4.86405	6.59152	Type I
16@23160233@-	TRUE	FALSE	FALSE	FALSE	FALSE	CCCGCTTGCGCCGCCGAGCCG	-6.22892	6.11224	Type I
16@23160235@-	TRUE	FALSE	FALSE	FALSE	FALSE	CGCCCGCTTGCGCCGCCGAGC	-4.6365	4.52262	Type I
16@2325969@-	TRUE	FALSE	TRUE	TRUE	TRUE	CCAGGACACGCAGGGACCACC	-4.04872	6.19164	Type I
16@2334982@-	TRUE	TRUE	FALSE	FALSE	FALSE	TTAAGGCCTTCGACGTGCGTG	-2.43474	2.48294	Type IV
16@23464260@-	TRUE	FALSE	FALSE	FALSE	FALSE	TGGATCAATGCGGCCTTCAGG	-3.95799	4.03793	Type I
16@23464282@+	FALSE	TRUE	FALSE	FALSE	FALSE	TCCTTCACGTCGAAGTCGTCT	-2.77794	2.76159	Type IV
16@23464283@-	TRUE	TRUE	FALSE	FALSE	FALSE	CAGACGACTTCGACGTGAAGG	-2.69325	2.59661	Type IV
16@23478467@-	FALSE	FALSE	TRUE	FALSE	FALSE	CTGCTGTTCTCAGGGACCTTA	-3.07569	5.63686	Type I
16@23478985@-	TRUE	FALSE	FALSE	FALSE	TRUE	GACATTCAACCAAGGTGGACA	-3.80492	5.81537	Type I
16@23534557@-	TRUE	FALSE	TRUE	TRUE	TRUE	AGGATGGTGGCAGGGTACATG	-2.62336	5.47084	Type I
16@23568595@-	FALSE	FALSE	FALSE	FALSE	TRUE	CCCCGTAGGACGGCGCGAGGC	-4.82594	5.499	Type I
16@2379726@-	FALSE	FALSE	FALSE	TRUE	FALSE	GCCCTCTGTGCGGAGCCGCCT	-4.82715	5.25718	Type I
16@2379783@-	TRUE	FALSE	TRUE	TRUE	TRUE	TCCCAAACCTCAGGGTTGCCC	-3.86539	5.1625	Type I
16@240043@-	TRUE	FALSE	TRUE	TRUE	TRUE	AGATAGACATCGGCGCCACCG	-5.26266	4.13537	Type I
16@240082@-	TRUE	FALSE	TRUE	FALSE	FALSE	CTCCCGAGAGCGACGGAAATT	-5.17813	7.13492	Type I
16@24551490@+	TRUE	FALSE	FALSE	FALSE	FALSE	AACCTTCTCCCGGGGCCTGGG	-5.17964	4.89503	Type I
16@24802791@+	TRUE	FALSE	FALSE	FALSE	FALSE	CCAGTCAGCTCTCCAGACTGG	-0.564581	8.97016	Type II
16@24931299@-	TRUE	FALSE	FALSE	FALSE	TRUE	CTGCACGGCCCAAGGAGAACC	-4.03555	3.66926	Type I
16@2506568@+	FALSE	TRUE	FALSE	FALSE	FALSE	GCGGCATCCTCGATGTCACCG	-3.01303	2.4755	Type IV
16@2506715@+	TRUE	FALSE	FALSE	FALSE	FALSE	GACCCAAACCCCTGGTCCGCA	-5.79691	4.5632	Type I
16@2511027@+	TRUE	FALSE	FALSE	FALSE	FALSE	GCTTCAGACACGAGACCCACC	-4.26632	3.12182	Type I
16@2512649@+	TRUE	FALSE	FALSE	FALSE	FALSE	GGACTGGATGCAGGAGTACCG	-4.2234	7.8456	Type I
16@2514809@+	TRUE	FALSE	FALSE	FALSE	FALSE	TGGCTCTTCTCAGGACAACTA	-3.10806	6.10534	Type I
16@2514844@+	FALSE	FALSE	TRUE	FALSE	TRUE	GGCTGGCTTTCAGCCTTCCTA	-4.63064	5.31023	Type I
16@2577949@+	TRUE	FALSE	TRUE	TRUE	TRUE	ACGAAGTGATCCGGGCGCTGA	-2.97498	4.81562	Type I
16@2577950@+	TRUE	FALSE	TRUE	TRUE	TRUE	CGAAGTGATCCGGGCGCTGAC	-4.9433	7.21552	Type I
16@2611493@+	FALSE	FALSE	FALSE	FALSE	TRUE	TGTCCTGGCTCGAGAACTGGC	-2.25193	3.69812	Type I
16@2732678@+	TRUE	FALSE	FALSE	FALSE	TRUE	GCAGCGTGTCCAAGTGGGTCC	0.328728	6.96984	Type III
16@27353459@+	FALSE	FALSE	FALSE	FALSE	TRUE	GAAGGTCTTGCAGGAGCCCAC	-4.23131	7.1627	Type I
16@27374025@+	TRUE	FALSE	FALSE	FALSE	TRUE	TTCCCAAGTGCAGGGCCCAAG	-3.46896	5.30512	Type I
16@27374759@+	TRUE	FALSE	TRUE	TRUE	TRUE	CCCACTTCCCCAGGAGCAGGC	-3.88345	7.31554	Type I
16@27472851@-	TRUE	FALSE	TRUE	TRUE	TRUE	TCCGGAAGCGCTGGCTGAGAA	-3.99525	6.55856	Type I
16@2758082@+	TRUE	FALSE	FALSE	TRUE	TRUE	CATCCGTTAGCGCGAGGTAGC	-5.26016	6.61155	Type I
16@2758484@+	TRUE	FALSE	FALSE	TRUE	TRUE	GGGCGGGCTCCAAGCGCTTTG	-4.33976	7.6036	Type I
16@27709715@+	TRUE	FALSE	FALSE	FALSE	FALSE	GCTGAGTACCCAGAGGAAGAT	-2.26785	6.56556	Type I
16@28115966@-	TRUE	FALSE	FALSE	FALSE	TRUE	TCCATCACAACTGGAGGTACT	-2.19841	6.5221	Type I
16@28137092@-	TRUE	FALSE	FALSE	FALSE	TRUE	CTCCCTGCTGCAGGCCGTGGG	-3.44089	6.40494	Type I
16@2816656@+	FALSE	FALSE	FALSE	TRUE	FALSE	CAAACGTTCTCGAAGTCGCTC	-2.53215	2.15011	Type IV
16@2820386@+	TRUE	FALSE	TRUE	FALSE	TRUE	TAGACTCCCTCAGGGACTCTC	-3.8073	6.24991	Type I
16@28223106@-	TRUE	FALSE	FALSE	FALSE	TRUE	GCCGCGCGGTCGAGGCCTGTC	-5.31488	5.04102	Type I
16@28842009@+	FALSE	FALSE	FALSE	FALSE	TRUE	CAGCAGCTCTCGGGGCGGTCG	-4.96454	4.97255	Type I
16@28857386@-	TRUE	FALSE	TRUE	TRUE	TRUE	GGGTCTGTTGCGGCTGCTGAA	-5.07098	7.47252	Type I
16@28877723@+	FALSE	TRUE	FALSE	FALSE	FALSE	GAGATTTCGCCACATGACCTG	-0.0112752	6.92005	Type III
16@28878298@+	TRUE	FALSE	FALSE	FALSE	FALSE	CCTGCTGCTTCGAAGTGAAGG	-2.66466	2.72563	Type IV
16@28916345@-	TRUE	FALSE	TRUE	FALSE	TRUE	AGCGGATCCGCCAGGCTGAGA	-3.25722	3.88468	Type I
16@28917460@-	TRUE	FALSE	FALSE	FALSE	TRUE	GCTGCAGGCCCAGGAGCACGG	-4.10125	7.91008	Type I
16@28919971@-	FALSE	FALSE	FALSE	FALSE	TRUE	GGGCTCGCAGCAGGAGCAGGG	-3.87821	7.55737	Type I
16@28925851@-	FALSE	FALSE	FALSE	TRUE	FALSE	TGCCCCTGTCCCGGGATCCAT	-3.50782	4.42802	Type I
16@28993768@+	FALSE	FALSE	FALSE	FALSE	TRUE	CTCCAACCCCCGGGCTGATCC	-5.15066	5.93849	Type I
16@29624871@-	TRUE	FALSE	FALSE	FALSE	FALSE	GGCCTCCAAGCGCGCGGACGG	-4.71981	6.67048	Type I
16@2979631@+	TRUE	FALSE	FALSE	FALSE	TRUE	CCACTGCACTCCAGGTTCCTT	-3.901	3.67315	Type I
16@2980448@+	TRUE	FALSE	FALSE	FALSE	FALSE	GGACACCATTCGGGGGCCGCC	-4.98956	6.27451	Type I
16@29817880@+	TRUE	FALSE	FALSE	FALSE	FALSE	GGCCGGGGTGCGCGGGCGGCG	-4.95565	6.25531	Type I
16@29817956@+	TRUE	FALSE	FALSE	TRUE	TRUE	CGCCCCGAGCCCGGGCCCCGC	-5.16431	4.50214	Type I
16@29818365@+	FALSE	FALSE	TRUE	FALSE	FALSE	GGACTTGCTCCCGGTGCTCGC	-4.62915	7.70046	Type I
16@29818446@+	TRUE	FALSE	FALSE	TRUE	TRUE	TGCCGCGCCCCCGGCCCCTGC	-4.07388	4.81623	Type I
16@29818722@+	TRUE	FALSE	FALSE	TRUE	TRUE	CTACAATCTCCGGAGGCACGA	-4.96355	6.2042	Type I
16@29821028@+	TRUE	FALSE	TRUE	TRUE	TRUE	CCCCCCTGTCCCGGGAGACGC	-3.3497	4.57295	Type I
16@29821029@+	TRUE	FALSE	TRUE	TRUE	TRUE	CCCCCTGTCCCGGGAGACGCC	-5.21416	6.6995	Type I
16@29821497@+	FALSE	FALSE	FALSE	FALSE	TRUE	GGCTCCCTCTCGGGGGCGGAG	-5.74344	5.33857	Type I
16@29822258@+	TRUE	FALSE	TRUE	TRUE	TRUE	GCGAGGGGTCCAGGGCCTAGA	-3.93812	5.93071	Type I
16@2983459@+	TRUE	FALSE	FALSE	TRUE	TRUE	TGCTCTACCGCAGGGGTCCGG	-3.18353	5.3753	Type I
16@2983890@+	TRUE	FALSE	FALSE	FALSE	TRUE	GACTGTCATGCGTGGTCACTG	-3.46159	4.28734	Type I
16@29842306@+	FALSE	FALSE	FALSE	TRUE	FALSE	TTTGATGTCACAGGGCAAGTT	-2.28613	6.57092	Type I
16@29848064@+	TRUE	FALSE	TRUE	TRUE	TRUE	CCTCCGGGCTCGGCGGAACTT	-5.40622	7.16945	Type I
16@29870307@-	FALSE	FALSE	FALSE	FALSE	TRUE	GGAGGATACGCGGGAGGCCCC	-5.50979	6.62518	Type I
16@29873938@-	TRUE	FALSE	TRUE	FALSE	FALSE	TGGACGCTTTCGATGGACACG	-2.26197	2.39824	Type IV
16@29888191@-	FALSE	FALSE	TRUE	TRUE	FALSE	GGACCTGATCCGGGGCACGGT	-4.1286	5.50603	Type I
16@29888192@-	TRUE	FALSE	TRUE	TRUE	TRUE	GGGACCTGATCCGGGGCACGG	-3.73274	4.51209	Type I
16@29896916@-	TRUE	FALSE	FALSE	FALSE	FALSE	GTTAAGCCTTCGATTTGAAGG	-2.23444	2.63333	Type IV
16@29896970@-	TRUE	TRUE	FALSE	FALSE	TRUE	CGCCCAGTCCCTCTACGTGGA	-0.408635	9.0727	Type II
16@29897056@-	TRUE	FALSE	FALSE	TRUE	TRUE	ATGGTGCGCTCAGGGGGCAGC	-3.35453	6.01845	Type I
16@29912882@+	TRUE	FALSE	TRUE	TRUE	TRUE	GACCTGCCTTCAGCCCCCTTT	-4.20205	6.38462	Type I
16@29912899@+	FALSE	FALSE	FALSE	FALSE	TRUE	CTTTGTGCCGCGGGACGCCCA	-4.33402	3.89633	Type I
16@29912987@+	TRUE	FALSE	TRUE	TRUE	TRUE	TGGGACTTCTCAGGGACTACC	-3.21877	5.04767	Type I
16@29922350@-	TRUE	FALSE	FALSE	FALSE	FALSE	GCAAAATCGCCGAGGTGTGCT	-3.56162	2.78355	Type I
16@29974439@+	TRUE	FALSE	FALSE	TRUE	TRUE	AGGCTCTCCCCGGAGGCTCAG	-5.29005	5.25336	Type I
16@29979433@+	TRUE	FALSE	TRUE	TRUE	TRUE	AGTGCTGTTCCAGGAATCCTA	-4.13294	8.11427	Type I
16@29985705@+	FALSE	FALSE	FALSE	FALSE	TRUE	TTCAGATATTCGGGGTTCAGA	-2.55196	4.12791	Type I
16@2999623@+	TRUE	FALSE	TRUE	TRUE	TRUE	TCCTTACTAACAAGGACCTGT	-2.51588	4.38401	Type I
16@29996687@+	FALSE	FALSE	TRUE	FALSE	TRUE	ACGGCTGCAGCGGGAGCTTGA	-4.61741	7.48632	Type I
16@30002527@+	TRUE	FALSE	FALSE	TRUE	TRUE	AGCTGCTGCCCAGGGCTATCC	-3.53793	5.05807	Type I
16@30006881@-	TRUE	FALSE	FALSE	TRUE	TRUE	TAGCTTCTTCCGAGGCCGCCC	-4.442	3.27397	Type I
16@30012312@+	TRUE	FALSE	FALSE	TRUE	TRUE	CCTCCTTCAACAGGGTTTCCC	-3.60579	6.12466	Type I
16@30077116@+	TRUE	FALSE	FALSE	TRUE	FALSE	GAGGCTAAATCGGCTGCGTTC	-5.42469	6.11524	Type I
16@30097940@-	FALSE	FALSE	FALSE	TRUE	FALSE	CCCCAGCCCCCGGGGAAGCCA	-4.8061	5.32561	Type I
16@30125699@-	TRUE	FALSE	FALSE	FALSE	FALSE	GTGGGGGGCGCTGAGTAGGGA	-4.16006	5.66463	Type I
16@30128527@-	TRUE	TRUE	FALSE	TRUE	TRUE	AGTCTCTGCCCTCCAAGACCA	-0.571113	9.00876	Type II
16@30134423@-	TRUE	FALSE	FALSE	FALSE	FALSE	GGCAGCCGTTCGACGTGGGCC	-2.28243	2.86772	Type IV
16@3014531@+	TRUE	FALSE	FALSE	FALSE	FALSE	GATGGGGACACAAGCCCTGCA	-4.00386	6.96109	Type I
16@3014898@+	TRUE	FALSE	FALSE	FALSE	FALSE	GGCTGACTACCGCGGCCACCA	-5.15103	4.22143	Type I
16@3014984@+	TRUE	FALSE	FALSE	TRUE	FALSE	GCTACAGCAGCGCCAGCGACC	-4.23567	7.9256	Type I
16@3016398@+	TRUE	FALSE	FALSE	TRUE	TRUE	GGCACCTCCACGAAGCTCACG	-4.67666	4.03013	Type I
16@3017120@+	TRUE	FALSE	TRUE	TRUE	TRUE	CAGCCTGCTCCGCGCCTTCGA	-5.21419	4.46602	Type I
16@3017195@+	TRUE	FALSE	TRUE	FALSE	TRUE	GCTCACCTTCCGAAGCGACGC	-3.81745	3.25405	Type I
16@3022239@+	TRUE	FALSE	FALSE	FALSE	TRUE	TGGGGTTAGACCAGAGAGGGA	-2.59918	4.59452	Type I
16@3022796@+	TRUE	TRUE	TRUE	FALSE	TRUE	GCCATGTTGCCACATGAGCAA	0.05755	6.90318	Type III
16@3025410@-	TRUE	FALSE	TRUE	TRUE	TRUE	CTGGGTACAGCAGGAGCTGGT	-3.95573	7.25968	Type I
16@3026721@-	TRUE	FALSE	TRUE	TRUE	TRUE	CTTCTTCCAGCAGAGCTTCCA	-3.74143	6.00949	Type I
16@3026898@-	TRUE	FALSE	TRUE	TRUE	TRUE	GGGGCTCAGCCGGAGCCTCCC	-5.61176	5.01395	Type I
16@30364815@-	FALSE	FALSE	TRUE	FALSE	FALSE	GTTGGCTATGCGTCTGAAGGG	-5.54966	7.26365	Type I
16@30369642@-	TRUE	FALSE	FALSE	FALSE	FALSE	GCCCCCCGTCCGCAGAGCCAG	-5.77939	4.35856	Type I
16@30381170@-	TRUE	FALSE	FALSE	FALSE	TRUE	CCGGAATCCCCAGAGCCCGCG	-3.90701	5.96616	Type I
16@30409511@+	TRUE	FALSE	FALSE	FALSE	TRUE	GGAGTTTGCCCGGGGATCCGA	-4.17	4.91013	Type I
16@30409548@+	TRUE	FALSE	FALSE	TRUE	TRUE	CGGGTGCACACGGGTGAGAAG	-2.3279	7.68984	Type I
16@30409591@+	TRUE	FALSE	FALSE	TRUE	TRUE	GCAAAGGTTTCGCGGACAGCT	-4.67624	6.4455	Type I
16@30409884@+	TRUE	FALSE	FALSE	FALSE	FALSE	GGCCCACAGGCTGGGGAGCCA	-4.40564	6.30227	Type I
16@30429204@+	FALSE	FALSE	FALSE	TRUE	FALSE	CGCCGCTTCGCGCAGAGCTCC	-4.6781	3.8429	Type I
16@30456817@-	TRUE	FALSE	FALSE	FALSE	TRUE	GGGACTGACGCGGCCGGACGT	-5.19749	7.56397	Type I
16@30582785@-	TRUE	FALSE	FALSE	FALSE	FALSE	GGACGTGATGCAGGAGACCTA	-4.37285	7.87002	Type I
16@30582967@-	FALSE	FALSE	FALSE	TRUE	FALSE	GGCCGCCGATCGGGGCTGCGA	-4.25912	4.3764	Type I
16@30616362@-	TRUE	FALSE	FALSE	FALSE	TRUE	GTCGCTGCTTCCGGAGGAGCC	-5.13257	7.07728	Type I
16@30621188@-	TRUE	FALSE	FALSE	FALSE	TRUE	GGACGTGATGCGGGAGACCTA	-4.6107	7.90475	Type I
16@30670836@+	TRUE	FALSE	FALSE	FALSE	FALSE	TGAGGGCGGTCGCCATGGAGA	-1.69224	5.19149	Type I
16@30680474@+	FALSE	FALSE	FALSE	FALSE	TRUE	CTCGGCCAACCAAGGAATCTG	-4.03961	3.68406	Type I
16@30680625@+	TRUE	FALSE	FALSE	TRUE	TRUE	GCCCCCGTTTCTGGGCCCTAG	-5.4991	4.10821	Type I
16@30681163@+	FALSE	FALSE	FALSE	FALSE	TRUE	ACTGGGAGAGCAGAGGTCACA	-3.03932	5.65755	Type I
16@30681222@+	TRUE	FALSE	TRUE	TRUE	TRUE	TGGCTCATCTCGGGGGCCATG	-4.66785	5.24355	Type I
16@3072005@+	TRUE	FALSE	TRUE	TRUE	TRUE	TCCAAGGTGTCTGGTTGCCCT	-2.30406	4.83728	Type I
16@30723378@+	TRUE	FALSE	FALSE	FALSE	FALSE	GGGCCTCCTACTCCAGGGCCC	-0.631687	9.31932	Type II
16@30748523@+	TRUE	FALSE	FALSE	FALSE	TRUE	GGCCAAAGCCCCTGAGAGGCC	-5.16716	6.42981	Type I
16@30750632@+	FALSE	FALSE	TRUE	FALSE	FALSE	GGCTGTAATTCAGGATGACCT	-2.83859	4.72589	Type I
16@3075721@+	TRUE	FALSE	FALSE	TRUE	TRUE	AGAGGTGTTCCAGGCCTTGCA	-3.87584	6.76872	Type I
16@3076899@+	TRUE	FALSE	FALSE	FALSE	FALSE	TCCAGACGATCGAGGTCTATA	-2.04539	2.96009	Type IV
16@3077414@+	TRUE	FALSE	TRUE	TRUE	TRUE	GGCAGCTGAGCGGGGAGCTGA	-3.76951	4.15882	Type I
16@30779639@+	FALSE	FALSE	FALSE	FALSE	TRUE	AAGAGGACTTCCAGGGTATAA	-2.43464	2.69326	Type IV
16@30779640@+	TRUE	FALSE	FALSE	TRUE	TRUE	AGAGGACTTCCAGGGTATAAC	-3.86939	6.77808	Type I
16@30785336@+	TRUE	FALSE	FALSE	FALSE	FALSE	TTTTCTGCTTCGAGTGCGTGC	-1.93494	3.14298	Type IV
16@30785446@+	FALSE	FALSE	TRUE	FALSE	FALSE	ACCTGAAACTCAGGGGACTCT	-3.64794	5.75082	Type I
16@30905314@-	TRUE	FALSE	TRUE	TRUE	TRUE	GCCCGCCGGACGGGAGGCGGC	-5.24431	6.1885	Type I
16@30937056@+	TRUE	FALSE	FALSE	FALSE	TRUE	CTACAGCCCTCGGCGTTGCTG	-4.87245	5.00916	Type I
16@30953701@+	TRUE	FALSE	FALSE	FALSE	FALSE	CGCAGGCCTGCAGGAGCTGGT	-3.92635	7.50583	Type I
16@30958117@+	TRUE	FALSE	FALSE	TRUE	FALSE	TTGGAGCTGACAGATGCCTCC	-2.35018	6.82844	Type I
16@30976664@+	TRUE	FALSE	FALSE	FALSE	FALSE	CCTTCTGGGTCAGGGCATGGG	-3.56468	6.37649	Type I
16@30990772@+	FALSE	FALSE	FALSE	TRUE	FALSE	AAGAGTTGGCCCGAGGAGGTG	-2.9039	6.31793	Type I
16@30990786@+	FALSE	FALSE	FALSE	TRUE	TRUE	GGAGGTGTCCCGAGGAGGCCG	-4.31337	3.02065	Type I
16@30991274@+	TRUE	FALSE	FALSE	FALSE	FALSE	AGGGCGCCCTCCGGAGGCGCA	-3.30807	4.37146	Type I
16@30995863@+	FALSE	FALSE	TRUE	FALSE	FALSE	GGTGTCACTCCCCGGCTCAGC	-4.79936	4.33494	Type I
16@30997023@+	FALSE	FALSE	FALSE	FALSE	TRUE	TACCTGGTCACAGGGGGCTGT	-3.31129	5.612	Type I
16@30999310@+	TRUE	FALSE	TRUE	TRUE	TRUE	TGCCCTGCTGCAGTGGCTGCT	-3.98005	7.84065	Type I
16@31072560@-	FALSE	FALSE	TRUE	TRUE	FALSE	GCAAACACAGCCGCACTCACA	-4.6608	4.79008	Type I
16@31075293@-	TRUE	FALSE	FALSE	FALSE	FALSE	CGTGGCCACACAGGCGAGCGG	-2.58847	7.51095	Type I
16@31091743@+	TRUE	FALSE	FALSE	FALSE	FALSE	CTGTGCGTTGCGCCCTCTGTG	-5.75615	6.10982	Type I
16@312111@+	FALSE	FALSE	FALSE	FALSE	TRUE	CACCTCTACTCCGGCAGCACC	-3.69823	4.73168	Type I
16@312189@+	TRUE	FALSE	FALSE	FALSE	TRUE	CTTCACGTCACCAGGACAGGT	-3.50206	3.61052	Type I
16@31477298@+	TRUE	FALSE	FALSE	TRUE	FALSE	TGCCCTTCATCTGCCGGTGAG	-3.24859	6.58896	Type I
16@31478094@+	FALSE	FALSE	FALSE	TRUE	FALSE	CCCGAGGAAGCGGGGTCTGGC	-4.67079	5.60632	Type I
16@31485512@+	TRUE	FALSE	FALSE	TRUE	TRUE	AAGGTGGCTTCAGGAGAGCAG	-2.81695	6.79955	Type I
16@31488924@+	TRUE	FALSE	FALSE	FALSE	FALSE	CCCTCTCCCCCGGAGGCCGCG	-6.17331	4.96755	Type I
16@31488949@+	TRUE	FALSE	FALSE	FALSE	FALSE	CCCGGAAAAGCCGGGTCCTCC	-4.09358	5.94169	Type I
16@31489192@+	FALSE	FALSE	FALSE	TRUE	FALSE	TCCAGCGAATCGGAGGCCAGG	-4.90806	4.06044	Type I
16@315094@+	TRUE	FALSE	FALSE	TRUE	TRUE	GGGCCCTTCCCTGGGTCTCTG	-5.6041	4.68469	Type I
16@315241@+	FALSE	FALSE	FALSE	TRUE	FALSE	AGCATCCTCCCTGAGTCCCCA	-5.63535	4.39274	Type I
16@3169368@+	TRUE	FALSE	TRUE	TRUE	TRUE	CCGCAGTGCGCGCAGGAAGCA	-5.29718	6.0489	Type I
16@3169875@+	FALSE	FALSE	TRUE	FALSE	FALSE	ACCCGCCGCTCGGACTTGGTC	-4.84469	4.20149	Type I
16@3169989@+	TRUE	FALSE	FALSE	FALSE	FALSE	CGCACCCACACTGGGGTCAAG	-2.34349	7.7014	Type I
16@3191453@+	TRUE	FALSE	FALSE	FALSE	FALSE	CCGGGCTGTCCGAGGGACCCC	-4.29868	3.29761	Type I
16@32882388@+	TRUE	FALSE	FALSE	FALSE	FALSE	AGGAAGAGAACAGGAGCCTGA	-3.0973	4.923	Type I
16@3333685@+	TRUE	FALSE	FALSE	FALSE	TRUE	TGGGCTGGAGCGGGGCTCCTC	-4.48279	4.67389	Type I
16@3333791@+	TRUE	FALSE	FALSE	FALSE	TRUE	CGGCTGGTTTCGGGCTAAGGC	-2.3452	4.56719	Type I
16@3340812@+	TRUE	FALSE	TRUE	TRUE	TRUE	CACCCTGCCCCAGGGTGCTCC	-3.94536	5.23572	Type I
16@339532@-	TRUE	FALSE	TRUE	TRUE	TRUE	ACTACTTCTGCGGGGAACCCA	-5.89842	4.17322	Type I
16@3534771@+	TRUE	FALSE	FALSE	FALSE	TRUE	GAGTCTACCGCCAGGCCCACA	-3.83341	3.59318	Type I
16@3534975@+	TRUE	FALSE	FALSE	FALSE	TRUE	CTGGGCTCGTCGGCCTGCCCC	-5.92758	4.5833	Type I
16@3535906@+	TRUE	FALSE	FALSE	FALSE	FALSE	GGTCACGCATCAGGACGGTTC	-3.40819	5.03586	Type I
16@3536077@+	TRUE	FALSE	TRUE	TRUE	TRUE	GCTGCTGCTCCAAGGCCTGGC	-3.71728	6.52202	Type I
16@3536495@+	TRUE	FALSE	TRUE	TRUE	TRUE	CACGGGCTCTCAGGGTGCTGG	-2.8007	5.85762	Type I
16@3632618@-	TRUE	FALSE	FALSE	FALSE	FALSE	CAGTGCCTCGCAGGCAGCCGT	-4.89462	5.9059	Type I
16@3779076@-	TRUE	FALSE	FALSE	FALSE	TRUE	ATGGGGACCCCGGGGAGCCAG	-5.45896	4.94584	Type I
16@3841994@-	FALSE	FALSE	FALSE	FALSE	TRUE	CAGTGACAAGCGAAACCAACA	-1.50821	5.78564	Type I
16@402407@-	FALSE	FALSE	FALSE	FALSE	TRUE	CGCGCCGCTCCGGGAGCCGGG	-6.25505	5.98369	Type I
16@402482@-	TRUE	FALSE	FALSE	FALSE	FALSE	GGGGCCGCCCCGGGCCGCGCC	-5.7214	5.29162	Type I
16@402508@-	TRUE	FALSE	FALSE	FALSE	TRUE	GCCGCCGAGCCGCAGCCGCCG	-5.86236	4.90393	Type I
16@417501@-	FALSE	FALSE	FALSE	FALSE	TRUE	CAGGGATCCCCAGGAGGCCTG	-4.35837	6.97638	Type I
16@420997@-	TRUE	FALSE	TRUE	TRUE	TRUE	GGGTCTTGTCCGGGATATGGC	-4.41799	5.79725	Type I
16@421552@-	FALSE	FALSE	TRUE	TRUE	FALSE	CTGTGGACTCCGAGACCCCTG	-5.12763	4.35707	Type I
16@422173@-	FALSE	TRUE	FALSE	FALSE	FALSE	CCATCTACACCTCCATGATGA	-0.372813	9.05481	Type II
16@4382315@+	TRUE	FALSE	FALSE	FALSE	TRUE	CGACCTGAAGCTGAGTATCAC	-3.58546	6.52689	Type I
16@4387381@+	TRUE	TRUE	FALSE	FALSE	FALSE	GGCCAAGCCCCGATGGACTCC	-4.99499	3.64433	Type I
16@4506200@+	TRUE	FALSE	TRUE	TRUE	TRUE	TGATCCTTGTCAGGATGTACA	-2.52706	5.91619	Type I
16@4561141@-	FALSE	FALSE	FALSE	TRUE	FALSE	AAACCAGAGTCGGGTGTAGAC	-4.66942	6.76134	Type I
16@4561228@-	TRUE	FALSE	TRUE	TRUE	FALSE	GCTGAGTCCTCAGGGTCTCAC	-4.26325	5.42534	Type I
16@4563002@-	TRUE	FALSE	FALSE	FALSE	TRUE	CCCTACACGCCAGGGCCCTAC	-3.91283	4.96455	Type I
16@4563003@-	TRUE	FALSE	FALSE	FALSE	TRUE	GCCCTACACGCCAGGGCCCTA	-4.71957	5.81014	Type I
16@4563017@-	TRUE	FALSE	FALSE	FALSE	FALSE	TACTACCCCCCAGGGCCCTAC	-3.96897	5.09016	Type I
16@461056@+	TRUE	FALSE	FALSE	FALSE	FALSE	ATCAGTGGCACAGAGGGGCTC	-2.80736	6.3864	Type I
16@4659378@-	FALSE	FALSE	FALSE	FALSE	TRUE	GACAGAACTTCAGAGACCACG	-2.46782	5.99095	Type I
16@4659530@-	FALSE	FALSE	FALSE	FALSE	TRUE	CCCTTGTTCCCCGGAGCCCTG	-5.27824	5.57656	Type I
16@4661316@-	TRUE	FALSE	FALSE	FALSE	FALSE	GCTCCACTTCCCGGGCACTGT	-3.5134	4.79138	Type I
16@46918655@+	TRUE	FALSE	FALSE	FALSE	FALSE	GCTGGTCCGGCGGGGCTGTGG	-4.27801	5.34808	Type I
16@46960947@+	TRUE	FALSE	FALSE	FALSE	TRUE	CTTACCACTTCAGGTATGACT	-2.18452	6.34707	Type I
16@46963763@+	TRUE	FALSE	FALSE	FALSE	FALSE	CCGCGGGTGACCGGTGCCTGT	-3.28423	4.91925	Type I
16@46993025@-	TRUE	TRUE	TRUE	FALSE	FALSE	TCGTGTAGTTCGAGGTGAAGG	-2.34214	2.83994	Type IV
16@47177530@-	TRUE	FALSE	FALSE	FALSE	TRUE	CCGGGCAGCTCGGGAACATGG	-2.63803	4.41396	Type I
16@4738881@+	FALSE	FALSE	FALSE	FALSE	TRUE	AGCCCCGATCCCAGCGCCGCC	-5.63677	6.01712	Type I
16@4739493@+	TRUE	FALSE	FALSE	FALSE	FALSE	CCTCAGTGCTCGGGGCCTTGG	-3.9383	5.50932	Type I
16@47494844@-	TRUE	FALSE	FALSE	FALSE	FALSE	CACAACGTCACGGCCGAGCTC	-5.12572	5.64723	Type I
16@475890@+	TRUE	FALSE	FALSE	FALSE	TRUE	CCCCAGCAGCCCGGGCGCCCC	-4.53152	4.50941	Type I
16@475891@+	TRUE	FALSE	FALSE	FALSE	TRUE	CCCAGCAGCCCGGGCGCCCCG	-6.00947	5.05862	Type I
16@476061@+	TRUE	FALSE	FALSE	FALSE	FALSE	GGGGCCCGACCCGGAGCCGGG	-6.04673	6.27154	Type I
16@476204@+	TRUE	FALSE	FALSE	FALSE	TRUE	CTGCAGATGGCGGGGCGCGTT	-4.62591	5.11519	Type I
16@476260@+	TRUE	FALSE	FALSE	FALSE	TRUE	CCGCGAGACCCCGGGCCGTCC	-3.60198	4.95675	Type I
16@476261@+	FALSE	FALSE	FALSE	FALSE	TRUE	CGCGAGACCCCGGGCCGTCCG	-5.63011	4.89782	Type I
16@476295@+	TRUE	FALSE	FALSE	FALSE	FALSE	CTCCGGCCCGCGGGGGCAGCT	-4.82377	6.24893	Type I
16@476356@+	TRUE	FALSE	FALSE	FALSE	TRUE	GCGCCGCTTCCAGAACTCGAC	-4.36411	5.30849	Type I
16@48386428@+	TRUE	FALSE	FALSE	TRUE	TRUE	GCCTGTAATCCCAGCTTCTTG	-2.66088	3.66515	Type I
16@4897603@+	TRUE	FALSE	FALSE	FALSE	TRUE	CGCCCCGCCCCCGGGTCTTGG	-5.24997	4.62674	Type I
16@4897690@+	TRUE	FALSE	FALSE	FALSE	FALSE	TTCCCGAGCCCGAGGCGCTGG	-4.40836	3.83428	Type I
16@4897769@+	TRUE	FALSE	FALSE	FALSE	FALSE	CAGCCTCCGCCGGGTCTGGGC	-2.81536	6.75808	Type I
16@4897813@+	TRUE	FALSE	FALSE	FALSE	FALSE	GGCCGCAGGCCGGGAGGCCCC	-5.27171	6.31759	Type I
16@4925215@+	TRUE	FALSE	FALSE	FALSE	FALSE	AGCCTGGTCCCTGGCATACAG	-4.40654	5.07513	Type I
16@4933829@-	TRUE	TRUE	FALSE	TRUE	TRUE	CCAACCATGACTCCAGACTGT	-0.403323	8.99564	Type II
16@50327300@+	TRUE	TRUE	FALSE	FALSE	FALSE	CGGCCCACATCTCCATGGGCA	-0.450669	9.26899	Type II
16@50342321@+	FALSE	FALSE	TRUE	FALSE	FALSE	ACCAAGTTCTCGGTAAGTGGG	-2.29461	7.04262	Type I
16@5077876@-	FALSE	FALSE	FALSE	FALSE	TRUE	CGCTGTGATGCCGGATGGACC	-3.0457	4.6616	Type I
16@5083530@-	TRUE	FALSE	FALSE	FALSE	TRUE	CCACCTGACGCGGGCCGTTGA	-5.10461	6.7647	Type I
16@5128781@+	TRUE	FALSE	FALSE	FALSE	TRUE	GACCCAGTCACGGAGCGGTCG	-5.41597	4.43444	Type I
16@5139140@-	FALSE	FALSE	FALSE	TRUE	FALSE	GTCCGCAACCCAGAGACGTGC	-3.85281	5.20551	Type I
16@5140124@-	TRUE	FALSE	TRUE	TRUE	TRUE	GACGGTCCATCAGCTCTCTGC	-3.0406	7.56448	Type I
16@5140235@-	FALSE	FALSE	FALSE	TRUE	TRUE	TGAGCAGCTCCGAGGGAATGT	-3.16317	3.46353	Type I
16@53468549@+	TRUE	FALSE	FALSE	FALSE	FALSE	AGGAGGAGGACGACGGCGAGG	-2.38794	4.3828	Type I
16@55543166@+	TRUE	FALSE	FALSE	FALSE	FALSE	CGTGGGGCTGCGGCCGCCCAT	-5.76076	6.6501	Type I
16@56782218@+	TRUE	FALSE	FALSE	FALSE	TRUE	GCTGCTGAGACTGAGGGCATC	-2.55797	6.91795	Type I
16@56862974@+	TRUE	TRUE	FALSE	TRUE	FALSE	CCAATTGGTTCGAAGTTTCCT	-2.17751	2.12977	Type IV
16@56973165@+	TRUE	FALSE	FALSE	TRUE	TRUE	AGCTGCCCAGCAGGCATTCCA	-2.95731	5.58277	Type I
16@57085475@+	TRUE	FALSE	FALSE	TRUE	TRUE	CCTGAGTGACCAGAGCCTGGA	-3.75082	5.73741	Type I
16@57092967@+	TRUE	FALSE	TRUE	TRUE	TRUE	CGGGAGGCCTCAGTGAAGTAA	-3.29824	5.40905	Type I
16@571112@+	TRUE	FALSE	FALSE	FALSE	TRUE	GCTGACCTTCCGGGGGCCCAG	-5.6024	5.33137	Type I
16@571288@+	TRUE	FALSE	FALSE	TRUE	TRUE	AGGAAGAAAACAGGTCCCTCC	-3.06849	4.96932	Type I
16@57155031@+	FALSE	FALSE	FALSE	FALSE	TRUE	ATGACAATGACGGGGGCCATG	-5.45127	5.43379	Type I
16@571680@+	TRUE	FALSE	FALSE	FALSE	TRUE	GTGGATGCCACAGGCCCCTCT	-4.36665	5.91515	Type I
16@571911@+	TRUE	FALSE	TRUE	TRUE	TRUE	CTGTGCTTCTCGGGGTCTGCA	-4.92437	5.28653	Type I
16@57496952@+	TRUE	FALSE	FALSE	FALSE	FALSE	GTGGCCAATTCGATTCGGAGG	-2.35853	2.84863	Type IV
16@57520240@-	TRUE	FALSE	FALSE	TRUE	TRUE	AGCAGGCGCTCCTGGCCCGGG	-4.42373	4.2095	Type I
16@57546640@-	FALSE	FALSE	TRUE	TRUE	TRUE	CTTCCTGTGGCTGGGCAGGAT	-3.62107	6.34924	Type I
16@57563148@-	TRUE	FALSE	FALSE	TRUE	TRUE	GCCGCGCGTCCCCGGAGCCGC	-4.10867	4.93959	Type I
16@57697878@+	TRUE	FALSE	FALSE	FALSE	FALSE	GTGCCCCTGCCTGGGACAGAA	-4.277	5.94926	Type I
16@57697970@+	TRUE	FALSE	FALSE	TRUE	FALSE	AGGTGGCACCCAGGGCGAATG	-2.57132	5.54168	Type I
16@57697999@+	TRUE	FALSE	FALSE	TRUE	FALSE	GGCAGACCTTCAGGGCCAGAG	-2.72954	6.24183	Type I
16@57790825@+	TRUE	FALSE	TRUE	TRUE	TRUE	GTACCTTCCGCGAGCTGCACC	-3.75301	3.15229	Type I
[truncated: 6,218 more rows]

## Sheet: LN229
INFO				LN229 EV					LN229 NSUN5 OE
Chromosome	Position	Strand	Gene name	Coverage	C count	m5C level	P-value	if m5C	Coverage	C count	m5C level	P-value	if m5C
10	100174030	-	PYROXD2	34	0	0	1	FALSE	64	19	0.296875	1.52976e-29	TRUE
10	101978503	-	CHUK	51	0	0	1	FALSE	61	8	0.131148	6.55722e-12	TRUE
10	102116388	+	SCD	144	0	0	1	FALSE	169	134	0.792899	0	TRUE
10	102767089	+	LZTS2	164	0	0	1	FALSE	189	49	0.259259	1.21221e-84	TRUE
10	103545651	-	MGEA5	51	0	0	1	FALSE	82	69	0.841463	1.45679e-153	TRUE
10	103547164	-	MGEA5	0	0		1	FALSE	65	28	0.430769	9.53158e-50	TRUE
10	103563541	-	MGEA5	47	0	0	1	FALSE	88	15	0.170455	2.29311e-20	TRUE
10	103565876	-	MGEA5	15	0	0	1	FALSE	54	24	0.444444	2.12212e-43	TRUE
10	103899037	+	PPRC1	110	0	0	1	FALSE	141	15	0.106383	1.50855e-22	TRUE
10	104240116	-	ACTR1A	91	0	0	1	FALSE	102	49	0.480392	1.91346e-104	TRUE
10	1043217	+	GTPBP4	130	0	0	1	FALSE	194	20	0.103093	4.52787e-20	TRUE
10	104436573	-	ARL3	24	0	0	1	FALSE	35	5	0.142857	6.16834e-07	TRUE
10	105178307	+	PDCD11	107	0	0	1	FALSE	118	20	0.169492	8.76505e-34	TRUE
10	105191932	+	PDCD11	106	0	0	1	FALSE	155	25	0.16129	1.44756e-44	TRUE
10	106019501	+	GSTO1	125	0	0	1	FALSE	251	120	0.478088	3.94022e-192	TRUE
10	1086249	-	IDI1	104	0	0	1	FALSE	144	126	0.875	5.56744e-253	TRUE
10	111894356	+	ADD3	61	1	0.0163934	1	FALSE	102	93	0.911765	2.14791e-213	TRUE
10	112357929	+	SMC3	47	0	0	1	FALSE	61	7	0.114754	2.53474e-11	TRUE
10	116060409	-	AFAP1L2	41	0	0	1	FALSE	65	27	0.415385	9.04667e-57	TRUE
10	118661465	-	KIAA1598	42	0	0	1	FALSE	78	8	0.102564	4.06634e-13	TRUE
10	12131121	+	DHTKD1	132	2	0.0151515	1	FALSE	125	56	0.448	6.9875e-95	TRUE
10	121557019	+	INPP5F	317	0	0	1	FALSE	593	483	0.814503	0	TRUE
10	121612646	-	MCMBP	98	0	0	1	FALSE	121	32	0.264463	3.99771e-53	TRUE
10	122646286	+	WDR11	48	0	0	1	FALSE	56	12	0.214286	1.00693e-16	TRUE
10	124269647	+	HTRA1	181	0	0	1	FALSE	224	24	0.107143	6.66016e-24	TRUE
10	126086503	-	OAT	166	0	0	1	FALSE	203	62	0.305419	1.01587e-107	TRUE
10	127738144	-	ADAM12	61	0	0	1	FALSE	88	59	0.670455	4.35136e-135	TRUE
10	135094881	-	TUBGCP2	99	6	0.0606061	1	FALSE	103	13	0.126214	1.54533e-17	TRUE
10	14562999	-	FAM107B	44	0	0	1	FALSE	69	53	0.768116	6.26784e-109	TRUE
10	15883440	-	FAM188A	56	0	0	1	FALSE	77	73	0.948052	1.59634e-159	TRUE
10	17277064	+	VIM	10	0	0	1	FALSE	55	43	0.781818	5.59947e-115	TRUE
10	28970227	+	BAMBI	378	0	0	1	FALSE	381	129	0.338583	2.11785e-251	TRUE
10	32217702	-	ARHGAP12	75	1	0.0133333	1	FALSE	110	15	0.136364	1.65093e-26	TRUE
10	32345045	-	KIF5B	303	34	0.112211	1.33109e-52	TRUE	303	38	0.125413	1.12929e-61	TRUE
10	33212568	-	ITGB1	173	0	0	1	FALSE	276	45	0.163043	8.07927e-76	TRUE
10	43013972	-	ZNF37BP	10	0	0	1	FALSE	48	13	0.270833	2.41796e-15	TRUE
10	43318595	+	BMS1	49	0	0	1	FALSE	50	27	0.54	3.46729e-63	TRUE
10	43882459	-	HNRNPF	276	0	0	1	FALSE	287	37	0.12892	9.10601e-61	TRUE
10	5827958	-	GDI2	88	0	0	1	FALSE	131	51	0.389313	4.40131e-105	TRUE
10	61550058	-	CCDC6	47	0	0	1	FALSE	75	9	0.12	7.80237e-12	TRUE
10	69767605	-	RN7SL220P	7891	7	0.000887087	1	FALSE	4664	650	0.139365	0	TRUE
10	70673221	+	DDX50	24	0	0	1	FALSE	71	42	0.591549	3.51828e-93	TRUE
10	70951460	+	SUPV3L1	25	0	0	1	FALSE	60	14	0.233333	8.26691e-17	TRUE
10	71903719	-	TYSND1	84	0	0	1	FALSE	74	52	0.702703	1.15374e-110	TRUE
10	73576794	-	PSAP	928	1	0.00107759	1	FALSE	929	175	0.188375	0	TRUE
10	73769755	+	CHST3	95	0	0	1	FALSE	84	29	0.345238	1.01886e-42	TRUE
10	75204524	-	PPP3CB	48	0	0	1	FALSE	88	31	0.352273	9.97247e-55	TRUE
10	75532611	+	FUT11	33	1	0.030303	1	FALSE	70	16	0.228571	3.59677e-21	TRUE
10	75855499	+	VCL	107	0	0	1	FALSE	171	34	0.19883	4.22917e-37	TRUE
10	76935865	+	SAMD8	55	0	0	1	FALSE	84	9	0.107143	3.51605e-09	TRUE
10	81113587	+	PPIF	184	0	0	1	FALSE	167	148	0.886228	2.08465e-302	TRUE
10	81142346	-	ZCCHC24	32	0	0	1	FALSE	45	6	0.133333	1.9754e-09	TRUE
10	81144502	-	ZCCHC24	64	1	0.015625	1	FALSE	68	28	0.411765	8.54893e-57	TRUE
10	81154125	-	ZCCHC24	127	1	0.00787402	1	FALSE	140	15	0.107143	3.01618e-21	TRUE
10	81930598	-	ANXA11	171	0	0	1	FALSE	186	91	0.489247	7.51475e-155	TRUE
10	81965101	-	ANXA11	247	0	0	1	FALSE	260	46	0.176923	2.16187e-54	TRUE
10	85909917	+	GHITM	50	0	0	1	FALSE	77	32	0.415584	4.73888e-65	TRUE
10	88854527	-	GLUD1	0	0		1	FALSE	54	7	0.12963	5.42062e-08	TRUE
10	89503359	+	PAPSS2	267	1	0.00374532	1	FALSE	336	43	0.127976	1.48039e-68	TRUE
10	90973662	-	LIPA	59	0	0	1	FALSE	96	10	0.104167	3.71791e-16	TRUE
10	93753545	+	BTAF1	139	1	0.00719424	1	FALSE	226	94	0.415929	1.39936e-197	TRUE
10	95987149	+	PLCE1	63	0	0	1	FALSE	98	91	0.928571	6.63079e-220	TRUE
10	96334440	+	HELLS	69	0	0	1	FALSE	101	61	0.60396	1.31573e-115	TRUE
10	97442480	-	TCTN3	82	0	0	1	FALSE	83	9	0.108434	4.16666e-13	TRUE
10	98292942	-	TM9SF3	57	0	0	1	FALSE	85	22	0.258824	8.98318e-43	TRUE
10	99116531	-	RRP12	58	0	0	1	FALSE	69	48	0.695652	3.29996e-117	TRUE
10	99160966	-	RRP12	267	0	0	1	FALSE	276	64	0.231884	3.45122e-114	TRUE
10	99196303	-	EXOSC1	64	0	0	1	FALSE	71	10	0.140845	1.16798e-11	TRUE
10	99228118	-	MMS19	138	0	0	1	FALSE	184	55	0.298913	4.17193e-95	TRUE
10	99258032	-	MMS19	177	90	0.508475	1.22189e-192	TRUE	196	82	0.418367	8.35537e-151	TRUE
11	102094371	+	YAP1	49	1	0.0204082	1	FALSE	78	16	0.205128	8.15037e-29	TRUE
11	102220847	+	BIRC2	10	0	0	1	FALSE	51	39	0.764706	1.30944e-81	TRUE
11	115111072	-	CADM1	371	0	0	1	FALSE	544	295	0.542279	0	TRUE
11	117041113	+	PAFAH1B2	105	0	0	1	FALSE	195	59	0.302564	1.80916e-85	TRUE
11	117079745	-	PCSK7	96	12	0.125	1.01272e-12	TRUE	104	12	0.115385	1.05238e-13	TRUE
11	119179644	-	MCAM	307	28	0.0912052	1	FALSE	355	50	0.140845	3.01421e-69	TRUE
11	119180521	-	MCAM	111	46	0.414414	6.58967e-87	TRUE	128	51	0.398438	6.40718e-97	TRUE
11	119548488	-	PVRL1	42	0	0	1	FALSE	43	28	0.651163	4.96794e-55	TRUE
11	120317777	+	ARHGEF12	146	0	0	1	FALSE	253	77	0.304348	2.6282e-127	TRUE
11	120343817	+	ARHGEF12	121	0	0	1	FALSE	193	43	0.222798	2.51922e-65	TRUE
11	121986831	-	BLID	23	0	0	1	FALSE	79	67	0.848101	5.3335e-99	TRUE
11	125476297	+	STT3A	95	1	0.0105263	1	FALSE	106	34	0.320755	2.46393e-58	TRUE
11	125490901	+	STT3A	49	0	0	1	FALSE	80	34	0.425	1.56542e-63	TRUE
11	126141483	+	FOXRED1	46	0	0	1	FALSE	51	12	0.235294	9.40228e-19	TRUE
11	12696124	+	TEAD1	67	10	0.149254	1.55448e-14	TRUE	60	13	0.216667	1	FALSE
11	12785856	+	TEAD1	314	0	0	1	FALSE	614	129	0.210098	1.34499e-178	TRUE
11	12960296	+	TEAD1	66	0	0	1	FALSE	142	129	0.908451	3.48776e-293	TRUE
11	134028385	-	NCAPD3	46	0	0	1	FALSE	55	22	0.4	8.55618e-49	TRUE
11	134094791	+	VPS26B	60	11	0.183333	1.86637e-16	TRUE	73	9	0.123288	3.34805e-14	TRUE
11	14487966	-	COPB1	39	0	0	1	FALSE	47	20	0.425532	6.89877e-46	TRUE
11	1491221	-	MOB2	30	0	0	1	FALSE	54	19	0.351852	5.02635e-30	TRUE
11	1780780	-	CTSD	181	72	0.39779	5.03944e-146	TRUE	205	88	0.429268	8.32038e-171	TRUE
11	18327706	-	HPS5	62	0	0	1	FALSE	98	31	0.316327	3.49048e-57	TRUE
11	204968	-	BET1L	54	0	0	1	FALSE	35	27	0.771429	3.7609e-64	TRUE
11	22646888	-	FANCF	54	2	0.037037	1	FALSE	70	10	0.142857	1.1561e-13	TRUE
11	22647029	-	FANCF	29	0	0	1	FALSE	46	8	0.173913	6.43879e-11	TRUE
11	2694562	-	KCNQ1OT1	69	1	0.0144928	1	FALSE	68	28	0.411765	1.3602e-46	TRUE
11	2704570	-	KCNQ1OT1	76	1	0.0131579	1	FALSE	149	69	0.463087	2.36588e-123	TRUE
11	2705682	-	KCNQ1OT1	10	0	0	1	FALSE	35	6	0.171429	2.43337e-08	TRUE
11	2707081	-	KCNQ1OT1	145	17	0.117241	1.47838e-17	TRUE	160	9	0.05625	1	FALSE
11	2707822	-	KCNQ1OT1	55	0	0	1	FALSE	108	11	0.101852	4.54007e-12	TRUE
11	2707910	-	KCNQ1OT1	87	0	0	1	FALSE	111	14	0.126126	1.55723e-15	TRUE
11	2714048	-	KCNQ1OT1	58	0	0	1	FALSE	95	19	0.2	1.01798e-25	TRUE
11	2714820	-	KCNQ1OT1	68	0	0	1	FALSE	70	26	0.371429	2.17594e-43	TRUE
11	2717464	-	KCNQ1OT1	31	0	0	1	FALSE	78	69	0.884615	2.8876e-150	TRUE
11	2973874	-	NAP1L4	43	0	0	1	FALSE	91	57	0.626374	1.24835e-124	TRUE
11	32112800	+	RCN1	109	22	0.201835	9.73724e-39	TRUE	118	25	0.211864	4.20547e-45	TRUE
11	33620374	+	KIAA1549L	76	0	0	1	FALSE	91	27	0.296703	1.61056e-50	TRUE
11	33731583	-	CD59	754	0	0	1	FALSE	986	110	0.111562	3.73303e-156	TRUE
11	34475393	+	CAT	64	1	0.015625	1	FALSE	94	31	0.329787	2.6575e-62	TRUE
11	35251865	+	CD44	74	0	0	1	FALSE	97	25	0.257732	1.65695e-51	TRUE
11	35685184	+	TRIM44	89	0	0	1	FALSE	127	14	0.110236	2.56482e-15	TRUE
11	376920	+	B4GALNT4	54	26	0.481481	3.88928e-43	TRUE	0	0		1	FALSE
11	376921	+	B4GALNT4	55	26	0.472727	3.8388e-43	TRUE	0	0		1	FALSE
11	379520	+	B4GALNT4	110	12	0.109091	6.5045e-12	TRUE	93	4	0.0430108	1	FALSE
11	379521	+	B4GALNT4	125	13	0.104	1.52269e-12	TRUE	103	5	0.0485437	1	FALSE
11	4143390	+	RRM1	119	0	0	1	FALSE	123	52	0.422764	5.38748e-101	TRUE
11	46392907	+	DGKZ	136	0	0	1	FALSE	112	16	0.142857	9.41492e-24	TRUE
11	46563717	-	AMBRA1	77	0	0	1	FALSE	113	42	0.371681	4.5081e-81	TRUE
11	46832678	-	CKAP5	87	0	0	1	FALSE	139	40	0.28777	1.41967e-80	TRUE
11	47256161	+	DDB2	263	0	0	1	FALSE	459	419	0.912854	0	TRUE
11	47602455	+	NDUFS3	68	7	0.102941	7.1361e-07	TRUE	47	1	0.0212766	1	FALSE
11	48134339	+	PTPRJ	200	0	0	1	FALSE	288	134	0.465278	5.22662e-288	TRUE
11	57193613	-	SLC43A3	123	0	0	1	FALSE	101	28	0.277228	3.04025e-48	TRUE
11	57506186	+	TMX2	60	0	0	1	FALSE	77	54	0.701299	6.10883e-96	TRUE
11	57507911	+	TMX2	79	0	0	1	FALSE	93	82	0.88172	3.59411e-159	TRUE
11	58919595	+	FAM111A	20	0	0	1	FALSE	59	27	0.457627	3.26294e-51	TRUE
11	60703887	+	TMEM132A	90	0	0	1	FALSE	76	14	0.184211	1.00114e-20	TRUE
11	61067340	-	DDB1	155	0	0	1	FALSE	185	175	0.945946	0	TRUE
11	61081866	-	DDB1	357	0	0	1	FALSE	441	133	0.301587	5.23511e-235	TRUE
11	61116447	-	CYB561A3	82	0	0	1	FALSE	74	11	0.148649	1.77339e-11	TRUE
11	61404771	+	RPLP0P2	0	0		1	FALSE	45	6	0.133333	2.46253e-07	TRUE
11	615551	-	IRF7	23	0	0	1	FALSE	42	13	0.309524	1.00536e-23	TRUE
11	61562833	+	FEN1	226	0	0	1	FALSE	191	39	0.204188	2.53959e-73	TRUE
11	61578454	-	FADS1	145	0	0	1	FALSE	168	17	0.10119	2.40746e-19	TRUE
11	61608129	+	FADS2	134	1	0.00746269	1	FALSE	144	30	0.208333	1.68908e-34	TRUE
11	61630848	+	FADS2	182	0	0	1	FALSE	169	42	0.248521	1.6684e-63	TRUE
11	61633945	+	FADS2	44	0	0	1	FALSE	46	17	0.369565	6.14269e-28	TRUE
11	61634143	+	FADS2	64	21	0.328125	1.70249e-41	TRUE	53	20	0.377358	1.43018e-32	TRUE
11	62293653	-	AHNAK	94	14	0.148936	8.56936e-19	TRUE	86	3	0.0348837	1	FALSE
11	62298680	-	AHNAK	201	0	0	1	FALSE	369	99	0.268293	9.7168e-168	TRUE
11	62406488	-	GANAB	1273	0	0	1	FALSE	1288	338	0.262422	0	TRUE
11	62414755	-	INTS5	78	0	0	1	FALSE	82	64	0.780488	1.04167e-144	TRUE
11	62417352	-	INTS5	59	0	0	1	FALSE	48	24	0.5	2.52744e-47	TRUE
11	62469973	-	HNRNPUL2-BSCL2	129	0	0	1	FALSE	129	15	0.116279	1.81924e-22	TRUE
11	62603242	-	WDR74	180	0	0	1	FALSE	171	61	0.356725	5.56571e-125	TRUE
11	63410860	-	ATL3	56	0	0	1	FALSE	103	16	0.15534	4.88963e-16	TRUE
11	63526363	+	RTN3	100	43	0.43	1.45925e-79	TRUE	144	68	0.472222	3.12032e-123	TRUE
11	63742241	+	AP000721.4	1178	0	0	1	FALSE	1076	125	0.116171	1.29816e-148	TRUE
11	63991389	-	TRPT1	35	0	0	1	FALSE	61	11	0.180328	1.43967e-17	TRUE
11	63994221	+	NUDT22	195	0	0	1	FALSE	192	33	0.171875	3.18354e-37	TRUE
11	64003376	+	VEGFB	495	0	0	1	FALSE	414	48	0.115942	1.60272e-42	TRUE
11	64005090	+	VEGFB	233	1	0.00429185	1	FALSE	219	94	0.429224	8.18635e-149	TRUE
11	64540661	-	SF1	51	0	0	1	FALSE	147	17	0.115646	1.31906e-19	TRUE
11	64543676	-	SF1	134	0	0	1	FALSE	197	22	0.111675	4.59403e-23	TRUE
11	64568615	-	MAP4K2	73	0	0	1	FALSE	91	23	0.252747	1.30272e-37	TRUE
11	64678517	-	ATG2A	41	0	0	1	FALSE	55	10	0.181818	2.80657e-12	TRUE
11	64845823	-	CDCA5	83	0	0	1	FALSE	64	8	0.125	2.37997e-12	TRUE
11	64854516	+	ZFPL1	90	0	0	1	FALSE	92	23	0.25	9.81807e-37	TRUE
11	65192778	+	NEAT1	202	22	0.108911	7.86127e-32	TRUE	483	51	0.10559	5.11357e-57	TRUE
11	65196945	+	NEAT1	166	0	0	1	FALSE	413	105	0.254237	4.23227e-161	TRUE
11	65199462	+	NEAT1	489	0	0	1	FALSE	990	179	0.180808	8.18506e-245	TRUE
11	6519991	+	DNHD1	89	0	0	1	FALSE	83	22	0.26506	2.96657e-39	TRUE
11	65202318	+	NEAT1	776	0	0	1	FALSE	1560	502	0.321795	0	TRUE
11	65205637	+	NEAT1	1190	0	0	1	FALSE	2580	1124	0.435659	0	TRUE
11	65206567	+	NEAT1	816	3	0.00367647	1	FALSE	2211	606	0.274084	0	TRUE
11	65206638	+	NEAT1	1475	3	0.0020339	1	FALSE	3739	2790	0.746189	0	TRUE
11	65208522	+	NEAT1	1677	2	0.00119261	1	FALSE	4194	530	0.126371	0	TRUE
11	65209429	+	NEAT1	1666	0	0	1	FALSE	4085	1429	0.349816	0	TRUE
11	65209578	+	NEAT1	824	1	0.00121359	1	FALSE	1862	1238	0.664876	0	TRUE
11	65266063	+	MALAT1	53	0	0	1	FALSE	71	17	0.239437	3.24646e-29	TRUE
11	65268528	+	MALAT1	171	0	0	1	FALSE	393	59	0.150127	1.42817e-86	TRUE
11	65269258	+	MALAT1	715	1	0.0013986	1	FALSE	1679	1038	0.618225	0	TRUE
11	65271931	+	MALAT1	10136	5	0.000493291	1	FALSE	20228	2133	0.105448	0	TRUE
11	65306695	-	LTBP3	732	347	0.474044	0	TRUE	585	261	0.446154	0	TRUE
11	65314943	-	LTBP3	481	132	0.274428	8.19492e-219	TRUE	444	98	0.220721	2.12039e-157	TRUE
11	65321686	-	LTBP3	42	19	0.452381	1.04439e-37	TRUE	40	20	0.5	1	FALSE
11	65392693	+	PCNXL3	66	0	0	1	FALSE	62	9	0.145161	1.39572e-11	TRUE
11	65543966	-	AP5B1	84	0	0	1	FALSE	90	43	0.477778	3.06109e-73	TRUE
11	65544211	-	AP5B1	117	1	0.00854701	1	FALSE	123	82	0.666667	3.58022e-157	TRUE
11	65545562	-	AP5B1	63	0	0	1	FALSE	50	23	0.46	1.93354e-38	TRUE
11	65547578	-	AP5B1	71	17	0.239437	1.6228e-26	TRUE	62	14	0.225806	7.08121e-18	TRUE
11	65622668	-	CFL1	56	0	0	1	FALSE	52	21	0.403846	1.61832e-44	TRUE
11	65628377	+	MUS81	74	0	0	1	FALSE	82	16	0.195122	4.23286e-30	TRUE
11	66055638	-	YIF1A	237	0	0	1	FALSE	224	76	0.339286	1.11965e-123	TRUE
11	66102494	-	RIN1	80	0	0	1	FALSE	58	8	0.137931	3.19283e-08	TRUE
11	66335070	-	CTSF	441	0	0	1	FALSE	379	225	0.593668	0	TRUE
11	66408293	+	RBM4	31	0	0	1	FALSE	59	6	0.101695	3.63255e-06	TRUE
11	66459001	-	SPTBN2	72	0	0	1	FALSE	80	29	0.3625	5.1498e-56	TRUE
11	6646688	-	DCHS1	57	10	0.175439	1.2903e-15	TRUE	59	8	0.135593	3.7209e-11	TRUE
11	6661765	-	DCHS1	106	6	0.0566038	1	FALSE	94	12	0.12766	3.85594e-15	TRUE
11	66636370	-	PC	274	69	0.251825	1.13458e-126	TRUE	250	45	0.18	3.25111e-72	TRUE
11	66639284	-	PC	255	0	0	1	FALSE	234	25	0.106838	6.40561e-35	TRUE
11	67059589	+	ANKRD13D	114	0	0	1	FALSE	86	12	0.139535	3.95093e-14	TRUE
11	67068862	+	ANKRD13D	91	0	0	1	FALSE	70	10	0.142857	2.00005e-12	TRUE
11	67200245	+	RPS6KB2	98	22	0.22449	1.11879e-33	TRUE	117	32	0.273504	4.77083e-42	TRUE
11	67250605	+	AIP	95	0	0	1	FALSE	88	9	0.102273	1.6076e-11	TRUE
11	67256764	+	AIP	249	0	0	1	FALSE	259	116	0.447876	3.55112e-237	TRUE
11	68115603	+	LRP5	307	45	0.14658	1.59389e-74	TRUE	302	36	0.119205	7.00911e-51	TRUE
11	69456264	+	CCND1	428	1	0.00233645	1	FALSE	548	307	0.560219	0	TRUE
11	69458746	+	CCND1	278	0	0	1	FALSE	331	104	0.314199	1.05921e-172	TRUE
11	70200411	+	PPFIA1	29	0	0	1	FALSE	56	7	0.125	7.15628e-11	TRUE
11	70266194	+	CTTN	86	0	0	1	FALSE	116	14	0.12069	8.7206e-18	TRUE
11	70267697	+	CTTN	97	0	0	1	FALSE	135	62	0.459259	1.13538e-132	TRUE
11	70267798	+	CTTN	71	0	0	1	FALSE	86	30	0.348837	2.18121e-59	TRUE
11	70282097	+	CTTN	229	0	0	1	FALSE	232	71	0.306034	1.6299e-135	TRUE
11	71146573	-	DHCR7	56	0	0	1	FALSE	75	21	0.28	1.2318e-41	TRUE
11	71164366	+	NADSYN1	127	0	0	1	FALSE	139	98	0.705036	1.60798e-205	TRUE
11	71714461	-	NUMA1	97	0	0	1	FALSE	101	27	0.267327	4.66938e-50	TRUE
11	72012954	-	CLPB	159	0	0	1	FALSE	187	31	0.165775	2.80625e-50	TRUE
11	72013003	-	CLPB	150	0	0	1	FALSE	163	17	0.104294	6.73028e-25	TRUE
11	73019941	+	ARHGEF17	137	12	0.0875912	1	FALSE	111	12	0.108108	2.47602e-12	TRUE
11	73019942	+	ARHGEF17	139	14	0.100719	7.39702e-14	TRUE	112	11	0.0982143	1	FALSE
11	73105631	+	RELT	53	0	0	1	FALSE	59	35	0.59322	1.10176e-62	TRUE
11	73112733	-	FAM168A	52	0	0	1	FALSE	72	47	0.652778	2.81633e-103	TRUE
11	73114552	-	FAM168A	95	0	0	1	FALSE	170	98	0.576471	1.83711e-207	TRUE
11	73429887	-	RAB6A	30	0	0	1	FALSE	61	7	0.114754	1.88013e-12	TRUE
11	73638335	+	PAAF1	77	0	0	1	FALSE	88	79	0.897727	4.99909e-167	TRUE
11	73803597	-	C2CD3	51	0	0	1	FALSE	57	11	0.192982	1.56409e-13	TRUE
11	73820150	-	C2CD3	34	1	0.0294118	1	FALSE	48	39	0.8125	8.89665e-79	TRUE
11	73962710	+	PPME1	94	0	0	1	FALSE	128	37	0.289062	2.6044e-67	TRUE
11	74717088	+	NEU3	76	1	0.0131579	1	FALSE	102	50	0.490196	1.84889e-97	TRUE
11	75113416	+	RPS3	7459	8	0.00107253	1	FALSE	6123	1257	0.205292	0	TRUE
11	75115721	+	RPS3	7291	1737	0.238239	0	TRUE	6171	1318	0.21358	0	TRUE
11	770577	-	PDDC1	74	0	0	1	FALSE	65	41	0.630769	9.6524e-44	TRUE
11	77060296	-	PAK1	116	0	0	1	FALSE	124	14	0.112903	3.68045e-16	TRUE
11	77348773	-	CLNS1A	230	0	0	1	FALSE	273	28	0.102564	6.68992e-37	TRUE
11	77835189	-	ALG8	48	1	0.0208333	1	FALSE	60	57	0.95	3.71866e-133	TRUE
11	77931390	-	GAB2	47	6	0.12766	1	FALSE	58	10	0.172414	5.47389e-17	TRUE
11	77991911	-	GAB2	147	0	0	1	FALSE	135	14	0.103704	1.04177e-18	TRUE
11	8013359	+	EIF3F	612	0	0	1	FALSE	593	66	0.111298	1.12115e-80	TRUE
11	8013689	+	EIF3F	597	0	0	1	FALSE	635	208	0.327559	0	TRUE
11	806070	-	PIDD	45	6	0.133333	8.01591e-08	TRUE	49	3	0.0612245	1	FALSE
11	819796	+	PNPLA2	156	0	0	1	FALSE	149	25	0.167785	1.39071e-39	TRUE
11	85373134	-	CREBZF	10	0	0	1	FALSE	30	11	0.366667	2.93823e-21	TRUE
11	85692979	-	PICALM	33	0	0	1	FALSE	66	17	0.257576	1.16139e-32	TRUE
11	86013432	+	C11orf73	94	0	0	1	FALSE	102	14	0.137255	2.45734e-18	TRUE
11	9160945	-	DENND5A	69	0	0	1	FALSE	87	83	0.954023	4.40729e-210	TRUE
11	9166598	-	DENND5A	123	0	0	1	FALSE	147	18	0.122449	9.65763e-25	TRUE
11	9202585	-	DENND5A	76	0	0	1	FALSE	108	44	0.407407	3.71782e-83	TRUE
11	94801866	+	SRSF8	49	0	0	1	FALSE	81	12	0.148148	4.31217e-15	TRUE
12	1040409	-	RAD52	38	0	0	1	FALSE	57	52	0.912281	3.47926e-106	TRUE
12	104327823	+	HSP90B1	885	0	0	1	FALSE	1216	154	0.126645	1.53371e-231	TRUE
12	104851249	+	CHST11	172	1	0.00581395	1	FALSE	230	42	0.182609	4.67439e-71	TRUE
12	105764615	+	C12orf75	0	0		1	FALSE	43	36	0.837209	1.08595e-71	TRUE
12	106632978	-	CKAP4	194	0	0	1	FALSE	216	45	0.208333	2.56419e-77	TRUE
12	108918121	-	SART3	64	0	0	1	FALSE	77	56	0.727273	7.49178e-129	TRUE
12	108931902	-	SART3	35	0	0	1	FALSE	77	39	0.506494	3.42647e-81	TRUE
12	109072131	-	CORO1C	31	0	0	1	FALSE	70	9	0.128571	5.07269e-13	TRUE
12	109180489	-	SSH1	67	0	0	1	FALSE	116	29	0.25	4.17759e-53	TRUE
12	109180750	-	SSH1	72	0	0	1	FALSE	97	10	0.103093	3.88776e-14	TRUE
12	109531103	-	ALKBH2	53	0	0	1	FALSE	49	20	0.408163	2.70467e-38	TRUE
12	109996915	-	MMAB	70	1	0.0142857	1	FALSE	47	7	0.148936	8.83079e-11	TRUE
12	110290323	-	GLTP	29	0	0	1	FALSE	93	91	0.978495	2.18956e-176	TRUE
12	110778601	+	ATP2A2	163	0	0	1	FALSE	214	76	0.35514	4.91083e-128	TRUE
12	110787548	+	ATP2A2	62	0	0	1	FALSE	83	35	0.421687	1.38731e-62	TRUE
12	112130547	+	ACAD10	76	13	0.171053	6.80388e-19	TRUE	82	22	0.268293	6.51888e-39	TRUE
12	112583414	+	TRAFD1	46	0	0	1	FALSE	72	23	0.319444	4.64288e-41	TRUE
12	112677009	-	HECTD4	32	0	0	1	FALSE	66	12	0.181818	2.53685e-20	TRUE
12	112944400	+	PTPN11	51	0	0	1	FALSE	62	60	0.967742	1.00649e-162	TRUE
12	113822008	+	PLBD2	71	0	0	1	FALSE	60	16	0.266667	1.22122e-28	TRUE
12	114390354	-	RBM19	47	0	0	1	FALSE	78	8	0.102564	3.1619e-11	TRUE
12	117157589	-	C12orf49	42	0	0	1	FALSE	63	13	0.206349	2.26762e-23	TRUE
12	118471512	-	WSB2	60	0	0	1	FALSE	66	12	0.181818	4.87804e-21	TRUE
12	118814507	+	SUDS3	64	21	0.328125	5.22558e-37	TRUE	67	16	0.238806	1.87223e-21	TRUE
12	11992111	+	ETV6	54	0	0	1	FALSE	73	15	0.205479	4.26572e-29	TRUE
12	120575610	-	GCN1L1	368	0	0	1	FALSE	363	102	0.280992	1.451e-197	TRUE
12	120582141	-	GCN1L1	195	31	0.158974	5.46365e-58	TRUE	190	25	0.131579	8.17265e-37	TRUE
12	120589178	-	GCN1L1	190	0	0	1	FALSE	215	149	0.693023	0	TRUE
12	120596405	-	GCN1L1	234	0	0	1	FALSE	215	32	0.148837	2.38143e-51	TRUE
12	120636388	-	RPLP0	3056	328	0.10733	0	TRUE	2682	243	0.090604	1	FALSE
12	120636485	-	RPLP0	1893	211	0.111463	1.04554e-262	TRUE	1807	186	0.102933	1.13048e-196	TRUE
12	120636771	-	RPLP0	4361	313	0.0717725	1	FALSE	4152	1676	0.403661	0	TRUE
12	120636992	-	RPLP0	6119	833	0.136133	0	TRUE	5499	651	0.118385	0	TRUE
12	121136155	+	MLEC	238	0	0	1	FALSE	353	164	0.464589	0	TRUE
12	121747556	-	ANAPC5	153	0	0	1	FALSE	205	171	0.834146	0	TRUE
12	122745936	-	RP11-512M8.5	38	0	0	1	FALSE	61	17	0.278689	1.70214e-31	TRUE
12	123004225	-	RSRC2	26	0	0	1	FALSE	78	16	0.205128	8.39097e-22	TRUE
12	12317458	-	LRP6	62	0	0	1	FALSE	71	15	0.211268	3.61544e-23	TRUE
12	12332814	-	LRP6	127	0	0	1	FALSE	203	133	0.655172	7.59004e-280	TRUE
12	12356233	-	LRP6	76	0	0	1	FALSE	113	60	0.530973	1.26952e-118	TRUE
12	123682874	-	MPHOSPH9	41	0	0	1	FALSE	88	69	0.784091	1.18724e-130	TRUE
12	124146093	+	GTF2H3	53	15	0.283019	9.40036e-13	TRUE	14	2	0.142857	1	FALSE
12	125270395	-	SCARB1	0	0		1	FALSE	40	10	0.25	2.89259e-15	TRUE
12	12871819	+	CDKN1B	63	0	0	1	FALSE	78	9	0.115385	3.89828e-14	TRUE
12	131357549	+	RAN	1006	0	0	1	FALSE	1075	299	0.27814	0	TRUE
12	132196635	+	SFSWAP	89	1	0.011236	1	FALSE	143	126	0.881119	3.39496e-302	TRUE
12	132514398	+	EP400	57	7	0.122807	1	FALSE	77	8	0.103896	1.63685e-08	TRUE
12	133067084	+	FBRSL1	75	0	0	1	FALSE	63	8	0.126984	3.36357e-09	TRUE
12	133249828	-	POLE	82	0	0	1	FALSE	64	39	0.609375	6.44242e-86	TRUE
12	133357461	-	GOLGA3	107	0	0	1	FALSE	107	13	0.121495	6.59135e-13	TRUE
12	133430074	-	CHFR	46	9	0.195652	2.16325e-11	TRUE	24	5	0.208333	1	FALSE
12	15803929	-	EPS8	65	0	0	1	FALSE	119	64	0.537815	1.04665e-128	TRUE
12	1897174	+	ADIPOR2	51	0	0	1	FALSE	62	39	0.629032	5.99698e-91	TRUE
12	26809333	-	ITPR2	22	0	0	1	FALSE	67	62	0.925373	2.47921e-164	TRUE
12	27834500	+	PPFIBP1	85	0	0	1	FALSE	159	22	0.138365	1.91321e-29	TRUE
12	27845986	+	PPFIBP1	46	0	0	1	FALSE	59	10	0.169492	2.10725e-14	TRUE
12	29509387	-	ERGIC2	0	0		1	FALSE	46	10	0.217391	2.62194e-14	TRUE
12	31242430	+	DDX11	63	0	0	1	FALSE	60	19	0.316667	4.27222e-36	TRUE
12	31632756	-	DENND5B	0	0		1	FALSE	52	27	0.519231	3.70838e-59	TRUE
12	32735071	+	FGD4	26	0	0	1	FALSE	58	27	0.465517	2.40421e-45	TRUE
12	40499704	-	SLC2A13	54	22	0.407407	1.65348e-24	TRUE	48	21	0.4375	1	FALSE
12	438191	-	KDM5A	62	0	0	1	FALSE	110	64	0.581818	1.40506e-144	TRUE
12	44194270	-	TWF1	108	0	0	1	FALSE	211	28	0.132701	7.49183e-39	TRUE
12	4763511	+	RP11-500M8.7	93	0	0	1	FALSE	140	16	0.114286	5.70557e-19	TRUE
12	48361944	+	TMEM106C	223	1	0.0044843	1	FALSE	212	60	0.283019	2.20677e-107	TRUE
12	49161771	-	ADCY6	96	0	0	1	FALSE	59	11	0.186441	3.71241e-15	TRUE
12	49177199	-	ADCY6	76	0	0	1	FALSE	82	60	0.731707	3.85518e-129	TRUE
12	49432179	-	KMT2D	78	0	0	1	FALSE	88	33	0.375	1.70887e-60	TRUE
12	49448448	-	KMT2D	69	0	0	1	FALSE	64	56	0.875	6.10688e-134	TRUE
12	50524421	-	CERS5	99	0	0	1	FALSE	120	12	0.1	2.19832e-05	TRUE
12	50867225	+	LARP4	36	0	0	1	FALSE	65	47	0.723077	5.2657e-101	TRUE
12	51382077	-	SLC11A2	35	0	0	1	FALSE	50	9	0.18	6.94294e-14	TRUE
12	52445336	+	NR4A1	67	8	0.119403	1.13844e-11	TRUE	69	3	0.0434783	1	FALSE
12	52445339	+	NR4A1	66	8	0.121212	1.20908e-11	TRUE	71	3	0.0422535	1	FALSE
12	53494908	+	IGFBP6	105	0	0	1	FALSE	111	27	0.243243	1.65912e-36	TRUE
12	53495902	+	IGFBP6	44	29	0.659091	1	FALSE	64	35	0.546875	1.21199e-63	TRUE
12	53552367	-	CSAD	44	0	0	1	FALSE	55	20	0.363636	7.4292e-26	TRUE
12	53647198	+	MFSD5	47	0	0	1	FALSE	35	8	0.228571	2.90497e-15	TRUE
12	53848247	+	PCBP2	59	0	0	1	FALSE	84	47	0.559524	3.1498e-111	TRUE
12	54059104	-	ATP5G2	249	0	0	1	FALSE	219	40	0.182648	3.70452e-53	TRUE
12	54625030	-	CBX5	22	1	0.0454545	1	FALSE	53	28	0.528302	2.17202e-37	TRUE
12	54625161	-	CBX5	117	0	0	1	FALSE	162	17	0.104938	4.70884e-11	TRUE
12	54627490	-	CBX5	63	0	0	1	FALSE	109	32	0.293578	1.29309e-34	TRUE
12	54631024	-	CBX5	32	0	0	1	FALSE	65	10	0.153846	1.28535e-07	TRUE
12	54633208	-	CBX5	102	0	0	1	FALSE	219	148	0.675799	8.62159e-238	TRUE
12	56121029	-	CD63	277	0	0	1	FALSE	365	140	0.383562	1.32098e-271	TRUE
12	56221632	-	DNAJC14	157	0	0	1	FALSE	199	23	0.115578	5.27313e-24	TRUE
12	56481936	+	ERBB3	628	0	0	1	FALSE	710	509	0.716901	0	TRUE
12	56511556	+	RPL41	86	0	0	1	FALSE	62	32	0.516129	2.06164e-76	TRUE
12	56537408	+	ESYT1	255	0	0	1	FALSE	294	38	0.129252	1.53797e-65	TRUE
12	56600354	-	RNF41	127	0	0	1	FALSE	140	33	0.235714	2.18896e-60	TRUE
12	56666531	-	CS	53	16	0.301887	1	FALSE	61	12	0.196721	3.37971e-17	TRUE
12	56710915	-	PAN2	125	0	0	1	FALSE	122	33	0.270492	2.9192e-65	TRUE
12	56710984	-	PAN2	111	0	0	1	FALSE	117	22	0.188034	2.10128e-38	TRUE
12	56814917	-	TIMELESS	50	0	0	1	FALSE	59	50	0.847458	4.32669e-112	TRUE
12	56827919	-	TIMELESS	81	0	0	1	FALSE	74	69	0.932432	2.2618e-167	TRUE
12	57039696	-	ATP5B	367	39	0.106267	3.92306e-65	TRUE	382	21	0.0549738	1	FALSE
12	57066528	-	PTGES3	63	0	0	1	FALSE	76	10	0.131579	1.59774e-14	TRUE
12	57106320	-	NACA	841	0	0	1	FALSE	938	118	0.1258	5.33224e-178	TRUE
12	57398178	-	ZBTB39	23	0	0	1	FALSE	58	34	0.586207	7.29291e-75	TRUE
12	57572182	+	LRP1	125	0	0	1	FALSE	144	123	0.854167	0	TRUE
12	57573571	+	LRP1	134	0	0	1	FALSE	138	83	0.601449	3.77509e-184	TRUE
12	57579336	+	LRP1	54	0	0	1	FALSE	40	20	0.5	7.78053e-44	TRUE
12	57579487	+	LRP1	120	0	0	1	FALSE	114	28	0.245614	1.20059e-49	TRUE
12	57627364	+	SHMT2	261	40	0.153257	2.94722e-61	TRUE	250	19	0.076	1	FALSE
12	57999390	+	DTX3	92	0	0	1	FALSE	79	68	0.860759	1.07617e-154	TRUE
12	58010678	+	ARHGEF25	51	16	0.313725	1	FALSE	52	15	0.288462	3.43117e-24	TRUE
12	58088680	+	OS9	379	0	0	1	FALSE	443	51	0.115124	1.48408e-76	TRUE
12	58120892	+	AGAP2-AS1	36	0	0	1	FALSE	23	7	0.304348	6.07404e-10	TRUE
12	62696631	+	USP15	89	0	0	1	FALSE	160	136	0.85	1.004e-264	TRUE
12	6494214	+	LTBR	84	0	0	1	FALSE	89	36	0.404494	6.86527e-61	TRUE
12	65859065	+	MSRB3	27	0	0	1	FALSE	36	29	0.805556	2.22372e-57	TRUE
12	6603160	+	NCAPD2	66	0	0	1	FALSE	69	29	0.42029	3.02356e-60	TRUE
12	6637429	+	NCAPD2	63	0	0	1	FALSE	53	13	0.245283	5.0087e-24	TRUE
12	6647455	+	GAPDH	1444	0	0	1	FALSE	1757	415	0.236198	0	TRUE
12	67699848	+	CAND1	92	0	0	1	FALSE	156	142	0.910256	0	TRUE
12	68052477	+	DYRK2	84	0	0	1	FALSE	132	35	0.265152	3.32755e-62	TRUE
12	6838420	+	COPS7A	116	0	0	1	FALSE	153	37	0.24183	2.60117e-64	TRUE
12	69202011	+	MDM2	184	0	0	1	FALSE	238	58	0.243697	2.67796e-71	TRUE
12	6948656	+	LEPREL2	77	0	0	1	FALSE	82	74	0.902439	1.14365e-171	TRUE
12	7053691	+	C12orf57	766	96	0.125326	1.3058e-128	TRUE	712	70	0.0983146	1	FALSE
12	7077613	-	PHB2	829	0	0	1	FALSE	755	95	0.125828	4.30544e-146	TRUE
12	7083849	+	EMG1	71	0	0	1	FALSE	88	53	0.602273	5.05445e-99	TRUE
12	72092809	+	TMEM19	56	0	0	1	FALSE	82	64	0.780488	1.56725e-103	TRUE
12	72163633	+	RAB21	72	0	0	1	FALSE	118	15	0.127119	2.27581e-11	TRUE
12	7268001	+	C1RL-AS1	0	0		1	FALSE	47	27	0.574468	3.88384e-52	TRUE
12	76443524	-	NAP1L1	197	0	0	1	FALSE	183	110	0.601093	3.36086e-238	TRUE
12	76953256	-	OSBPL8	68	29	0.426471	4.55609e-56	TRUE	75	35	0.466667	6.47439e-74	TRUE
12	88890422	-	KITLG	0	0		1	FALSE	73	11	0.150685	1.14046e-18	TRUE
12	89742893	-	DUSP6	171	0	0	1	FALSE	232	31	0.133621	1.2154e-54	TRUE
12	89992935	-	ATP2B1	110	0	0	1	FALSE	157	69	0.43949	1.71073e-138	TRUE
12	9225254	-	A2M	344	91	0.264535	5.81082e-182	TRUE	178	45	0.252809	3.04505e-89	TRUE
12	93895043	+	MRPL42	56	0	0	1	FALSE	79	12	0.151899	1.54125e-16	TRUE
12	98926809	+	TMPO	41	0	0	1	FALSE	68	13	0.191176	7.33848e-10	TRUE
13	100204508	+	TM9SF2	51	0	0	1	FALSE	65	13	0.2	1.14862e-24	TRUE
13	110827008	-	COL4A1	132	46	0.348485	9.94833e-85	TRUE	153	47	0.30719	5.35054e-81	TRUE
13	110845240	-	COL4A1	114	1	0.00877193	1	FALSE	143	22	0.153846	5.95413e-31	TRUE
13	111567237	-	ANKRD10	103	15	0.145631	5.79526e-24	TRUE	115	20	0.173913	1.40809e-31	TRUE
13	21619909	-	LATS2	57	0	0	1	FALSE	74	50	0.675676	6.0173e-106	TRUE
13	23912567	-	SACS	97	0	0	1	FALSE	177	19	0.107345	2.94321e-28	TRUE
13	23912676	-	SACS	12	0	0	1	FALSE	55	25	0.454545	1.66202e-53	TRUE
13	23915718	-	SACS	40	0	0	1	FALSE	62	8	0.129032	6.89603e-11	TRUE
13	25828095	-	MTMR6	46	0	0	1	FALSE	72	64	0.888889	6.0583e-126	TRUE
13	25861432	-	MTMR6	74	0	0	1	FALSE	96	82	0.854167	1.47868e-157	TRUE
13	33678984	-	STARD13	46	0	0	1	FALSE	83	11	0.13253	4.51834e-17	TRUE
13	34404862	+	RFC3	61	0	0	1	FALSE	107	44	0.411215	3.90974e-65	TRUE
13	34410372	+	RFC3	81	0	0	1	FALSE	130	103	0.792308	1.26378e-196	TRUE
13	39264107	+	FREM2	286	0	0	1	FALSE	387	241	0.622739	0	TRUE
13	45582953	+	GPALPP1	34	0	0	1	FALSE	48	11	0.229167	5.52811e-09	TRUE
13	48655783	-	MED4	22	2	0.0909091	1	FALSE	42	6	0.142857	8.10099e-09	TRUE
13	50129779	-	RCBTB1	27	0	0	1	FALSE	54	50	0.925926	3.10478e-125	TRUE
13	55015013	-	RPL13AP25	276	38	0.137681	2.67926e-49	TRUE	243	23	0.0946502	1	FALSE
13	60737935	-	DIAPH3	62	0	0	1	FALSE	96	11	0.114583	2.42806e-17	TRUE
13	77574607	+	CLN5	42	0	0	1	FALSE	68	13	0.191176	3.21044e-19	TRUE
13	77700499	-	MYCBP2	0	0		1	FALSE	62	16	0.258065	4.71007e-28	TRUE
13	78272645	+	SLAIN1	55	0	0	1	FALSE	92	47	0.51087	6.2996e-71	TRUE
13	79980264	-	RBM26	68	0	0	1	FALSE	90	11	0.122222	2.37358e-17	TRUE
13	95886888	-	ABCC4	46	0	0	1	FALSE	71	62	0.873239	1.82445e-143	TRUE
13	98116730	+	RAP2A	45	0	0	1	FALSE	74	8	0.108108	1.36783e-11	TRUE
13	98662470	+	IPO5	207	0	0	1	FALSE	305	38	0.12459	4.193e-49	TRUE
13	99047580	+	FARP1	88	11	0.125	1.75282e-14	TRUE	87	16	0.183908	1.37715e-22	TRUE
14	100748218	+	YY1	67	0	0	1	FALSE	104	40	0.384615	1.10749e-71	TRUE
14	100841647	-	WARS	56	0	0	1	FALSE	90	13	0.144444	7.27823e-22	TRUE
14	102449471	+	DYNC1H1	101	0	0	1	FALSE	152	16	0.105263	8.81333e-26	TRUE
14	102482327	+	DYNC1H1	111	18	0.162162	2.54187e-34	TRUE	132	17	0.128788	1.57397e-28	TRUE
14	102814850	-	CINP	61	16	0.262295	6.84112e-24	TRUE	53	10	0.188679	1	FALSE
14	102973897	-	ANKRD9	149	19	0.127517	8.91378e-18	TRUE	130	19	0.146154	1.67326e-16	TRUE
14	103433418	-	CDC42BPB	70	0	0	1	FALSE	95	15	0.157895	4.68435e-23	TRUE
14	103808620	+	EIF5	108	0	0	1	FALSE	177	18	0.101695	1.59641e-31	TRUE
14	104139380	+	RP11-73M18.2	126	0	0	1	FALSE	200	22	0.11	2.70453e-36	TRUE
14	105223090	+	SIVA1	223	0	0	1	FALSE	186	48	0.258065	2.3655e-46	TRUE
14	105261863	-	AKT1	73	10	0.136986	2.90975e-13	TRUE	0	0		1	FALSE
14	105349739	+	CEP170B	85	0	0	1	FALSE	89	21	0.235955	5.24494e-33	TRUE
14	105478122	-	CDCA4	177	0	0	1	FALSE	143	85	0.594406	1.41437e-172	TRUE
14	105781333	+	PACS2	129	1	0.00775194	1	FALSE	121	15	0.123967	6.40231e-18	TRUE
14	105833577	+	PACS2	123	0	0	1	FALSE	132	42	0.318182	2.38653e-76	TRUE
14	19685054	+	AL589743.1	53	0	0	1	FALSE	80	16	0.2	5.26466e-19	TRUE
14	19685956	+	AL589743.1	213	32	0.150235	1.21407e-35	TRUE	274	40	0.145985	1.02618e-44	TRUE
14	19685958	+	AL589743.1	219	25	0.114155	3.41027e-25	TRUE	276	24	0.0869565	1	FALSE
14	20811393	-	RPPH1	43710	23348	0.534157	0	TRUE	32089	15193	0.473464	0	TRUE
14	20837686	-	TEP1	51	0	0	1	FALSE	64	21	0.328125	3.0024e-36	TRUE
14	20857843	-	TEP1	67	0	0	1	FALSE	71	11	0.15493	5.45566e-16	TRUE
14	20918289	-	OSGEP	0	0		1	FALSE	36	4	0.111111	8.14269e-05	TRUE
14	21550457	+	ARHGEF40	261	0	0	1	FALSE	246	96	0.390244	1.68327e-150	TRUE
14	23236528	+	OXA1L	114	0	0	1	FALSE	106	35	0.330189	1.34273e-67	TRUE
14	23567008	+	C14orf119	26	0	0	1	FALSE	56	35	0.625	2.70193e-59	TRUE
14	23816078	-	SLC22A17	84	42	0.5	1.67625e-82	TRUE	114	66	0.578947	5.26342e-122	TRUE
14	23821268	-	SLC22A17	79	0	0	1	FALSE	126	93	0.738095	1.26097e-188	TRUE
14	24592200	+	DCAF11	59	0	0	1	FALSE	90	62	0.688889	1.08552e-136	TRUE
14	24593102	+	DCAF11	64	0	0	1	FALSE	58	7	0.12069	3.73293e-08	TRUE
14	24606923	+	PSME1	179	0	0	1	FALSE	249	79	0.317269	6.59189e-134	TRUE
14	24619921	+	RNF31	74	0	0	1	FALSE	70	28	0.4	8.83322e-45	TRUE
14	24711628	-	TINF2	63	0	0	1	FALSE	69	8	0.115942	3.26474e-07	TRUE
14	24773729	+	NOP9	114	0	0	1	FALSE	140	20	0.142857	4.70021e-35	TRUE
14	24781207	+	LTB4R2	11	0	0	1	FALSE	31	27	0.870968	1.20269e-51	TRUE
14	24908639	+	KHNYN	45	0	0	1	FALSE	64	9	0.140625	1.6047e-13	TRUE
14	31576319	-	HECTD1	54	1	0.0185185	1	FALSE	54	35	0.648148	5.18302e-82	TRUE
14	31598401	-	HECTD1	154	0	0	1	FALSE	302	46	0.152318	2.05741e-70	TRUE
14	31626201	-	HECTD1	137	0	0	1	FALSE	252	35	0.138889	4.60995e-54	TRUE
14	31676316	-	HECTD1	70	15	0.214286	2.08467e-29	TRUE	82	18	0.219512	1.19738e-29	TRUE
[truncated: 2,107 more rows]

## Sheet: NSUN KO&KD
INFO				HeLa Noc 48h					HeLa NSUN2 KO Noc 48h					HeLa NSUN6 KO Noc 48h					HeLa NSUN5 KO Noc 48h					HeLa Nop2 KD Noc 48h
[truncated: 8,218 more rows]

[truncated: 1 more sheets: Mouse tissue]
