# Supplementary material for: Epitranscriptomic subtyping, visualization, and denoising by global motif visualization
Source: Nat Commun. 2023 Sep 23;14:5944. doi: 10.1038/s41467-023-41653-4 (PMC10517956; doi:10.1038/s41467-023-41653-4)
Supplement: Supplementary file 9 — Supplementary Data 5 [file 41467_2023_41653_MOESM9_ESM.xlsx]

## Sheet: A
Supplementary Data 5. ModTect variant lists.
Site (hg19)	Flanking 10 nt sequence	Reference allele	Number of samples	Known modification	X	Y	Cluster
chr11@65273630@+	ACGGGGTTCAAATCCCTGCGG	A	761	m1A	6.02363	5.49229	1
chr1@19654425@+	CCTGGGTTCAAATCCTGGCTC	A	328	m1A	6.01835	5.4935	1
chr17@8129568@-	CCTGGGTTCGAATCCCAGCGG	A	238	m1A	6.02404	5.46333	1
chr17@8129943@-	CGCAGGTTCGAATCCTGCCGA	A	361	m1A	6.01419	5.4873	1
chr17@38076361@-	TCTGGGTTCAAATCCCAGCTT	A	116	m1A	6.01228	5.48316	1
chr2@69688649@-	CATGCAAATTACTTTTTTTTT	A	63	unknown	4.38529	3.99439	13
chr20@35409937@-	TTTTTTTTGGAGACAGAGTCT	A	61	unknown	5.25456	2.96819	14
chr9@140615725@+	TCTCACACTCACCCCTCCCAG	A	73	unknown	-0.0855287	2.49034	18
chr9@140615749@+	TCTCACACTCACCCCCTCCCA	A	66	unknown	-0.19506	2.5548	18
chr18@77728712@+	CAGGTGATCCACCCGCCTCGG	A	61	unknown	0.697764	0.972426	19
chr19@44301210@-	CATGGGTTCAAATCCCAGCTC	A	49		5.99982	5.46898	1
chr1@17566912@+	CCTGGGTTCGAACCCCAGCTT	A	48		6.02735	5.44179	1
chr19@44301128@-	CATGGGTTCAAATCCCAGCTC	A	44		6.00062	5.47006	1
chr22@37784594@-	ACCTGGTTCAAATCCTGGTTT	A	36		6.00024	5.48411	1
chr19@15534810@-	CCTGGGTTCAAATCCCAACTC	A	35		5.9989	5.47383	1
chr19@44301292@-	CATGGGTTCAAATCCCAGCTC	A	24		5.99176	5.46142	1
chr7@139479843@+	CCTAGGTTCAAATCCTAGCTC	A	23		6.0004	5.47303	1
chr6@28956845@+	CGTGGGTTCAAATCCCACCGC	A	21		6.00482	5.47457	1
chr1@180924109@-	GCCAGGTTCAAATCCTGCCTC	A	19		6.02331	5.50493	1
chr19@47288839@-	GCTGGGTTCAAATCCCAGCTC	A	17		5.97072	5.44614	1
chr9@4731796@-	ATGCGGTTCAAATCCATGTTG	A	17		6.00541	5.48077	1
chr16@11645304@-	AGTGGGTTCAAATCCTGCCTC	A	15		6.06718	5.54326	1
chr20@36774125@-	CCTGGGTTCAAATCCTAGCTC	A	13		6.001	5.47387	1
chr17@2574137@+	CCTGGGTTCAAATTCCTACTT	A	8		6.03897	5.50848	1
chr1@155152560@+	CTTGGGTTCAAATCCCAGCTC	A	8		5.99706	5.46845	1
chr14@91686542@+	GCCTGGTTCAAGCCCTGGCTC	A	7		5.98951	5.48217	1
chr14@73586688@+	CCTTGGTTGTAAAGTCATCTG	A	7		5.90254	5.33462	1
chr1@183518963@+	TCCAGCTCCAAAGCAGAACTC	A	7		6.00673	5.47945	1
chr20@52573231@-	GTCTGGTTCAAATCCTGGCTC	A	6		5.9943	5.48475	1
chr12@66230771@+	ACTGGGTTCAAATCCCAGGTC	A	6		5.98619	5.45867	1
chr10@102309195@+	CTTGCGTCTTAAAGCCAGCTC	A	6		5.97217	5.43618	1
chr1@171494044@+	CATCTTCCCAAATACCTGCCC	A	6		5.9946	5.46383	1
chr9@100774726@+	GACTTGATGAAGAAGATGAAG	A	753		4.54959	0.0212152	2
chr22@41650405@-	AGGAGGAAGAAGAGGAGGAGG	A	169		4.38491	-0.00942155	2
chr12@95877036@+	AAGAAGAAAAAGAAGAAGAAG	A	127		4.50486	-0.123242	2
chr8@124382158@-	ATGATGATGAAGATGATGAAG	A	100		4.54948	0.0262752	2
chr17@4575595@-	AAGAAGAGGAAGAAGAAGAAG	A	74		4.57861	-0.048199	2
chr19@11558373@+	AGGAGGAGGAAGAAGAGGCTG	A	52		4.41448	0.0576552	2
chr1@145457042@-	AAGAAGAAGAAGAGAAGGAAG	A	51		4.57207	-0.0620442	2
chr17@4575601@-	AAGAGGAAGAAGAGGAAGAAG	A	49		4.54332	-0.041738	2
chr2@232327932@-	AAGATGAAGAAGATGATAGCA	A	46		4.58632	0.0195843	2
chr9@136657587@-	CACACACACAATCACACACAC	A	37		4.10737	-0.392682	2
chr19@37005472@-	ATGAATGTAAAGGGTGTGGGA	A	33		4.42597	0.556077	2
chr21@16334790@-	GTCAGGGAAAAGACCAAGGGC	A	27		4.61683	0.225015	2
chr1@38166151@+	TGGAAGAGGAAGAAGAAGAAG	A	22		4.55498	-0.101296	2
chr12@104332204@+	CAGTAGAGGAAGAAGAAGAAG	A	21		4.5475	-0.0626036	2
chr17@6356356@-	GGGAGAAAGAAAGACAGGAAG	A	19		4.30045	-0.366595	2
chr7@100482395@+	GACAAAACAAAGAAGTCGGAG	A	15		4.57588	0.0358211	2
chr12@121134168@+	AAGAAGAGGAAGAAGAAGAAG	A	15		4.57544	-0.0588656	2
chr10@76781899@+	AAGAGGAGGAAGAAGAGGAAG	A	12		4.51191	0.0054062	2
chr10@11990431@-	AAGAAGAAGAAGGTGGGGCTG	A	12		4.5575	-0.0695142	2
chrX@119744883@+	TGGCAGAAGGAAAACAGCATG	A	12		4.47139	-0.0654746	2
chr1@235377269@-	AAGAAGAAGAAGAGGATGAAG	A	11		4.54465	-0.0236872	2
chrX@118975167@-	AGAAAGAAAAAGACAAAGAGA	A	11		4.92968	0.259639	2
chr13@114561614@-	TACAGTCACAAACACACAGAC	A	11		4.05967	-0.635159	2
chr17@35591912@-	ACCAAGAAGAATCTTCTGGTC	A	11		4.77299	0.169703	2
chr12@6948511@+	AGGAGGAGGAAGAGGAAGAGG	A	10		4.2803	0.0778343	2
chr6@30672038@-	ACTAGGAGAAAGACAAATAGG	A	10		4.67288	0.18333	2
chr6@28872255@-	TAGAGGTGGGAGATAAAGCCA	A	10		4.27983	0.207927	2
chr11@57094340@-	AAGAAGAAGAAAGTAAAGGTA	A	9		4.76015	0.0804063	2
chr11@64888250@-	AAGAAGAAGAAGACAGGTCGG	A	9		4.57779	-0.0358801	2
chrX@154005090@+	GATACCACCAAGAAGAAGAAG	A	9		4.53755	-0.0120874	2
chr1@86173536@-	AGGTAAAGGAAGAGGTAATGG	A	9		4.26419	0.168947	2
chr3@149086933@-	AAGAAGAAAGATGGGAAACTG	A	8		4.58786	-0.128079	2
chr3@49405946@-	CTGGGCAGGAAGATTATGATC	A	8		4.3242	0.513688	2
chr9@139734633@+	CCCTCTAAGGAGAAGAAGAAG	A	8		4.5075	-0.167215	2
chr17@12909256@-	CTCAAAGCAAAGGAGATGGGC	A	8		4.5117	0.412781	2
chr14@92625485@+	GAGAAGACTCAGAGATGCAAG	A	8		4.54896	-0.0558997	2
chr12@123466295@+	AAGAGGAGGAAGAAGAAGAAG	A	7		4.55148	-0.010206	2
chr14@39650939@+	TAGAGATACAAAAGGATCAAA	A	7		4.5434	0.189463	2
chr17@6356318@-	GAGAGAAAGGAAGACAGAGAG	A	7		4.05438	-0.746047	2
chr13@25895087@+	AACAAGTTCAAGAAGAAATTA	A	7		4.63575	0.284735	2
chr11@73583921@-	AGGAAAACAAAGAATGTGTTA	A	7		4.47409	0.652165	2
chr3@152182516@+	TACGTAATGAAAATTATAGCG	A	6		4.46134	0.436191	2
chr11@6703559@-	GCTACACAAGAATGCTGCAGA	A	6		4.15602	-0.286904	2
chr6@167435785@+	CACACACACAAAGGTTGCACA	A	6		4.21819	-0.140638	2
chr7@102066706@+	ATGATGATGAACACAGAGGAC	A	6		4.55794	-0.010995	2
chr15@44783160@+	TAGAAGAAGCAGAAGAAACAG	A	6		4.57739	-0.102576	2
chr16@66839835@-	TAATGGTGAAAGATGATTATG	A	6		4.70171	0.369308	2
chr2@99978195@+	GGAAATTTGAAGAAGAAACTG	A	6		4.52663	0.577614	2
chr17@7801858@+	CGCAAGTATAAGAAGAAGAAG	A	6		4.48619	-0.137243	2
chr6@57048747@+	GGAAATGCCAAGAGTCATTTA	A	6		4.51269	0.652865	2
chr11@45970994@-	AAGAAGAACAACAGCAAATCC	A	6		4.65225	0.0632967	2
chr4@13578524@-	AAGAGGAAGAAGAGGAAGAGG	A	6		4.53488	-0.00894307	2
chr14@94517769@-	CGGAGACAAAAGCAGATGAAG	A	6		4.45328	-0.159936	2
chr2@99978058@+	GGCCCAAAAGAAGGCAGAAAA	A	6		4.27239	-0.387325	2
chr8@124351622@-	GATAAAGAAGAACGGACAAAA	A	6		4.17888	-0.523549	2
chr9@100774731@+	GATGAAGAAGATGAAGATGAG	A	715		3.72868	-1.28507	3
chr22@36689421@-	GAGGAGGAGGAGGCCAAGCAC	A	142		3.11874	-1.41944	3
chr21@27394299@-	GAAGAAGAAGAAGCCGATGAT	A	106		3.81197	-1.14601	3
chrX@53589091@-	GAGGAGGAGGAAGATGAGGAA	A	82		3.50041	-1.46065	3
chr4@69202891@-	GAGGAGGAGGAAGAAGAAGAA	A	71		3.62309	-1.44508	3
chr1@145457040@-	GAAGAAGAAGAGAAGGAAGAG	A	62		3.9019	-1.14552	3
chr17@4575569@-	GAAGAGGAAGAGGAGGAAGAC	A	50		3.70677	-1.24387	3
chr12@113601891@-	GAGGAGGAGGAGGCGGGAGAG	A	37		3.4311	-1.44529	3
chr6@30698813@-	GAGCGGGCCCAGCAGGTGGCA	A	35		2.69998	-1.27466	3
chr16@428386@-	GATGGCAGTCAGGGTGGCGAT	A	34		2.8406	-0.477095	3
chr8@23147906@+	GCAGAGGAGGAAGAGGACGAA	A	29		3.5343	-1.42129	3
chr17@4575599@-	GAGGAAGAAGAGGAAGAAGAA	A	28		3.77814	-1.31881	3
chr17@4575443@-	GAAGAAGAAGAGGAGGATGAG	A	27		3.71914	-1.18511	3
chr5@167881032@+	GAGGAGGTGGAGGAGGAGGAG	A	26		3.19611	-1.35219	3
chr12@104332203@+	GCAGTAGAGGAAGAAGAAGAA	A	26		3.82521	-1.32227	3
chr3@50368094@-	GAGGAGGAGGAGCACCTCCGC	A	25		2.84586	-1.28063	3
chr1@245026950@-	AAGGCGGCGGAGGCGGCGGTC	A	25		2.95192	-1.30762	3
chr19@1578373@-	GAGGAGGAGGAGCCCGACCCG	A	25		2.82165	-1.27788	3
chr12@10862691@-	GAGGAGGAGGAAGGGAGCGGC	A	23		3.43011	-1.50579	3
chr1@228588894@-	GCTCCACAGAAGATGGTGGAG	A	22		3.25256	-1.04976	3
chr17@4575590@-	GAGGAAGAAGAAGAAGAGGAA	A	21		3.80305	-1.28178	3
chr1@152883283@+	GAGCAGCTGGAGGAGCAGGAG	A	20		2.95886	-1.20292	3
chr19@14606853@-	GCGGCGGCGGAGCAGGTGAGT	A	20		2.98124	-1.3157	3
chr16@2059698@-	ATGGAGGCGGAGGCGGCGGCA	A	19		2.92324	-1.21611	3
chr19@48654593@-	TCGTCAGAAGAGGAGACCCCG	A	19		2.8701	-0.998741	3
chr3@185637260@-	GAGGAGGAGGATGGAGAGCTG	A	19		3.43511	-1.4557	3
chr20@3765797@-	TTGGGGGAGGAAGAGGAGGTG	A	18		3.3917	-1.41026	3
chr17@34171653@+	GTGGAGACAGAAGTGGGGGTG	A	18		3.17901	-1.2953	3
chr1@1479032@-	GCCGTGACAGAGGGGAGTGGC	A	17		2.93398	-0.497296	3
chr22@36696949@-	GAGGAGGAGGAGCGCTGCCAG	A	17		3.01454	-1.15107	3
chr5@176018634@+	GGTGGTGGTGATGGTAGTGAG	A	16		3.26693	-0.816959	3
chr9@139734635@+	CTCTAAGGAGAAGAAGAAGAA	A	16		3.85546	-1.21122	3
chr8@23147912@+	GAGGAAGAGGACGAAGAGGAG	A	15		3.57675	-1.39757	3
chr6@30569215@-	GCTGATGAGGAGCCGGCCCCC	A	15		2.6616	-0.927148	3
chr20@61833652@-	GAGGAGGAGGAGGTGGTGCGC	A	15		3.13267	-1.42097	3
chr19@11558348@+	ACAGAGGAGGAGGAGGAGGAG	A	15		3.42423	-1.34879	3
chr1@228588892@-	TCCACAGAAGATGGTGGAGAG	A	15		3.70849	-0.803359	3
chr22@41650469@-	GAGGAGGAGGAAGGAGAAGAG	A	14		3.51152	-1.43587	3
chr19@11558372@+	GAGGAGGAGGAAGAAGAGGCT	A	14		3.48285	-1.45163	3
chr11@65191869@+	GAAGATCCCTAAGCTGTAGAA	A	13		3.66051	-1.33551	3
chr19@11558345@+	CCCACAGAGGAGGAGGAGGAG	A	13		3.43341	-1.11926	3
chr16@9185927@+	GAGGAGGGCGAGGCCGAGATC	A	12		3.12774	-1.31658	3
chr19@50155567@+	TGGCGGCAGCAAGAAGAAGAA	A	12		3.6301	-1.42793	3
chr17@78120925@-	GCAGCGGCACAGCGAGGTCGG	A	12		2.78283	-0.679308	3
chr5@140019192@+	CGGGAGCGGGAGGCAGGTGTG	A	11		3.09342	-1.12569	3
chr1@9790726@-	GAGGAGGAGGAAGAGGAAGAG	A	11		3.54261	-1.45849	3
chr18@32915965@-	TTGTATTTGGAGGGGGAGGAG	A	11		3.22255	-0.627966	3
chr17@4575611@-	GAGGAGGAGGAAGAGGAAGAA	A	11		3.51532	-1.44122	3
chr17@76353720@-	ATGGAGCGGGAGGATGGAGGA	A	11		3.21399	-1.21685	3
chr16@88709774@-	CCGGTGACCGACGAGGTCGTG	A	11		3.10525	-1.2202	3
chr16@2220715@+	TCACTGCCCGAGGAGGAGGAG	A	11		3.20717	-1.08202	3
chr19@3759654@-	GGCATCCTGGACTGCCTGGAA	A	10		2.35747	-0.868323	3
chr17@6356296@-	GAGAGAGAGGAAGAGAGAGAG	A	10		4.00488	-0.841283	3
chr15@68500405@-	ATACAGGAGTAGGGGGGGTGT	A	10		3.48208	-1.26374	3
chr11@3023806@-	GAGGAAGAAGAAAGAGGAGGC	A	10		3.67266	-0.972477	3
chr5@149776387@+	CAAGAAGGAGAAGAAGAAATC	A	10		3.86467	-1.16271	3
chr17@4575614@-	GAAGAGGAGGAGGAAGAGGAA	A	10		3.54391	-1.3649	3
chr19@2114129@-	GGAGAAGGAGAAGAAGGTAAG	A	10		3.74563	-0.999347	3
chr2@220473050@+	GGAAGAGGAGAAGGAGGGGAA	A	9		3.71771	-0.821094	3
chr2@220473054@+	GAGGAGAAGGAGGGGAAGGAG	A	9		3.26533	-1.35775	3
chr10@88281427@-	GCGGCGGCGCAGGAGGCGGCG	A	9		2.8628	-1.31239	3
chr3@39127084@+	GATGAAGAGGAAAATGAAGTA	A	9		3.83291	-1.30363	3
chr2@99980171@+	AAGGAAGAAAAAGAGAAAGAG	A	9		3.69307	-1.40018	3
chr16@88783583@-	GAAGAAGAAGATCGTCAAGTA	A	9		3.88467	-1.10453	3
chr8@144999766@-	GAGGCGGCTGAGCGCAGCCGG	A	9		2.76405	-0.670578	3
chr1@38166150@+	GTGGAAGAGGAAGAAGAAGAA	A	9		3.76215	-1.35068	3
chr4@77996638@-	GAGGAGGAGGAAGAGGAGGAG	A	9		3.42982	-1.46522	3
chr19@2115316@-	GGAGAAGGAGAAGAAGGGCAA	A	9		3.80561	-0.963719	3
chr10@126091592@-	TACAGACAGGATTGGCCAGAA	A	8		3.9611	-0.735488	3
chr4@41267963@+	CATTTGGAGGAAAGAGACCCT	A	8		2.73067	-0.344002	3
chr16@30671231@+	GAGGAGGAGGAAGAGGAGGAG	A	8		3.44474	-1.46119	3
chr10@61666066@-	GCGGCGGGGGAGGCGGCGGCG	A	8		2.81678	-1.13308	3
chr12@122255540@+	GAGGAGGCGGAGGAGGAGGAG	A	8		3.22207	-1.32989	3
chr2@74648891@+	GTGGCGGCGGATTTGGAGGGA	A	8		3.20519	-1.4114	3
chr10@11990432@-	GAAGAAGAAGAAGGTGGGGCT	A	8		3.79236	-0.942493	3
chr3@107938303@-	GAATATGATGACCCTAATGCA	A	8		2.95576	-0.873806	3
chr8@67064624@+	GATGAAGATGAAGAAGAAGAA	A	8		3.78329	-1.33557	3
chr17@43192760@-	GAGGAGGAGGATGACGAGGAG	A	8		3.39508	-1.42985	3
chr16@72130863@+	GGATTGGAAGAAGGAGAAATC	A	8		3.85044	-1.07536	3
chr19@6381411@-	GAGGAGGAGGAGAAGAAGGCA	A	8		3.19749	-1.39898	3
chr9@136226882@+	GGTGCACCGGAGGAGGAGGAG	A	8		3.23105	-1.18032	3
chr17@78120885@-	GCAGCGGCACAGCGAGGTCGG	A	8		2.77984	-0.658561	3
chr6@90372557@-	GAAGATGAGGAGGAAGAAGAC	A	8		3.66291	-1.33025	3
chr10@103917044@+	GACAGCAGCGAGGAGGAGGAG	A	8		3.20598	-1.01423	3
chr2@99977777@+	TCTGGGAGTGATGATGATGAT	A	8		3.22168	-0.870061	3
chr4@71554621@+	GAGGATGGCGAGGAGGAGGAG	A	8		3.17605	-1.18914	3
chr1@153964139@+	GAGGAAAAGCAAGGCTTACAG	A	7		3.36693	-1.22596	3
chr5@180661348@+	CACTACTGGGAGGTAGAGGTG	A	7		3.09989	-0.952327	3
chr11@114314648@+	AAGGAGCATCACGGGAAGGTA	A	7		3.05551	-1.40057	3
chr11@6703237@-	GACAGTCTTGATGGGGTTGAG	A	7		3.25659	-0.860611	3
chr3@176914942@-	CATTCCCGGGAGGGGGGAGCG	A	7		3.00068	-0.486765	3
chr17@7465351@+	GCGGTGGCGGAGGTGGAGGTG	A	7		3.1179	-1.32398	3
chr4@69202912@-	GAGGAGGAGGAAGAGGAGGAG	A	7		3.42757	-1.45636	3
chr12@113867063@+	GGTGGTGCAGAGGCTGCAGGG	A	7		3.33206	-0.743383	3
chr1@204191178@-	GAGAGACAGAAAGAGAGAGAG	A	7		4.04634	-0.772174	3
chr2@220473068@+	GAAGGAGGAGAAGGAGGAGGG	A	7		3.7154	-0.784652	3
chr1@29475221@-	GAAGAAGAAGAAGGAAGACAC	A	7		3.81153	-0.865525	3
chr1@10689932@+	GACGAGGAGGACTGCCTGGGG	A	7		3.25804	-1.36708	3
chr12@122255543@+	GAGGCGGAGGAGGAGGAGGAG	A	7		3.29944	-1.37338	3
chr20@3765884@-	GAAGAAGAGGAGGAGGAAGAG	A	7		3.70839	-1.20707	3
chr9@138378221@+	CAGGATGCCGACCACAGCCAG	A	7		2.60518	-0.60009	3
chr21@46950798@-	ACGGCCACGCAGGCGGGGCTG	A	7		2.95175	-1.29248	3
chr16@30671222@+	GAGGAGCCTGAGGAGGAGGAA	A	7		3.2221	-1.30818	3
chr5@36877096@+	ATGTGGGAGAAGGAGGAGGAG	A	7		3.28474	-1.30352	3
chr3@51972182@-	GAGGAGGAGGAGCTGGAGGAA	A	7		3.31141	-1.41094	3
chr11@85375483@-	TGGAGAGGGGACGATGACGAT	A	7		3.40737	-1.20836	3
chr6@36822673@-	GAGGAGCAGGAGAGGAAGGAA	A	7		3.13811	-1.38225	3
chrX@153195673@-	GTGGCAGCTGAGGCGGCACCT	A	7		2.81348	-1.0513	3
chr1@10689881@+	GAGGACAAGGAGGACGAGGAG	A	7		3.28065	-1.2559	3
chr7@44842217@+	GCAGAGGGTTAAGGCGCAGAC	A	7		3.6752	-1.28656	3
chr3@137880741@-	GATGATGACGATGCAGCTTAA	A	7		3.67257	-1.31273	3
chr12@6711145@-	GAGGAGGAGGATGATGATGAT	A	7		3.44271	-1.4147	3
chr17@61899159@-	GAGGAGGAGGAGGAGAATCCA	A	7		3.16801	-1.38963	3
chr12@121134167@+	AAAGAAGAGGAAGAAGAAGAA	A	7		3.80386	-1.29444	3
chr12@49717098@+	AGAAAAGCGGAGGAAGCTGGG	A	7		3.7555	-1.14847	3
chr11@77069992@-	GATGATGATGATGCTACCCCA	A	7		2.93491	-0.892045	3
chr3@149086892@-	TCATTGGAACATGGGGACGAG	A	6		3.46249	-1.20804	3
chr2@166523444@+	GAAAGAGAGAAGAAGAAAGAA	A	6		3.99389	-0.91749	3
chr5@57750059@-	GGGGAGGGAGAAGGGAGGAAG	A	6		3.43427	-0.898535	3
chr6@18264079@-	GAGGAGGAGGAAAAAGGTGGG	A	6		3.49855	-1.45626	3
chr9@134518788@-	AGCTGGCTGGAGGAGAAAGAG	A	6		3.10748	-1.13416	3
chr1@52902597@-	AAGGAAGGGAATGAAGAAGAG	A	6		3.78289	-1.34092	3
chr19@50944154@+	GTGGAGGAGGAGAAGAAGAAG	A	6		3.26766	-1.30763	3
chr1@184356422@+	GAAGAGGAGGAGGGAGGAAGA	A	6		3.58656	-1.23197	3
chr17@78120905@-	GCAGCGGCACAGCGAGGTCGG	A	6		2.78557	-0.660995	3
chr19@47589713@-	GGGGCAGCCGAGGCAGGGGCA	A	6		2.83853	-1.13441	3
chr1@6845579@+	CCCGGTCGCGAGGAGGAGGAG	A	6		3.15426	-1.14584	3
chr1@201975135@+	CTCTGGGAAGAAGTGGAGAGG	A	6		3.46568	-1.11128	3
chr11@117262982@+	GCTGAGCTGGAGCGGCTCTGC	A	6		2.42076	-0.879108	3
chr11@108788637@+	GATTGGAGTGATGATGATGAT	A	6		3.22713	-0.847416	3
chr17@78120827@-	GCAGCGGCACAGCGAGGTCGG	A	6		2.78037	-0.657654	3
chr2@131130030@+	CACGCGGAGGACGCGAGGGGG	A	6		3.34433	-1.43966	3
chr12@52464205@+	CCAGGGCGTGAGGAGGAGGAG	A	6		3.21461	-1.09587	3
chr12@6948291@+	TGGGCACCTGAGCACAGGGAG	A	6		2.88661	-0.62592	3
chr12@19518942@+	CCAGAAGAGCATCCTGAAGAA	A	6		3.89921	-1.20758	3
chr12@49724355@+	GAACAGCTTGAGGTACCTGAG	A	6		2.93155	-1.11871	3
chr7@44804557@+	GCTTTGCTGGAGGGCCTGGAG	A	6		2.36655	-0.903095	3
chr3@47752234@-	GAGGATTATGAGGTGGATGAA	A	6		3.31796	-1.22867	3
chr2@204292163@+	CCAGTAAAGTAGAATGAAGGA	A	6		3.91682	-1.08468	3
chr16@57486733@+	CAGGGCGGCGAGGAGGAGGAG	A	6		3.14638	-1.12967	3
chr12@6711209@-	GAAGAAGAAGAAGCTTGGACC	A	6		3.82011	-0.907137	3
chr14@95562981@-	GGAGGAGGAGAGCCTGATGTG	A	6		3.53013	-0.808946	3
chr17@79976863@-	TGGTGTGGGAAGGGGCAGCAC	A	6		3.18045	-0.694481	3
chr16@89980609@+	GTGTGCACGTATGTATGTGTG	A	93		4.04915	5.21572	4
chr19@7705030@+	GTGTGTGTGCATCTGTGTGCA	A	70		4.05314	5.22362	4
chr11@68832413@+	GTGTGTTTGTATGTGTGCATG	A	38		4.05422	5.21747	4
chr16@89980605@+	GTGTGTGTGCACGTATGTATG	A	34		4.03341	5.23321	4
chr10@94111697@+	GTGTGTGTGTATTTGTGTGTT	A	25		4.0234	5.17154	4
chr9@114983560@-	GTGTGTGTGAATGTGTGTGTG	A	18		4.053	5.23869	4
chr19@34718735@+	GTGTGTGTGTATGTGTGTGTC	A	16		4.046	5.20583	4
chr19@7705046@+	GTGCATCTGTATGTGTGTGTG	A	15		3.97375	5.13943	4
chr11@68832532@+	TGGTGTGTCTATGTGTGCATG	A	13		4.04446	5.20539	4
chr6@47592459@+	GTGTGTGTGTATATATATATA	A	13		4.26207	4.96334	4
chr19@7704906@+	GTCTGTGTGCATGTGCATGTG	A	12		4.04774	5.24907	4
chr17@78867214@+	GTGTGTGTACAAGGGTGTGTG	A	10		4.02383	5.20417	4
chr6@47592461@+	GTGTGTGTATATATATATATA	A	10		4.2226	4.98984	4
chr16@89371107@-	GTGTGTGCCCAAGTGTGTATG	A	10		4.04678	5.25279	4
chr11@68832438@+	GTGTCTGTGCATGGTGTCTGT	A	10		4.19972	4.8137	4
chr19@7705018@+	GTGTGTATGTATGTGTGTGTG	A	10		4.02954	5.19443	4
chr20@46283608@+	GTGTGTGTGTATGTGTGTGTG	A	9		4.02028	5.19994	4
chr22@38687343@-	GTGTGTGTGGATGTATTGACC	A	9		4.12661	5.10958	4
chr12@57505068@-	GTGTGTATGTATGTGTGTGCT	A	8		4.05041	5.20186	4
chr11@86519952@+	GTGTGTGTGTAAGGTGTCTTA	A	8		4.18982	4.84087	4
chr4@17629915@+	GTGTGTGTGTATGTGTATATG	A	8		4.06228	5.20519	4
chr2@227597406@-	GTGTATATATATGTGTGTGTG	A	8		4.03253	5.15309	4
chr4@129191418@-	GTGTGGGTGCATGGGGCTGTG	A	8		4.02368	5.19534	4
chr11@86519922@+	ATTGGCGTGCACACGTGTGTG	A	7		3.89742	5.0766	4
chr17@65022623@+	AATGTGGTGTATGTGTGTGTA	A	7		3.75421	4.75422	4
chr11@133772449@-	GTGTGTGTGTATGTGGTGTGT	A	7		4.17189	4.91569	4
chr17@65022569@+	AATGTGGTGTATGTGTGTGTA	A	7		3.76203	4.73761	4
chr1@31406286@-	GTGTGTGTGTATGTGTGTGTG	A	7		4.03368	5.20759	4
chr10@102722598@+	GTGTCTGTGTATGTGTGTGTG	A	7		4.01082	5.15983	4
chr19@7704888@+	ATGTGTGTCTATGTATGTGTC	A	7		4.03517	5.18457	4
chr19@11664397@-	GTGTGTGTGTAGTGGGTGTGC	A	7		4.15093	4.83019	4
chrX@53405161@-	GTGAAAGTATATGTATGAAAG	A	7		3.98076	5.12732	4
chrX@48344297@+	GTCTGTCTGTACTGCAGTGGG	A	6		3.98509	5.16016	4
chr14@50097420@-	TAGAGAGTTTATGTGTGTGTG	A	6		4.01651	5.17403	4
chr21@46269984@-	GACTGTGTACATCTGTACCGG	A	6		4.05187	5.19257	4
chr12@133634688@+	TATATGCAGTAAATGTGGGAA	A	6		3.71781	4.57853	4
chr2@135208403@+	GTGTGTGTGTATGAGCCTGTG	A	6		4.02748	5.18112	4
chr12@13067118@+	ATGTGTAGCTAAGTCAGGGAG	A	6		4.00276	5.14848	4
chr19@44405703@-	TGTGTGTGTGAGATGAATGAA	A	158		3.4041	0.456394	5
chr16@88677693@+	AGCGGGAGCGAGAGAGAGAGA	A	119		3.77434	0.109905	5
chr11@65192779@+	TCCGAGAACCAAAGGGAGGGG	A	92		3.48117	0.252093	5
chr14@73572607@+	AGAGCGGGAAAGAGAGAGAGA	A	54		3.82701	0.169365	5
chr13@46549614@-	AGAGAGAGAGAGGGAGAGAGA	A	38		3.82138	0.0892598	5
chr13@46549809@-	GGAGAGAGAGAGGGAACGTGA	A	36		3.83883	0.102082	5
chr14@73572651@+	AACGGGAGCGAGAGAGAGAGC	A	35		3.70205	0.13488	5
chr17@34171570@+	TGGAGACAGAAGTGGGGGTGG	A	30		2.75125	0.148489	5
chr17@34171654@+	TGGAGACAGAAGTGGGGGTGG	A	29		2.75563	0.126051	5
chr1@225707117@-	AGAGAGAGAGACAAGAACGGG	A	28		3.86363	0.130103	5
chr17@46137585@+	GTGGGGAGGGACGGTGTTAAC	A	21		3.13725	-0.112325	5
chr1@6727803@-	AGAGAGAGAGAAGAGAGGAGA	A	21		3.84286	0.0166243	5
chr19@19645062@+	AGACAAATGGAGAGAGAGACA	A	19		3.86037	0.162347	5
chr17@42283800@-	AAAGAGTGTGAGTGTGTGTGT	A	17		3.18082	0.237303	5
chr14@23528502@-	AGAGAGAGAGAAAGGGAGCGG	A	17		3.78508	0.0604812	5
chr8@70602324@-	GAGACATGAGAGGTGTAGAAT	A	15		3.281	-0.314925	5
chr20@3765796@-	TGGGGGAGGAAGAGGAGGTGG	A	15		4.18956	0.130308	5
chrX@129199991@-	AGGGACACAAAGGCCGAGTGG	A	14		3.73212	-0.000770983	5
chr17@27614206@-	AGTGAACAAAAGGGAAATCGA	A	14		3.84021	0.0647529	5
chr20@51588959@+	TGTGTGTGCGAGGGTGTGTGT	A	12		3.18429	0.328477	5
chr7@38763074@-	CCGAAGTGTTAGGATTACAGG	A	11		3.55976	-0.0816193	5
chr6@31117328@-	ATGAGGTGGGAGGATCACCTG	A	10		3.49118	0.0354869	5
chr11@65192166@+	TGTGTGTGAGAAATGGCAGGT	A	10		3.40706	0.458229	5
chr15@91463938@+	GCAGCTTGAGAAGGCGTTCAG	A	10		3.41212	-0.552206	5
chr15@59182565@-	AGAGAGAGAGAGCGCCTAGAA	A	10		3.84664	0.109368	5
chr1@16451068@-	CTGGGGACAGAGGGTGTCAAA	A	10		3.07942	-0.0716663	5
chr19@6381793@-	GAAGAAGAAGAAGGGTTCAGA	A	10		4.03422	-0.59181	5
chr17@40273061@-	GCAGCGCGCCAGTCAGAGGAA	A	9		3.54409	-0.603865	5
chr17@43228567@+	GCAGCTCTTTAAGACGTTCAG	A	9		3.45108	-0.624499	5
chr11@62299708@-	GAGAACTCAAAGGCCCAAAAG	A	9		3.42799	0.0867715	5
chr5@172114303@+	TGTGTGTGTGAGAGAGAGAGA	A	9		3.48296	0.312699	5
chr10@27399832@-	CCTGGGTGACAGAGTGAGACT	A	9		3.12682	0.321139	5
chr14@96139954@+	AGAGGTGGGAAGATCGCTTGA	A	8		3.9086	0.357039	5
chr8@41791844@-	AGCCAGAGCCAGAGGAGGAGG	A	8		3.68931	0.194372	5
chr1@231155685@-	GACAGGAGGGACCGAGGCCCT	A	8		3.2225	-0.0101449	5
chr17@28575631@-	GAGTGGAGGGAGGGTGGCCTA	A	8		3.25467	-0.0438294	5
chr7@95034437@-	ATGCCAAGCAAGGGACAGAAA	A	8		3.90784	0.134572	5
chr5@141000600@-	AGAGATTTGGAAGGGGCTCTG	A	8		3.38011	-0.464329	5
chrX@135585049@+	GATGCCTCAAAGAAGAAGAAG	A	8		3.90958	0.477243	5
chr3@194386979@-	AAGAACTCAAACAAGCAGAGA	A	8		3.70458	0.607782	5
chr6@90368568@-	AAGAGGAGAGACCGAGACCGA	A	7		3.52407	0.0591361	5
chr6@160526972@+	TGTGTGTGTGAGTGGAGTTGA	A	7		3.28377	0.402811	5
chr2@38525615@-	AGTAAAAAAGATGGGTGGAGA	A	7		4.07551	-0.165053	5
chr19@19645415@+	ACACAGAGACAGCCAGAGAGA	A	7		3.79848	0.0425613	5
chr19@49371708@-	AGAGAGAGAGAGAGAATGAGA	A	7		3.83161	0.153718	5
chr4@169923263@-	CTTGCTAAAGAGGTAGCAAGA	A	7		3.11205	0.0646589	5
chr13@114267997@+	TGTGTGCATGAGTGTGTGTGT	A	7		3.01523	0.239546	5
chr16@46732099@+	ATAGATGGATAGATAGATAGA	A	7		3.83713	0.256121	5
chr11@117262960@+	AACGCTGGAGAAGGAGCACAG	A	7		3.44689	-0.592572	5
chr12@121880389@-	GAGCTGAGCAAGGAGCTCAAC	A	7		4.12537	0.388251	5
chr11@47489280@-	TTGCTCAGAGAGGGTGGGAAG	A	7		3.10186	-0.0533598	5
chr5@33467912@+	TTGAACTTGGAGGAGTTTGGC	A	7		3.85444	0.665717	5
chr3@28357882@+	GCCGGAAAGAAAATTCTGCAT	A	7		4.30158	0.639378	5
chr17@37560829@-	TTAGTTTTGGAGGGGCAGGAA	A	7		3.34456	-0.434662	5
chr3@180707499@-	CCTGTGCTTGAGGTTGGGGGT	A	7		2.87219	0.161634	5
chr11@75283626@+	GCGGATTGAGAAGGAGCTCCC	A	7		3.44442	-0.575728	5
chr1@155886423@-	AGAGAGAGAGAGGGACAGGTA	A	7		3.82261	0.0884802	5
chr8@104311188@+	TTAGACGGGGACGGGAAGGGA	A	7		3.47369	-0.394951	5
chr6@42986631@+	ATTGAACCGAAGGGGAAGGGG	A	7		3.80871	-0.128756	5
chr22@21922012@+	CATTCTGGGGAAGGAGCAGCA	A	6		3.09398	-0.379707	5
chr7@87839387@-	GCTGTACTGAATGGCTGGAGA	A	6		3.99432	-0.272919	5
chr7@43906238@-	TGGGAAAGGAATGGTATGTGG	A	6		4.11696	0.143397	5
chr12@125396274@-	CCTGCGCTTGAGGGGGGGTGT	A	6		2.77922	0.154298	5
chr19@15349680@-	AGCAGCAGCAACAGCAAGCAG	A	6		4.157	0.201515	5
chr16@30931740@-	AGCCAAGGCAACATAGTGAGG	A	6		3.58101	0.285872	5
chr2@238426945@+	TGAGTGGATAAATGGGTGGGT	A	6		3.10368	0.395779	5
chr10@102722923@+	TGTGGGGGGGAAAGATGATGG	A	6		4.05788	0.198872	5
chr1@51767377@-	GAGTGCTGTGAGGCCCAGCAG	A	6		2.71703	-0.229515	5
chr1@214505484@+	TTGTACATGCAGGACTGGGAA	A	6		3.3624	-0.54983	5
chr18@18586350@-	GAACGAAGAGACAGAGGTCAT	A	6		3.45508	-0.17533	5
chr9@131247118@+	GCGAGCCGAGAAGAGCGAGGA	A	6		3.13329	0.059242	5
chrX@73416987@-	GGGTGTGGAGAAGAGGGAGCA	A	6		3.20989	-0.195285	5
chr19@49371510@-	AGAGAGAGAGACCGTAAGAGA	A	6		3.81965	0.0758691	5
chr1@26158649@+	TAGAGCTTGGACTGAAAGAGA	A	6		3.77384	0.503615	5
chr6@43148401@+	CATAGGGGGGAGGGTCTTTTA	A	6		3.36377	0.103084	5
chr5@65466484@+	AGGGAAAAGGAGAGAGAGAGG	A	6		3.86753	0.121531	5
chr11@58387120@+	AGAGAGTGAGACACCTACAAT	A	6		3.80782	0.231887	5
chr19@55602606@-	AGAGGGGACCAGGGCCAGAGA	A	6		3.55541	0.201398	5
chr16@31131744@+	AAGAACTCAGAGAAGTACCTG	A	6		3.58521	0.551894	5
chrX@153195648@-	CTGAAAGAGAAGGGCAGGCAC	A	6		3.96595	-0.476733	5
chr10@102285408@-	ACACACACACACACACACACA	A	116		0.168193	3.57536	6
chr10@102285410@-	ACACACACACACACACACACA	A	86		0.178236	3.58025	6
chr4@1019519@+	CTGCCTGGACACACACACACA	A	37		0.358318	3.5318	6
chr19@4035752@+	CCACACCATCACACACACACA	A	34		0.183324	3.60273	6
chr11@59405389@-	ACACACACACACCCCATACAT	A	33		0.308534	3.12465	6
chr11@2152794@-	ACACACAAACACACAGCACAC	A	29		0.37462	3.1778	6
chr13@52988322@-	ACACACACACACTCTCTCTCT	A	23		0.0514782	3.25115	6
chr10@102285412@-	TAACACACACACACACACACA	A	20		0.200754	3.59033	6
chr13@113539393@+	CTACACGCATACACACACACA	A	20		0.215848	3.59197	6
chr4@1019056@+	ACAGACATCCACACACACACA	A	18		0.124505	3.61373	6
chr4@1019517@+	TGCTGCCTGGACACACACACA	A	15		0.291603	3.66502	6
chr20@18296280@+	AGACACCAGAAGGCACACTCG	A	15		0.173693	3.61545	6
chr20@62579957@-	TCCCTCTCACACACGCCCCCT	A	12		0.0528713	2.86667	6
chr17@42475071@-	ACCCTGTCCCACATGCTGCCC	A	12		0.306236	3.09663	6
chr10@105795943@-	ACACACACTCACTTCCATACA	A	11		0.123708	3.54333	6
chr20@31960957@-	ACACACACACACGGGCAACAT	A	11		0.289627	3.31614	6
chr4@1019655@+	TATTGCCTGGACACACACACA	A	11		0.332244	3.69405	6
chr11@2153209@-	CAGCACACACACGCACACACA	A	10		0.0694791	3.48095	6
chr11@2152796@-	ACACACACAAACACACAGCAC	A	10		0.355789	3.32335	6
chr11@2153024@-	CAGCACACACACTAGCACACA	A	10		0.0693214	3.51755	6
chr19@41938562@-	ACACACACACACACGCTGTCC	A	10		0.183651	3.35888	6
chr11@65192676@+	GCAAACAGACAAACTAACAAA	A	10		0.145323	3.52526	6
chr15@65869777@+	AAACCAAACCACACACACACA	A	10		0.169086	3.58393	6
chr11@2152792@-	ACACAAACACACAGCACACAC	A	9		0.354325	3.11174	6
chr7@150745917@+	CCCCTGACTGACTCTCTCTCG	A	9		0.0296909	3.10884	6
chr19@4035762@+	ACACACACACACCCACACACA	A	9		0.132639	3.53936	6
chr1@173457206@+	TTCCATTCATACATCAGCACT	A	9		0.562599	3.02708	6
chr2@131131623@+	GGACTGCCAGACAGGCAGACA	A	9		0.228745	3.39863	6
chr17@2287885@-	ACACGCACGCACACGCACACA	A	9		0.163306	3.51997	6
chr9@108151462@+	ATATGTATATACACACACACA	A	9		0.210625	3.63753	6
chr4@1019287@+	TAGCCCCTGGACACACACACA	A	9		0.254804	3.61586	6
chr4@2249695@-	GCCACTGAGCACCCAGACTCA	A	9		0.570084	2.94856	6
chr18@33290628@+	TTACATGTGCACACACACACA	A	9		0.21915	3.60406	6
chr19@41938398@-	ACACACACACACACGCACACG	A	9		0.150419	3.49017	6
chr7@652010@-	ACCCACTTGTACATCCACCCA	A	8		0.145393	3.42853	6
chr16@11771345@+	TCTCACGTGCACATTCCCCTA	A	8		-0.0646112	2.7789	6
chr6@160526746@+	GCGTGCGAGCACACACACACA	A	8		0.314824	3.66957	6
chr19@1597812@-	ACGAACATTCACTCTCTCACA	A	8		-0.0272421	3.33511	6
chr11@119534661@-	ACACACACACATGCACACACT	A	8		0.150654	3.57353	6
chr8@95709103@+	ATGGACTTATACACACAAATG	A	7		0.220835	3.5767	6
chr6@35442667@-	CAGCACACACACTCCCTGCCA	A	7		0.0464909	3.25566	6
chr3@195776537@-	ATATGAATACAGGGCATGCAT	A	7		0.484135	3.09025	6
chr20@31290753@-	TGACACATATACAGAGCCCCC	A	7		0.509076	3.17822	6
chr16@4740559@+	GCTCACACGTACACACACACA	A	7		0.240419	3.5858	6
chr17@80036476@-	GGGCCCCTGCACAGGCACACA	A	7		0.288334	3.4061	6
chr11@2153026@-	CACAGCACACACACTAGCACA	A	6		0.120649	3.44728	6
chr19@37037161@-	TTCCACCATAACACACACACA	A	6		0.2375	3.60504	6
chr21@45731111@+	ACACAGACGCACACACACACA	A	6		0.164953	3.57425	6
chr19@4035760@+	TCACACACACACACCCACACA	A	6		0.128617	3.52996	6
chr12@6781685@-	CCACTCCAAGATGCACACGGA	A	6		0.154473	3.60461	6
chr20@62310066@+	ACTCCCACGGAACAGCACACA	A	6		0.181297	3.54588	6
chr15@63335626@+	CTACAGCCCGAAAGCCAGGCC	A	6		0.150717	2.92352	6
chr10@103923345@+	GTACTCAGCCAGACCAAGACG	A	6		0.16144	3.46742	6
chr9@99150513@-	AGTAGCTTGGACACTGACTCT	A	6		0.424151	3.66547	6
chr19@41938720@-	ACCTCCCTACACACACACACA	A	6		0.225597	3.64319	6
chr3@113370957@-	ACACACACACACTCTCTCTCT	A	6		0.0851654	3.31853	6
chr4@1019090@+	ACACACACTCACACGTGGAGG	A	6		0.2438	3.44782	6
chr19@41938477@-	ACACACACACACACGCACACA	A	6		0.157628	3.51925	6
chr1@8045260@+	AGTCACAACTACACAGAGATT	A	6		0.931755	3.35069	6
chr3@14985632@-	TTCCCTGAAAACAGATGCATA	A	6		0.808145	3.19006	6
chr3@152163301@+	CTGCAGCTGCACAGGCTGCAG	A	91		0.644638	-0.574393	7
chr6@20402833@+	ACGCGGCGGCAGCGGCGGCGG	A	71		0.377724	-0.921216	7
chr16@56782201@+	AGCAAGCTGAACAGCTTGCTG	A	46		0.789255	-0.437918	7
chr22@20918917@+	CAGCAGCTCCAGCAGCAGCAG	A	42		0.50975	-0.929012	7
chr3@49047290@+	CCTCCCAAGTAGCTGGGACTA	A	39		0.678391	-0.0305148	7
chr5@171481583@-	AGCGAGCTGCAGCAGCTGCAG	A	34		0.699956	-0.795396	7
chr22@20918920@+	CAGCTCCAGCAGCAGCAGCAG	A	31		0.420034	-0.765805	7
chr5@16666812@-	CAGCCAGGGCAGCTCCAGGTG	A	26		0.44591	-0.655629	7
chr16@56782194@+	CTCCTTCAGCAAGCTGAACAG	A	25		1.01276	-0.579103	7
chr8@103297930@-	CTGCAGCTGCAGCAGCTGCTT	A	25		0.632709	-0.656911	7
chr16@67917049@+	CAGCTGCTGCAGCAGGGCCAC	A	25		0.475224	-0.722844	7
chr19@11038364@-	CAGCAGCAGCAGCCGGGATTC	A	25		0.537098	-0.452063	7
chr3@134080460@-	GAGCGGCTGCAGCAGGCGCTC	A	25		0.7145	-0.967048	7
chr11@67810284@+	CAGCTGCACCAGCTGCAGCTC	A	25		0.375597	-0.814346	7
chr19@873510@-	CAGGCGCTGCAGCAGCTCTTG	A	24		0.625289	-0.726737	7
chr9@130953111@-	CAGCAGCAGCAGCTCCAGCAA	A	23		0.314233	-0.673739	7
chr20@62236145@-	CAGCGGCAGCAGCTGCCGCGG	A	22		0.375819	-0.813242	7
chr15@43477714@+	GCGCAACTGCACCTGCAGCCG	A	22		0.596338	-0.773111	7
chr17@42170720@-	CTGGAGCAGCAGCTGCTCATC	A	20		0.637507	-0.60856	7
chr2@233697772@+	TTGCAGCAGCAGCAGCAGCAA	A	20		0.433317	-0.904618	7
chr22@40816887@-	CAGCAGCAGCACCACAACTAC	A	19		0.147976	-0.34161	7
chr14@75936162@+	CTGCTCGAGCAGCTCGAGAAG	A	17		0.397809	-0.710158	7
chr4@83785675@-	CAGCAGCAGCACCATGTGTTC	A	16		0.283828	-0.409323	7
chr2@172584471@+	CAGCAGCTGCACACACAGTAA	A	16		0.411174	-0.746953	7
chr12@124887070@-	CAGCAGCAGCAGCAGCAGCAG	A	16		0.404786	-0.865153	7
chr11@64034835@+	CTGCTGGCCCAGCTGGCCCAG	A	15		0.406016	-0.0711356	7
chr19@50412206@-	CAGCAGCAGCACCACCGGCTT	A	15		0.352943	-0.647788	7
chr11@533325@-	CAGCTCCGGGACCCTCTGGGA	A	14		0.241206	-0.0900934	7
chr1@39879669@+	CCACCTCCCCAGCAGCAGCAG	A	14		0.46747	-0.946313	7
chr14@105240319@-	CCTTCCTTGCAGGCCCTGAAG	A	14		0.871533	-0.137312	7
chr19@12831748@-	CAGGTCCTGCAGCTGCTCAAA	A	14		0.56765	-0.675639	7
chr19@47910165@-	ACGCAGCCACACGTGGCCGTC	A	14		0.629981	0.0812952	7
chr2@114647831@+	AGACGGCGGCAGCAGCAGCAG	A	14		0.526569	-0.90158	7
chr2@153533158@-	CAGCAGCAGCAGCTGCAGCCA	A	14		0.379706	-0.753186	7
chr16@2143186@-	CTGCAGCCACACCTGCCGCAG	A	13		0.401309	-0.122873	7
chr16@3019651@+	CAGCAGGAGCACGGGCTGCCC	A	13		0.494031	-0.489249	7
chr6@82461720@-	CGGTGGCGGCAGCTTCGGTGG	A	13		0.322326	-0.836834	7
chr1@27100184@+	TACCCCCCGCAGCAGCAGCAG	A	13		0.448377	-0.949377	7
chr17@27027202@+	CATCACCCCTAGCAGCAGCAG	A	13		0.477412	-0.947857	7
chr19@1853634@-	GAGAGGCTGCAGGGGAGGCTG	A	13		0.932248	-1.03401	7
chr2@101887982@-	CTTCCAGAGTAGCTGGGACTA	A	12		0.603926	-0.00334592	7
chr11@118772410@-	CTGCTGCGGCACCAGCTGCTG	A	12		0.574619	-0.589693	7
chr17@17039566@+	TGTTACCAGCAGCAGCAGCAG	A	12		0.519057	-0.892173	7
chr17@4790982@+	CAGCAGCTGCAGCAGCAGCAG	A	12		0.54531	-0.839132	7
chr20@32273118@-	GGGCAGCTGGACCAGCTGCTG	A	11		0.81215	-0.748124	7
chr4@110737438@+	AGGCGGCGGCAATTTCAGAGG	A	11		0.339264	-0.852829	7
chr7@5352793@-	CAGCAGCAGCAGCGGCTCGGA	A	11		0.418627	-0.54101	7
chr17@27620992@-	CAGCAGCAGCAGCCGCACCAC	A	11		0.36982	-0.635365	7
chr8@144996370@-	CAGCAGCAGCAGATGGAGCAG	A	11		0.423603	-0.848117	7
chr2@32689618@+	CAACAGCTGCAGCAGCTGCAG	A	10		0.610657	-0.811303	7
chr2@233697766@+	CGGAGGTTGCAGCAGCAGCAG	A	10		0.670205	-0.905304	7
chr3@134080445@-	GCGCTCGGGCAGCTGCAGGCA	A	10		0.522298	-0.503953	7
chr17@46690870@-	CATTCCCAGCAGCCGCCGGAC	A	9		0.346723	-0.639574	7
chr6@75814931@-	CAGGACCTCCAGGCCCTGCAG	A	9		0.780887	-0.348841	7
chr12@49431291@-	CAGCAGCAGCATTCCCTACTG	A	9		0.29845	-0.506851	7
chr12@49427251@-	CAGCAGCAGCACCTTCTAGGA	A	9		0.332121	-0.295486	7
chr12@76424941@-	CAGCAGCAGCAGCAACAGCAG	A	9		0.435282	-0.83913	7
chr12@76424929@-	CAACAGCAGCAGCAGCAGCAG	A	9		0.455341	-0.887255	7
chr15@91497267@+	CAGCAGCCTCACCAGCTGTGA	A	8		0.319778	-0.288913	7
chr17@16089934@-	CTTTTGCAGCAACAGCAGCAG	A	8		0.443381	-0.892053	7
chr9@139687543@+	CATGTTCTGCACTGCCAGCAG	A	8		0.631529	-0.44632	7
chr22@20918899@+	GCAGTAGTGCAGCAGCAGCAG	A	8		0.635394	-0.774109	7
chr17@4790985@+	CAGCTGCAGCAGCAGCAGCAG	A	8		0.454456	-0.822562	7
chr20@43954115@-	CCCTTGCTGCACCAGTGGCCA	A	8		0.54928	-0.627024	7
chrX@153186927@-	CTGCTGCAGCACACGCGGCAG	A	8		0.433636	-0.717877	7
chr7@100174929@-	CAGCAGCAGCAGAGCGGGGCG	A	8		0.352404	-0.700246	7
chr16@58055323@+	TGCCTGCTGCAGCTGCAGGCA	A	8		0.52708	-0.611596	7
chr1@16263704@+	CAGCCTGTGCAGTCCACACAG	A	8		0.437186	-0.274982	7
chr10@103919000@+	TAGCAGCAGTAGCAGCAGCAG	A	8		0.429872	-0.925626	7
chr1@53072420@+	CGAGCCCTGCAGCAGCTGCAG	A	8		0.63786	-0.748344	7
chr2@85133618@+	AGCCACCTGCAAGATGGACAC	A	7		1.0341	-0.565935	7
chr6@33651063@+	CCAGCTGTGCAGCTGCCGCCC	A	7		0.675581	-0.142723	7
chr17@80110671@-	AGGCAGCAGCACCTGCCAGCC	A	7		0.461386	-0.111726	7
chr22@41363824@+	CTTCCACTGCATCTCTCGCTG	A	7		0.322167	0.159099	7
chr12@50188947@-	CTGCGGCTCCAGGGCCAGGAG	A	7		0.888485	-0.408165	7
chr2@113286628@+	CAGCTTTGTGAGCAGAGCTCC	A	7		0.987855	-0.222314	7
chr2@230456556@-	TGGCAACTGCAGCAGCAGCAG	A	7		0.570637	-0.8707	7
chr10@79764609@-	GTGATGTCACACCTGGCCAAG	A	7		0.423104	0.0243121	7
chr16@4310520@-	CAGCAGCAGCAGGAACAGGTG	A	7		0.428353	-0.790728	7
chr1@229730176@-	ACTGCAGTGCACCTGCCGACG	A	7		0.668974	-0.123003	7
chr1@153907283@-	CAGCAGCAGCAGCAGGAGCAG	A	7		0.419329	-0.857781	7
chr5@179023658@+	CTGCAGCTGCAGCTCTCCCAG	A	7		0.357515	-0.16425	7
chr17@38457209@+	TTCCCTCTTCAGCAGAAGATC	A	7		0.438658	-0.88346	7
chr20@61444848@+	CCCGCCCGGCAGGACCTGCAG	A	7		0.773285	-0.395975	7
chr22@39148570@-	CAGCAGCAGCAGCGGAGGGAG	A	7		0.44845	-0.768432	7
chr22@42262951@+	CAGCAGTGGCAGCAGCAGCAG	A	7		0.484312	-0.882287	7
chr1@155230221@-	CAGCAGCCACAGCTGAGCTGC	A	7		0.871758	-0.267775	7
chr6@125597322@-	GCACTAACATAGCTGCAGCTG	A	6		0.590744	-0.729541	7
chr17@79892981@-	CATCCGCTGCATGACCAACAC	A	6		0.46198	-0.572532	7
chr4@110737444@+	CGGCAATTTCAGAGGCGGCGG	A	6		0.571458	-0.834848	7
chr20@62904575@+	GTGCTGCAGCACCAGTGGCAG	A	6		0.466146	-0.763294	7
chr2@112917299@+	CGCCAGCTGCAGCAGCTGCTG	A	6		0.70269	-0.752416	7
chr14@55611895@+	CACTTGTTGCAGTACAATCAT	A	6		0.534928	-0.645395	7
chrX@70360649@+	CAACAGCAACAGCAGCAGCAG	A	6		0.512266	-0.949321	7
chr9@139350533@-	TGGCTGGTTCACCTGCAGCAG	A	6		0.631072	-0.778884	7
chr16@67913786@+	CAGCAGCGGTAGCAGCAGCAG	A	6		0.450832	-0.90327	7
chr19@12831757@-	GGCCTGCAGCAGGTCCTGCAG	A	6		0.817716	-0.697661	7
chr1@150921698@+	CTACAGCTCCACCTGCCCCAC	A	6		0.339841	0.209257	7
chr3@9860448@+	CAGGTTCTGGAACCAGAACAG	A	6		1.09308	-0.496282	7
chr9@112899371@+	AAGCAGTTACAGCAGCAGCAG	A	6		0.499914	-0.875788	7
chr17@57771870@+	CTTCATATGTAACAGGTGCCC	A	6		0.629129	-0.0471364	7
chr17@41584421@+	CAGGATCTGGAAAGACAACAC	A	6		1.07543	-0.538601	7
chr21@42647615@+	TTTCCAGGGCAGCAGCCGGGA	A	6		0.58171	-0.546932	7
chr1@153579572@-	CAGCAGCAGCAGAGACCTCTC	A	6		0.334748	-0.599549	7
chr7@100281688@-	CAGCAGCAGCAGCTCACGGCA	A	6		0.310337	-0.645564	7
chr5@154196869@+	CTTGGAGCCCATTTCTCACTG	A	6		0.393951	0.262961	7
chr2@203168133@+	GAAGAAAAAGAAAAAAAAGAG	A	106		5.32559	0.54461	8
chr1@27107670@+	AAAAAAAAATACAAAAAAAAA	A	44		5.48033	0.683841	8
chr22@38687908@-	AAAAAAAAAAAAAAAAAAGGC	A	34		5.35987	0.473876	8
chr22@38687906@-	AAAAAAAAAAAAAAAAGGCAA	A	30		5.4503	0.551076	8
chr22@38687909@-	AAAAAAAAAAAAAAAAAAAGG	A	29		5.41319	0.59261	8
chr22@38687907@-	AAAAAAAAAAAAAAAAAGGCA	A	26		5.36784	0.442434	8
chr2@219100659@+	TAAAAAATACAGAAATTAGCC	A	26		5.30482	0.573791	8
chr20@35220568@+	AAAAAAAGGCAGGGAAAAAAA	A	26		5.29642	0.529181	8
chr22@38687905@-	AAAAAAAAAAAAAAAGGCAAA	A	25		5.43081	0.522799	8
chr8@30536045@-	AGTAAAAAAAATTACCCGAGT	A	25		5.40457	0.369673	8
chr17@27084410@-	GATTAAAAACACCAAAAAAAA	A	24		5.36006	0.925076	8
chr12@56557107@-	AAAAAAGTAGATTTTAAAAAG	A	20		5.53279	0.674694	8
chr1@200375847@-	AAAAAAAAAGACAAAAAAAAA	A	19		5.48987	0.631773	8
chr5@149777932@+	AAAGACAAAGAAAAAAAAGAA	A	19		5.40972	0.54787	8
chr22@38687910@-	AAAAAAAAAAAAAAAAAAAAG	A	16		5.51284	0.632749	8
chr3@169700664@+	AGAAAAAGAGAAAAAAAAAGA	A	16		5.14522	0.649627	8
chr7@101898680@+	AAAAAAAAAGACAAAAAAAAA	A	15		5.4557	0.615599	8
chr7@100482393@+	ATGACAAAACAAAGAAGTCGG	A	14		5.09324	0.730073	8
chr5@149777939@+	AAGAAAAAAAAGAAAAGAAGA	A	14		5.32807	0.524079	8
chr10@32308819@-	AAAGCCACAGATCAGGAAAAG	A	12		5.33915	0.567566	8
chr17@39958812@-	TTAAAAAAAAACAAGACGGGC	A	12		5.03702	0.2948	8
chr2@99980144@+	AAAGATAAGAAGAAAAAGAAA	A	11		5.346	0.490422	8
chr8@98725950@+	ATCCAAAAAGAAAAAAAAGAA	A	11		5.31946	0.77841	8
chr2@172546762@+	AGAAGAAAGGAAAAAAAAAGA	A	11		5.10787	0.70323	8
chr19@52794177@+	AGAAATCATAATGGAGAGAAA	A	10		5.17529	0.401715	8
chr6@21596236@+	AGGAGAGGAGAAAAAAAAAGT	A	10		5.1379	0.739973	8
chr5@167976921@-	AATACAAAAAATAGCCAGGCT	A	10		5.44639	0.416756	8
chrX@73417279@-	AGGAGAAAATATTTGCAAACC	A	9		5.2718	0.898377	8
chrX@129546352@+	GGAAAAAAAGAAAAAAAAGAA	A	9		5.30132	0.590155	8
chr4@101946460@-	AAAAAAAAACAGAAAAAGAAA	A	9		5.3702	0.616385	8
chr19@7978656@+	AAAAAACAAGAAAAAAAAAAC	A	9		5.4584	0.725866	8
chr9@117073841@+	AAAAAAAAAAAAAAAGCAAAA	A	8		5.45339	0.569917	8
chr22@38687911@-	AAAAAAAAAAAAAAAAAAAAA	A	8		5.41836	0.576459	8
chr11@62480316@-	TGAGAAAAACACCACATGGAG	A	8		4.99648	0.253602	8
chr1@184760623@-	AAAAAAAAAGATTTTGGAGAC	A	8		5.42919	0.540192	8
chr6@21597203@+	AAAAAAAAAAAGAAAAAAAGA	A	8		5.34711	0.544411	8
chr19@50410791@-	AAAAAAAGAAACTCCCAGGAG	A	8		5.42788	0.424694	8
chr20@17923766@-	AACTGGAAATAAAACATGCCA	A	8		5.26897	0.83134	8
chr19@33077821@+	AACAGAAAAGACAACAACAGT	A	8		5.34329	0.773089	8
chr1@117644773@+	CAAAAAAAGGAAAAAAAAGCT	A	8		5.27757	0.590382	8
chr12@124104239@+	AGAAAAGAAGAAAAAAATGAA	A	8		5.21094	0.643369	8
chr4@140291445@+	AGAAGAAGAGAAAAAAAATGC	A	8		5.14929	0.695742	8
chr19@41812944@+	ATCAAAACTTAAAAAAAAAAA	A	8		5.31817	1.07075	8
chr17@57280404@+	CTAAAAAGTAAAAAGCAACTC	A	8		4.99422	0.895258	8
chr17@30807997@+	AAAGAAAAAGAAAAAAAAAAA	A	8		5.41546	0.601098	8
chr20@57486138@+	AAAAATAAATAAAACAGCAGC	A	7		5.3801	0.618756	8
chr2@46815308@-	ATGACAGTAGAAAGAAAACGT	A	7		5.09025	0.757217	8
chr1@205687343@-	AAAAAGAGGGAGGAAAAAAAA	A	7		5.2201	0.426664	8
chr5@125962141@+	CAAAAAATACAAAAAATTAGC	A	7		5.33677	0.729085	8
chr8@41399911@+	AAAAAAAAAAACAAAAAACAA	A	7		5.42171	0.562984	8
chr11@65192681@+	CAGACAAACTAACAAACAAAA	A	7		5.39485	0.917415	8
chr14@39650618@+	AGCTAGAAATAAAACAAGCAA	A	7		5.17509	0.837984	8
chr1@6283159@-	AACAAAAAAAACCGGACGGAC	A	7		5.0225	0.24567	8
chr8@41400021@+	CTAAAAATACAAAAAATTAGC	A	7		5.28142	0.69954	8
chr5@80608813@+	AATGTAAAACACCCCTAAACA	A	7		5.38182	0.924809	8
chr6@71508370@+	AAAGAAAAGGAAAAAAAAAAG	A	7		5.3963	0.594946	8
chr1@35649545@-	AAAAGAAGAAATGCATATTGA	A	7		5.12391	0.567983	8
chr3@152181306@+	AACAAAGAAGAAAGCAGCACT	A	7		5.28193	0.820574	8
chr10@6147057@+	GAAGAAAGGGAAAAGTAAGGC	A	7		5.04958	0.432486	8
chr2@74184294@+	GGAGGAGGAGAAAGGAATTGA	A	7		4.72816	0.690235	8
chr9@114984189@-	AAAAGTAAAAATTAAGAAAAT	A	7		5.41274	0.533106	8
chr8@61534151@+	GGCAGAAGCAAGAAATTTCTA	A	7		4.67601	0.812127	8
chr10@70531074@+	AGAAAAGGATAAAAAAAGCAA	A	7		5.24619	0.69527	8
chr3@172114967@+	TACAAGGGAGAAGAAGCCACA	A	7		5.20127	0.41383	8
chrX@19553822@-	ATTAAAAATTAAAAAAAAAAA	A	7		5.3485	1.05093	8
chr16@53513825@+	GATAAAAGGGAAAAGAAAAAG	A	7		4.99845	0.457898	8
chr20@18724817@+	TCAAGCAAGGAAAGAAACACT	A	7		4.79892	0.904001	8
chr6@32945969@+	CAAGAGGAAAAGAGAGAAAAA	A	7		5.09206	0.320343	8
chr10@71968983@-	GACTAAGAAAACGAATGGAAA	A	7		5.05459	0.282947	8
chr12@79996551@-	AAAAAAAAAAATTAGCCAGGT	A	6		5.41197	0.428992	8
chr15@32926184@+	AGCCATAAAGAAAAGGTTCGA	A	6		4.93882	0.768003	8
chr2@99980168@+	GAAAAGGAAGAAAAAGAGAAA	A	6		5.26255	0.445805	8
chr5@134193990@+	TGCTGAAGAGAAAGACATCTA	A	6		4.64661	0.780971	8
chr20@34501241@+	CAAAGAAGAAAAAGAAAAAGA	A	6		5.19554	0.603572	8
chr22@43213812@-	AAATGAAGAAAGACGAAAAGA	A	6		5.16769	0.534056	8
chr11@61906377@+	AGAACAATGGAAATAACTCGT	A	6		5.07897	0.729646	8
chr10@3821234@-	AATCAAAAAAACAAAAAAACA	A	6		5.39362	0.764369	8
chr2@55518244@-	AAGTAACAAGACACCTAGCAA	A	6		5.37554	0.654355	8
chr19@4838582@-	AAAAAAAATCAGGGATATAGT	A	6		5.16648	0.560256	8
chr6@36458321@+	CTCAAAAAAGAAAAAAAAAAA	A	6		5.32386	0.821808	8
chr1@11076907@+	TTAGATAACAAAAGAAAAATG	A	6		5.45692	0.719924	8
chr6@90371902@-	ATTCAAACAAAGATAAAAGCC	A	6		5.17892	0.794288	8
chr1@224559036@+	CAACAGAAATACACAATCGAG	A	6		5.40987	1.08747	8
chr6@21596302@+	GGGAAAAAAGAAAGAAAAAGT	A	6		5.1464	0.709036	8
chr11@12961065@+	TTTCCAAAGCACAAAAATACT	A	6		5.31113	1.10471	8
chr1@205687360@-	AAAAAGAAAAAAAAAGAAAAA	A	6		5.38341	0.494461	8
chr8@68165730@-	ATATCAATGAAAGAAACAAAA	A	6		5.31882	0.81256	8
chr11@70217628@+	TCTACATTCCATTGTTGGGTG	A	191		3.70744	1.31612	9
chr3@183898635@+	GCCCTCATGTAGACAAAAGAA	A	49		2.75349	1.28466	9
chr16@56782200@+	CAGCAAGCTGAACAGCTTGCT	A	44		3.06208	0.858985	9
chr11@65192645@+	GAAACTTTCCAAAGTGCTTAG	A	43		3.64757	1.11462	9
chr12@56547770@+	CCTGCTGCTAAGCCAGCAGCA	A	38		2.7238	0.891828	9
chr11@65190670@+	GCAGCCCTGGAAATGATCAGG	A	32		4.11612	0.865097	9
chr15@89007995@-	TGCCCCAGGCAGAGTGGCAGC	A	27		2.51615	1.02812	9
chr19@18045982@+	CAGCCTCCCAAAGCACGGGGA	A	23		3.31078	0.907601	9
chr10@103866621@-	CCTTCCTCACAGAAGGAAGGA	A	19		3.2583	1.61402	9
chr11@65192668@+	CTTTAAGTGCAAACAGACAAA	A	16		3.14105	0.805212	9
chr7@44872305@-	TTGGCCTCCCAAAGTACTGGG	A	16		3.63216	1.11002	9
chr6@74228012@-	TTGGATTTGCACTGAATGCAA	A	16		3.07811	0.667811	9
chr2@191798934@+	GTGGTAATGGAAAGTCTGTAA	A	16		4.19741	0.710376	9
chr6@36457855@+	AGGTCTATGAAAATACTGTGG	A	16		3.67441	1.53901	9
chr12@56510909@+	AAGCCTACTAATAAGCTTCAT	A	15		3.19636	1.00309	9
chr15@22999511@+	GTGGAGTTTCACAGACTGTGG	A	14		2.81332	0.829235	9
chr1@179042718@+	TCAGCCTTCCAAAGTGCTGGG	A	13		3.65093	1.07471	9
chr8@11696146@+	GCTGAAGTCCACCATAAAGTG	A	12		3.27909	1.20756	9
chr12@98927590@+	ACTGGCATGCAAATATCCAGT	A	12		2.67991	0.996149	9
chr13@28143350@-	GAACTCAAGCAGAGATTGAGA	A	12		4.22348	0.742338	9
chr17@80422266@+	CTTTCCCAGCAAAATGCCAAG	A	12		2.86139	1.12618	9
chr19@36674112@-	AACCTTATGAATGTAAAGAAT	A	11		3.16008	1.46469	9
chr12@13068684@+	TTGGCCTCTGAAAGTGCTGGG	A	11		3.67888	1.1294	9
chr22@37458829@+	TGCTCATGGCAGATGTGTGGC	A	10		2.54106	1.24836	9
chr17@33338909@-	CAGCTTGCAGAGGAGCAAGCT	A	10		2.92085	0.819032	9
chr3@196083463@-	ATAGGACCACAGAGCCAAAGT	A	10		3.31044	1.29767	9
chr1@155284230@+	TCGGCCTCCTAAAGTGTTGGG	A	10		3.69577	1.09342	9
chr2@216808011@-	TTCAAAAGTTACTTGCCACTT	A	10		2.80981	1.38937	9
chr17@43714495@+	CAGCCTTCCAAAATGCTGGGA	A	10		3.43821	1.0276	9
chr7@912877@+	ACAGCTTTCCAAATAGTGGAA	A	10		3.93852	1.08573	9
chr1@16203074@+	CTGGCTAGCCAAGCATCTAGA	A	10		2.78504	0.627519	9
chr1@155979021@-	GAATTCTCTCAGGGGTCTAGG	A	9		3.02758	1.37119	9
chr9@19376361@-	CGCCAGGAACAAATTGCGAAG	A	9		3.46852	0.764322	9
chr11@65190462@+	GCTGCATGGAAAATATCCGCA	A	9		3.20478	1.18525	9
chr19@34883153@+	AAGAGGTAGGAATCTGGTACA	A	9		4.30356	0.779591	9
chr8@23425299@+	CTGGAAATCTACAAAATGCAG	A	9		3.12312	0.896098	9
chr4@169923266@-	GCTCTTGCTAAAGAGGTAGCA	A	9		2.77136	0.556646	9
chr15@40686161@+	ATTTTCAGGAAGAAAATCTTC	A	9		4.15146	1.01671	9
chr15@67487181@+	AAAGCATTACAGAGAGATGGA	A	9		3.80453	0.880926	9
chr11@62533160@+	AGATCCGCTTAAAGATTGTGG	A	9		3.82695	1.59079	9
chr2@216990669@+	TGCGTCTTCAAGAAAATTGAG	A	9		3.56765	1.18867	9
chr6@31921564@-	AAGTCAACATAGCCCGAAAAC	A	9		2.84945	1.54104	9
chr6@43515400@-	GTGGGTACAGATCAGAAGAGC	A	9		3.13925	0.503978	9
chr22@46239038@+	CCTGAAATCTACTAGAGACAC	A	8		2.79595	1.42218	9
chr10@44052418@-	GCATCCACACAGGAGAGAAGC	A	8		3.0113	1.62706	9
chr8@74204136@-	GTATCAATGGAGTGAGCCCAA	A	8		3.32065	0.618141	9
chr20@2464057@-	ACGCACTCAAATGAGAAGCCT	A	8		2.71826	1.57144	9
chr19@55623915@-	GCCGCCGTCAACAGTGACGGG	A	8		3.12868	1.05957	9
chr1@109240624@+	GGGCATAGCAAGAAGGCCTTC	A	8		4.12382	0.72273	9
chrX@12841282@+	CGAGGTTGCCAAAGGTGACTT	A	8		3.41919	1.64211	9
chr13@115009381@+	ATGGCTTGCAAGAGAATCTGG	A	8		3.50477	1.17078	9
chr4@6643976@+	GTGAATCTGGAGAAGAGCTGG	A	8		4.19222	0.746954	9
chr10@88277728@-	CCCTTAGCACAAAATGGGGAG	A	8		3.39171	0.798395	9
chr15@78841187@+	GAGTTCTCAAACAAAAAGAAG	A	8		3.87632	0.738987	9
chr2@171574028@+	CCTGCCTCCCAAAATGGAGCC	A	8		3.3095	1.33126	9
chr1@16257936@+	CTGGATGCCAAGCCTCCAACT	A	8		2.53688	1.05491	9
chr17@43225987@+	GCATCGAGCCAAAGGGGAGAT	A	8		3.19984	1.16325	9
chr4@83791517@-	GCTGTGGAAAAGATGCTAAGA	A	8		3.70207	1.70828	9
chr12@133214649@-	CTGTACAAAGAAGCGCCGTGT	A	8		2.77073	1.18315	9
chr5@95131054@+	TAAGACTTCTAAAATGGAATA	A	8		3.85155	1.24801	9
chr6@31637143@+	CTACTGCCCCAAGTGCATGGA	A	7		3.21999	0.931631	9
chr15@63363779@+	TCAACATTGTACAATGTAGAA	A	7		3.35899	1.23969	9
chr22@39708961@-	CGAATTGCAAAGGAAGAAGGA	A	7		3.02439	1.04937	9
chr3@141882594@-	TGGCCTCCCAAAGTGCTGGGA	A	7		3.31249	1.00282	9
chr1@156181764@+	ACAGGTTCTGAAAACCACTTC	A	7		3.87499	1.52679	9
chr16@56642964@+	ACCTCCTGCAAGAAAAGTAAG	A	7		3.43467	1.20697	9
chr17@57771831@+	CCCATTATGCATATAGAAAAT	A	7		2.9143	1.41397	9
chr17@79674190@+	CCAGGAAATCAAAGCCAATGT	A	7		3.69308	1.50846	9
chr17@35873284@+	TGCCTTTGGCACCTTGGTAGG	A	7		2.48541	1.2014	9
chr12@16516986@+	AGAAAATCATACAACTCAGCA	A	7		3.28918	1.51934	9
chr1@3696992@-	CTGTACAGTCATGTGCCACGT	A	7		2.63659	1.1866	9
chrX@73419912@-	ATTTCCACTAACAGTGACTGG	A	7		3.25332	1.29034	9
chr1@41215327@+	GCCTGGATTCACACAGAAGAT	A	7		2.64391	1.35503	9
chr17@43228883@+	TTCTGCTCTTAAACGTAGGGA	A	7		3.6748	1.15917	9
chr5@1478066@-	TGTAGATCAGAGAGCCAGATG	A	7		3.21861	1.52924	9
chr10@119043157@-	GCTTGCCTACAGAGGAAAGGA	A	7		3.09172	1.70509	9
chr21@35476059@+	TAAGGGACCCAAAGGAATAAT	A	7		3.80583	1.40883	9
chr16@56642939@+	CTGCAAATGCAAAGAGTGCAA	A	7		3.22824	0.656269	9
chr1@154322805@+	TCAACCTCCCAAAGTGCTGAG	A	7		3.61142	1.12058	9
chr1@180167000@+	TCATCTTTGGAGGGTGCCAGG	A	7		3.03075	0.677603	9
chr14@73587752@+	TCAGAATTTCACCAGGGAGTA	A	7		3.33463	1.17903	9
chrX@41082634@+	TGTCTCTTCAAGAATGCAGTC	A	7		3.4796	1.37339	9
chr6@10731189@+	GTAAAATGTTAGGTGTCAGCT	A	7		3.1722	1.29807	9
chr4@77958611@+	CAAGGCAAATAAAGCCAGAAT	A	7		3.73071	1.55953	9
chr5@141692380@-	CAGCCCTCAAAGACGTAGCAA	A	7		3.37859	0.699446	9
chrX@153186925@-	GCTGCAGCACACGCGGCAGCA	A	7		2.61716	0.643112	9
chrX@114884558@+	AGTAAAACATACATCGTAGCT	A	7		3.21153	1.69236	9
chr3@31656679@+	GAACAAGTGAACACATGGCAG	A	7		3.34662	1.73319	9
chr5@172461753@+	CAAGACAAACAAGACTCCAGT	A	6		3.60737	1.64903	9
chr22@46239628@+	GTGAAATTGCAAGTGTTTGAA	A	6		3.93105	1.00901	9
chrX@149983412@-	GGGCCCACTGAAGGTAGTGGA	A	6		3.63808	0.937632	9
chr14@54886772@+	CAAGAGATTCACAATCAAGAT	A	6		2.56839	1.34154	9
chr11@10818727@-	GGTGTGAAACAAATGGTGAGA	A	6		3.70668	0.984478	9
chr7@99749786@+	TAATCCCAGCACTTTGGGAGG	A	6		2.64438	1.3166	9
chr7@5781413@-	ACCCAATCTCATCAAACCAGC	A	6		2.63092	0.86389	9
chr11@607814@+	GAAACATGGCACATTCCAGCC	A	6		3.13149	1.29886	9
chr7@92234864@-	TACCCTTCCTATCTGAGGAGG	A	6		2.73953	1.04568	9
chr4@77045799@-	CTTTACAGGTAGTAATTTGGA	A	6		4.02428	1.03728	9
chr8@98741980@+	TCAGCCTCCTAAATGCTGGGA	A	6		3.67837	1.06901	9
chr1@150547135@-	CTGTGCCAGGAAGGGTTAGGA	A	6		3.49222	0.72403	9
chr17@57771721@+	AGCACATCGTACACTGGATTG	A	6		2.95414	1.65743	9
chrX@53602690@-	AGCTCCTGCAAGACATGGGTG	A	6		3.29998	1.12161	9
chr19@11041321@+	ATTGCTTGAGATCAGGAGTTC	A	6		2.99511	0.652222	9
chr11@65193034@+	GAAGTCTTAGAAAAGCCTTGT	A	6		3.62051	1.64487	9
chr19@3976140@-	GATGATTTCTAGCAGGCAGGA	A	6		3.46537	0.805752	9
chr11@64571165@-	CCCGGATCAGAGCAGGACCTC	A	6		3.07601	0.737053	9
chr3@52290211@-	ACTGAAGCAAAGCTGATAGTG	A	6		3.42691	1.27271	9
chr16@18847726@-	GAAGCAACACAGCTTGCAAGC	A	6		2.88189	1.55346	9
chr5@180276641@-	AGCCCTACAAATGTGATGTGT	A	6		3.08329	1.46646	9
chr9@132575607@-	ACCACAGATAAGCCTGAAACA	A	6		2.96573	1.71902	9
chr20@43704796@+	CCACGTTCAAATATGTGACTG	A	6		3.26483	1.84481	9
chr5@153435428@+	CTTACCTCCCAAAGTGTTGAG	A	6		3.56884	1.23881	9
chr5@94030820@+	TATGGCTTGTAAAAGTCATAA	A	6		3.9031	1.29561	9
chr13@28241377@+	CCTTTCAAACACAGAGGAGGA	A	6		3.42143	1.83121	9
chr10@72185316@+	CAAACTCCCCAAAGCTACCTG	A	6		3.52004	1.04945	9
chr1@109822634@-	CTGGTCTCCCAGGAGTAGAGA	A	6		2.99621	0.929672	9
chr1@243736328@-	TTGTCGAGAGAGCGGGTGTTC	A	6		2.76588	0.529628	9
chr16@19131705@+	CACCTGGCCTAAAAGCGTCGT	A	6		3.13696	0.896097	9
chr1@153749168@+	AGCATAACAGACACGTGCCTG	A	6		3.15086	1.75621	9
chr11@12964678@+	CTGGGCTCTGAAATTTTAGGA	A	6		3.69983	1.09092	9
chr17@65337142@-	TCTCAAATCTAGTAGTTAACA	A	6		2.88345	1.54086	9
chr12@32895649@+	AGGACATGGCACAGCGCAGGA	A	6		3.21845	1.3665	9
chr3@23932563@+	TATAAAATGGACACGTGGCTA	A	6		3.28166	1.68512	9
chr11@66613772@+	GGTGTTTACGAGCAGCTGTGA	A	6		3.43854	0.729135	9
chr5@57750240@-	TAAGGCATACAGTTCTTGACT	A	6		3.53416	1.73907	9
chr12@121138227@+	TGAGCTTTCCAAAGTGAGAGA	A	6		4.00842	1.22184	9
chr9@115928336@-	ACTGGTGCAAAGGTTTCTCTG	A	6		3.27472	1.70423	9
chr9@140084486@+	TCAGGTGCCGAGAGGGGCAGG	A	6		2.94649	0.635493	9
chr19@9940674@+	CTGGAGCTTTATTATCAATAG	A	6		2.62986	1.36197	9
chr1@158067710@+	TCTGGCCTGTAAAATGAAGGG	A	6		3.75474	1.09887	9
chr18@33570529@-	TCACAATCTGAACAGATTCTC	A	6		3.01352	0.837492	9
chr16@19513606@-	ATCCATACAAAAGTCTTATGG	A	6		3.1448	1.61788	9
chr2@128604409@-	CATTCACAGCACAGTGGTGAG	A	6		2.73054	1.15682	9
chr13@25458319@-	GAAGTCTTACATTTCTCAAGT	A	6		3.48581	1.722	9
chr2@190340151@+	TAAGCCTTGGAGATGGGGAGG	A	6		3.01231	0.735909	9
chr17@61669971@+	AGGAAATAGTAGAGGTCAGTG	A	6		3.39426	1.35265	9
chr15@93441049@+	GGATTAATACAAGAGTCCTGT	A	6		3.51762	1.72233	9
chr5@96075802@+	AATTCCTCCAAAATATAGGGA	A	6		3.51161	1.16449	9
chr5@41807461@-	CGCCTTATAAAGGGAGAAAAA	A	6		3.05025	1.26061	9
chr7@127344978@+	CGGGGCGCAGAAAAGCTGAGG	A	6		3.87007	0.85699	9
chr11@77103479@-	CCGGCAGCAAAGATGCTGGAA	A	6		3.45224	1.13152	9
chr17@37618475@+	CAAACACTCCAAAGACATGGG	A	6		3.60876	1.03229	9
chr17@57917554@+	TGTTACTTTCAAAAGGCCCAC	A	6		3.52109	1.53806	9
chr3@133372266@-	GAATCCATATACAAGACAGAA	A	6		3.46575	1.92716	9
chr12@46578928@-	ATGATTCTAAAGCGCATCAAG	A	6		3.18755	1.79378	9
chr12@7074699@-	TCTTGGATTAAGGAAGACTGA	A	6		2.73436	1.57203	9
chr1@179326003@+	TTTTTTTTTTAGAGATGGGGG	A	36		5.21195	2.89498	10
chr20@3852922@+	CTATCTCTACAAAAAATTTAA	A	36		5.28845	1.85008	10
chr11@65192097@+	TTGTCAAATTAAGGGTGTCAT	A	33		5.08849	2.28401	10
chr14@55532696@+	GTTTATAACCACCAAAAAAAA	A	25		5.3411	1.2236	10
chrX@118377875@+	CTGAACATTCAAAAGAAAGCT	A	20		4.81627	1.75275	10
chr22@36662952@+	CTCCATCTCAAAAAAAAAAAA	A	18		5.31672	1.63187	10
chr10@73980086@+	TCCGTCTCAAAAAAAAAAAAA	A	18		5.09675	1.75966	10
chr12@125512216@+	ACTCCGTCTCAAAAAAAATTA	A	17		5.08604	1.78705	10
chr10@75135829@-	TTTTTTAATGAAAAAAAATTT	A	17		5.05787	2.53321	10
chr10@82192388@+	CTGAGACTCTAACTAAAAAAA	A	16		5.37936	1.54156	10
chr11@65191200@+	CATTCACTTAAAACATTACCT	A	16		5.29703	1.97186	10
chr20@57486210@+	GTGCAGCATTAAAAAAAATCA	A	15		5.04873	1.84915	10
chr1@19544009@-	TTTTTTTTTGAGACAGAATCT	A	14		5.26141	2.942	10
chr11@9303925@-	TTTTTTTTTGAGACGGAGTCT	A	14		5.25944	2.92601	10
chr22@38687923@-	TATTTTCTTTAAAAAAAAAAA	A	14		5.19213	1.92035	10
chr22@24227376@+	CCCTATCTCTACAAAAAATTT	A	12		5.26227	1.83625	10
chr7@116200907@+	TTTTGCATTTAAAACAGACAC	A	12		5.06219	2.19171	10
chr11@58385716@+	GTGAGCTGTTAAAACAGCACA	A	12		4.85118	1.89966	10
chr1@10519956@-	CCCTGTCTCTACAAAAAAAAA	A	11		5.33509	1.65786	10
chr11@2966276@-	TTTTTTTTTTAGGGGTGGGTC	A	11		5.24213	2.80819	10
chr19@54379105@+	CTCCATCTCAAAAAAAAAAAG	A	11		5.35107	1.5958	10
chr10@73980085@+	CTCCGTCTCAAAAAAAAAAAA	A	11		5.30164	1.68804	10
chr22@38687922@-	ATTTTCTTTAAAAAAAAAAAA	A	10		5.15763	1.78503	10
chr9@123607549@+	TTTTTTTCTGACTAAAAAAAA	A	9		5.16529	1.89641	10
chr3@122292334@+	TTTTTCCCTTAAGAGACAAGT	A	9		5.13489	2.38713	10
chr9@33348351@+	CTCCGTCTCGAAAAAAAAAAT	A	9		5.32204	1.62416	10
chr3@20211889@-	TTTTTTTTGGAGGCGGAATTT	A	9		5.21955	2.93567	10
chr12@46758406@-	TTTTTTTTTTAGAAAAAATTT	A	9		5.22016	2.84138	10
chr6@43585200@+	CCATCTCTACAAAAAATAACA	A	9		5.31962	1.84168	10
chr6@111196153@+	TCCTTTTTTTAAAAAAAGTTA	A	9		5.08642	2.03838	10
chrX@24096526@+	GGGAAGCTTTAAAAAAAAAAA	A	9		5.16219	1.81176	10
chr1@218480811@+	CAGAAACATCAAAAGAATGTT	A	9		4.75316	1.59553	10
chr16@4909134@+	TGACTTCATTAAAGAAAAGAA	A	8		4.98936	2.04523	10
chr1@207967483@+	ATATTATTGGAAAATTCTCTA	A	8		4.71776	1.48582	10
chrX@150577438@+	CTGAACAGTAATAATAGCAAT	A	8		4.86041	1.81206	10
chr6@21597452@+	TTAACTCTTTAAAGGATTCAA	A	8		5.08673	2.29836	10
chr2@36777684@+	GCTGAACTTTAAAAAAAATTA	A	8		5.00242	1.7836	10
chr11@12962264@+	TACTGGCGTTAAAAAAAGTCT	A	8		5.09269	1.98406	10
chr15@59415735@+	CAGCAGTATTACACAGGATAC	A	8		5.38407	1.18464	10
chr3@121549247@-	TTTTTTTTTTAGAGACAGGGT	A	7		5.18043	2.88806	10
chr19@14526882@-	TTTTTTTTTGAGACAGAGTCT	A	7		5.26025	2.93166	10
chr8@131064997@-	GGTTTTTTTCAAAAAAAAAAA	A	7		5.12864	1.83157	10
chr1@29190618@+	CTGTCGCTACAAAAAATACAA	A	7		5.28238	1.82629	10
chr19@11244322@+	TTCTTTATGTACAAAGATTAT	A	7		5.23526	2.90954	10
chr11@19187870@+	CATCACTATTACATATTCTTC	A	7		5.36503	1.24415	10
chr3@124949993@-	TTTTTAATGAACACTGCTCAT	A	7		5.19442	2.94809	10
chr11@121478875@+	TTACCACCATAAAAGGAAAAG	A	7		4.96584	1.44563	10
chr1@162493842@+	CACTGATTATACCAAAAAAAA	A	7		5.28821	1.36322	10
chr6@21597193@+	GTGGTTTCGGAAAAAAAAAAA	A	7		5.1568	1.74625	10
chr12@77416252@-	CTTTATATTAACTACAGGATA	A	7		5.16219	2.17554	10
chr3@5259844@+	GTTTTATGTTAAGTCACAAAC	A	7		5.06154	2.22991	10
chr1@51822185@-	TTTTTTTCTTATAAAAGCCGT	A	7		5.17097	2.65797	10
chr14@69928012@+	AAATTAAGTTAAAGAATACTA	A	7		4.79462	1.53435	10
chr11@130013551@+	ACAATATATGATATATAAACC	A	7		4.95248	1.09838	10
chr4@26436174@+	GTTAGAAACAATAATATATTA	A	7		4.8475	1.21562	10
chr15@39888947@+	TTAAATTGCAAAGAAAGCCAT	A	6		5.06602	2.20063	10
chr5@121362874@+	TGTTTTTTTTAAGACAGGATC	A	6		5.13123	2.2975	10
chr19@23522576@-	TTTTTTTTGTAGGGACAGGGT	A	6		5.15822	2.92144	10
chr11@86520073@+	ATACTTTTGCATAGAAATAAA	A	6		4.91239	1.53843	10
chr19@12741270@+	CTCCGTCTCGAAAAAAAAAAA	A	6		5.32695	1.65276	10
chr11@35250901@+	ATTATCTTGGAAAGAAACAAC	A	6		4.85585	1.30263	10
chr10@6157833@+	CATTTCTTGCACTAAAAAAAA	A	6		5.14526	1.72928	10
chr1@54387324@-	TTTCCTCATAATGATAACAAA	A	6		4.85824	1.78686	10
chr11@32954865@+	ATCCATCTTCAAAGCAAGAAG	A	6		5.2068	1.5695	10
chr18@692596@-	TTTTTTTTTTAGACGGAGTTT	A	6		5.21454	2.9073	10
chr4@174244598@+	TTATAATTGCAAAATAAACCA	A	6		4.75895	1.48996	10
chr2@170936504@+	ACTTTGCTGCAAGCAACAAAG	A	6		5.09456	1.70316	10
chr11@12961060@+	TTTCCTTTCCAAAGCACAAAA	A	6		5.23982	1.65677	10
chr6@168372336@+	CTTTTCTGTTAATATATAGAA	A	6		4.93182	2.05652	10
chr4@110971254@-	AACAAACTTCAAGGCAAGTTT	A	6		4.78685	1.62529	10
chr8@41399901@+	ACTTTGTCTCAAAAAAAAAAA	A	6		5.11809	1.78585	10
chr1@162496313@+	TGTTTGCTGGAAAATATTAAA	A	6		4.959	1.81627	10
chr17@2588231@+	TTTAAACTTAATTAAAGAAAA	A	6		5.14266	1.59077	10
chr3@172538658@+	ATATTTTTGCAAATTGAGATA	A	6		4.72206	1.52895	10
chr11@12960892@+	ATCTTTCCTTAAGGGAAGCCC	A	6		5.18795	2.41366	10
chr1@1326536@-	GGAAAAGTAAAGTTAAAGTCG	A	6		4.89162	1.06967	10
chr3@152183085@+	AAAAATCTTCAAAACAAGTAT	A	6		4.86149	1.53374	10
chr7@65421750@+	CACCAGTGTTACAAAATTAGA	A	6		5.34939	1.21165	10
chr11@74167373@-	TTTTTTTTTGAGACAGTCTCC	A	6		5.25255	2.93706	10
chr5@150648243@+	ACTCTGTCTCAAAAAAAAAGT	A	6		5.12879	1.74154	10
chr4@99341273@+	TGGGAACATTAAGAATGTTAA	A	6		4.96499	1.89648	10
chr6@24781723@+	AGGCTTGTCCAAAAGGAAACA	A	6		5.0123	1.65613	10
chr19@54379104@+	ACTCCATCTCAAAAAAAAAAA	A	6		5.13837	1.68591	10
chr14@69255352@-	TTTAAAAAAAATAACAACAAA	A	6		4.97931	1.44485	10
chr11@65192992@+	GGTTGATTTGAAACTGTGAAG	A	62		4.52624	1.92953	11
chr20@57252745@+	TGACCTCATTAAATGTGCTGT	A	36		4.66757	2.5436	11
chr11@65191199@+	CCATTCACTTAAAACATTACC	A	35		4.96353	2.34621	11
chr12@27949664@+	CTACCATGCTAAAGTGATCCT	A	33		3.76766	1.84058	11
chr11@65193089@+	GGGACCACTTAAGACGAGATT	A	31		4.43163	1.75637	11
chr5@82349989@-	CTTTCATACCAGGGGATGATA	A	29		4.35311	3.01663	11
chr7@158441657@-	TCCATTTGCCATGGTTATAGT	A	27		4.18884	1.78889	11
chr11@65191391@+	CATCCAGCTGAAAGTTACAAA	A	25		4.57298	1.37719	11
chr11@65192736@+	AAGAAGTGTTAACTGAAAACA	A	25		4.51409	1.58385	11
chr5@43291134@-	ATTTTAAAGGATTACATGTTA	A	24		4.59841	1.27823	11
chr11@65193170@+	GAGCGAAGTGAAATTGCATTG	A	21		4.42084	2.59106	11
chr11@65192565@+	GTGAGCCAAGAAAATACTAAT	A	17		4.58004	1.96775	11
chr8@87573078@+	GTTTGTTCTTAAAATGCATTT	A	16		4.98329	2.7376	11
chr22@38203059@+	GCGGCCACTTAAAACCTCCCG	A	16		4.94987	2.26515	11
chr11@65193338@+	GGTCACTGTAAAATTAATATT	A	16		4.30063	2.27871	11
chr1@179042085@+	TCTCTAGAGAAAATACTATTA	A	15		3.91515	1.87998	11
chr12@98995396@+	ACAGTGTAGGAAATTGTCTAT	A	15		4.31104	1.2757	11
chr11@65190461@+	GGCTGCATGGAAAATATCCGC	A	15		4.34528	0.9611	11
chr17@61669931@+	GATGCAGGAGAAAATTAAAGT	A	14		4.61772	1.57661	11
chr1@173835727@-	ACCTAAGTTCACATGAAGTTG	A	14		4.73632	1.79215	11
chr10@106049127@+	GTACTAGGATAAAAGGTGTGA	A	13		4.62267	1.84427	11
chr2@191799311@+	CGAATGCCTTAATTGGAAAAA	A	13		4.41278	2.24744	11
chr22@38202882@+	AACCGGAGTGAAAACTTCAGG	A	12		4.37446	0.915711	11
chr2@216211668@+	TGGCGAGGTGAAAGACTTGGC	A	12		4.64426	0.859706	11
chr22@31369176@+	TTCTTCAGTTAAAGCCTTCAG	A	12		4.95586	2.36964	11
chr2@28639050@+	GTAGCTTTTTAAAAGGAAACC	A	11		4.64765	1.59628	11
chrX@123046323@+	TGTCTCTACAAAAAATACAAA	A	11		4.56974	1.95595	11
chr11@65193777@+	GGGATGATGCAAACAATTACT	A	11		4.58616	1.03597	11
chr1@109242002@+	AGAAGTAGGGAAAGGCATAGA	A	11		4.62623	0.779288	11
chr20@47897085@+	TGGAAGTAGAATATATATATA	A	11		4.03494	2.79639	11
chr18@56996940@-	ACGACCTAAAATCTATATATA	A	11		3.87699	2.61799	11
chr2@187545446@+	TTAATTTGCTACCTAATAACA	A	11		4.65573	2.32247	11
chr4@2841319@+	TTTTTGAGACAAGGTCTTGCT	A	10		4.73417	2.94518	11
chr8@23426513@+	ATGGTGGTTTAAAACTGTAAT	A	10		4.47404	2.24234	11
chr8@120252498@+	GCATTGCAATACAACCATAAC	A	10		4.16148	2.30094	11
chrX@154005493@+	CCCTCTGTTTAAAAGGTTTGT	A	10		4.61494	1.92404	11
chr1@174979625@+	GTTTTGCATAAAATGCAAATC	A	10		4.18875	2.42513	11
chr17@63007327@-	TGGTTGGTTTAAAGTAGAAGG	A	10		4.64403	2.51684	11
chr1@186312511@-	ACTTTTAGAAAGAGAGCTGCA	A	10		3.80177	2.03841	11
chr5@118832271@+	GTTCTGAGTAAAATAGATTCA	A	10		4.31381	2.2997	11
chr3@40558111@+	AAGAGTGTGGAAAACGATTAA	A	9		4.4158	0.939475	11
chr12@13068948@+	AGCTATTTTTAAAAGTTATTA	A	9		4.47165	1.32832	11
chr1@6283514@-	TGTTATATATACCAAAGAGGC	A	9		4.46976	2.69681	11
chr13@30083977@-	GGGTTGGTTTATTATCAAACC	A	9		4.54386	2.61389	11
chr6@138412730@-	ACATTCTAAAAGAAATGCAAA	A	9		4.23878	1.91515	11
chr1@59142617@-	AATTGATAGGAGCAATCAATT	A	9		4.08209	2.56268	11
chr1@67876518@-	ATTCTTGTAAAATACAAAATC	A	9		4.67363	2.37332	11
chr6@167438369@+	CCCCTTCTTTAAAAGACTCTG	A	9		4.89972	2.07484	11
chr17@36925256@-	ATCTCAGATCAGAATCAGAGA	A	9		4.32152	1.6427	11
chr11@65192580@+	ACTAATTAATAATAGTAAGTT	A	9		4.16593	2.67785	11
chr5@72209924@+	ACACTATGTTAGAATGTGTCC	A	9		4.63516	2.01404	11
chr1@40747099@+	ACTCTACTAGAAGAGTACTCT	A	9		4.16336	2.72146	11
chr11@88027061@-	ATAGATTTCCATGAAGATATT	A	8		4.56123	1.85078	11
chr2@217070102@+	TATATATTACAAGGGATAATT	A	8		3.97385	2.56495	11
chr8@23430798@+	TCGCTTTCTGAAATGGTGTGT	A	8		4.13621	1.1982	11
chr13@28240619@+	ACAATGTAGGAAATCCTCAAA	A	8		4.19334	1.43514	11
chr20@54979037@+	TTTTGTAAGTACAGGACTTGC	A	8		4.09356	2.89792	11
chr19@58266001@+	GTCAAAAGGGAAACCTCATTA	A	8		4.47604	1.29993	11
chr22@17591668@+	AGTGAGCTATAATGGTACCAT	A	8		4.05277	2.92269	11
chr11@65192092@+	GCAGATTGTCAAATTAAGGGT	A	8		4.26219	2.20896	11
chr7@44837462@+	TCTTATTCCGAAAATAGATTG	A	8		4.95185	2.57197	11
chr5@167944951@+	GAGATTCTGCAAAAGATTTTA	A	8		4.39532	0.971691	11
chrX@135951853@-	GCACTGTCTTATTTGGAACAT	A	8		4.02145	2.35565	11
chr17@42476674@-	CACCGATCAAAACGGCACAAA	A	8		4.60861	1.11346	11
chr2@101886231@+	TGTTTTCGTAAAGTTCCAATG	A	8		4.17159	2.3577	11
chr3@197339990@-	TTTTTTTGAAATGGCGTCTCA	A	8		4.3442	2.83439	11
chr16@71887687@+	TCATTCCTTGAAAGCAGTTTG	A	8		4.817	2.76577	11
chr14@105405223@-	TCCTTATTAAAAGTGAAAATC	A	8		3.9004	2.50114	11
chr22@32353372@+	AATGCATCTGAAAGTTTTGAT	A	8		4.27829	1.79011	11
chr11@61920323@+	AGAACCAATGAAAGCTGGCTG	A	8		4.11328	1.45423	11
chr8@23425618@+	TTGCAAGATTAAAATGTGGTT	A	8		4.69272	2.73742	11
chr11@32617547@+	AATTGGCATCATATGTCAAGT	A	8		4.05225	2.85504	11
chr11@65193291@+	TAGTATCTTCAAATTGTAGTC	A	8		4.7469	2.9934	11
chr20@35869744@+	GGAAATTCTGAAAACTGAATG	A	8		4.11762	1.57751	11
chr4@77958885@+	AATGTGATGGAAAAGCATTGA	A	8		4.35906	0.956426	11
chr6@32940701@+	ACTCCCCACAATAAGTACGTT	A	8		4.19408	2.69	11
chr20@42091384@+	AAAAAATCTTAAAGCCCAACC	A	8		4.12053	1.65989	11
chr14@67850390@+	TCATTTCACTAGAGACAAATC	A	8		4.39586	2.44692	11
chr14@103808958@+	ATTTGATGTAATAAAACTTGG	A	8		4.14016	2.71583	11
chr11@118473106@+	AGGGGTGGTTAAAAGTTGCTG	A	8		4.39261	1.24147	11
chr2@191799545@+	CTGTGTTTAGAAAATGTTAAG	A	8		4.55878	1.925	11
chr15@58887821@-	GAAAAGAGATACATGCACTGA	A	8		3.96051	2.89012	11
chr5@179045752@-	TTCTTACTAAAAGCATAGGCT	A	8		4.13589	2.82164	11
chr11@13716310@+	TCTTAGGATCAAAATGGTTTC	A	8		4.89932	2.70194	11
chr3@100438887@+	TAGGATACTGAAACTGACATT	A	8		4.51933	2.2496	11
chr2@187543737@+	AGTGAATTTCAAAAGTAATGG	A	8		4.47096	1.34336	11
chr13@48833080@+	AGAAACTATTAAAGGTAATAC	A	7		4.25092	1.69449	11
chr1@203277914@+	GTCTCAGTACAATCCAAATTT	A	7		4.66083	2.37837	11
chr2@131906977@+	TTGGCCAATGATATTATATAC	A	7		4.20822	1.89194	11
chr7@10977721@-	AATGATCAATACAAGGTAAAC	A	7		3.93016	2.65482	11
chr15@39888930@+	ATCCATTTGCAAATGTTTTAA	A	7		4.4354	1.22402	11
chr2@47613790@+	GGGAAATAGCAAATGGACACA	A	7		4.15009	1.33376	11
chr7@7285836@+	TATTATAGATAAGGAAACTGA	A	7		4.44378	2.70442	11
chr5@72209889@+	TAAAAGCTTTAAATCTGATGT	A	7		4.6422	2.39415	11
chr17@65735676@+	AGTGTAGCGAAAATGCTACTA	A	7		3.82681	1.71737	11
chr11@65193377@+	TACCTTTGCTAAGGTTAGAAT	A	7		4.22752	1.76459	11
chr3@169712948@+	CAGAGCATGGAAAATCGTTTA	A	7		4.33883	0.871547	11
chr7@90044104@+	TCCACTTCTGAAAGTATGATG	A	7		4.60791	1.97376	11
chr9@75769407@+	GATGGAGTGTAGTGGTACAAT	A	7		4.04327	3.05989	11
chr12@124081688@+	TCAAGTCACTAAAGATTCATT	A	7		4.35166	2.60174	11
chr1@35644482@-	TTTTTTTGAGAGTGAAAAGGG	A	7		4.77163	2.72941	11
chr19@46914858@-	GTCAGAGGTTACAGATAATCA	A	7		4.40846	1.44038	11
chr18@19447821@+	AGAATTAGTTAAATTCATGAA	A	7		4.44842	2.18869	11
chr12@124496870@+	AAGGTCTATAAATGTGATGAT	A	7		3.95561	1.76263	11
chr1@162495690@+	GAGATATGTTAAATTATTTTT	A	7		4.59509	2.81986	11
chr6@80750409@+	CTCCATTTTGAAAGCTGCTAA	A	7		4.68159	1.33845	11
chr19@33871002@+	AGAAAAGTTGAATGCCACCTA	A	7		4.0998	1.45186	11
chr9@94793646@-	TAGAAGAATAAAATTGTGATT	A	7		4.62267	2.87136	11
chr15@31667739@+	CAGAGATGTCAAAGTGAAGGT	A	7		3.86615	1.58298	11
chr2@30382053@+	GTCAATTGTGAAAGGAAAATG	A	7		4.44903	1.50351	11
chr2@69585467@-	GAGTTATCCAACAATTGGTAT	A	7		4.57593	2.81424	11
chr17@2186084@-	GAAAGGAAAGAAGTCTACTTT	A	7		4.23015	2.46818	11
chr7@90044185@+	AAACCATGTTAAAGCTGAGAT	A	7		4.0882	1.9194	11
chr4@106367624@-	CCATTAAACAATATGTAAAGG	A	7		3.67953	1.87784	11
chr2@85545832@-	ACATGTGCTGATAGAATTCTA	A	7		4.88527	2.50035	11
chr11@12960502@+	ACATCCAATTAACTTACACAC	A	7		4.04248	2.11755	11
chr18@34376278@-	CTGTATTAGCACAAAGATATG	A	7		4.52968	1.9464	11
chr4@187557995@-	CTTGATGAAAATGACAACAAA	A	7		4.45338	1.94835	11
chr11@70281446@+	GATGCTTTTGAAAATGTTTAT	A	7		4.50124	1.97375	11
chr7@73661071@-	TGTGAGGAATAAAATTAAAAT	A	7		4.08462	2.79831	11
chr14@50361233@+	GACATTTGACATGAACACAAA	A	7		4.14812	1.78439	11
chr2@160602394@+	AGATTCCTCTATTAGTAATCT	A	7		4.38342	3.0298	11
chr10@95287846@+	CCCAAGTGCAATATACAGTAT	A	7		3.6922	1.98956	11
chr3@100083618@-	ATTTTCTATAATAATTAGTAC	A	7		4.29247	2.92931	11
chr15@85327026@+	AGCAATTCCCAAAGTGAGAAT	A	7		4.13138	1.41862	11
chr12@121137920@+	AAACCCAGGGAAAGAATCAGC	A	7		4.36414	0.879811	11
chr5@71503814@+	TTTTTTTGCTATGGGATTTAA	A	7		4.44713	2.92498	11
chr19@4409496@+	CATCCTGTTCAAAGGGAAGGT	A	7		4.38082	1.85842	11
chr2@64118318@+	GCAGTATTAGAGAACAAGATT	A	7		3.70518	1.74629	11
chr4@83774844@-	AGGCTTGAAAATGAAGGAGAT	A	7		3.55089	2.08937	11
chr3@152183281@+	AAAATGTGATAATGGGCACTT	A	7		4.0119	2.53409	11
chr5@122152691@+	CGCTGTCAACAAAATGACAAT	A	7		3.96009	1.52452	11
chr10@76468307@+	ATTTTTTCCTACTATAATAAT	A	7		4.91035	2.5897	11
chr10@131973137@+	GCAGTGTTGAATATGAAACAT	A	7		3.90892	2.05551	11
chr17@57280066@+	AAATTTTATGACAACTTCAAC	A	7		3.95048	1.84318	11
chr2@29023360@+	TTTCATAATCAAAGGTCATAT	A	7		4.99027	2.47376	11
chr17@37006618@-	AGGCGAGATGAAAGGTAGGAA	A	6		4.72937	1.09482	11
chr6@74227637@-	TGTTCGTGATATGAGACAGAC	A	6		3.70506	2.27686	11
chr14@67805181@-	ACTTTTGCAGAATCATAATTT	A	6		4.82071	2.65701	11
chrX@54589470@+	CTAGTTTCTTAAACTACTAGT	A	6		4.85805	2.40237	11
chr5@179157710@+	CATCCTGATTAAATGTCTGAC	A	6		4.61951	2.30354	11
chr7@156762812@+	TGTCTCTACTAAAAATATAAA	A	6		4.78834	1.94152	11
chr2@61705284@-	GTTTTCCTCAATGAGGAGTGT	A	6		4.3883	2.98464	11
chr4@155494@+	AAACCCTACAAATGTGAAGAA	A	6		3.84322	1.71834	11
chr5@133726043@+	AATGATTCATAATAGACAACT	A	6		4.09845	2.65405	11
chr12@74932908@+	TAGGCTTGGCAAATGGACAAC	A	6		4.3375	1.47636	11
chr10@104122295@+	TGCCCTATTGACAGTGATTGA	A	6		4.05396	1.27585	11
chr14@70835987@-	CTTTACTAAAAGTCAAACAAA	A	6		4.33476	2.01471	11
chr6@21596001@+	ACCCCAGCTCAAACTTTGAGA	A	6		4.36268	1.69763	11
chr17@43229095@+	GAACCCCATGAAATTATTTGT	A	6		4.59365	2.62861	11
chr18@32887134@+	AGATCTTGTTAAGCATCAAAG	A	6		4.20924	2.08438	11
chr22@21305608@+	GAAATTCGTTAATGTATTTGA	A	6		4.67539	2.86218	11
chr10@32582071@-	TGATGAACTAATTAGAGAAGT	A	6		4.03011	3.01005	11
chr11@18636888@-	TTTTTAATGGAGCTGGAAAGC	A	6		3.91005	2.45995	11
chr21@35477137@+	ACATGTTTTTAAATTTAAGAT	A	6		4.34073	2.26624	11
chr12@110785112@+	AAAACATTTTAAATGGACAGA	A	6		4.34541	1.48718	11
chr4@27004590@+	GTTGCTGTAGAAAAGCAAAAT	A	6		4.67736	1.61453	11
chr21@35473231@+	TGGCAGTGTTAAAGCTTACAG	A	6		4.3831	1.89226	11
chr3@196558261@+	AGGGACAATTAAAACTGGGAA	A	6		4.71246	1.24801	11
chr17@28851828@+	AAGTTTAAGGACTACTGCCTG	A	6		3.7721	2.30087	11
chr1@207968755@+	TGTATTTGCTATAAAATGAGA	A	6		4.78553	2.27825	11
chr11@12962482@+	TCTTGAGCTGAAAGCACAGTC	A	6		4.81768	2.54153	11
chr1@23833692@-	GGTAGACTTTAAAACGAGGGT	A	6		4.4105	1.78737	11
chr15@91044972@+	TCCTCAGATTAAAAGATGATG	A	6		4.69067	1.92119	11
chr1@162569423@+	GAAATTTCGTACAGCTGAAAT	A	6		3.98844	1.96367	11
chr20@4682010@+	TAAGGTACTGAATACTTAATA	A	6		4.12165	1.61821	11
chr4@77957625@+	GTACACTTTTAAATTGTCTCT	A	6		4.70779	2.84167	11
chr1@82409043@+	GGAAAGACTGATATCGACCTA	A	6		4.13411	1.44452	11
chrX@133634112@+	GCCTAAGATGAGAGTTCAAGT	A	6		4.41176	1.7129	11
chr13@48919332@+	AGCAAATTGGAAAGGTAAAGT	A	6		4.46217	1.28451	11
chr10@64566472@+	ACTGTACCTTAAAAGGTGATA	A	6		4.6786	1.91059	11
chr2@10580708@-	AGACTAGGATATGGGTCACAC	A	6		3.66399	2.27041	11
chr17@57771598@+	ACAGCTTACAAATACGTATTG	A	6		3.90463	1.55847	11
chr11@12964290@+	TAGGGTCGTTAAAATTGAAGT	A	6		4.52454	2.12045	11
chr10@27400860@-	GCAAGAATACAAGTAGCATTG	A	6		4.2572	2.63445	11
chr18@9954632@+	AGGAAATGCCAAGAGGTATTC	A	6		4.42945	1.12327	11
chr19@19103949@-	AATTTTAGCAACAGTATAGAA	A	6		3.78932	2.05941	11
chr9@139335014@-	TCAAGTCTAAAGAGACTGAAG	A	6		4.02605	2.45992	11
chr7@102940668@+	CTTGAGATTGAAAATATGGGT	A	6		4.6766	1.97285	11
chr12@53807364@+	AAATTCTATTAACGCTGAGAT	A	6		4.05163	1.96321	11
chr1@182849715@+	TCGTTTTGGCAAAATGATGAT	A	6		4.59011	1.84702	11
chr8@23425302@+	GAAATCTACAAAATGCAGATT	A	6		4.31671	2.42408	11
chr2@191799496@+	GTAATGCTTTAAATGCATACT	A	6		4.33146	2.39579	11
chr6@32948681@+	GGACATGGACAAAACAACATT	A	6		3.96544	1.8146	11
chr7@55275082@+	TATGGGTATGAAAGATACAAA	A	6		4.50338	1.39531	11
chrX@154005507@+	GGTTTGTAAAACAAAAACAAA	A	6		4.33816	1.97893	11
chr11@62619904@-	TTTTAGATACAAGGGCTTGGT	A	6		4.73639	2.8711	11
chr9@106880493@+	CCTTGGTTGAATATAAACCAG	A	6		3.91979	2.03213	11
chr1@145116256@+	TGTGCTAGCAACATTCTGAAA	A	6		3.79771	2.12861	11
chr5@72208921@+	AATTTAAGTGAAAAGTGAGAT	A	6		4.12602	1.94851	11
chr1@153617810@+	CCTTGAGATAACAGATGAGAA	A	6		3.85158	1.8819	11
chr2@191799396@+	TTACTTTATTAAATGAAGATT	A	6		4.80145	2.44128	11
chr1@35649547@-	TAAAAAGAAGAAATGCATATT	A	6		4.28665	2.44489	11
chr1@11077046@+	GTACCTTTGGAGAAGTTCTTA	A	6		4.40809	1.06558	11
chr6@21597611@+	TTTTCCTTGTAAATGTAATCA	A	6		4.48975	1.51466	11
chr11@35831176@+	AGCAGTAGTAAAAGTGAAGGG	A	6		4.06671	1.2877	11
chr7@55277780@+	GGGCAGTGTTAATGGAAAGGG	A	6		4.30389	1.5779	11
chr2@191798766@+	AGTGATTGTAAAATTCTGTAG	A	6		3.90073	2.12632	11
chr10@62554381@+	AACAGTTTTGAAAATTTATGA	A	6		4.33616	1.19985	11
chr2@191799443@+	TATAGATTTCAAAATTAGGTT	A	6		4.37451	1.82803	11
chr2@136513187@+	AACACTTGTGAAAACTCTCAG	A	6		4.2998	1.09923	11
chr14@102452752@+	GCCGAACTGGAAATGTGCTTA	A	6		4.35281	1.05059	11
chr9@123550169@-	AAGAAGGTTTATTTGAAGGCT	A	6		4.37122	1.58162	11
chr9@136217285@+	GGCAGTACTGACACAGATCCA	A	6		4.11543	1.36196	11
chr19@18679954@+	TTTCTGAGATAGGTAGAAGTC	A	6		3.89125	2.44184	11
chr12@13067430@+	GGGACTCAAGAAATGCATATT	A	6		4.30001	2.26321	11
chr7@44252808@+	GTGGTCTCTCAAAATTGATTT	A	6		4.78571	2.80886	11
chr3@5258886@+	AAGTTGTGCTAAAATGCCTTT	A	6		4.64704	2.72895	11
chr16@1750718@+	ACTTGAAAGGAAACAGTTTAA	A	6		4.32116	1.41585	11
chr4@17841424@+	GCCATCTTGCAAAAGATCTTC	A	6		4.35609	0.97532	11
chr1@162497905@+	TATAAGAGCAAATGTAGTGAG	A	6		3.78186	2.07656	11
chr15@45899369@+	TGGCTTATGGAAAAGAGGTGA	A	6		4.29692	0.852039	11
chr8@128753132@+	TCATTTCTGAAGAGGACTTGT	A	6		4.58432	2.96853	11
chr1@204372821@-	TTATACATTTAAAGTCTTGTT	A	6		4.79129	2.91224	11
chr9@102780570@-	GGAAAGATATAGTGGCGACAA	A	6		3.89514	2.72087	11
chr3@139067070@+	AAGAGCGAGTACCAATAAATG	A	6		4.0112	2.56056	11
chr1@212216416@+	TCTTATGGAGAAACAGGAGTC	A	6		4.8637	2.6416	11
chr11@118472531@+	AAGATGTCTAAAAGAATGGTT	A	6		4.5459	2.88492	11
chr5@172379223@+	AAGGATTTTTAAAATTATCTT	A	6		4.52891	2.05437	11
chr15@77241631@+	CTTTTGTGATAAAATATTGAT	A	6		4.77784	2.03189	11
chr16@11928725@-	GCCTCCCAAAATGTTCAGATT	A	114		2.78816	2.4484	12
chr9@36216854@-	ACATGGTGAAACCCCGTCTCT	A	102		1.96935	3.38388	12
chr7@44917156@-	GCTTCCCAAAATGCTGGAATT	A	72		2.71503	2.36765	12
chr18@56997443@-	AATTCACAAAACCTGCCACTA	A	42		2.72765	2.83067	12
chr15@59955827@-	GATTTTCTAAAGTGCATATTA	A	35		2.8476	3.41212	12
chr2@88876165@-	AAGCTTGAACACCCGGGCATT	A	32		2.04892	2.9211	12
chr17@18176616@-	CTTCACAAAAACCTTGTGAAT	A	29		2.64708	3.02365	12
chr20@34241913@-	CAGAAAACAAACATGTCATTG	A	26		3.10903	2.15169	12
chr14@55646356@-	TAGAAACAAAACCCGACAAGG	A	25		2.91766	2.64139	12
chr21@34123459@-	AGCATGCAAAACGTCGCATTG	A	20		2.58642	2.76716	12
chr14@104025206@-	AGGCTGTAAAATGGACAGCCT	A	19		2.63763	1.63619	12
chr12@54629528@-	TAAGCCTAAAACGGACATGCT	A	19		2.8749	2.42037	12
chr3@64008448@-	GCAAGAGCAAACCGAGGATTG	A	18		2.64447	2.39106	12
chr5@180687110@-	AAGCCCTGAAACTCTTCTGTG	A	17		2.44845	3.07621	12
chr7@6731016@-	CAGGAGTAAAACCCTATGAAT	A	17		2.4816	2.89715	12
chr16@56782195@+	TCCTTCAGCAAGCTGAACAGC	A	16		2.88013	1.90258	12
chrX@73417072@-	GCAAATCAAAACTACTTTGAG	A	16		2.94181	2.58449	12
chr6@57049038@+	AAAAATGATAAAATACTATTT	A	16		3.92816	3.06252	12
chr1@16161070@-	AGCTCTGCAAATAGCTCAACT	A	16		2.95573	3.56905	12
chr10@32299188@-	ATTTTAGGAAACTGTAAAAGT	A	16		3.26881	2.67597	12
chr4@169923265@-	CTCTTGCTAAAGAGGTAGCAA	A	15		2.9378	3.52493	12
chrX@77083486@-	CTCAAAAAAAAGTATCTCTAA	A	15		3.62675	3.14524	12
chr11@66391950@+	TTGATGGGCAAGCCCGTCAGC	A	15		2.75386	1.8774	12
chr19@1589647@-	TATTTTGAGAAGTAGTCCCGC	A	14		3.70374	2.53777	12
chr4@153245363@-	GGATATCAAAACAGGACAGTG	A	14		3.0339	2.59369	12
chr12@104345369@-	AGAACTCAAAACGGAGCTTTT	A	14		2.6478	2.63347	12
chr10@32299017@-	TTTTTGCAAAAGTTTTATACA	A	14		3.25337	3.24524	12
chr21@44329526@+	TGCTGGGATTACAGGCGTGAG	A	13		3.12852	4.14519	12
chr1@156044565@-	AGCCAAGAAAACTGCCCTGTG	A	13		2.46345	3.24852	12
chr8@37718735@-	TATTTTTAAAACTAGATTTAT	A	13		3.42701	3.38622	12
chr19@9672318@-	AGCCTCCCAAAGTGCCAGGAT	A	13		2.32579	3.85572	12
chr12@47470797@-	CATTTTTAAAAGATGTAGAAA	A	13		3.41313	2.739	12
chr20@2464322@-	CAAACACCAGAGGACACACTT	A	13		2.96473	1.97574	12
chr20@3201476@+	CGCTGAGATTACAGGCGTGAG	A	13		3.10411	4.10606	12
chr17@18139988@+	CTATAAGCTGAGCACAGCTGG	A	13		2.47957	2.05348	12
chr1@54497888@-	TAGATCTAAAACTGAAGATCA	A	13		2.77534	2.30022	12
chr11@45955755@-	AATGAAGAACACCATCCTGGC	A	12		2.62002	2.4768	12
chr14@95554842@-	TAACTGTAAAAGTGTGCAGTT	A	12		3.33663	2.23713	12
chrX@123046307@+	ACAAAAGGCAAAACCCTGTCT	A	12		3.882	3.0669	12
chr1@204373367@-	GGCCTCTCAAAGTGCTGGGAT	A	12		2.33505	3.86264	12
chr5@94858935@-	ACTATTTGAAAGCTGGTCAGC	A	12		2.8269	1.92071	12
chr9@21333697@-	ATTAAATGAAAAGCGCACATT	A	12		3.46268	2.73105	12
chr16@19513605@-	TCCATACAAAAGTCTTATGGA	A	12		3.31344	3.04668	12
chr16@31134967@+	ATCTGAGATTACAGGCGTGTG	A	11		3.16264	4.13698	12
chr2@204300008@-	GCCTCCCAAAATGCTGAGATT	A	11		2.67466	2.22912	12
chr14@92471207@-	CTAAATGAAAAGAATATATCT	A	11		3.6863	3.1206	12
chr1@53151114@-	CTGATTAAAAACAGGCCAAAA	A	11		3.22556	2.67629	12
chr12@50870572@+	ATAACCAACTACCTACTCAAT	A	11		2.88944	3.45927	12
chr15@81271190@-	CAGATAGCAAATTCTGATCAG	A	11		3.49879	2.98734	12
chr8@124267028@-	TATTTTACAGACATGCCAAAT	A	11		3.48199	2.64387	12
chr1@184761118@-	ACAAAATGAGACCCTGTCTCA	A	11		1.98031	3.33311	12
chr17@27588945@-	TCACTTCTAAATGAAACAATG	A	11		3.46014	2.19877	12
chr11@65193205@+	TTAGTATGTAAATCGTGCCTT	A	11		3.55342	2.79072	12
chr1@204373187@-	TTCTTTTAAAACCAGGCTGAA	A	11		2.86279	2.98898	12
chr12@7074596@-	GATTTCCTACAGTGTTGTTCC	A	11		2.64342	3.61023	12
chr16@71482758@-	CAGGTGAGAAACCCTATGAAT	A	10		2.38464	2.88342	12
chr19@47282910@-	CACCTCCTAAAGTGCTGGGAT	A	10		2.32182	3.87559	12
chr7@38797967@-	TTTACTTAAAACCCTGGCAGA	A	10		2.29039	2.60926	12
chr2@131906986@+	GATATTATATACATGCTGATC	A	10		3.84864	3.12915	12
chr8@126034278@+	ATAGTACCATACCACTTATAA	A	10		2.58066	2.32301	12
chr1@1477295@-	AGATGCCAAAACGCCAGATGA	A	10		2.16697	3.00421	12
chrX@48779703@-	GGACAATGAAACCCTGACCTT	A	10		1.9683	3.21341	12
chr1@17313023@-	CATCACTGACACCGGCTTCAA	A	10		2.81978	3.12971	12
chr7@149462009@-	CAGCTCCAAAACCAACCTAGT	A	10		2.47878	2.68763	12
chr12@56636315@-	CAAATGCAAAACACTTGAAGC	A	10		3.01843	2.34677	12
chr11@118915069@-	TTTTTTTGCCACATTGGCAGA	A	10		2.82378	2.21186	12
chr20@17948509@-	AGAAACGCAAAATGCGTTGTT	A	10		2.49559	3.50957	12
chr2@64120463@-	TGAAACCCAAAGTGAACTGGG	A	10		2.53019	3.50038	12
chr7@91851354@-	TTCAACTCAAACCATATCATA	A	10		2.14442	2.77527	12
chr19@20116922@-	AAGCTTTTAAACGGTGCTCAC	A	9		2.46876	3.08079	12
chr2@120130027@+	TGCTCACCATACGGCTCTAAC	A	9		2.87334	3.6296	12
chr7@98961218@+	ATTTTGCACTACTGGCATCGA	A	9		3.25217	3.165	12
chr4@532978@+	TCTGCTACGCACTGATTTGTT	A	9		3.31654	3.63133	12
chr10@72643374@-	AAGCTGTGATACAGGGTGAAA	A	9		2.82929	3.44177	12
chr4@435555@-	CTGTGGCAAAACCTTTAGACA	A	9		2.66147	3.20199	12
chr21@33740864@-	GGGTTTGAAAACTGCAGCTGA	A	9		2.00563	2.96592	12
chr1@99225794@+	AATGTTTTGTACCCATCTGGA	A	9		2.97913	1.95153	12
chr17@36922027@-	AAAGTTTGAGACCCTGTTACT	A	9		2.25971	3.42481	12
chr3@39451441@+	CAACGTGGCAAAACTCCGTCT	A	9		3.81396	3.11087	12
chrX@2836163@-	ACGCTCACAAACGACTGTGAC	A	9		2.23729	3.70417	12
chr19@16757153@-	GAATCCCACAACTGTGTGATT	A	9		2.58708	1.94175	12
chr8@68179387@-	AGACTAGTAAATGATCTATCA	A	9		3.65683	2.3032	12
chr16@66652248@-	TCAAAACAAAACAGTCATGAA	A	9		3.0143	2.54844	12
chr3@49062217@-	ACAAAATCAAAGTGGCCCAGG	A	9		3.15089	2.63817	12
chr13@25034117@-	TTGAATGAAAACCTTCAGGTT	A	9		2.69514	3.15183	12
chr9@34635032@-	TCAGCAACAAAGCTCAGCTGG	A	9		2.79526	1.74788	12
chr1@155916837@-	GGGTTGGAAAATCTCCAAGAG	A	9		3.15992	3.13299	12
chr20@3848732@+	TCAGCAACCTAATGATCTCTA	A	9		3.24408	3.52271	12
chr22@38880901@-	CCTTGAACAAAGAATCTTAAG	A	9		3.6618	3.06962	12
chr16@23499987@-	ATAAAATCTTACCCCCACCAT	A	9		2.23055	2.70178	12
chr13@45911517@-	ACAGTAACAAATGTGGCAATT	A	8		3.33727	2.13725	12
chr14@67850410@+	CTTTAAGAATAGTTCTAAAAT	A	8		3.69123	3.07482	12
chr19@37734053@+	GAATTCATACAGGTGAGAAAC	A	8		3.33826	2.04253	12
chr7@913907@+	AGCATTTCTTACTGGCTGTGG	A	8		2.29322	2.54735	12
chr7@95751173@-	AAGGACCAAAAGCTCTGTGGA	A	8		2.34777	3.17518	12
chr19@47261154@+	ACATGCCAAGACCCCGTCTCT	A	8		1.91467	3.36853	12
chr2@74685061@+	CTATTAAATTACATCCGGTGC	A	8		3.82148	3.14701	12
chr7@6731493@-	ATTGTGGAAAATCCTTTTGCC	A	8		2.69953	3.20746	12
chr14@21928182@-	TAACTTCAAAACTTTTAAGAG	A	8		3.25242	2.57416	12
chr17@73233019@-	CTATGGGAAGAGGTCATATCC	A	8		3.26052	3.0895	12
chr12@117152915@-	TATACTAAAAATACAAAAATT	A	8		3.26682	2.53361	12
chr19@46054399@-	TCTCTACAAAAGTAAAATAAA	A	8		3.376	2.99119	12
chr17@43183236@+	CCAGTTAATTACATCCTCATG	A	8		3.79442	3.15396	12
chr14@78140182@-	GCGAAGTAAAACGGGCCAGGA	A	8		3.06599	2.56207	12
chr14@103465997@-	TGCTCAGCAAATTTGAAGACA	A	8		3.51883	2.85707	12
chr5@77773873@+	AAGTTTGAACACCGGAAAGTC	A	8		2.0266	2.82679	12
chr5@157214034@-	TTGTAACAAAACCTCTTTAAG	A	8		2.89101	3.08835	12
chr2@128480189@-	CTTATGCAAAACCCATTCCTG	A	8		2.68359	3.0285	12
chr9@123624252@-	GCAGCAGAAAAGGCGAGTTTA	A	8		2.98196	2.43606	12
chr11@61568401@-	TAATACTAAAATGTAACTTTT	A	8		3.04887	2.42966	12
chr4@99983706@+	ATAATTTCATACCACTGACAC	A	8		2.20226	2.68563	12
chr16@3900546@-	CTTTAACCAGACCCACCCAGG	A	8		2.5166	2.34836	12
chr8@42263337@+	CTTGTAATATACTGGTCTCTG	A	8		3.15658	3.50233	12
chr1@200374964@-	ATGTAATAAAACCCCGTGTTC	A	8		2.06597	3.2715	12
chr14@74178937@-	TGAATGTGAAATTGCATGTTC	A	8		3.41306	3.65397	12
chr2@88876147@-	ATTGTTAGATATTTCAATGCC	A	8		3.73767	2.58339	12
chr9@139756767@-	GACATTGGAAAGCCCATCGAG	A	8		2.92009	1.91211	12
chr6@90410393@-	TGATCCTCAGAGCAAATATTT	A	8		2.82413	1.91356	12
chr6@17637474@-	TAAATTCAAAAGGCCCATTGG	A	8		3.24395	2.98678	12
chr20@54944898@-	GCAAATCCAGAGCCTGGCTGT	A	8		2.19812	2.67134	12
chr1@67876517@-	TTCTTGTAAAATACAAAATCC	A	8		3.71321	2.6181	12
chr9@21331614@-	TTATCAGCAAATGGAGTTACA	A	8		3.64779	2.83693	12
chr12@110834124@-	GCTAAGTAAAACTTCAAAAGT	A	8		3.19153	2.68607	12
chr2@64861969@-	TTTAATGAAAACCCAGATCTT	A	8		2.60676	3.11619	12
chr6@74303543@-	GGCCTCACAAAGTGTTGAGAC	A	8		2.31605	3.85895	12
chr3@136141856@-	GAAAACTCAAATTGATGATAG	A	8		2.70807	2.33363	12
chr7@44919096@-	CTAAAGAGTTACAACTCCCAT	A	8		2.58081	2.22843	12
chr17@73237733@-	CTTTATTTAAACTCGCCAGTG	A	8		2.76978	2.82176	12
chr1@246078843@-	CCGTTGCCAAACCCAGGACAA	A	8		2.37599	2.51252	12
chr10@129913431@-	TCTGCCACTAAGCCAGAAAAT	A	8		2.74111	1.66436	12
chr2@11338622@-	AACACTCAAAACTCAAGTATG	A	8		2.75504	2.65984	12
chr12@46582606@-	TGGTTGCAAAACAGAGACATG	A	8		2.86505	2.76771	12
chr17@79877989@-	CATGAAGAAAACGTCATGATC	A	8		2.95336	2.21166	12
chr16@74526957@-	ATCCTGTAAAAGTGACTTGAA	A	8		2.74232	3.26626	12
chrX@45605343@-	CAACTGTCAAAGATTGACAAC	A	8		3.45566	2.3429	12
chr17@27590459@-	AAGATAATAAACCCTGACTGT	A	8		2.10088	3.13931	12
chr4@140211187@-	TGAGTTGTAAATGTGAGAGAA	A	8		3.65605	2.30725	12
chr12@56599855@-	CTCCTCCAAAACCAGGGAATC	A	8		2.50536	2.67853	12
chr18@61057094@-	AAATACTGTAATGCGCACCTT	A	8		3.3641	2.73259	12
chr6@10731116@+	AGACCCTCATAGAGCTTGATT	A	8		2.55157	3.79118	12
chr14@99865152@-	GCCACAGAAAACGGGCTTGTA	A	8		3.00414	2.49717	12
chr2@71215766@-	CCTTCATCAAAGAGGCCATTC	A	8		2.95844	2.08706	12
chrX@118920682@-	CAACTCCAAAAGGAGACATTG	A	7		3.01787	2.12359	12
chr11@10818984@-	GCTCAGTAATACTTGAGTTGT	A	7		2.91458	2.75004	12
chr2@47387513@-	TGTACTTAAAAGTTGCACTAT	A	7		3.38648	2.73388	12
chr15@42861779@+	TGCTGGGAGTACAGGTGTTAG	A	7		3.09202	4.09262	12
chr12@30955511@+	TGCTGGGATTACAGGTGTGAG	A	7		3.11977	4.12693	12
chr19@14526302@-	ACATGGTGAAACCCCATCTCT	A	7		1.95819	3.34996	12
chr2@54158989@-	AATTGGTAATACCCCCTGTAC	A	7		2.05817	3.27621	12
chr7@141443775@+	TGGCATATCAATATGTGAAAA	A	7		3.62692	2.39745	12
chr10@75542914@+	AAGTTGTTACAGAGGTTTCCT	A	7		2.94925	3.5987	12
chr8@100904183@-	GCGAAATCATATGGCTGTAGC	A	7		2.89013	3.68301	12
chr3@113438134@-	TTTAAAGCAAAGAATCTGTAG	A	7		3.68136	3.06215	12
chr12@131287235@-	ACATAGCAAAACCCCATCTCT	A	7		1.96137	3.35682	12
chr3@112251559@-	TACACAAGACACTTCACAATG	A	7		2.94191	2.43774	12
chr11@77780999@-	TTTCACTGATACCTGCTGTTT	A	7		2.79362	3.11856	12
chr7@124467346@-	TGGGTATTGTACCCCTCCAAT	A	7		2.41591	2.4037	12
chr9@37440244@-	TGATATTAAAAGTGGCACATT	A	7		3.43802	2.71339	12
chr4@152043104@-	ATTTTCTGAAAGCAGAAAACG	A	7		2.76872	2.39468	12
chr11@69480678@-	CACCTACCAAAGTGCTGGAAT	A	7		2.3386	3.85776	12
chr17@40139860@-	CTTACATAAAAGCCTACTTGA	A	7		2.64311	2.86622	12
chr13@37593511@-	TTTAAAAAATACTTCAAGTCT	A	7		3.47874	3.15261	12
chrX@108926554@-	CTTCAGACAAACCTGGAAGTC	A	7		2.51114	2.50999	12
chr1@11140958@-	AATTCATCAAACCTATCTTCA	A	7		2.79041	2.7323	12
chr7@92118701@-	ACCAATCAAAACCAGACTGGC	A	7		2.83369	2.46459	12
chr1@234510018@+	TGAAGGAAAGACAGGTCTGCT	A	7		3.14592	3.93145	12
chr12@57106317@-	ATGTAACCATATGGAAGCAAC	A	7		2.90732	3.69571	12
chr11@3022437@-	AGCTCAGCAAAGGGCAAGCCA	A	7		2.52021	3.23962	12
chr19@10671047@-	TCCTCAACAAACGCTATGAGG	A	7		2.67287	2.18504	12
chr16@74526923@-	AATGTGGAAAACCTTCCGCGA	A	7		2.70249	2.8752	12
chr1@8045185@+	TTCGCTCTAAACAAAACAGTG	A	7		3.46181	2.14275	12
chr18@34376379@-	CTAGTCACATATGACTATTTA	A	7		2.80049	1.97038	12
chr9@114185487@-	CTGTTGGAAAACTCTCCAGGT	A	7		2.78623	2.73863	12
chr2@131807491@-	TAGTCACAAAACTGTCATAGG	A	7		2.93759	2.69171	12
chr1@38033922@-	TATTTGCAAAACCTGAAGAAC	A	7		3.03766	2.98439	12
chr15@83685922@-	GACATTGTAAAGAGATCCAAC	A	7		3.45193	2.10066	12
chr2@131808925@-	AGGGAACAAAACTTTATTTAA	A	7		3.11728	2.98518	12
chr9@6012104@-	TATCTTCCAAACACAGACCTT	A	7		1.97019	3.14112	12
chr17@61509926@-	ATGTGGGAAAACTCCGCCTTA	A	7		2.05403	3.24022	12
chr5@56558616@+	TTAGTGTGATACATCTCTCAT	A	7		2.63155	2.2651	12
chr11@85669097@-	TTTCACTAAAACTCTAGAAGG	A	7		2.45772	2.49701	12
chr15@67494491@-	TGGGAAGAAAACCTCTCTACT	A	7		2.6399	2.86474	12
chr10@74923501@-	TTAAATATAAACCTGGGAAAG	A	7		3.31511	2.4005	12
chr22@29951190@-	AGATGACAAAAGACCACTTGA	A	7		2.49396	3.1216	12
chr11@18503253@-	GCAGAAGAAAACGCTATTGAA	A	7		2.98564	2.51169	12
chr11@65193259@+	CGATATTAATAATGGCAAAAT	A	7		3.76119	2.77083	12
chr2@235949670@+	TACGTCTTGGACACATCTGGC	A	7		2.66483	1.66859	12
chr1@183596439@-	TCCTTTCAAAACCATTTCAGT	A	7		3.57031	3.46206	12
chr1@183596174@-	AATAAGCAAAATATGTTTTTG	A	7		3.75995	3.00329	12
chr16@89713710@-	AGGTGACCAAAGCCCTGGACA	A	7		2.48344	3.21892	12
chr4@39456489@-	CTTGTTTCAAATTCAGGTTTG	A	6		2.44697	3.03642	12
chr17@41154891@+	CCTTCTAGATACAAGACAGGC	A	6		3.51986	2.21398	12
chrX@23804092@+	AAGCTTTATTACCAGTGGCGT	A	6		2.15565	2.98094	12
chr3@49062335@-	CAGAACAGATATTTCAGGTGG	A	6		3.47911	3.13225	12
chr7@77268935@+	TTGTATATGTACAGGGCAAGT	A	6		3.80908	2.84078	12
chr22@36057184@+	AAGCTGGATCACCTGAGGTTA	A	6		2.00736	2.86982	12
chr1@16642986@-	AGAATCCCAAAGTGCTGGGAC	A	6		2.35036	3.80154	12
chr6@31500896@-	CAGTCTTAAAACTCATCTGAT	A	6		2.70799	2.8347	12
chr5@68473449@+	AGGCTGTGGCAAAGGTGTAAC	A	6		2.87735	3.56833	12
chr13@25459760@-	GATTTAGGCAATTTGGATAAG	A	6		3.55453	2.88982	12
chr4@1694730@-	TCTTTAGAATACTCCAAGAGT	A	6		3.30862	2.83679	12
chrX@47307747@-	ACTGTGGGAAATCCTTCACTA	A	6		2.73937	2.97442	12
chr10@75135323@-	GATTAGTATTACCTGTGGCAC	A	6		2.21739	3.09126	12
chr3@186509619@-	ATCTTGTTAAAGTGTCAGAAG	A	6		2.94848	3.40568	12
chr10@98982370@-	CTCAACTAAAACCCACTGTAG	A	6		2.6342	2.98001	12
chr11@57319525@-	TCTTAGAGAGACAGGTCACCT	A	6		3.40375	2.70667	12
chr7@24836563@-	TGATATTAACACCGGCATAAA	A	6		3.27381	2.90504	12
chr19@39333788@-	TTGGTCTGATACGTCGGACCA	A	6		2.53713	2.22556	12
chr3@65376822@-	ATGTATGAAAACCGACGTGAG	A	6		2.73414	3.26611	12
chr8@98741431@+	CTGGTGTTACAGGTGTGAGCC	A	6		2.82029	3.57338	12
chr19@2430495@-	TTTCTACAAAACCAAATTCAG	A	6		2.8718	3.03129	12
chr1@160259210@-	AGACATTTAAATTTCAAGGCA	A	6		3.68188	2.50095	12
chr19@13884084@+	AGCCTCCCAAAGTGCTGGGAC	A	6		2.3228	3.8494	12
chr11@45264146@-	CTTTAAGCTAAGTTACTATTT	A	6		3.48018	3.26295	12
chr11@94189486@-	TTTCAGAGAAACCAGACAAAA	A	6		3.31888	2.33012	12
chr11@65544354@-	GCCTCACCAAAGTGTTGGGAT	A	6		2.31915	3.83184	12
chr13@30340988@-	AGAATTTATAACAGTGTGTGG	A	6		3.12773	2.06546	12
chr12@56736141@-	GGCCTCCCAAAGTGCTGGGAT	A	6		2.32628	3.85307	12
chr17@37006440@-	CCAGTAGCAAAGGAGTGTGCA	A	6		3.19656	2.04896	12
chr4@68405586@-	AAAATAAAAGACACTTGTATT	A	6		3.47755	3.10059	12
chr15@49419145@-	ATTGCCCAAAACCTGCTGAGT	A	6		2.73854	3.03725	12
chr17@291687@-	TCTAAAAAAAAGTGGCAAAGC	A	6		3.40785	2.50897	12
chr1@40028977@-	GCATCCAATGACCTATTGGAT	A	6		2.85679	3.45706	12
chr17@41244367@-	TATTAATGAAATAGGTTCCAG	A	6		3.78281	2.88519	12
chr2@207009620@-	CTCTGATAAAACCAGGTATAT	A	6		2.8898	2.99811	12
chr6@31807510@+	TTTTATCAAAATAATTCCAAT	A	6		3.90954	3.06961	12
chr8@131179863@-	CATAGATAAAACAGACCCAGG	A	6		2.9024	2.72233	12
chr8@67963502@-	TGGAATAAATACTGGGTGAAT	A	6		3.29056	3.23726	12
chr11@65544381@-	CTGGGCTTAAATGACTCTTCT	A	6		2.62302	1.96598	12
chr6@74226915@-	TGGAAACAAAATGTTTCCAAA	A	6		3.85753	3.18577	12
chr11@88026940@-	ATGGTCAGCTATGAAGTAATA	A	6		2.63521	1.9104	12
chr15@91452578@+	TTCTGGACCAATACCGGAAGA	A	6		3.2423	2.82529	12
chr1@19950068@+	TACATGGAAAATATGTCAAAG	A	6		3.49	2.45199	12
chr12@7248023@-	TTTTAGTAAAACCTGGAGGTG	A	6		2.77761	2.98355	12
chr9@131480663@+	AAGATCATTTACAGGTGACTT	A	6		3.06231	3.64797	12
chr12@76783585@-	TCAAACAGAAACTGTATCTGA	A	6		2.13085	2.76164	12
chr8@23049359@-	GGTCAACAAAACTGGACGGAA	A	6		3.06455	2.6312	12
chr2@25966424@-	TAGCCTTAAAACCCCAGGAAC	A	6		2.30243	2.56051	12
chr11@58385976@+	CTAATGGCAGAAATTTGCACT	A	6		3.58758	2.41936	12
chr9@131774285@-	CCTCTGCAAAACGCTGGAGCT	A	6		2.77498	2.50645	12
chr14@77254366@-	CTTGGACAAAACTGGTCCAAG	A	6		2.93863	2.78896	12
chr1@26227177@-	AAGAGTATGTAGTGGCTTCTT	A	6		3.20969	3.75979	12
chr12@131275810@-	TGCTGGGATTACAGGCGTGAG	A	6		3.12765	4.12431	12
chr15@30012174@-	CCTGAAACAAACCCAGCATCA	A	6		2.37469	2.336	12
chr3@180704742@-	CAGCATTAATACTAGGTGTAA	A	6		3.29112	3.25511	12
chr11@108018053@+	CAAGGAGAATACGGTCTTGCC	A	6		2.77216	2.408	12
chr6@30867770@+	TTGGGGTTGGACATCTCTAGT	A	6		2.55456	2.28648	12
chr2@102510384@+	AAATTGGAACACCCTTTGTCC	A	6		2.01998	3.29458	12
chr1@153579654@-	TGACCTCCAAAGGTCAGCTTG	A	6		2.87474	1.87632	12
chr17@26975874@-	ACAACAGAAAATAGTGGCTGT	A	6		2.72626	2.41798	12
chrX@48436131@+	TGGAGCTAGCAATAATTGGTT	A	6		3.47733	3.63756	12
chr19@33873196@+	TTTTAATCAAACACGACCAGG	A	6		2.86735	2.67667	12
chr22@36137122@-	GTTTAACAAAACCTACTATCA	A	6		2.86722	2.87003	12
chr4@17804974@-	CCTTTGACAAACCCTGTGGAT	A	6		2.36445	2.67168	12
chr4@83815578@-	AGGTACCAAAACCATTGCACC	A	6		2.47239	3.18263	12
chr3@183901334@+	AAGCTGAACTACAGCGACCAT	A	6		2.61776	3.34871	12
chr7@127953268@-	CCACAGATAAACCAGTGGAAG	A	6		3.2749	2.25145	12
chr6@56506890@-	GGATTCTAAAAGATTAGAATC	A	6		3.4487	2.12961	12
chr14@21869191@-	ACGAAAACAAACGCGCCACTT	A	6		3.11844	2.12152	12
chr5@132232909@-	CAACAAACAAATGGCAACTTG	A	6		2.92854	1.91546	12
chr5@150075115@-	CTATCACCACACTATATGTTG	A	6		2.61766	1.97343	12
chr7@95042536@-	GAACTCCTAAACTCCTGCGCT	A	6		2.30471	3.82895	12
chr1@44422977@+	GAGGAGCCCTACTCCTGGCAG	A	6		3.7571	2.66183	12
chr12@6776101@-	TATCTGTGAAACTCCAAAACA	A	6		3.29764	2.46541	12
chr1@204373682@-	AGAATGCAACACTATAAAAGC	A	6		3.20248	2.3061	12
chr2@47132573@-	CTGGTTATATACAAATGTGAC	A	6		2.36222	3.53165	12
chr15@70341976@-	TAAATAACAGACTCCTATTGC	A	6		3.35423	3.0176	12
chr1@94342216@-	GTGATACCAAACTATACACGT	A	6		3.12238	2.59005	12
chr2@111995087@-	ACATGGTGAAACCCTGACTCT	A	6		1.98106	3.31606	12
chr6@28875018@-	GCTCAGTTATACTCAGGTAGG	A	6		2.37958	2.44399	12
chr17@78110131@-	TTTGCAGCCGAGTGCTTATTT	A	6		3.46444	3.35815	12
chr15@34376371@-	TACTTGGTACACGAGAAAACC	A	6		3.66611	2.42504	12
chr7@34979769@-	ATAGTACTAAACCAGGTAAAA	A	6		3.28684	2.46154	12
chr7@77423155@-	CTTCCATAAAACAGGATTGGT	A	6		2.91852	2.83194	12
chr1@222838874@+	TAAGAGACTTACTGCCGTCAG	A	6		3.76638	2.6188	12
chr11@6636737@-	CTCATCACAAATGAAATTGTT	A	6		2.8873	1.95489	12
chr1@184761120@-	CAACAAAATGAGACCCTGTCT	A	6		3.84099	3.09859	12
chr5@10264790@+	AGCATGTCATAGAAACCTTGA	A	6		2.82691	3.13572	12
chr21@34918556@+	TGAAACAAATACACCCATTGA	A	6		3.22961	3.01977	12
chrX@73066080@-	TCTGAATAAAATCCTACTCTC	A	6		2.63873	2.95767	12
chr6@75965025@-	ATATGGGAAAACTGCTTGGCA	A	6		2.18185	3.3288	12
chr1@223983980@-	AATGGGCCAAATATTCAGAAG	A	6		3.2068	3.09892	12
chrX@119760564@-	ATCATTGAAAACCTAAAGTAT	A	6		2.6428	2.89926	12
chr12@76420572@-	CTTAGTGGAAATCCATTTAGA	A	6		2.8836	3.12398	12
chr3@119388490@-	GTGAATAAATAATTCCTGAAG	A	6		3.54336	3.17156	12
chr1@42643684@-	TTTAATGAATAGATTTTGAAT	A	6		3.78234	3.10648	12
chr1@1271887@-	AGGGAGCAAAAGCAGTGGGTC	A	6		2.40717	3.21394	12
chr16@97313@-	GGAAAGATAAACCTTTTGAGG	A	6		3.30766	2.28146	12
chr5@132101142@-	CTGGTCAGCAAGTCGGTCACT	A	6		2.57942	1.88943	12
chr1@35649321@-	GCTTTTGAAAAGTGGAAAGGT	A	6		3.36747	2.58863	12
chr4@68484832@-	AACTTGTAAAACCTACTACTG	A	6		2.67536	2.91734	12
chr1@186643077@-	AATGTTTGAAATTTTAAAGTA	A	6		3.61374	2.48469	12
chr8@131138267@-	CCATAGGGAAATGGGGGTTCA	A	6		3.1382	2.21051	12
chr2@8926417@-	AATGATTGCAACCCTCTCGGA	A	6		3.27918	2.07345	12
chr17@73142767@-	AGAAGGTGATATTCATGGTAA	A	6		3.50958	3.61708	12
chr14@95562656@-	TCAGAAGAAAACTGTGGTGTT	A	6		2.83862	2.46465	12
chr17@56081231@-	CCAGGAACATAGGAGTGGATT	A	6		3.27496	1.93417	12
chr19@12810999@-	AAAAAGGAAAACCAAGGCTTG	A	6		2.67212	2.61885	12
chr2@219525858@+	TTACATGATCACACTGGAAGT	A	6		2.3835	2.55936	12
chr4@114438739@-	CTATCAGCAGATCAAGGCTGG	A	6		2.53963	2.05772	12
chr1@169256560@-	GCATTGTTAAACCCCATGCTG	A	6		2.06001	3.3557	12
chr8@77896244@-	CAGAGGTGAAAGCGTGCTTAT	A	6		2.54165	3.00285	12
chr7@95864139@-	TGTTTGACAAAGCTGGCAAAG	A	6		3.37559	2.38358	12
chr5@108672957@-	CCACCTTCAAATGACAGTATT	A	6		3.05149	1.95284	12
chr2@88327115@-	ATTTTCTAAAAGCATTATTAC	A	6		2.99405	3.13595	12
chr12@76419995@-	TGTGTGTCAAACTAACTGGTT	A	6		3.45274	3.58317	12
chr6@138412079@-	TAGCATATATATGATGCATCG	A	6		3.63482	2.6886	12
chr5@167983367@-	ATACTGCAAAACCAGGAGTTG	A	6		2.62439	2.71818	12
chr5@174954672@+	TCAGAAAGATACAGTGATAAT	A	6		3.20864	2.24923	12
chr19@19104543@-	ATAGATCAAAACCACTGATGT	A	6		2.25943	2.84734	12
chr12@46315872@-	CCAAAAGAAAACTCTGGAAGA	A	6		2.70308	2.36236	12
chr1@16451058@-	AGGGTGTCAAACATTCGTGAG	A	6		3.12313	3.22834	12
chr2@277258@+	ACGGTGTACCAGCAGTGTGTC	A	6		2.36978	3.39585	12
chr8@126051132@-	AAGATAACACACTTTTATATG	A	6		3.37435	3.03189	12
chr7@27669108@-	TACTTAGAAAAGTGAAGAAGG	A	6		3.28967	2.58652	12
chr15@68499579@-	CCTGAGCAAAAGCCAGAGCTC	A	6		2.56519	3.06231	12
chr15@93441135@+	TTCTTACCCAACACAAATGGA	A	6		3.30191	2.94431	12
chr14@94521407@-	GATTTACAAAACGCTCAAGAA	A	6		2.97896	2.60543	12
chr7@95750576@-	GGGATTGAAAACAAATTTGGA	A	6		2.80178	2.55414	12
chr14@94528576@-	GAAATCTAAAACAGGAGTTGG	A	6		2.79162	2.30194	12
chr22@38880996@-	TATATTCAAAATGGGCAAATT	A	6		3.42823	2.654	12
chr8@30536687@-	AGAACTTGCTACTTTTTTTTT	A	49		4.38432	4.17354	13
chr12@56366459@+	AAAAAAAAGCATTTTTTTTTT	A	39		4.23799	4.15193	13
chr9@77761946@+	AAAACAAATTAGGATTTTTTT	A	39		4.1693	4.10367	13
chr7@6501834@-	AGATGATTTAATTACAGTTTT	A	37		4.13843	3.28041	13
chr11@70217527@+	TCTGTTGTTGAGTGGCGTGTT	A	36		3.48467	4.15404	13
chr14@105338591@+	TGTGTGTGCCATGTGTGTGCG	A	35		3.43937	4.24743	13
chr20@57020778@+	GTGTGTGTGTATTTTTTTTTT	A	32		4.33903	4.63865	13
chr11@70217476@+	GTTGTTGGGTAGAGTGTTCTA	A	31		4.34058	3.92119	13
chr14@105338638@+	TGTGTGTGCCATGGGTGTGCG	A	30		3.38909	4.2277	13
chr7@4810534@+	GTGTGTGTGTATTTTTTTTTT	A	29		4.36097	4.61964	13
chr6@24719405@-	GGTTTTGGTGAGTTTTTTTTT	A	27		4.60392	4.27409	13
chr7@6501829@-	ATTTAATTACAGTTTTTTTTT	A	22		4.58495	4.05457	13
chr8@71486494@-	GTGAAGTAAAATCTTTCTTGT	A	21		4.13258	3.78358	13
chr14@75202270@+	CAATATGCTCACTCTTTTTTT	A	20		4.6237	4.08169	13
chr12@92537362@-	ATATGTATAAATGTACATAAA	A	18		4.09001	3.44939	13
chr11@65192604@+	AGTGTTGGTTAAGTTGTTGCT	A	16		4.46639	4.09244	13
chrX@117926982@+	AGTTCTTGCCACTTTTTTTTT	A	16		4.54849	4.21763	13
chr17@27586607@-	CCCCCCCCCCACCTTTTTTTT	A	14		4.42677	4.31495	13
chr8@38962028@+	ATCTAATCAAATATGTTGATT	A	14		3.77044	3.43578	13
chr2@242256950@+	AGTTGTGGGTATTTTTTTTTT	A	13		4.49847	4.33673	13
chr6@114183594@+	TTTAAGCATCATTTTTTTTTT	A	11		4.38815	3.98023	13
chrX@9687553@+	TGCAGTTTTTATTGTCTGTGT	A	10		4.55073	4.26424	13
chr12@125512539@+	GGCCTAGATCAAATCTTTATC	A	10		3.72278	3.68723	13
chr2@37478348@-	TTCAAAAAAAATTTTTTTTTA	A	10		4.11852	3.59931	13
chr7@141450187@+	ATCATTTGGTACAGTCTCATT	A	10		4.21439	3.92474	13
chr2@191799109@+	GGGCTAACTTAAGTATTAAAT	A	10		4.4058	3.69164	13
chr19@3121299@+	GCGGGAGGAGATTTTTTTTTT	A	10		4.33531	4.43349	13
chr1@12677549@-	AGGAGAATTTATCTTTTTTTT	A	9		4.39451	4.55312	13
chr14@103602856@+	TCCCTCCACCACTTTTTTTTT	A	9		4.43647	4.29191	13
chr9@127911485@-	AGTTATGTATACCTGTCCCAG	A	9		4.20002	3.65379	13
chr3@107766079@-	AAAGGAATACACTTGTGTTTA	A	9		3.94222	3.91734	13
chr11@65193392@+	TAGAATGAATAATTTATTGTA	A	9		4.15279	3.53266	13
chr16@67133315@+	AGTAATCAGCACTCTTTCTTT	A	9		4.43677	4.18235	13
chr11@65192151@+	GGTCATTCCTAAATCTGTGTG	A	9		3.67549	4.14815	13
chr12@121136919@+	AGTTTAGGTTAAAGGGGTGGG	A	9		3.20872	4.12797	13
chr19@4654519@+	ACACCCGGCTAATCTTTGTAT	A	8		4.39595	4.20653	13
chr19@44981261@-	AGAGCTATAAACTTATTGCAC	A	8		4.233	3.15011	13
chr12@49413593@-	GGGTAGGGAGATTTTTTTTTT	A	8		4.44573	4.2823	13
chr2@47614024@+	TGTAACATTCAAATGTGTGCA	A	8		3.70502	3.94547	13
chr12@113756800@-	AACGGAGAGGATCTCTGTTCT	A	8		3.74743	4.22604	13
chr9@115636996@+	AAAGAATGTCACCCTTTTTTT	A	8		4.24847	4.18932	13
chr20@49369604@+	TTTACACACTACCTCTCTCTT	A	8		4.08206	3.90798	13
chr5@132214013@-	TTATGACTACACTTGTATGCC	A	8		3.93071	3.8795	13
chr14@77491341@-	AAAGAAAAAGACTTTTTTTTT	A	8		4.00501	3.94079	13
chr6@108532890@-	TAAGATACATACTTGTGTGCA	A	8		3.79814	3.84032	13
chr11@65191729@+	AGCTTTGAATAAATGCTTGTT	A	8		3.99342	3.44311	13
chr10@104575410@+	CTTTCCTTCCACCTTTTTTTA	A	8		4.6531	4.12977	13
chr11@118619698@-	ATACCTCTAAATTGTTTGAAG	A	8		4.19499	3.28286	13
chr14@90871911@+	TGTAAATGCTAGTCTTTTTTT	A	8		4.42542	4.16981	13
chr16@87866289@-	TTATATATATATTTTTTTTAA	A	8		4.41353	3.6123	13
chr7@135611658@-	ATTTTGATATATTTGAGTTCA	A	8		3.71487	4.10986	13
chr19@6584729@-	ACACCCGGCTATTTTTTTTTT	A	7		4.41957	4.27927	13
chr12@99126912@+	AGGCCCCCCCACCTTTTTTTT	A	7		4.42657	4.29561	13
chr5@179224712@-	TGCATATACTACTTTATGTGC	A	7		4.1167	3.79057	13
chr11@58921631@+	TGCAGGAACCAAAACTTGTTC	A	7		3.5495	3.75663	13
chr4@2841460@+	ATGTCCAGATAATTTTTTTTT	A	7		4.44898	4.29084	13
chr8@126034358@+	ATATGTAAATACATGCTTTAA	A	7		4.00646	3.41662	13
chr7@143083136@+	AGTGTATGTGAGTGGTGTATG	A	7		3.44054	4.15387	13
chr13@34424001@+	ACTACAGAGTAAGACTCTGTC	A	7		3.90989	4.03529	13
chr4@48896048@-	CTAATTCTAGATTTGGATCAT	A	7		4.03544	3.59223	13
chr4@185623238@-	GCTAAGGTAAATTATTTATGT	A	7		4.45038	4.22391	13
chr3@120047894@-	AGGTATGTAAATATATAATCT	A	7		3.84925	3.49541	13
chr19@39981017@+	ACTTGGGAATATTTTTTTTTT	A	7		4.50024	4.25806	13
chr12@76421929@-	CCACATCTAAAGATTTCTTAA	A	7		4.28394	3.42537	13
chr8@95839543@+	CTGCATCAGTAAAGTTCCTCC	A	7		4.16989	3.13958	13
chr10@65382463@+	GCACCATTTTACCTTTTTTTT	A	7		4.58432	4.10747	13
chr11@65544439@-	TCACCACTGTATTTTTTGCAG	A	7		4.31446	3.38542	13
chr7@139056131@+	ACTTTTGCTTAGCCTTCACAG	A	7		4.27221	3.57421	13
chr1@229577295@-	ACTAGATTGCACTAGCTTGTC	A	7		3.37747	3.88084	13
chr8@101165983@+	ACAACTATATACATATGATTT	A	7		4.07217	3.75845	13
chr2@231685349@+	CTTAGAACTTACACATCTAGA	A	7		4.27697	3.4719	13
chr1@234740271@-	TTTACTATATACCTTTCCTTG	A	7		4.26401	3.74597	13
chr17@30326761@+	CTCACCCGGTATGTTTTTTTT	A	7		4.45433	4.2875	13
chr11@18102983@-	GCATTTCAAAACCTTCTTCCT	A	7		3.65287	3.63256	13
chr5@86676343@+	AGATATATTTATGGGTGTTTA	A	7		4.12195	4.66407	13
chr17@45197842@-	GGTGTTTGCAAGTGCCAGATG	A	7		3.48824	4.09175	13
chr12@110936622@-	ATATCCAGGTACTTTTATGTT	A	7		4.42675	4.20984	13
chr17@79877266@-	TGTTTCAGATATGTGTGTACA	A	7		3.62071	4.12956	13
chr6@36461736@-	GTGGCAGGGGATGATTTGTTT	A	7		4.27681	4.5053	13
chr2@191381059@-	CTCAGTTTATATTGTATGCCA	A	7		4.47988	4.17534	13
chr7@124499114@-	TTAATACAAGACCTTGTTCTT	A	7		3.80593	3.6645	13
chr5@167944881@+	TCGAGAAACCAAGATTCTTTT	A	7		3.9533	4.02392	13
chr3@98515559@-	GTAAATCTAAATAGATCCTGT	A	6		4.13092	3.44916	13
chr19@36729403@+	ATAAGAAGATACTGATTGATT	A	6		4.00551	3.92798	13
chr6@32947266@+	TTTAGATACTACTTTTTTTTT	A	6		4.24499	4.00253	13
chr7@116438224@+	ACTTGTATATACATTCTTGAG	A	6		4.0052	3.36668	13
chr7@131172631@+	ACAAGTTTTTACCCTCTTCCT	A	6		4.20968	4.08762	13
chr17@55917132@-	GGACCTGTATACTGTGTATGC	A	6		3.97159	4.23939	13
chr1@40430453@+	TGTGTGAATGAGGTGTGTGTG	A	6		3.45049	4.2406	13
chr5@154339602@+	GGTCCAATTTATATATAGGTA	A	6		4.4396	4.67907	13
chr10@32298634@-	TCAGTTGAAAACTTGCCTCCT	A	6		3.59096	3.56713	13
chr18@12430764@+	CATGTGTGTGATGTGTGTGCA	A	6		3.49658	4.34053	13
chr17@41196370@-	TGTACAAAATACGTTTTGTAA	A	6		4.0836	3.61434	13
chr11@88027301@-	GGGATGGATTACTGGATTGTT	A	6		4.4803	3.82537	13
chr4@99983678@+	GTACTTGATTACTGGGCATCC	A	6		3.95436	4.15165	13
chr6@47592121@+	GGGTGAATTTATATATATATT	A	6		4.39223	4.68133	13
chr10@105885524@+	ATACTTAGGCACTTTTTTTTT	A	6		4.53284	4.13874	13
chr14@95554041@-	TCATTTGTAAATTTTTTAAAA	A	6		4.35197	3.46217	13
chr10@72643433@-	CAGCAACAATAATGATTTTCT	A	6		4.00413	3.26822	13
chr5@65475156@+	GCAAATATATACACACCCTTG	A	6		4.02712	3.47013	13
chr1@184660774@-	CAAAGGCATTAGTTGTTTTTT	A	6		4.31645	3.93741	13
chr4@57368633@+	TTTCATGTTTATATATATATA	A	6		4.45466	4.66922	13
chr1@110135627@+	ATAAGATTCTAGTTCTCTCTT	A	6		4.11401	3.94694	13
chr21@46286628@-	TTCAGCGTGCACTGTGTTTGT	A	6		4.51735	4.39539	13
chr12@57996737@+	TGAGGCTTCCACTTTTTTTTT	A	6		4.52915	4.2085	13
chr22@30093552@+	GGATGACTGCATCCTTTTTTT	A	6		4.35544	4.60954	13
chr2@42557758@+	AGACTGTACTACTTTTTTTTT	A	6		4.54296	4.1486	13
chr2@170494835@+	ATTATTAATTACCCTTCTCTA	A	6		4.31606	3.72905	13
chr8@30535859@-	ATATATATATATTATTTTTAT	A	6		4.38121	3.62631	13
chr1@87810858@+	CAGAGTTTGTACCCTGTGTTT	A	6		4.06066	4.19783	13
chr17@78086753@+	ACCTCAGAGGAGCTGTGTGTG	A	6		3.67028	4.27486	13
chr10@103545490@-	GTTTTTGTAAATTTTTTTCCT	A	6		4.51845	4.2153	13
chr3@78766523@-	ACTTGGCAGTAACTGTGGATG	A	6		3.70989	4.32179	13
chr19@12841726@-	CGATGTACATAACTATTTAAT	A	6		4.32939	3.6228	13
chr3@152180922@+	GTCAAAGGGCACCATTCTTTT	A	6		4.15354	4.38125	13
chr5@1462339@-	TGTTTGGAAAATTTTTTTGAT	A	6		3.72474	3.79476	13
chr1@160184187@+	GAAGTTAACTACAGTGTTTTC	A	6		4.31362	3.87241	13
chr13@31713234@-	GATCATCAAAATTTTTTGAGA	A	6		4.04548	3.224	13
chr17@48228051@-	TTTTTTTTTCATTTTTTTTTT	A	152		4.84714	4.07462	14
chr6@15520785@+	TTTGGTTTTGATTTTTTTTTT	A	88		4.82292	4.13835	14
chr3@185371415@-	CACTCATTTTACTTTTTTTTT	A	80		4.75868	4.07462	14
chr17@29036613@+	CTTTTTTTCTATTTTCTTTTT	A	78		4.96769	4.03342	14
chr22@44345215@+	ATTGTTTTTTATCTTTTTTTT	A	48		4.88451	4.10147	14
chr11@62386147@-	TTACTTTTGTATTTTTTTTTT	A	43		4.78477	4.07213	14
chr9@37505477@+	TTCCGTGATTACTTTTTTTTT	A	30		4.73114	4.12666	14
chr19@5206273@-	TTTTTTTTCCATTTTTTTTTT	A	29		4.85248	3.97662	14
chr7@17384250@+	ACCATCTTTTATTCTTTTTTT	A	25		4.86916	4.17941	14
chr6@43752705@+	TCTCTATTTTATATATATAAA	A	23		4.77446	3.63744	14
chr13@30944060@-	ATTTTTTTTTACTTTTTTTTT	A	21		4.89777	4.09657	14
chr10@114710223@+	TTTTTTTTTTACCCCCCTTTT	A	20		5.11039	3.71349	14
chr16@31205139@+	TTTTTTAATTACTTTTTTTTT	A	19		4.76921	3.99653	14
chr17@34159308@+	CATATTGTCTATATTGCCTTG	A	19		4.9815	4.01628	14
chr4@57326059@+	CCAGACTTGCATTTTTTTTTT	A	19		4.73977	4.2503	14
chr16@69737852@+	GCCTGGTTTGAAATATTTTGT	A	19		4.92091	3.96275	14
chr19@48963501@+	GGGAAGTTTTATTTATTTATT	A	18		4.84158	4.18867	14
chr4@68483873@-	GATTTTGTAAAGGGAGTGTCT	A	18		4.57775	3.09764	14
chr7@100453831@+	GTCCCTTCTTATTTATTTATT	A	15		4.90499	4.13043	14
chr7@6501831@-	TGATTTAATTACAGTTTTTTT	A	15		4.71951	3.92792	14
chr1@43136466@+	TTTATTTTTTATTTATTTTTT	A	14		4.88896	4.06228	14
chr2@188330218@-	TTTTTTTTTCATTTTGTTTTG	A	14		4.95967	3.96664	14
chr14@91737822@-	TTTTTTTAAGATTTTTTTTTC	A	13		4.79225	3.92133	14
chr11@12962118@+	CTTCTGTTTCACAACAATTTC	A	13		5.22519	3.3723	14
chr8@141526244@+	TCATTTCATTATCTTTTTTTT	A	13		4.69839	3.88026	14
chr1@204519275@+	TTTTTTTTGCACTTTTTTTTT	A	12		4.73769	4.06643	14
chrX@6105361@-	TTTTTTTTGTATTTTTAGTAG	A	11		5.03165	3.6645	14
chr9@139788208@+	TTTCTTTTTTACTTTTTTTTT	A	11		4.84714	4.04985	14
chr14@35746235@+	ACTTTTATTTATTTTTTTTTT	A	11		4.89516	4.07469	14
chr11@65193408@+	TTGTATTTTTAATTTGAATGT	A	11		4.98162	3.35257	14
chr14@39501484@-	GTATTATATAATGTTTGCTTA	A	11		4.82388	4.00022	14
chr3@107777245@-	TCATTGCCATATTGGTTATTC	A	10		4.69632	3.69234	14
chr6@32948945@+	CTCTTTTTTTACGTTGATTTT	A	10		5.01275	3.96665	14
chr11@12962010@+	ACCACATTTGAAATTGTTTTC	A	10		4.95411	3.72731	14
chr5@65475094@+	GTATTGTTTTACTTTTTTTTT	A	10		4.8949	3.95202	14
chrM@3856@+	CCTTGGCCATAATATGATTTA	A	9		5.08037	4.51944	14
chr22@39079920@+	GATAATTTGGATTTTTTTTTT	A	9		4.73899	4.21786	14
chr20@5171006@+	TTTTTTTTGGAGGGTATTTTT	A	9		4.92787	3.2507	14
chr17@25640296@+	TTTTTTTTTTACTCCCCCTCT	A	9		5.15726	3.52843	14
chr5@133726260@+	TAAATTTGTAATATATCCTGT	A	9		4.57384	3.38273	14
chrX@73421817@-	TCATATTGTAATTCTGTTCAA	A	8		4.42415	3.53999	14
chr17@4930427@+	ATTTATTTTTATTTATTTATT	A	8		4.9475	4.0381	14
chr1@180944183@-	TGGTTTTTTCACCCTTTTTTG	A	8		5.01131	3.89725	14
chr5@72800862@+	CATTTTTTTCACTTTTTTTTT	A	8		4.79781	4.06794	14
chr8@26268819@+	TTATTTCTTTATTTTTTTTTC	A	8		4.90984	3.95392	14
chr2@170393772@-	AATTGTGTAAAAGCCTCGGTT	A	8		4.60328	3.20378	14
chr9@91090620@+	ATACATATATAATATATACAC	A	8		4.26963	3.23202	14
chr6@142765997@+	GTGCTTTTTCACATTTGCTCT	A	8		4.79243	3.19337	14
chr4@144474359@+	TTTCATAATCACTAACTTTAA	A	8		4.70702	3.33791	14
chr14@35492223@+	AGAACTTTTGACACAATATAC	A	8		5.04606	3.21629	14
chr6@10929147@+	TCTTTTCTTTACTTTTTTTTT	A	7		4.94747	4.03712	14
chr1@9674448@+	CTTTTTTAATACTTTTTTTTT	A	7		4.74155	4.03704	14
chr8@10964376@-	TATCTTTTTTATTTTTTTTTT	A	7		4.8331	4.08646	14
chr5@176942390@-	TTTTTTTTCCACTCTCTCTCT	A	7		5.06747	3.65681	14
chr14@105936899@+	TATTTTTATTACTTTTTTTGT	A	7		4.70104	3.8342	14
chr6@155153231@+	TAGTTCTGGGATTATTGCAGC	A	7		4.52481	3.16988	14
chr5@110463606@+	GGTTTTTTTTATTTTGTTTTG	A	7		4.96267	4.04326	14
chr20@43955016@-	TTTACTATTTATAGCTTTAGA	A	7		4.62275	3.73494	14
chr4@95587034@+	CTGTTATTTGATTTCCTCCTT	A	7		4.97884	4.05919	14
chr19@18687470@+	GTTTTTTATCACTTTTTTTTT	A	7		4.8316	4.08235	14
chr7@115897691@+	TTTCTTCATCAATTTTTTTTC	A	7		4.82311	3.82519	14
chr2@201736059@-	ATTGTGGTTTACCCGGTTTTA	A	7		4.62969	3.88532	14
chr1@156109033@+	TTTCTTCTGTATTTTTTTTTC	A	7		4.87288	3.93233	14
chrX@56592375@+	TCCTTTGCTTATTTTTCCTAC	A	7		4.94538	3.82483	14
chr18@56824849@+	GGTTTTTACCATATGTTGGTA	A	7		4.94802	3.67605	14
chr15@59931308@-	TGACTTTTTTACACCATCTTC	A	7		5.17159	3.49092	14
chr1@1717262@-	TGTTTTCTTTATTTCTTTAAA	A	7		4.83961	3.83461	14
chr5@122359467@-	TTTTTTTTTTACTTTCTTTTT	A	7		4.95378	4.00266	14
chr17@4173864@-	AATCCTTTTTACTTTTTTTTT	A	6		4.7814	4.0723	14
chr2@43451238@-	TTTTATTTTTATTACGAAGTT	A	6		5.14344	3.12037	14
chr5@98197592@-	TTTTTTTTTTATTTTTAATGC	A	6		4.97325	3.59828	14
chr2@70052838@+	TTAAAGCTGTACTTGCATTTC	A	6		4.61166	3.70165	14
chrX@119390058@+	ATGGATTTTTAATTCTCTGGC	A	6		4.91752	3.51343	14
chr10@120069829@-	TTTTTTTTGTATTTTTAGTAG	A	6		4.97542	3.62323	14
chr2@10580776@-	TAACTTAATTACTGCTAGTTT	A	6		4.71404	3.90306	14
chr17@43229644@+	CTTTTTCTTTATTTTTTTTTT	A	6		4.87541	4.04461	14
chr10@94214105@-	TTTCTGATTCACTATTAGAGA	A	6		5.10139	3.58741	14
chr11@45958060@-	TCATTCCTATATTGCCTACAA	A	6		4.38737	3.429	14
chr10@71911111@-	TCTTTTTTTTACATTTTTTCT	A	6		4.87405	3.99474	14
chr1@151555411@+	TTCTTTTTTTATTGTTTTTTT	A	6		4.8319	4.07274	14
chr9@108152312@+	CATTTTATTCAAATGCTTGCT	A	6		4.42871	3.39791	14
chr20@43955020@-	TTTTTTTACTATTTATAGCTT	A	6		4.98922	3.67994	14
chr20@25427302@+	TGGATTTTGCACATTTCCACC	A	6		4.66568	3.32346	14
chr9@80880364@+	GATGACTTCTACTGTTAGTAA	A	6		4.81994	3.4945	14
chr1@109180693@+	TTTCTTTTTTACTTTTTTTTC	A	6		4.88827	3.91458	14
chr4@22449095@-	TATCTCAAGGAACTTTTGATT	A	6		4.47303	3.17823	14
chr8@38027368@-	ATATTCCTCGAGGGATTTTTG	A	6		4.8627	3.15381	14
chr10@28909726@+	TGCTATTATGACATTTCATTT	A	6		4.76052	3.81742	14
chr5@180003142@+	GGGTTTTGTTATTGGTTTTTT	A	6		4.71436	4.11306	14
chr7@143004347@+	TGTTTTATTCACCATCATGTA	A	6		5.0799	3.63314	14
chr7@12272252@+	TAATGTTTTCACACATCTTTC	A	6		4.93099	3.69798	14
chr1@51821463@-	TAATTTTTGTACTTTTGCAGA	A	6		4.60405	3.3618	14
chr8@38707533@+	TACTTGTTTTATATTGATCTG	A	6		4.98046	4.03615	14
chr10@114926580@+	CCCCTTTTTGACTTTTTTTTT	A	6		4.87368	4.05897	14
chr1@203770784@+	ACTTTTTTTTAAGTTTTGATT	A	6		4.85292	4.02424	14
chr12@111158241@-	TCTTTTAAATATTTGTGACTC	A	6		4.74028	3.72756	14
chr17@27590385@-	TATCTTAATAAATATATTTTA	A	6		4.60779	3.45691	14
chr11@77781023@-	AAGTCTTCAAAATGCTTGCTC	A	6		4.62777	3.36787	14
chrX@118378000@+	TATTTTACTCAATTGGTTACT	A	6		4.67308	3.62682	14
chr3@52741937@+	ACAGCTGTGTATAGATTTAGT	A	6		4.60992	3.66754	14
chr5@167976431@-	TATTTGTGTTATTTGTAAAGT	A	6		4.68943	3.50553	14
chr3@196662803@-	GCCATTTCTCATTTTTTTCCT	A	6		4.8551	4.12136	14
chr1@212277476@+	TATATTTTTCACCTTTGTAAC	A	6		4.86224	3.76592	14
chr4@77955763@+	ATTTTATTTTATTTTTTTACC	A	6		4.91871	3.9853	14
chr2@61721173@-	AAATCTTTAAAATTTGTCTTG	A	6		4.70941	3.5856	14
chr2@234749424@-	TGCTCGTGCCATCACGAGGGA	A	81		1.55228	1.79356	15
chr11@70217623@+	CGTGTTCTACATTCCATTGTT	A	49		1.45566	2.61711	15
chr1@35581725@+	AGTCCCAGCTACTTGGGAGGC	A	39		1.65776	2.297	15
chr9@139999306@+	GGGTGCACACACCTGCCTGAG	A	26		1.52615	2.46498	15
chr17@4905805@+	GACCTCTTGAACCCCAAGAGT	A	23		1.81734	2.2694	15
chr11@1018238@-	CAAACAAAACACCTACCTCGC	A	22		2.20193	2.08	15
chr11@61568877@-	GGAACAGAACACTTCTAGGAC	A	22		1.10849	2.49429	15
chr19@53121447@-	TAAGATTATCACCTGAACCTG	A	21		1.38077	1.62919	15
chr21@47612449@-	ATGCACAGGCACCTGTGCACA	A	21		1.5806	1.81758	15
chr1@55315351@-	ACATGTCCCCATGGCTGTGGG	A	17		1.37562	2.76348	15
chr17@30808970@+	TGACACGATTACACAGCGAGG	A	16		1.0687	3.30444	15
chrX@73426036@-	GACTGCTTAAACCCAGGAGTT	A	15		2.20922	2.08084	15
chr11@45834022@+	CGTATTGCTCACAGTCCTGGG	A	14		1.45956	2.26561	15
chr19@5917430@-	GGTTTGGGACACGAGACCTCA	A	14		2.26226	1.72193	15
chr12@54632450@-	ACATGGGAGCACCCATTTTAA	A	14		1.53069	3.34024	15
chr14@69254601@-	CATTCCACTCACAGATTTGAG	A	13		1.53121	3.29982	15
chr1@28071244@+	CAGAGGAAACACCTGAGTAGC	A	13		1.92659	2.21268	15
chr4@2841691@+	AGTGGCTCACACCTGTAATGC	A	13		1.25891	2.11595	15
chr10@101992848@-	ACTGTGGCTCACTGTAGCCTC	A	13		1.15478	1.68534	15
chr11@65191730@+	GCTTTGAATAAATGCTTGTTC	A	13		2.11598	1.94657	15
chr5@68473438@+	AGATTTAGCCAAGGCTGTGGC	A	12		1.46411	2.78711	15
chr14@69254605@-	AAGACATTCCACTCACAGATT	A	12		0.848035	2.86895	15
chr1@151374072@+	ACCATTGTCTACAGAGACCAA	A	12		1.47495	1.52441	15
chr2@187373720@+	GTAACTGTCCACCCAAGTAAG	A	12		1.14453	2.32043	15
chr11@82536109@-	TATCACAGACACTCTGGTTGC	A	12		1.70462	2.45099	15
chr1@3548870@-	CTCCTTACAGACACTGAAACC	A	12		1.67871	2.02726	15
chr19@11660668@+	TCTTGGCTGGACCCAGCCAGG	A	11		2.22992	1.64173	15
chr13@99109418@-	TCCAGAGGTAACTACCCAGGG	A	11		1.60592	1.65243	15
chr7@6443457@+	TGGCGAGAATACAGCGTGGGA	A	11		1.86337	2.67383	15
chr5@40831247@-	ACACCACCACACCTGGCTAAT	A	11		1.87198	1.99854	15
chr11@118879879@+	TTGCTCTGTCACTGGCCTGGA	A	11		1.64329	1.58676	15
chr9@116055579@+	AGCCAAGATCACACCGTTGTA	A	11		1.65013	2.67376	15
chr17@75212878@+	ATCCAATCTCACTCCCCTTGT	A	11		0.809211	2.25142	15
chr3@47037827@+	AGGGCTGCCCACACCACCAGT	A	11		1.0617	1.7688	15
chr17@40860920@-	TGGGCTGCACACTGCAGGAAG	A	11		1.44311	2.23289	15
chr12@49087660@-	GGTTCAGAAAACCCCGAGCGG	A	11		0.70697	2.37872	15
chr3@101370356@-	TTCCACAGAGACTATGTGCCT	A	11		1.63705	2.44244	15
chr2@28002458@+	GCATGGAATCACTGCCTCCTG	A	11		1.69415	1.65681	15
chr13@30780779@-	AATGGCAAAAACCGCAATTAC	A	10		1.86843	2.81844	15
chr19@3976159@-	GGAAAGGAACACGCGGGTAGA	A	10		2.35329	2.22622	15
chr1@179042364@+	TGTATACCTTACTCTCTCAGA	A	10		1.70574	2.69951	15
chr3@14105996@+	AGCAGCAGCAACTCCAGTAGC	A	10		1.89257	2.20072	15
chr3@45959703@-	ATGCAGAGACACTCTGCCTCT	A	10		1.6283	2.24789	15
chr2@206986978@-	AGTGGCTCACACCTGTAAGCC	A	10		1.18112	2.17059	15
chr11@66573007@+	ATCTCAGCTCACTGCAACCTC	A	10		1.36312	2.20342	15
chr7@117829306@+	AGATTGAGACACCAATTCAAA	A	10		1.49783	3.14165	15
chr12@49413239@-	TATAACTCAGACCCAAGCTAC	A	10		1.85746	2.95025	15
chr14@55422319@-	ATTATCTGAAACCCCAGCTAT	A	10		1.86178	2.97481	15
chr2@113288298@+	TCTAGCCCTCACAGTAACAGA	A	10		1.42516	2.84939	15
chr12@109179179@-	GCGGTGGCTCACGCCTGTAAT	A	10		1.0073	2.71903	15
chr21@47412685@+	AGAGAGGACCACGGGGGACCC	A	10		1.47443	1.83576	15
chr22@22117825@-	CAGCAGTGTCACTCTGTAGTT	A	10		2.38046	1.53017	15
chr20@34278372@-	CAGGTCACCTACCTCCCAGTG	A	10		1.39606	1.81893	15
chr17@80051615@-	AGGAACACACACTGGCGTCTG	A	10		1.66245	2.8961	15
chr12@56547769@+	ACCTGCTGCTAAGCCAGCAGC	A	10		2.08131	1.34822	15
chr1@201927781@+	GTGAGATTGCACCACTGCACT	A	9		0.944229	2.51602	15
chr17@55917172@-	GCACCTGCAGACCAGTCGAAA	A	9		1.94112	1.99118	15
chr12@76747132@-	GCCATCATCCACCATTTAGTA	A	9		1.47142	1.73817	15
chr8@132988341@+	TGGGGAAAGTACCTGTCTTTG	A	9		1.78448	1.66921	15
chr7@99953566@+	TGGGCAGATCACTTGAGGCCA	A	9		1.38244	2.36805	15
chr3@50685832@+	CCCATCTTCCACAGAGACATC	A	9		1.36703	1.66074	15
chr1@120454807@-	ATGACCGCATATTCCTGACTA	A	9		1.36736	2.75605	15
chr9@33917655@+	TGCTGCATATACTGGGTAGCA	A	9		1.77876	2.32694	15
chr15@89872317@-	TTTCCTGGACACCATGAGCAT	A	9		1.60233	2.50561	15
chr17@73016622@+	GTTGATCCTCACCTCTGAGAG	A	9		0.911437	2.45723	15
chr1@39952218@+	TCTTGTGTTCACCAGGACCCA	A	9		1.57483	1.86051	15
chr13@75876412@-	GAAGCAGCTCACTGCTCAGCA	A	9		2.21344	1.34587	15
chr2@74089505@+	GGGGGGCATCACCTGAGAAAG	A	9		1.29615	2.34571	15
chr11@63995102@+	TGGTACATGAACTCTTTTCCA	A	9		1.53789	2.52942	15
chr6@43526310@-	TCCTTCTAAAACAGACAGCCC	A	9		2.45621	1.93237	15
chr2@20512086@-	GCGATCAGAAAGTGGAGGCCT	A	9		2.29399	2.03206	15
chr5@167980334@-	CTGGCTTGTAATGCGGACTCT	A	9		2.43614	1.98058	15
chr19@37698490@-	CTGCAGTTCAAATCTGCAGTA	A	8		2.3109	1.58038	15
chr2@131096232@-	GGACACAAACACCTGAGTAGC	A	8		2.17601	2.2229	15
chr17@48445426@-	TCGGACAGAGACTGGAGCCCA	A	8		2.02645	2.32088	15
chr21@45748923@-	GAGTGGAGTCACCACTCGGGA	A	8		1.33674	1.86983	15
chr3@52002828@-	TGCTAACCTCACTGGCTGGGA	A	8		1.85877	2.41958	15
chr18@12987308@+	GTGAAGTTACACACAGTAGCT	A	8		2.53271	1.44108	15
chr14@70792952@-	AGGAAATTCCAGGCCCATGGA	A	8		1.01152	2.69103	15
chr15@40617849@+	AGCTTTGATTACACATCCTCT	A	8		1.03613	2.91022	15
chr22@45251911@+	AGGTCATGCCACACACTTAAC	A	8		0.797966	2.82666	15
chr11@72613627@-	TATTTCACAAACCCCAGCCCT	A	8		1.66768	3.01512	15
chr3@48713948@-	CTGGGCAACAAAGCCAGACCT	A	8		2.29393	1.87502	15
chr9@93976482@-	TCTGGAATGGACCCATCCGTG	A	8		2.12922	1.57534	15
chr2@128952850@+	CTTACTTGTCACCATTGAGAT	A	8		1.84281	2.5394	15
chr2@64860728@-	GCTTTCTATAACTGGAGGACC	A	8		2.24595	2.00805	15
chr16@23534461@-	TTCTATTCACACCCTTGTGTG	A	8		1.33659	2.62595	15
chr17@73315524@-	AAAAAAGCCCACCTGAAAGCC	A	8		1.31271	2.1436	15
chr13@79918391@-	GCACATTGAAACACAGAAGGT	A	8		2.01736	2.75917	15
chr7@44917474@-	TTAGACATAAACCCTTGTTCC	A	8		1.67304	2.58356	15
chr7@44920097@-	GTAGAATGTAATCTACACAAG	A	8		2.18884	2.65323	15
chr11@62591648@-	ACAGGAGGAAACCATTCAGAG	A	8		2.01601	2.06718	15
chr17@73131484@-	ACGGGGTCCCACAGGCGTGTT	A	8		1.77533	3.12014	15
chrX@48771482@-	CTGGATGCAAACACCAGCCGA	A	8		1.55506	2.96864	15
chr14@95554252@-	AAATCACTCTATGTTGCCCCA	A	8		2.2065	1.73121	15
chr13@28240308@+	AGTTTAAGCTACTTCTGCAGT	A	8		1.73929	2.3992	15
chr7@12727327@+	ATGCTTTCTCATTTGGACCCA	A	8		1.66466	1.85784	15
chr4@1333801@+	CAAATGAACCACCGTAGCTGA	A	8		1.82008	2.10952	15
chrX@153678663@+	TGGGACAAGTACACGGTGAGG	A	8		1.49701	3.04419	15
chr6@116911450@+	ATTCCATGGTACTCCAGTTAC	A	8		0.923342	2.3829	15
chr4@2746638@-	CAGCGCTACAACGCCAGCAGG	A	8		2.29933	2.29432	15
chr6@44223034@-	GCAGCTACGAACACTGGGAGT	A	8		2.19344	2.57149	15
chr14@67804873@-	TCCTTGCATGACAGGTTCCTG	A	7		1.63757	1.64173	15
chr2@231743759@+	AGGGGAATGCACCTTTTTCCC	A	7		1.09062	2.03111	15
chr12@133348871@-	CTGGGATTACAGGCGTGAGCC	A	7		2.28118	1.75175	15
chr15@89002851@-	TTTGTTTCAGACCTCTGATGG	A	7		1.72385	2.30754	15
chr13@111933022@+	GCCATCTCATACCGTAAGGAC	A	7		1.90934	1.40275	15
chr14@77806954@-	CTACTGTGTCACCCCTGAGGC	A	7		1.28486	2.64229	15
chr10@92509322@-	CCCCTCACATACCCTGTGAGG	A	7		1.67126	1.94907	15
chr15@69699082@+	GGTGGTGCACACCTGTGGTCC	A	7		1.24412	2.06732	15
chr6@74304574@-	AGGTTCACATACCTGCCTGCT	A	7		1.73887	2.62421	15
chr14@104161581@+	CGGGAGGATCACTTGAGCCCA	A	7		1.4014	2.32419	15
chr20@47713037@+	GCTTCTGAGCACAGCTGCATT	A	7		0.968884	2.90599	15
chr12@112600154@-	TCACTGAGGCACCCACTCTGC	A	7		0.520427	2.73025	15
chr14@23350510@+	CCATGATCGCACCACTGCAGT	A	7		0.810465	2.49885	15
chr18@213248@+	GTAGCTACTAAATGTTGTAGC	A	7		2.06867	2.65392	15
chr1@89401664@-	ATGTATTAACACACCTTCCAC	A	7		1.01685	3.04673	15
chr9@97222886@+	ACCATTAACTAGGGCCCACCT	A	7		2.11739	1.32887	15
chr3@158408068@+	TGGGGTAATCACTGGGCAAGA	A	7		1.72971	2.13328	15
chr12@112182795@+	CTGCAGAGTCACCAGGCCTCA	A	7		1.72639	1.76872	15
chr19@15946074@+	ACCGCCACTCACACCTATGGG	A	7		1.07369	3.07067	15
chr1@12073194@+	GGGCCACTTCACAGCATGTCA	A	7		0.768806	2.80624	15
chr3@9781300@+	GCCAACTGTTACACAGCTTTC	A	7		1.02265	1.86144	15
chr1@212118156@-	TTTCTTCCACACTGCAGAGTA	A	7		1.28417	2.60064	15
chr11@47489952@-	TGTCACTAAAACCTCTGAGGC	A	7		2.08355	2.45239	15
chr6@41900564@+	GTGACAGATCACAGGGACATC	A	7		1.11945	1.92386	15
chr14@31569875@-	AGGTGGTCCCACTTGACTGTT	A	7		1.77771	3.07389	15
chr3@119582369@-	GACTAACACCACTGGAAGCTT	A	7		1.79928	1.84085	15
chr5@41919953@+	CGCACTGATCACACTGCTTTG	A	7		1.39256	2.25291	15
chr4@24541285@-	CTCCAATGGCACCCGAACAAA	A	7		1.53408	1.80333	15
chrX@114884027@+	TTATCATGAGAGCCCTCAGGG	A	7		1.13854	2.20617	15
chr11@62621325@-	TCTTTCACCCACAGCTTTGTT	A	7		1.52368	3.27636	15
chr17@30321721@+	AACACCTATCACACATATTCT	A	7		1.0474	2.98175	15
chr17@73702650@+	CCCAGTGACCACTGCCCAGTG	A	7		1.34636	1.47879	15
chr1@229599419@-	CCACAGTTTCACTAGGCCAGT	A	7		1.97501	1.55679	15
chr22@28248092@-	GTGTAGGATCACTACTGCATT	A	7		1.03096	2.77907	15
chr21@33976508@-	ATGATTGTTTACCCCATGGGG	A	7		2.24029	1.8471	15
chr1@154522689@-	CCAACCAACCACCTTGCTGGA	A	7		1.25628	1.8163	15
chr17@78093501@+	TGGGGTATGCACCTGAGCTCC	A	7		1.14774	1.88258	15
chr15@89002881@-	AAACCAAAATACCTGGCCCAA	A	7		2.04201	1.98689	15
chr20@62522711@+	ATGGCACTCCACACACGACAG	A	7		0.579809	2.58582	15
chr1@205685357@-	CTCTTTTAAAACTTCAGCCTC	A	7		0.595798	2.75485	15
chr17@79976776@-	GTGCTGGGAAAGGCCTGGCCA	A	7		2.1205	2.37842	15
chr7@116559106@+	ACGTACTCCCACAGACGTCTG	A	6		1.57353	3.10697	15
chr17@47374084@-	AGGTCTTGCTATGTTGCCCAG	A	6		2.19674	1.67132	15
chr19@42881934@+	GCGAGACTCCACCTCAAAAAA	A	6		1.12365	2.50642	15
chr18@5291448@-	ATGAACAGACACCAGGCTGGA	A	6		1.73943	1.76598	15
chr3@176745059@-	CATGCTTATAATCCCAACATT	A	6		2.24843	2.2778	15
chr11@118875388@+	CTGAGGGATCACTTGAGCCCA	A	6		1.42274	2.30805	15
chr20@61565039@-	AGGTCTCACTATGTTGCCCAG	A	6		2.19465	1.68591	15
chr16@90072616@-	CCTGACACACACCCTGGGGGC	A	6		1.49754	1.86607	15
chr6@44081478@-	CTCCCTTCACACTGGGTAACA	A	6		1.69759	2.07664	15
chr1@50907109@-	AAGAGTAAACACGGCCCAGCG	A	6		1.88422	1.46343	15
chr20@61598610@+	TTCCCCTGGCACTACCTTGGG	A	6		1.44561	1.4796	15
chr15@55495892@-	CACACCTGTAATCCCAGCACT	A	6		2.08211	2.28536	15
chr17@47778800@-	GACTACCTCCACATCAAGAAT	A	6		1.49818	2.26608	15
chr19@33135313@-	TTGGGAAGACACTCCGAGCGA	A	6		1.67182	2.27649	15
chr3@122170399@-	GGAAAAGTCCACCTCCAGAAT	A	6		1.11124	2.47675	15
chr12@109181206@-	TTTGGTTGGGACCCCAGACGT	A	6		1.5345	2.13179	15
chr13@113975450@+	AGCCGTGATCACTCCACTGCA	A	6		1.04827	1.89105	15
chr7@29519941@+	AACGACAACCACTTCAATTAT	A	6		1.44161	2.44697	15
chr11@65836164@+	CGGAAAGCTCAGCCCCAGGAC	A	6		0.99726	2.37003	15
chr2@234203584@+	TCTTTCCCCCACAAAATTCGA	A	6		1.5707	3.09781	15
chr9@96714083@-	CCAGGCACACACCCGCTTCTG	A	6		0.916	2.00035	15
chr19@3053034@-	AGCAACACCCACACCTGTGTC	A	6		1.40492	2.99901	15
chr19@15946665@+	ACGACATTCCACCATTATGAC	A	6		1.18945	2.80631	15
chr15@76566773@-	AGTTGGACAGACGGGAAAAAT	A	6		2.24464	1.35956	15
chr19@35758538@+	AGAGGAGGAGACCCCACAAGG	A	6		1.39946	2.09677	15
chr7@116438145@+	AACTGTCTCTACCAGGGTCAA	A	6		1.32897	1.46152	15
chr5@141380420@-	GTTTGAAGCTACTGCTGCCTC	A	6		1.02561	2.40897	15
chr9@123522175@-	GCCTAATCAGACTGAATGGTC	A	6		1.93038	1.47152	15
chr11@85367371@+	CAGCTCTGTTACCACACAAAG	A	6		1.36281	1.8047	15
chr11@12963177@+	GTCAGTGTTCACACCTGTAAC	A	6		0.984289	2.33785	15
chr3@132202296@+	GATGGCGACCACTTCAGTCCA	A	6		1.39143	2.42889	15
chr5@154256192@+	CTGGTAACTCACTCAAGTGAA	A	6		1.37831	2.77007	15
chr2@105977700@-	TCTCACACACAGATTTTTATG	A	6		1.52731	3.31586	15
chr19@3209369@+	CCACCTTGTCACCATGAGAGA	A	6		2.01959	1.94222	15
chr1@8044960@+	GCAGGTCATTACACCTACTCT	A	6		1.16999	2.87555	15
chr16@69736547@+	ACTCTGGAATAGGGCCCCCGC	A	6		2.10216	1.36539	15
chr1@179833813@-	GATTGTCACTACTTTGGGAAC	A	6		2.33683	1.80081	15
chr9@114124387@-	GTCTTTAGCTACTATGGAGCC	A	6		1.36301	1.91049	15
chr22@38169094@+	GTGAATCTCCACTGAGCTTCA	A	6		1.43257	1.54689	15
chr5@31529153@-	ATGCAGGGAAACACATGGTGA	A	6		1.9805	2.8653	15
chr10@106072880@-	CTAGTTCCTCACTCCAGCGGG	A	6		1.25277	2.6679	15
chr19@41173060@-	CTTGGTTCACACTCCATTTCC	A	6		1.30454	2.46888	15
chr16@10622805@-	TTTTGTGGACACCCCTCATGA	A	6		1.48077	2.17483	15
chr10@11543178@-	AAGGAATACCACTCCAGCTCA	A	6		1.41579	2.4381	15
chr19@6468828@-	CCATGCACACACCTGGAATTA	A	6		1.09115	2.16386	15
chr20@35695238@-	CTGAAGAGCCACCCTGCATCA	A	6		1.76868	1.76613	15
chr3@55502962@-	AAAACAGTTCACTACTTAGGG	A	6		1.85065	1.71348	15
chr17@74267329@+	ATCCCATCTCACCAGGGCGAA	A	6		1.16548	2.00743	15
chr2@86438597@+	GAGCAGTTTCACTTGGAGGTT	A	6		2.25406	1.49142	15
chr8@144827552@+	GACAGTCACCACAGAGCTCCT	A	6		1.2454	1.5531	15
chr11@12962664@+	CTCTAAGCTTAATCCCTCAGA	A	6		1.77845	2.65739	15
chr8@145677219@-	CCCGACTCAAACTGTAGAACC	A	6		2.07702	2.06321	15
chr3@155551720@-	TGCAGATAATACTGCCTCTGA	A	6		1.93527	2.69587	15
chr11@12965090@+	GCATTGAGTCACTCATGCTAC	A	6		0.961334	2.8237	15
chr12@76844731@-	AGCTTCTGACACCAGGAAAGA	A	6		2.03095	2.09663	15
chr6@131910688@-	CCAGTGTAGCACCCATTTAAA	A	6		1.42269	3.08705	15
chr13@103518647@+	ACCTCTTAGCACAGCAGAATT	A	6		1.46957	2.73102	15
chr10@121335023@-	GGTGAAGGACACGTGTCTTCT	A	6		2.12376	1.66299	15
chr6@10731090@+	CGAGTATGTAACACAAGAGCT	A	6		1.4299	2.79469	15
chr20@4833624@-	TAGTGCAAGAACGGCCACCCG	A	6		1.8964	1.45704	15
chr10@32128619@-	CTGCCTCAAAACCCTGCTTTC	A	6		1.96892	2.69658	15
chr3@69082759@-	TTTGCAAGCAACCCTGGGATC	A	6		2.2037	2.48637	15
chr11@117262969@+	GAAGGAGCACAGTGCTGAGCT	A	6		2.37379	1.47051	15
chr10@102799477@+	GAGGGTAGCAACCTATTAGGG	A	6		1.51192	1.85371	15
chr11@45833525@+	CCATCTATACACCCTGTATGT	A	6		1.12044	2.10188	15
chr14@91804886@-	GCTTGTGGACACCAGACATGA	A	6		1.71182	1.8648	15
chr9@15433601@+	CAATAGATCGAGCCTGCAGAC	A	6		2.26023	1.45998	15
chr12@7361192@+	CCATCTGGTGACACCTGCTGA	A	6		1.19765	2.59958	15
chr19@11031162@+	ACCCACTGGTACCAGGTGCGG	A	6		1.74237	1.74979	15
chr12@56510905@+	TGCTAAGCCTACTAATAAGCT	A	6		2.48491	1.97372	15
chrX@119570962@-	AGCTTAAAACACTTCTTAGGG	A	6		1.91278	2.06637	15
chr15@41272153@-	CAAGTCTTAAACCTCTCACGG	A	6		1.90575	2.17005	15
chr6@3113314@+	ACGGATAAACACCTGGACCCA	A	6		1.61155	1.86154	15
chr22@36138438@-	ATTCTTTGTAAGCAGAGTGAT	A	6		1.94507	2.78082	15
chr6@159186975@-	CTGTGAAGAGACTCTGTTTGC	A	6		1.67619	2.25806	15
chr3@47627986@-	GTACTGGAATACGGGAACCGA	A	6		2.37925	1.76691	15
chr17@79862373@-	CTGACTGCCCACCCAGCTGTG	A	6		1.27489	2.27283	15
chr11@35831841@+	CTGAAATTCCACATTCATATA	A	6		0.99707	2.74847	15
chr2@25973215@-	AGTAAAGAAAACCCCAGCTGA	A	6		1.94739	2.93843	15
chr16@4920329@+	CGGAAACTTCACCTCTATGAA	A	6		1.01477	2.62992	15
chr14@91924876@-	AGCTTGGACCACACATTGCCC	A	6		0.885077	2.94645	15
chr2@37444140@-	CTTTTTGCAAAGACCATCCTT	A	6		1.72182	3.05146	15
chr10@94269832@-	TTTCCTGAACACCCTTTCCAA	A	6		1.02059	3.05699	15
chr17@30660457@-	TCCGACAAGTACTGGAGAACT	A	6		2.06727	2.20124	15
chr14@81659045@-	AGCACAGATAACTGCAACTGG	A	6		2.0053	2.78741	15
chr16@74907881@-	AGAAGTGCAGAGCTGCGCTTT	A	6		2.28502	2.54802	15
chr4@99955490@+	CACATTATCCACTGGTGAGTA	A	6		1.48174	1.83569	15
chr5@71504673@+	GTCACCTGTCACAGGAGGTTC	A	6		1.08985	1.88932	15
chrX@153276463@-	TCCTCCAGAAAGTCGAGCAGC	A	6		2.59353	1.53295	15
chr3@137960811@+	GAGTGCCATCACTGATATTAA	A	6		1.45207	3.32623	15
chr2@86711233@+	TGAAATCATCACAGGAGCCAC	A	6		1.60918	1.51211	15
chr5@64881859@+	TCCAACAGGTACTGGTATGGG	A	6		2.08872	2.15728	15
chr11@65547120@-	CTATCTGCTCACTCCTGTGGC	A	6		1.23597	2.6508	15
chr5@40761476@-	CATACTTATCACCGTGAAAAT	A	6		2.09158	2.08221	15
chr11@73584284@-	TGCATGGCCCAGCACCAGGAC	A	6		1.11197	2.03281	15
chr12@95889861@+	GATGCTACTAACACTGGAATA	A	6		2.28209	2.4776	15
chr1@162495254@+	CACATTGTACACCCAGAAAAG	A	6		2.37338	1.48241	15
chr16@30790186@-	GTGCAGCCAAACCCTCTTGTC	A	6		1.40074	1.65792	15
chr16@89628778@+	AGCTGACCGGACCGGTCATGC	A	317		1.30723	1.16017	16
chr19@582577@+	ACTCTTCCTGAGGCAGGTGCG	A	194		2.47896	0.463195	16
chr7@143085332@+	CTGGGGCCCCAGGGCCCCTGA	A	94		1.65639	0.366675	16
chr2@234749418@-	TGCCATCACGAGGGATGGCAC	A	70		1.79693	0.192188	16
chr11@47488521@-	TGCCTGGGGGAAAGGGCAGCC	A	65		2.14004	0.125645	16
chr11@68699603@+	GTTGGGTGGCATTCCCTGGAG	A	49		1.35453	0.539011	16
chr17@48273730@-	TTTGGTTGTCAGGGCCCCCGT	A	47		1.71141	0.476052	16
chr11@64009920@+	CGCCGTGGCCACGGCCACGGG	A	47		1.8618	0.744676	16
chr10@135094535@-	TCAGCCCAGCACCTGCCCCTG	A	41		0.744957	0.733537	16
chrX@153588430@-	CAACTTCCCCAGCAAGCTGCA	A	41		1.60284	0.094102	16
chr3@49329981@-	TCACCCTTGGAGCCAGGGGCC	A	39		1.02965	0.473623	16
chr10@23384631@+	CGGGCCCGGCACCGGGCCGGG	A	35		1.23655	0.902777	16
chr8@42040270@-	CCCAGTGCCCAGGCACTGGGC	A	34		0.621857	0.593687	16
chr12@6666347@-	GCCCCTTGGAAGGGCCAAGGG	A	34		1.94764	0.499243	16
chr2@102481450@+	TCCCCACTGCAGGGCAGTGGG	A	32		2.08043	0.355798	16
chr20@2843282@+	GGGCCAGCTGACCCAGGCCGT	A	29		0.883226	0.577306	16
chr12@6666348@-	AGCCCCTTGGAAGGGCCAAGG	A	29		2.12987	0.399827	16
chr11@1778788@-	CCTGGCCTGCAGGTGCCCTGC	A	28		1.84795	0.745526	16
chr19@48654595@-	TATCGTCAGAAGAGGAGACCC	A	27		2.56981	0.28328	16
chr9@131768829@+	GGGAGCCCCCAGCTCCCCTGC	A	27		1.4693	0.464201	16
chr6@138202764@+	GTGTGCGGGGACTGGCCGAGG	A	26		2.39301	0.644511	16
chr19@14520981@-	AGGGGCCTGGAGCCTGGGGCC	A	26		1.25332	0.121702	16
chr20@30252687@-	CAGCCTGGGCAGCCAGGCTGC	A	26		1.011	0.603809	16
chr19@1588515@-	TACAGGCGTGAGCCACCGCGC	A	21		0.83	0.491452	16
chr21@47697551@-	GAGGGCTCCGAGGGCCTCGGG	A	20		1.8598	0.375404	16
chr15@89007993@-	CCCCAGGCAGAGTGGCAGCCT	A	20		2.14506	0.399749	16
chr12@54107600@-	GAGCGTGGAGACCCAGGCTCC	A	19		1.01933	1.0504	16
chr1@41978566@-	TTGGGGCTGGACCCACGGGTT	A	18		1.22784	0.195107	16
chr2@128471520@-	GGCGGGCCTGAGCATGGGCCC	A	17		1.41548	0.338294	16
chr1@43162936@+	TTCCGCAGGTATGGTCCACGT	A	16		2.39765	1.09365	16
chr22@38203256@+	ACTTAGTTTCACACCCGGGAG	A	16		0.648487	0.49972	16
chr11@61633350@+	CCCTGCCCTCATGGGACCTGC	A	16		2.24246	0.637868	16
chr17@73566550@+	GTCCAGCCGGAAGCGGCACCC	A	16		2.02302	-0.17582	16
chr18@46447801@-	CCAGTGCTACACCCGCCAGTT	A	15		0.852626	0.826581	16
chr16@87760458@-	TGTCCCCGTCAGGGACGGGGC	A	15		1.75349	0.246376	16
chr2@204259449@+	CGCACACTGGAGCCAGTGCGT	A	15		0.54624	0.450353	16
chr12@7037468@+	GGGGCGGGGGAGCTGCCGCCG	A	14		0.759714	0.0142814	16
chr19@3123883@+	GCTCAGTGTCACCTCCCACAG	A	14		0.76109	0.585179	16
chr19@1818758@-	CCGCACCCAGAGCGGCCCGGG	A	14		0.990252	0.112333	16
chr11@47488519@-	CCTGGGGGAAAGGGCAGCCAG	A	14		1.9713	-0.00283843	16
chr11@68029091@-	GCCTGGCGGGAGGCCTGGCCC	A	14		1.11129	0.463929	16
chr5@284821@+	GAGACCCAGGAGGGAGCTGAT	A	13		1.81891	-0.19882	16
chr16@89608280@+	TCCTGAAACCACATGTCCCTG	A	13		1.53399	1.39735	16
chr3@38183340@+	CCTTCCCCACAGGGCAGGTGG	A	13		2.50465	0.491505	16
chr17@5344485@-	TCCAGCTACCAGGAACTGCCT	A	13		0.811151	0.671914	16
chr8@27528531@+	CTGGGACCCCAGGGTCCTCAG	A	13		1.69654	0.279206	16
chr11@67267658@-	GATGGGCCTGAGGCCCCCCCA	A	13		1.41377	0.337754	16
chr2@234749421@-	TCGTGCCATCACGAGGGATGG	A	12		2.40311	0.678322	16
chr14@69254628@-	TTTGACTTCCACGTGCCCATC	A	12		1.57538	0.659328	16
chr20@61512389@-	GAGCCTGGGGAGGGCACCCGC	A	12		2.13246	-0.497656	16
chr9@131768822@+	TCCGCCGGGGAGCCCCCAGCT	A	12		0.728753	0.698977	16
chr4@57327314@+	TTCTGTAACCACAGTGACTAC	A	11		1.84311	1.09295	16
chr1@10522556@-	GGAGGACCTTAGAGTTGCTCC	A	11		1.39662	0.408931	16
chr1@173743554@+	GGTGGCTCTGACGGGACATCT	A	11		1.95993	1.31451	16
chr3@195426167@+	AGTGTCCTGGAACCCTGGGGT	A	11		1.19376	0.0923558	16
chr3@49572799@+	GCCTGTTGCCATAGCAACTGG	A	11		1.86355	0.87649	16
chr17@79524105@-	CCAGGTGAACACAGCGGCTGC	A	11		1.55465	1.42178	16
chr20@400066@+	GGGGTCCCCCAGGAACCCGGA	A	11		1.63955	0.405343	16
chr17@7809242@+	GGATGCCACCACAGGATGCCT	A	11		1.42339	1.35379	16
chr1@1598155@-	TGGGGTTACAAGCATGAGCCC	A	10		2.17226	0.096554	16
chr9@35547077@+	GCAGTGCGGCACCAGCCACTG	A	10		0.785362	0.636478	16
chr3@48311174@+	ACACTCGGGGAAAAGCTTTAG	A	10		2.35166	-0.116869	16
chr18@22006742@+	GGACGCAGGGAGCGACCAGAG	A	10		1.2277	0.228741	16
chr12@50188938@-	CAGGGCCAGGAGCGAGCCCCT	A	10		1.65943	-0.0332125	16
chr22@29950905@-	GGGTCTCCTCAGTGACCCCCA	A	10		1.52325	0.597653	16
chr19@54634947@+	GGGTTCTGGCAGGGAGAACCT	A	10		1.53111	0.798204	16
chr16@66651655@-	GCCATCTCAGACAGGACGCAG	A	10		1.86728	1.2974	16
chr3@183547339@-	GCCGCCTGAGAGCCCCAGGAG	A	10		0.980326	0.405081	16
chr16@23700557@+	ACCGATCCCTAGGGTATCAGC	A	10		2.08112	0.926311	16
chr1@45223604@+	CCTCTCTGGGAAAGCCCAGAA	A	10		2.42418	-0.16686	16
chr19@49424524@+	GCCAGGAGACAGAGGCTCTAG	A	10		1.76819	0.715821	16
chr3@129023450@+	GGCAAGTGGCAGTAGCCAGAG	A	10		1.67539	0.458801	16
chr11@118272381@+	TTCCAGAACCATGGCCCAATT	A	9		2.3191	1.18673	16
chr11@725277@+	CTGGGAGGCCAAGGCGGGAGG	A	9		2.40951	0.265039	16
chr17@79827284@-	TCCCCCCAACAGGCGACCTGG	A	9		2.27298	0.545915	16
chr16@58029339@-	CCTGGACCCCAGGGGTCTGGT	A	9		2.10021	0.595811	16
chr2@127453916@+	GGCCACTCCCAGGGACCCAGG	A	9		1.89855	0.458833	16
chr7@23191698@+	GGAATGAGGTACCATCTACTG	A	9		0.946571	0.920789	16
chr12@58125626@-	GGGTCCCTGCACCGGGCAGCC	A	9		1.25984	0.981963	16
chr22@39528090@-	ATTGGGGGACAGTCCCCTCCG	A	9		1.22551	0.66736	16
chr17@38420918@+	TCGGCCTAATACCACCAGCAG	A	9		0.872491	0.143788	16
chr2@113334373@+	CCTGACCTCAAGTGATCCACC	A	9		2.09181	0.946997	16
chr19@13871021@+	TACAGGCGTGAGCCACCGAGA	A	9		0.883046	0.396586	16
chr2@160086672@+	TGGGAGCAGAACCCAGCATTT	A	9		1.33137	0.00950985	16
chrX@129201257@-	TGGCAGCCCCAGGGGCTCCAC	A	9		1.63663	0.348501	16
chr1@158046034@+	GGCCCTGGGCATGGGCCAGGG	A	9		1.9538	0.579078	16
chr12@7303198@+	ATCGGCTGCGACACGGAGCTG	A	9		2.14966	0.0131962	16
chr2@86297316@-	ATCCAGGCCCACCGTGCCCGC	A	9		1.07607	0.855308	16
chr3@183888429@+	TGGGGCCCCCAGGAGCCCCTC	A	9		1.61426	0.466376	16
chr8@95412595@-	AGTGTCAGGGACCCTATGGAG	A	9		1.14953	0.0591507	16
chr11@71715391@-	CCTCTTCTCCATAGTCTAAGA	A	9		2.01122	0.867848	16
chr10@13359590@-	TGCATGTGTAACTGGACCTCC	A	9		1.76318	1.36558	16
chr17@34935752@+	CATCTTTATGAAAGACTGCAT	A	9		2.62006	-0.191729	16
chr20@1145989@+	GCTCCTCTCCACTTCCCAAGG	A	9		0.852859	0.586427	16
chr11@119185704@-	CGCCAGGGCCAGGGCCAGAGC	A	9		2.09734	0.370149	16
chr15@67477108@+	AGGTCTTCGCAGAGTGCCTCA	A	9		2.22874	0.990552	16
chr16@48577094@-	GCACCCAGGCAGCCAGCACCA	A	9		1.15056	0.359644	16
chr17@41154781@+	ACGGGAGGCCAAGGTCAAGTT	A	8		2.40023	0.728078	16
chr18@56995954@-	AGTATGATCCATGGACCATCT	A	8		2.19322	1.18949	16
chr19@40931865@-	GCGGGTTTCCAGAGGACAGCC	A	8		2.04927	1.17406	16
chr14@67850483@+	TCAATGCCTCACGAGATTTGC	A	8		2.52216	0.691188	16
chr11@63396759@-	CAAGAACACAACAAGCCCCTA	A	8		0.755573	0.71501	16
chr11@840308@-	CCCCGAATTCACGAGGCTGAG	A	8		1.80763	1.12392	16
chr1@16577507@-	TCCCTCGCCCAGGGCCTGCCC	A	8		0.46298	0.469231	16
chr10@135215240@+	CGGGGCAGGCACTGCCCCTGC	A	8		1.2513	0.874078	16
chr9@129596504@+	ACTGGACTCCACCCACCAGTT	A	8		1.38989	0.878885	16
chr16@67697916@-	CTGCGGGCGCACTCCCGCTGC	A	8		1.07976	0.606088	16
chr19@13006838@+	CTTCGGGCTCACAGAGCCCAA	A	8		1.28616	0.635853	16
chr6@37401034@+	CGGCTGGCGGACCCGGGCTGG	A	8		1.10696	0.482294	16
chr16@2511168@+	AGGGACCAGCAAATGGCCCCA	A	8		1.7702	1.367	16
chr22@21977118@+	CAGCCTTTGCAGAGTCAAGCT	A	8		2.44453	1.06504	16
chr20@57252169@+	CAGTGTTATGAAAGCCACCAG	A	8		2.66769	-0.156408	16
chr19@2428347@-	AGCGAGCGTCACAGCACAACC	A	8		1.71328	1.26862	16
chr1@160184248@+	CTTACTTAGGAAACCCTTCTT	A	8		2.62597	-0.122119	16
chr9@140084598@+	GCTCCAGGTCAGCTCTGCAAG	A	8		0.737794	0.30197	16
chr19@45889399@-	CTCCCCGCGCAAGGCCCGCCG	A	8		0.614953	0.278083	16
chr1@201350441@-	GCCGGCTGCCATGGCCAGGAG	A	7		1.77518	0.442528	16
chr11@12964453@+	GCTTTTATCCAAACCTTGTAG	A	7		0.574095	0.473636	16
chr14@76420820@+	CAACCTGTTCACCACTCCTGG	A	7		0.869998	0.875422	16
chr11@86519857@+	CCCTCCTGGCAGCAATTAAGG	A	7		0.954548	-0.0956911	16
chr14@24586122@+	GGGTCTCTCCACAGAGGCCAA	A	7		1.38613	1.34283	16
chr21@46270061@-	CGTGAACTAAAGTTCACAGGC	A	7		2.37406	1.23071	16
chr1@40766971@-	AGGCAGGTCGACCTGGCCTGC	A	7		1.13364	0.691612	16
chr2@131906681@+	GGCCAGTCTCATTAGGCAGCC	A	7		1.71691	0.50128	16
chr14@75151313@-	CCGCACGTGTAGTCAGCTTCC	A	7		1.06325	1.07149	16
chr8@145682399@-	TCAGTCCCCCATGATGTCAAT	A	7		2.4658	0.72889	16
chr17@4929937@+	TCCAGCTACTAGGGAGGTAGG	A	7		2.22619	0.884386	16
chr10@69644897@+	GGCGGCGGCGATTGGGTACCG	A	7		1.26855	1.10372	16
chr17@38612783@+	GGGGGCCTGGAGCCAAAGGGG	A	7		1.25687	0.0784272	16
chr17@76672161@-	CGTGCAGCCAAGGGCGTTGGT	A	7		2.3386	0.583682	16
chr20@34844663@+	AGACAAGTACACAGGCCCTGC	A	7		1.67835	1.31082	16
chr11@70282479@+	GGTCACGTGGAAATGTCTCGG	A	7		1.47455	-0.271824	16
chr20@2463418@-	ACTCAGGCACAGAGTGGCCCT	A	7		1.61404	0.658682	16
chr17@79977547@-	GCTGCAGCTCATGGTGGAGTT	A	7		2.57139	0.612112	16
chr3@42670236@+	GCTCATGCCTATAATCCCAGC	A	7		2.06479	0.928764	16
chr10@101992683@-	CCTAGGCTCAAGGGATCCTCT	A	7		2.12544	0.85133	16
chr11@1316920@-	TGCAGTACGGAGGCGCAGTGG	A	7		1.37887	0.826264	16
chr17@79166355@-	CAGCAGCTGGAGGAGAGCAGC	A	7		2.01014	-0.658588	16
chr1@212459531@+	CTTCACCCGGAAATCGGTCCG	A	7		1.30389	-0.209619	16
chr22@47158694@+	ATGGCCAGCGACGGGGCCAGG	A	7		2.30733	0.644396	16
chr2@37331614@-	TGGGCATGGTAGTGTGCATCT	A	7		2.16485	0.892759	16
chr4@1333674@+	GTGGAAATCCACGGGACCAAA	A	7		2.30799	0.751546	16
chr20@61826879@-	AGAGCGTGTCACTTCCTCTGA	A	7		1.31571	0.785418	16
chr20@30754626@+	TAACCCTTGCACCAGCCCTTG	A	7		0.803611	0.736055	16
chr19@14069916@+	GGCGCCTGCCAGCCCCCCTGA	A	7		1.22707	0.726345	16
chr1@6651538@-	GACTGTGATGACTGCCAGCAC	A	7		2.5697	-0.24823	16
chr16@709273@+	TGGAGGACGCAGCGTCCAGGG	A	7		1.2341	1.07393	16
chr1@231557028@-	GCCGTGCATGAACAAGCACGG	A	7		1.10259	0.306763	16
chr1@38463062@-	GGGCTCCTGGACCCAGGCTTT	A	7		1.06839	0.347571	16
chr1@33239399@+	GAGCATCTGGAGGGGGGGAGC	A	7		2.20773	-0.71719	16
chrX@149933102@+	GGCCCTGTGCACCTCACCTGG	A	7		1.06285	0.664061	16
chr14@21899010@-	CCCTGGGGCCACAGGGCCCCC	A	7		1.4444	1.06662	16
chr11@65404127@+	AGCCAGCCTCAGGGAGCCCCA	A	7		1.5163	0.511913	16
chr14@75599083@-	GGGGGGACGGAGTCTTGCTGC	A	7		1.3643	0.454034	16
chrX@109418881@+	AGACAGATCCACCTGTCAGAG	A	7		0.489796	0.265243	16
chr11@130785464@-	GTGAGCCAGGAGCCAGCCTTT	A	7		1.36343	0.0937373	16
chr11@66104981@-	CCTCAGGGCCAGGGAGCCAGT	A	7		1.9226	0.566514	16
chr6@31500783@-	CCATCCCCCCATGGGGTGTAT	A	7		2.44383	0.711437	16
chr7@44808189@+	GGAGGAAGCCACTGCATCTGT	A	7		1.42896	1.07066	16
chr7@45115917@+	CCGCTCGGGGAGGGCCCGGCC	A	7		0.712361	0.314983	16
chr12@54789655@-	GAGATCCAAAAGAAGCCCCCA	A	7		1.77761	0.670455	16
chr2@128471517@-	GGGCCTGAGCATGGGCCCGAG	A	7		1.94373	0.617656	16
[truncated: 524 more rows]

## Sheet: U
Site (hg19)	Flanking 10 nt sequence	Reference allele	Number of samples	Known modification	X	Y	Cluster
Hs_18S@1@+	TTAATTTGACTCAACACGGGA	T	-1	m1acp3Psi	16.7067	4.94257	2
Yeast_25S@1@+	AGTCAAGCGTTCATAGCGACA	T	-1	m3U	12.1262	3.57755	8
chr1@91853111@-	TGACTGGGGCTGTACACCTGT	T	631		17.1133	5.65456	2
chr5@170819971@+	ATGAAGAGGATGATGATGAAG	T	360		12.6053	8.05399	3
chr19@12831754@-	CTGCAGCAGGTCCTGCAGCTG	T	352		13.9904	1.6949	10
chr16@89628783@+	ACCGGACCGGTCATGCCCGTC	T	295		14.936	2.29137	11
chr16@31201633@+	GTGGTGGCAGTGGTGGTGGTG	T	230		15.958	2.58002	11
chr17@34171572@+	GAGACAGAAGTGGGGGTGGCT	T	202		15.573	2.62926	11
chr3@183898634@+	TGCCCTCATGTAGACAAAAGA	T	195		13.4705	6.38881	9
chr4@1019918@+	GCCTCAACACTCACACACGTG	T	172		12.3581	3.16029	8
chr10@81929052@-	CTGGGGCCCCTGGGGCTGGCT	T	161		13.7719	3.17764	11
chr19@10798083@+	GCGGGGGCGGTGGTGGCTCCT	T	160		15.5137	2.52792	11
chr22@19024442@-	GAACTGTGTGTGCGGGACAGG	T	156		16.7866	4.88622	2
chr21@46276196@-	CTGCTGCTGCTGCAGGAGGAA	T	120		14.028	1.476	10
chr14@75549325@-	GTGCCGGGGGTGGGTGAGTGC	T	107		16.1098	3.87603	11
chr19@39340343@-	GCGGCGGCGGTGGGGTGAGGC	T	107		15.5825	3.03365	11
chr19@10798086@+	GGGGCGGTGGTGGCTCCTCCG	T	104		14.6337	2.49666	11
chr12@46752869@-	TTTTTTTGTATGGGAGAAGAT	T	98		14.5124	5.37	9
chr16@3025470@-	AACATCTTCCTGGGGCCCCGG	T	97		14.3597	3.44671	11
chr12@6880026@+	CAGGCCGGGGTGGGGCCGGGG	T	96		15.4259	3.21164	11
chr1@179044906@+	CTTTTTTTTCTAAAAAAAAAA	T	90		12.4061	6.98523	6
chr9@140615730@+	CACTCACCCCTCCCAGACTTC	T	86		12.2171	2.77689	8
chr5@167881029@+	GAGGAGGAGGTGGAGGAGGAG	T	85		16.0557	2.73351	11
chr3@150177374@+	TTTTTTTTTGTCTTTTTTTTT	T	85		11.9511	5.99241	4
chr20@400060@+	AAGCCCGGGGTCCCCCAGGAA	T	84		14.35	2.68593	11
chr3@176769386@-	CAGCAGCTGCTGCAGCTGCCG	T	83		14.1519	1.63888	10
chr4@114375238@-	TTTTTTAAGGTAAAAAAAAAA	T	82		12.7511	7.28038	6
chr12@57920677@+	CAGGAGGACCTGGTCCTCCCC	T	81		14.0646	2.96178	11
chr1@210827277@+	AATACTGTGATGGGAATAGTG	T	79		13.3877	7.23958	6
chr15@41657702@+	GCAAGGCCGGTCTTGTGGCCC	T	79		14.6476	4.25583	11
chr14@75549321@-	CGGGGGTGGGTGAGTGCCCTG	T	74		14.9296	3.06476	11
chr19@10798068@+	CCAGTGGCGGTGGCGGCGGGG	T	72		15.5139	2.66678	11
chr14@58740731@-	TTTTTTTTTTTAGGTACCAGC	T	71		12.1648	6.49479	4
chr11@2152780@-	AGCACACACATGCACACACAG	T	69		11.5112	2.64504	8
chr8@98741398@+	TAAGTGATCCTCCTGCCTTGG	T	64		12.5417	2.29512	5
chr16@67693648@-	CTGCTGCTGCTGCAGGACTGC	T	63		14.0361	1.49094	10
chr22@29692226@+	ATTCTTTGTCTAGATGAACAA	T	61		12.3315	6.81018	4
chr15@89007991@-	CCAGGCAGAGTGGCAGCCTGG	T	60		15.1471	3.62034	11
chr9@140615633@+	ACTCACCCCCTCCCAGACTTC	T	57		12.2116	2.83376	8
chr3@152150667@+	CTGCAGCTGCTGCAGCTGCTG	T	57		14.1475	1.59651	10
chr12@106631761@-	ACCCGAAAAGTAAAAAAAAAA	T	56		13.3803	7.85116	3
chr2@242035518@-	ATGACGATGATGAGGAGGACA	T	54		12.5912	8.02604	3
chr21@46286621@-	TGCACTGTGTTTGTGTGTGTG	T	53		11.56	5.09336	4
chr9@140615608@+	CACTCACCCCTCCCAGACTTC	T	52		12.2096	2.74892	8
chr15@69076734@-	ATGAGGATGGTGGGTGACAGG	T	52		15.6144	3.94254	11
chr16@601056@+	TCGGTGAGGGTCCCCGGTCGG	T	52		15.1118	2.76029	11
chr13@44466332@+	AAAAAAAAAGTAAGGATGTTT	T	51		14.4879	7.6504	7
chr17@75496468@+	GGTGGCGGGGTGGGGTGGGGG	T	51		16.3396	3.66633	11
chr16@85690006@+	AGCGCGAGCGTGAGCGTGAGG	T	51		16.767	5.52099	2
chr9@140615755@+	ACTCACCCCCTCCCAGACTTC	T	50		12.2121	2.83578	8
chr1@93602691@+	AAAAAAAAAGTCAAAAAAATT	T	50		14.0989	7.9739	3
chr3@152163298@+	AGGCTGCAGCTGCACAGGCTG	T	49		14.0372	1.60628	10
chr5@32420049@-	CTGTTGCAGCTGCTGCAACAG	T	49		13.9943	1.511	10
chr10@102308748@+	CTCTGTGTGTTTGTTTGTGTG	T	47		11.5629	5.1081	4
chr19@1254294@+	TGCTGGCCGCTGCGGCCGCCG	T	47		14.2943	2.07213	10
chr2@234749423@-	GCTCGTGCCATCACGAGGGAT	T	46		13.1149	2.58088	5
chr8@124382191@-	ATGATGATGATGATGACGATG	T	46		12.6003	8.01007	3
chr19@6212427@-	GTGGGGTGGGTGGGGGGTGCG	T	43		15.7294	3.72686	11
chr22@36702075@-	GACCCGCATCTCGTGCTGGAC	T	42		14.1308	2.51981	11
chr10@98280901@-	ATACTTCTTTTGGGAGGGGGG	T	41		14.8638	4.86774	11
chr19@48886530@-	TCTCCATCTCTCTCCTCGGCA	T	41		12.2103	3.29472	8
chr7@27169388@-	TTTATGGCTCTCGGGTGTTTC	T	40		12.4181	5.24648	9
chr1@210827327@+	GTGATGGGAATAGTGTGACGG	T	40		16.0015	3.18456	11
chr9@111681085@-	TGGAAGTGAGTGGGAGAAGAA	T	40		14.8494	6.03175	6
chr2@152684704@-	AGGGGGGGGGTCCGCTGCCCG	T	40		14.3288	2.50626	11
chr8@141532647@-	TTTTTTTTCATGTTTCTTTTT	T	40		11.8963	5.88004	4
chr20@34242582@-	CTCCTGTGCCTCCTGTGCCCC	T	40		12.6611	1.92833	1
chr1@11172915@-	TGCTGGCCAGTCAGTCGGTAG	T	39		14.3092	2.09348	11
chr9@4714084@-	TATGTGTAGGTGTGTATATGT	T	38		16.8224	5.8212	2
chrX@106184609@-	TCTCTCTCTCTCTCTCTCACC	T	38		12.0729	3.22763	8
chr1@39824517@+	GACCCTGGAGTTCTCCAGGAG	T	38		14.3012	2.70809	11
chr4@1944432@+	GCAGCAGGGCTTTGCACGGAA	T	38		13.1293	4.6724	9
chr5@140953569@-	CTCCTCCTCCTCCTCCACCTC	T	38		12.2916	1.79507	1
chr16@89980582@+	TGTGTGTGTGTGTGTGCCTGT	T	36		17.3032	5.40672	2
chr19@2104069@-	GGTGTCTTGGTGTTGGTGTCT	T	35		16.3867	5.41088	2
chr19@14203862@-	GTCGGGGGGGTGGGAGGGTTG	T	35		15.8643	3.75452	11
chr17@48273732@-	GGTTTGGTTGTCAGGGCCCCC	T	34		15.2194	4.39363	11
chr14@69255322@-	AGAGAAAAGCTAAAAAAAAAA	T	33		13.4369	8.07586	3
chrX@153588436@-	CGTGCCCAACTTCCCCAGCAA	T	33		13.1498	2.18266	5
chr11@47744591@-	CTCCTCCTCCTCCACCACCAC	T	33		12.3546	1.78952	1
chr8@98736937@+	TTGCAAACACTTGTCTTGAAG	T	33		13.2382	5.44008	9
chr17@48445294@-	GGAAACCCTTTGGGAGACCTG	T	33		14.2924	5.14918	9
chr19@6413983@-	GCAAGCAGGGTGGGGGGGACT	T	33		15.0112	4.28393	11
chr19@2104147@-	TGAGTGTTGGTGTCTTGGCGT	T	32		16.3567	5.30013	2
chr9@140615779@+	CACTCACCCCTCCCAGACTTC	T	32		12.2241	2.77743	8
chr1@153586852@-	GAGAGCAGGGTTGGGGGAGAG	T	31		15.4016	4.03955	11
chr17@48273734@-	TTGGTTTGGTTGTCAGGGCCC	T	31		15.1784	5.32603	11
chr22@41575884@+	TACCCCCCACTCACACACACA	T	31		12.1721	3.20256	8
chr1@153586823@-	GAGTGTGACATGTGGGGAGAG	T	31		15.4873	4.09191	11
chr19@4675422@-	CCTCTCCCCTTCCCTCCCCGC	T	30		12.3172	2.38682	1
chr19@48984745@+	ATTTTTTTTGTAGGTTTTTTT	T	29		12.1336	6.04603	4
chr17@34053142@+	TCTGCCTGAGTGTGTCTTTGT	T	29		17.0822	5.81489	2
chr5@140953566@-	CTCCTCCTCCTCCACCTCCTT	T	29		12.332	1.77502	1
chr8@130915556@-	TGGCTGAAGGTAAATATGTCT	T	28		16.9604	5.67258	2
chr12@6643737@+	CGTCGCCAGGTGAAGACGGGC	T	28		16.0149	3.6742	11
chr18@25531057@-	AAAAAAAAAATGGAAAAAAAA	T	28		13.8977	8.1183	3
chr5@140953572@-	CTCCTCCTCCTCCTCCTCCAC	T	28		12.3325	1.76795	1
chr6@33374013@+	AATCGGGCTGTGGCCCGCACA	T	28		13.0808	3.73585	5
chr1@1650641@-	GAAAGCATAATGGTGTCACAG	T	27		14.8719	3.90148	11
chr9@139614529@+	TGGTCTGGGGTTCCGGGTGCA	T	27		15.5986	3.80468	11
chr19@4035923@+	CACACACACCTGCACACATCC	T	27		11.5598	2.61472	8
chr8@145738764@-	AGTTGCCGGGTGGTGGTGGCC	T	27		16.1855	3.70192	11
chr11@64533159@-	TGTGTGTGTGTGCACGCACTG	T	27		17.2869	5.01193	2
chr7@143083098@+	TATGTGTGAGTGTGTGTGTGT	T	26		17.0083	5.75763	2
chr3@172349184@-	CTTTTTTTCCTAAAAAAAAAA	T	26		12.4377	7.02878	6
chr6@33651060@+	GAGCCAGCTGTGCAGCTGCCG	T	26		14.564	2.23992	11
chr5@85916555@+	CCATACTAGATATGTTTGTCA	T	26		15.3839	5.8071	2
chr22@43266121@-	AGCACGAGTGTCTCGGGCTGC	T	26		15.7417	4.53175	11
chr8@42040264@-	GCCCAGGCACTGGGCCTGGGC	T	25		14.1433	3.01002	11
chr3@50296325@+	AAAATGAAAGTAAAGGAAAAA	T	25		13.85	8.05593	3
chrX@153186933@-	GCGGTGCTGCTGCAGCACACG	T	25		14.0363	1.4979	10
chr14@105338830@+	GTGTGCCGTGTGTGTGTGCGT	T	25		16.4405	5.93675	2
chr3@195427892@+	ATTGGCCAGGTGTGGTGGCTC	T	25		14.8307	4.0883	11
chr3@15115170@-	TGCACACAGGTGAGGGGCAGG	T	25		15.5805	4.06067	11
chr7@92244007@-	TGTGTGTATGTGAGAGATTCT	T	25		17.2169	5.05569	2
chr15@41809610@-	CTTGCCTTCCTGGGAGCAGGT	T	25		14.3678	5.0552	9
chr1@10436926@+	CACACACACATACACAGACAA	T	24		11.5098	2.64705	8
chr5@72800209@+	CTGGAGAGGATGATGATGATG	T	24		12.6137	8.01635	3
chr11@62484664@-	CTTACTCTTATAGCCAACTTC	T	24		12.32	3.52001	8
chr17@41843862@-	AAAAAAAAAGTACTGATCTTC	T	24		14.4229	7.65454	7
chr17@40717496@+	CAGGAAAGCGTGTGTGTGTGA	T	24		16.8104	5.84987	2
chr3@48621342@-	CTGGGGAGCCTGGGCTGCCGG	T	24		14.1891	3.32258	11
chr1@1597297@-	CTGCAGAGCCTGGCTGCAGCC	T	24		13.9658	3.0978	11
chr12@98942894@+	CAAGACTCCATCTCAAAAAAA	T	24		13.5969	8.0728	3
chr5@1461660@-	CGTGGGCAGGTGGGGCATGGG	T	23		15.4975	3.31509	11
chr7@27222392@-	TGGAATTGGGTGGGGGGCTTC	T	23		16.074	4.09333	11
chr12@98993754@+	GGGTTGCTCCTCTCTGGATGA	T	23		12.676	4.13471	8
chr14@21861702@-	CTTCTTCTTCTTCCTCATCCT	T	23		12.2195	4.65869	4
chr19@10370572@+	GAGGAAGGTGTCACCTGGACC	T	23		15.5433	4.82808	11
chr9@95884307@-	CAGCAGCTGTTCCCAGGAGGC	T	23		13.7706	1.96262	10
chr19@14554317@+	TGGCCCCACCTGCTCGGCCAC	T	23		13.1052	2.07621	5
chr17@642198@+	ATAAAAACAATATAAAATACA	T	22		13.8847	8.08314	3
chr9@4713966@-	AATGTGGAGGTGTGTATATGT	T	22		16.5957	5.92681	2
chr2@47397906@-	GATCTCTTTGTAGGCTGACCA	T	22		12.5436	4.24633	8
chr20@3765806@-	GGAGAGGAATTGGGGGAGGAA	T	22		16.0188	2.8594	11
chrX@48815492@-	CGCCTGCAGGTCAGAGCTTCG	T	22		15.2047	4.4645	11
chr9@114695430@+	CTTGCATCTGTGAAAAAAAAA	T	22		12.5012	6.93723	6
chr16@70696927@-	GGGGGGGGGGTCTTGGGGGCC	T	22		15.8911	4.33823	11
chr3@129389484@-	AAGTGGATGATGCGGGGAAGG	T	22		15.6492	3.86489	11
chr3@152150664@+	TACCTGCAGCTGCTGCAGCTG	T	22		14.0676	1.58664	10
chr7@98993801@-	CAGTCCTGTCTGACTGACCTC	T	22		12.2645	2.81584	8
chr7@39663253@+	CTTCTCCTCCTCCTCCTCCTC	T	22		12.2988	1.80096	1
chr15@65255547@-	AGATTGCATATCAGGACATTG	T	22		13.9581	6.86372	6
chr15@39883826@+	CCGGATCAGGTAGGTGGATGG	T	21		15.5335	3.64892	11
chr7@66127829@+	TGTGTGTAGGTGTGCATCTGC	T	21		17.1212	5.62422	2
chr2@128620440@-	TTTTATTTTATCGAGGGGGGG	T	21		16.6424	4.15101	11
chr12@56991422@-	TGTGTGTGTGTCGGCCTCAGA	T	21		17.274	5.12254	2
chr2@105883725@-	GACATCTGGGTGCCAGGGAGC	T	21		15.2952	3.32118	11
chr1@107599412@+	AAGAGGAAGATGGCGCGGAGC	T	21		15.5278	3.89836	11
chr16@71956535@+	TGCCCATGCCTATGCCATCTG	T	21		14.2661	3.49638	11
chr12@56993575@-	TTGTGATGGGTGTGACCGTGG	T	21		15.7844	4.60923	11
chr1@229577666@-	AATATTATGTTCAGGGACAAA	T	21		15.13	5.03426	11
chr9@95884308@-	TCAGCAGCTGTTCCCAGGAGG	T	21		14.2934	4.14899	11
chr12@6679339@-	TGAAATAAAGTGGAAAAAAAA	T	21		13.7282	7.96838	3
chr22@37456909@+	GAGGAGGAGGTGGAGGAGGTG	T	20		15.9732	2.67329	11
chr9@139612583@+	GCCTCACTGGTCCAGGATAGC	T	20		14.8828	2.63214	11
chr19@48284960@+	GCTGAGATGGTGATGGGTCAA	T	20		15.1814	2.63423	11
chr11@61634151@+	AGCTGGGAGGTCTCGTCCCAG	T	20		14.5272	2.56103	11
chr14@105338680@+	GGTGTGCGTGTGTGTGCGTGT	T	20		17.2729	5.45861	2
chr22@38341608@-	GAGGCTGAGGTGGGAGGATGA	T	20		15.7141	3.51491	11
chr2@239237853@+	AAGGAGAGACTGAGAGACAGG	T	20		16.0501	4.24812	11
chr8@38962029@+	TCTAATCAAATATGTTGATTC	T	20		13.7541	7.13045	6
chr1@224621924@-	CTCGTCCTCCTCCTCCTCCTC	T	20		12.2933	1.74439	1
chr1@22013692@-	ATGGATGATGTCATGCAAGGT	T	20		14.4045	5.70976	9
chr14@104023495@-	TAAAACCTACTCCCCAAAAAT	T	20		13.4707	8.10411	3
chr11@64575031@-	CTTCTGCAGCTGCAGCAGGTG	T	20		13.9899	1.5551	10
chr12@10875667@-	ACCACCACCCTCCCGCAGGCT	T	20		12.7208	2.59307	5
chrX@153588435@-	GTGCCCAACTTCCCCAGCAAG	T	20		12.9379	2.39147	5
chr17@41150467@+	TTTTTGCTGGTAGGGCCGGGT	T	20		16.4242	3.61783	11
chr17@7465354@+	GTGGCGGAGGTGGAGGTGGAG	T	19		16.0146	2.72593	11
chr8@620979@-	TGGGCTCAGGTGTTGGAGCTG	T	19		15.2477	2.09523	11
chr20@62310160@+	GCACACACACTCCCACGGAAC	T	19		12.2171	3.24837	8
chr3@196043892@-	ACACACACACTGAAAAAAATG	T	19		13.6805	8.24006	3
chr1@205719155@-	GCGCGCGGGGTGGGGGGGGTC	T	19		16.2115	3.75504	11
chr11@58379213@+	TCCAAGGAAGTGAGTAGGCAA	T	19		15.0485	6.60046	7
chr19@39948382@+	TAGAGAAAGGTGTGTGTGAGC	T	19		16.3786	5.86344	2
chr20@33464532@+	GGGCGCGGAGTTGGTCTCCGC	T	19		15.8712	3.78118	11
chr19@4035910@+	CCACACCGTCTCACACACACA	T	19		12.1591	3.2835	8
chrX@153576985@-	TCTTTGGTTCTGGGAGGGGTG	T	19		14.9105	4.83146	11
chr17@27422012@-	CGGGAGAAGCTGCAGCGGGAG	T	19		14.2579	1.60581	10
chr17@80021338@-	AATGAGTGAGTTGGCTGGGTG	T	19		16.491	4.85898	2
chr17@40353573@-	GAGTATGTGTTTGTGTGTGTG	T	19		11.5387	5.07443	4
chr22@38692417@-	TGTTGTTGGCTGCACCGGGGT	T	19		16.5443	4.04058	11
chr6@157470052@+	GCCGCAGCAGTGATGCAGGCT	T	19		14.9785	2.40802	11
chr17@76123496@-	CCTCTGTGTGTGGGGGAGGAG	T	19		16.7415	4.71966	2
chr1@153586851@-	AGAGCAGGGTTGGGGGAGAGG	T	19		16.2559	3.37124	11
chr6@75798832@-	GGGGGCTGCCTGGCCCCCCAG	T	19		14.1197	2.816	11
chr7@123332875@-	CTCCTCCTCCTCCCCCTCCAC	T	19		12.3572	1.82269	1
chr12@121858104@+	ATGATGAGGATGATGATGATG	T	19		12.5845	8.01966	3
chr2@38975954@-	TTTTAGGTAGTAAAAAAAAAA	T	19		12.7601	7.33518	6
chr1@8921086@-	GTGCTCAAAATAAAAAGCCTC	T	19		13.4086	7.57351	6
chr19@16663171@-	AGACTCCATCTCAAAAAAAAA	T	19		13.378	8.10652	3
chr17@46136181@+	GTTCTTCCTCTTCTTCCTCCT	T	19		12.2436	4.7067	4
chr7@938362@-	GCCCAGGCCCTGGGCCTGATC	T	18		14.0421	3.0157	11
chr15@65247218@+	TCTTCTTCCTTCTTCTCCTCC	T	18		12.2606	3.43489	8
chr3@71005838@-	CCAGACAGGGTCATGGGAAGG	T	18		15.3129	2.60678	11
chr15@50653009@+	CAAGTGATCCTCCCACCTCAG	T	18		12.5067	2.24289	1
chr19@18499294@+	CACCTGCGACTGTCGCCGCCG	T	18		14.1105	1.91227	10
chr4@88815412@+	TTAAAGAATGTAAAATAAAGA	T	18		13.6236	7.62566	3
chr2@231743182@+	GATGGGGCTGTGGGGGCGGGG	T	18		15.6412	2.72655	11
chr10@120443248@-	ATTGACTGTTTGCCAGAAACT	T	18		14.377	5.3171	9
chr7@73246720@+	TGGGCAGTGGTGGGGGAGGGG	T	18		16.1503	3.17053	11
chr8@124382161@-	ATGATGATGATGAAGATGATG	T	18		12.5709	7.98518	3
chr17@75496259@+	TGAGTGTGAGTGTGTGTGCAT	T	18		16.9704	5.75364	2
chr3@25706309@-	TGTGTGTGTGTGAGGAAATCG	T	18		17.1525	5.04432	2
chr9@138902856@-	TTTCCTTCTTTCGGAGACTCG	T	18		12.6995	5.01676	9
chr11@61067269@-	TGTGTGTGTGTATGTGTGTGT	T	18		17.1539	5.66572	2
chr17@73518408@+	CCAGGCCAGCTCCCCAGGTAC	T	18		13.2856	2.18596	5
chr17@73885927@-	CTCAGCCTCCTGAGTAGCTGG	T	18		13.7349	3.77283	11
chr2@153575505@+	TCTTCTCGCCTTCCTCCTCGC	T	18		12.8525	2.64868	5
chr4@77968666@-	GACATTTGTATAAAAGAATTT	T	18		13.1707	7.03146	6
chr12@49330830@-	TGTGTGTGTGTGAGTGTGTGT	T	18		17.2895	5.40409	2
chr1@27107669@+	AAAAAAAAAATACAAAAAAAA	T	18		13.8187	8.04416	3
chr5@43381574@-	GAGGCTGAGGTGGGAGGATCA	T	17		15.6002	3.48438	11
chrX@148687224@-	GAAAGTGACATGGGAGGCCAT	T	17		15.4475	3.95854	11
chr7@137559848@-	GCTAAGTAAATACCAAAAAAA	T	17		13.4705	7.75857	3
chr16@4728487@+	TGGAGAGACATAGGGAGAGAC	T	17		14.5155	4.93685	11
chr16@2903043@-	GATCCACATCTGGATCTGGAT	T	17		14.5422	3.2187	11
chr22@21351561@+	AGCCAGCAGCTGCTGCTGGAC	T	17		14.1423	2.12137	10
chr19@47504127@+	CCAGGTACCCTGGGCCTGGCG	T	17		13.9554	3.47288	11
chr7@134331652@+	GAGGAGCGGCTGCTGCTGCTG	T	17		14.2203	1.62983	10
chr15@64459507@-	TTTTGGTGTATGGGGGGTGAT	T	17		14.5664	5.36942	9
chr4@109543336@+	CTGCATGTGGTGTGTGCCCAG	T	16		15.2685	4.83997	11
chr12@113600580@-	GGGTGAGTGATCGAGTGAGCT	T	16		11.5205	5.05569	4
chr11@70217499@+	TTCTGTTGTTTGGTGGATTGT	T	16		14.5022	5.38278	9
chr11@133771889@-	TGTGTGTGTGTGATGTGTCTG	T	16		17.0744	4.7325	2
chr20@57486159@+	AGCAAACAAATAAAATGAAAT	T	16		13.6205	7.66884	3
chr9@130267890@-	GTCCCCGAGGTGGGGTCCCCT	T	16		14.7627	3.64229	11
chr15@41580413@+	AGATTGGAGGTGTGAGCCACC	T	16		15.3037	4.34407	11
chr9@139791961@+	GCCACATTCCTGCTCTAGGGG	T	16		13.8181	3.62018	11
chrX@106184607@-	TCTCTCTCTCTCTCTCACCCT	T	16		12.1314	3.22086	8
chr14@105458479@+	CACGCCGCCATGCACACGCCT	T	16		11.5455	2.65238	8
chr14@105338828@+	GTGTGTGCCGTGTGTGTGTGC	T	16		16.3333	5.85445	2
chr8@94721994@+	GGAATACTTTTGTAGGCAGAA	T	16		14.169	4.33464	11
chr17@57772107@+	AAATTTAAAATAAATTACTGG	T	16		13.7987	7.55462	6
chr10@131565195@+	GGAGCTCAGGTCTGGCAGGGG	T	16		15.4138	3.11761	11
chr13@114554251@-	ACTCATTCATTCATACACTCA	T	16		12.1005	3.39157	8
chr19@44131896@-	TGGCTGAGGGTGGGGTGGCTG	T	16		16.0227	4.07628	11
chr7@40172601@-	GACAAAACTTTAAGTTGTGTT	T	16		14.2139	7.0285	6
chr19@50339496@+	CAGACTGGGGTGCCCCCACCC	T	16		14.5972	2.49545	11
chr11@47488766@-	AGGGAAGAGGTTACAGGGGGA	T	16		15.5933	4.68817	11
chr17@5377691@-	TTTCTTCCTCTTCTTGATAGA	T	16		12.2699	4.68412	4
chr11@22646995@-	GGCCCGGGCGTCCGGGACGCC	T	16		15.0232	3.67559	11
chr22@21304075@+	CGCAAAGGGCTTTTCCCCTTT	T	16		13.0401	5.03168	9
chr17@57279930@+	TCTCTAAAAATTAAAAAAAAA	T	16		13.149	7.7855	3
chr16@66649558@-	TGCAGAGGCATGGCCTTCCTG	T	16		14.2118	3.41342	11
chr2@88895146@-	CTTCCCTGGATGGAGCCCTCT	T	16		14.949	3.68835	11
chr11@61633348@+	CACCCTGCCCTCATGGGACCT	T	16		13.2577	2.53425	5
chr5@32420056@-	CCAGTAGCTGTTGCAGCTGCT	T	16		13.0456	3.66959	5
chr19@14200112@-	AAGATGAAGATGAAGAAGATG	T	16		12.7633	7.95637	3
chr11@791221@-	TGTGTGTGTGTATGTGTGTGT	T	16		17.1874	5.63686	2
chr22@36139992@-	TAAACTGTGGTAAAAAAAAAA	T	16		12.8425	7.37545	6
chr6@13644944@-	TGTATCCTACTGTGGGGCTTC	T	16		15.9933	5.6708	2
chr19@3121609@+	CGCAGCCCCCTGTGGCTGTCC	T	15		13.6981	3.40624	11
chr10@105795941@-	ACACACTCACTTCCATACACA	T	15		12.2183	3.25696	8
chr1@23718861@-	GTGTGGAGTGTGTGTGTATGA	T	15		16.4563	5.99362	2
chr17@7124751@+	CTGCCCTAGGTCAGGAACTGC	T	15		13.9106	4.00164	11
chr12@6347285@+	TGAAAGGTACTATATTTGCTA	T	15		13.2922	6.66137	6
chr9@6748972@+	CCCTGGCCACTGTATGCCATG	T	15		14.5377	3.14258	11
chr19@46366369@-	GGCGGCGGAGTGTAGGAAGAG	T	15		16.0629	2.80397	11
chr11@60899053@-	GCTGCAGCGGTGCTAGCCAGG	T	15		15.2875	2.50966	11
chr1@78414769@-	TTTGTCTGTTTGGGAGTGTTT	T	15		17.2487	5.4892	2
chr21@45180063@+	TTTTTTTTTGTTTTTTTTTTT	T	15		12.0253	5.82177	4
chr6@28872265@-	TATTGGGAGGTAGAGGTGGGA	T	15		16.1861	2.96928	11
chr7@1007185@-	CAGGCCCGGGTCGGGCCTGCC	T	15		15.1379	3.31203	11
chr3@130720199@+	GTATGATGCATATTGCATTAT	T	15		13.5578	6.48963	6
chr5@126172301@+	TGCGTCTTGGTGTAATTTGAA	T	15		16.1716	5.35287	2
chr1@35900411@-	GCAGCTGCTGTCCCAGCATCT	T	15		12.9056	3.6108	8
chr2@70504902@+	TCACCTGGAGTTTGTTAAACC	T	15		13.9313	6.69578	6
chr9@138899397@-	TGTGTGTGTGTGCGTGTCTGT	T	15		17.2868	5.4216	2
chr12@27167203@-	TGGCGCCCGATGCGGGCGCCC	T	15		14.2907	2.03051	10
chr1@224621921@-	GTCCTCCTCCTCCTCCTCCTC	T	15		12.2973	1.74159	1
chr19@34891172@+	TGCAGCTGACTTTTCTGACCC	T	15		14.1446	6.05526	6
chr12@125465269@-	GGAGGAGGAGTCGGAATCGGA	T	15		15.7129	3.88325	11
chr2@204259455@+	CTGGAGCCAGTGCGTCCTCCA	T	15		14.4476	2.43848	11
chr17@36887666@+	CTACAGGTGGTGTGTGTGTGG	T	15		16.2694	5.73184	2
chr12@56991385@-	TGTGTGTGTGTCAGCCTCAGA	T	15		17.2179	5.19147	2
chr3@134080451@-	CAGCAGGCGCTCGGGCAGCTG	T	15		14.0696	1.76881	10
chr11@14480177@-	GTTCCATATTTGGTGAAGATG	T	15		16.0427	2.68556	11
chr19@39888368@+	GGGCAGGCAGTGGTTGGTGGG	T	15		15.9011	2.62555	11
chr6@34555579@-	TGTGTGTGTGTGGATGGATGT	T	15		17.2734	5.08903	2
chr17@16842796@-	GAAAGAGAGGTGGGGAGAGGG	T	14		15.8737	3.75691	11
chr8@28204474@-	TATAACTTAGTAAAAAAAAAA	T	14		12.8384	7.42119	6
chrX@106184611@-	TCTCTCTCTCTCTCTCTCTCA	T	14		12.0816	3.26087	8
chr14@102375961@+	GCCCTGAAGCTCTTCATGGAG	T	14		13.4763	3.19143	11
chr14@105338690@+	TGTGTGCGTGTGTGTGCCGCG	T	14		17.2129	5.364	2
chr4@166263519@+	TTTTTTTTTATTTTTTTTTTG	T	14		11.979	5.85379	4
chr4@2826614@+	GCTGGGTGGGTGCTGCCCCAG	T	14		14.7365	2.38466	11
chr7@139246434@-	TTTTTCGGTCTCCGAGGTGAA	T	14		12.814	3.8428	8
chr5@157213772@-	TTTTTTTGGGTGTCTGCAAAG	T	14		15.0122	5.82395	6
chr6@33739737@-	GAGAGGAGGGTCGGGCAGCCC	T	14		15.0266	3.96224	11
chr12@27113024@+	AGTGGGTGGGTGGGCAGAGAA	T	14		16.2383	4.45307	11
chr17@58160981@-	ACAGGGGATATGGGAGGCAGG	T	14		15.4913	3.78656	11
chr6@1612432@+	AAAAAAAAAATCCAATTAAAA	T	14		13.9294	8.11631	3
chr7@151845596@-	GTGCCACTAGTGGATGCCACA	T	14		15.5817	3.33634	11
chr1@27181862@+	TCAGAGGATGTTTCTCCTCTG	T	14		14.4688	2.62352	11
chr14@103602846@+	CTCTCCTGCCTCCCTCCACCA	T	14		12.7582	2.36783	5
chr12@50872105@+	AGTGAGAGAGTGTGTGTGTGT	T	14		16.823	5.69184	2
chr11@105962135@+	TAAACTTGGATATAGGCCAAG	T	14		13.763	6.97364	6
chr1@16264357@+	ATGACACAGCTGCTGTGCAGC	T	14		14.3973	2.21806	11
chr3@129033784@-	GGTCGCTGGTTGGCCGGGCCC	T	14		16.2157	4.51393	11
chr17@34053028@+	GGACCTCTCCTGAGAGGCAAA	T	14		14.9972	4.67652	11
chr8@145738761@-	TGCCGGGTGGTGGTGGCCACG	T	14		15.5649	2.75059	11
chr17@30179133@-	GCCTTGTAGGTGGGCGGGCCT	T	14		15.07	4.20822	11
chr8@145738758@-	CGGGTGGTGGTGGCCACGGTG	T	14		15.3956	2.6912	11
chr11@65836196@+	CAGCAAGAAATATAAGGAGTT	T	14		14.0205	7.40407	7
chr17@4862632@-	TGTGTGTGTGTGAGAGTGTGA	T	14		17.3291	5.17244	2
chr8@48890072@+	ATGGCACTTCTTTTTTTGAGA	T	14		12.8934	5.67761	9
chr1@46093661@-	CCAGTATATATGGGGCGATGC	T	14		14.4297	3.72108	11
chr20@37271373@+	CCATCCATCCTTCCATCCATC	T	13		12.2735	2.76111	8
chr19@15297190@-	CACACACACATACAAAAACAA	T	13		11.4958	2.66049	8
chr14@59836869@+	TTACTTTTTTTTTTTTTTTTT	T	13		11.9349	5.82121	4
chr19@56132680@-	CCTCCACGGGTGGACCAGGAT	T	13		14.802	3.31504	11
chr11@75116665@+	CAGGGTCTCCTTGGCAGCTGT	T	13		13.6959	3.80414	11
chr16@2143195@-	CTCACCTTCCTGCAGCCACAC	T	13		12.3697	1.9075	1
chr7@8127870@+	ATGTATATGTTTGTGTGTGTG	T	13		11.517	5.08187	4
chr13@114554323@-	ATTCATCCATTCACTCACCCA	T	13		12.1554	3.40928	8
chr10@27827924@+	TTTTGAGGGGTGGGGAAAAAA	T	13		12.8169	6.79046	6
chr1@40888571@+	TGTGCGTGAGTGTGTGTGTGT	T	13		17.0397	5.85408	2
chr14@105338610@+	CGTGTGGGTGTGCCGTGTGTG	T	13		17.0839	4.70024	2
chr12@106641363@-	CCGCCGCCGCTGCCGCCGCCG	T	13		14.1902	1.9934	10
chr22@29951661@-	AGTGATCTTTTAGGCCTTCAT	T	13		14.5839	5.06178	11
chr15@90623137@+	AGGCTGCACCTCCTGCAGCCG	T	13		13.8722	1.89862	10
chr19@39369443@-	CCCCACTCTGTCTCCTGCCCC	T	13		12.1831	3.07852	8
chr2@113403515@+	GGTGCTCCGCTGGAGTGATGG	T	13		15.8377	2.98362	11
chr9@131534078@-	CGCCACGGGGTCCCCGTCGCG	T	13		14.2149	2.70601	11
chr5@121362864@+	AAAAAAAAAATGTTTTTTTTA	T	13		14.3499	7.45853	7
chr20@18491554@+	ACGTGTGGCCTTCCAGCCGGC	T	13		13.0366	2.69737	5
chr4@166263467@+	ATACTGGTCATTTCAGAAAAT	T	13		13.3244	6.99739	6
chr17@73824012@-	GGGTCCCCGGTGGGGACTTGC	T	13		15.2958	3.41296	11
chr2@204259459@+	AGCCAGTGCGTCCTCCAGTGG	T	13		14.0825	2.41508	11
chr10@71873666@-	GGCTGCATGGTGCTGGGGAGG	T	13		15.4075	3.27636	11
chr17@73895289@-	TTGTCCTTCTTCCAGTGCCGC	T	13		12.3806	2.12768	1
chr14@105688068@-	CTGGGGTCCCTGCTGGACCCC	T	13		13.7849	2.95731	11
chr12@46752871@-	TTTTTTTTTGTATGGGAGAAG	T	13		12.229	6.33479	4
chr11@3696446@-	CTGACAGCTATAGGGAGCCCC	T	13		13.6325	3.97345	11
chr16@420999@-	CTGGGTCTTGTCCGGGATATG	T	13		13.0667	2.86298	5
chr10@102308824@+	TGTGCGTGCGTGTGTGTGTGT	T	13		17.0058	5.77562	2
chr6@143661061@+	CATTTTTTCCTTTTCTAGTTT	T	13		11.9998	5.79061	4
chr17@48212645@-	CCATTGTTCCTCCCTCCCCTG	T	13		12.4798	2.20723	1
chr4@79531341@+	TCTCATACTATTTAAGAGAAC	T	13		13.0284	7.54179	6
chr19@7584713@+	CCACCCTGGCTCAGCACCGTG	T	13		14.2615	3.55206	11
chr3@5229979@+	GCCGCGGCCGTGGGCCCGACC	T	13		14.7006	2.88102	11
chr1@3406746@-	CAGGCGCAGGTGCAGGCACAG	T	13		15.0664	2.28696	11
chr9@140081889@-	TCCTTCTGGTTCCCCGCTGCT	T	13		12.7737	3.15048	5
chr9@96323476@+	GGCGGGGCCGTGGGGGCCGGG	T	13		15.5554	2.74696	11
chr2@85546293@-	AAGAAAGAAATAGCATTGAAG	T	13		13.879	8.07083	3
chr9@130948019@-	TCCCCAGGCCTCGCAGCCCCC	T	13		13.1154	2.79501	5
chr16@89980600@+	TGTGTGTGTGTGTGCACGTAT	T	12		17.3061	5.42973	2
chr5@177022900@+	GAGTTGAGGGTGGGTGGAGGG	T	12		15.616	3.90358	11
chr17@48228050@-	TTTTTTTTCATTTTTTTTTTT	T	12		11.9789	5.85498	4
chr16@2290698@-	AATAAATAAATAATACAAAAT	T	12		13.65	7.71042	3
chr20@57270330@+	TGTGTGTGTGTTGTGTGTGTT	T	12		17.0882	4.73055	2
chr19@58382088@-	GGATTACAGGTGAGCCACCAC	T	12		15.0691	4.30263	11
chr7@142560593@+	AAAAAAAGGGTAAGATTGACC	T	12		14.4123	7.65419	7
chr2@10580707@-	GACTAGGATATGGGTCACACT	T	12		15.4503	6.14956	2
chr14@105338628@+	GTGTGCCGCGTGTGTGTGCCA	T	12		16.3771	5.93596	2
chr7@22852797@-	TAGCCTACTTTGGGGATAAAG	T	12		14.1752	4.86591	9
chr17@65972832@+	AAAAAAAAAATAAGAATAAAA	T	12		13.8844	8.00395	3
chr7@100803261@+	ACACACACCCTGGCGCGCACA	T	12		12.2355	3.27735	8
chr10@58120012@-	AGCCAGGGTCTGGTCCTGGCT	T	12		14.033	3.0987	11
chr8@144989637@-	GTCCTCCTGGTGGGTCCAGGG	T	12		15.5928	2.99247	11
chr17@57917619@+	GTATGTTAAATATGTCAAGCT	T	12		13.7789	7.04044	6
chr12@49316595@-	GGAAGGAGGGTAGGGGGACCA	T	12		15.4921	4.22661	11
chr9@33917752@+	TTTACATTAGTGTGTGTGCAT	T	12		16.9053	5.8718	2
chrX@119570508@-	TTTCATGTTTTAGCATTTGTA	T	12		11.804	5.83267	4
chr10@104574371@+	TTGAGTCGGGTGACTCATTTT	T	12		12.5737	5.73174	9
chr14@105338823@+	TGTGCGTGTGTGCCGTGTGTG	T	12		17.1446	4.73278	2
chr21@36161903@-	TGTGTGTGTGTGCGTGTGTGT	T	12		17.2817	5.41633	2
chr4@148556227@+	GCTGCATGAGTATAATGCTCC	T	12		14.1128	5.53115	9
chr5@41919108@+	TCTCTCTCTCTTTTTTTTTTT	T	12		11.9574	5.72369	4
chr1@23107962@+	GGCTGGATGGTGCATCCTCCA	T	12		14.6059	2.5202	11
chr15@89444538@-	TGTGTGTGTGTGAGTGTGTGA	T	12		17.3485	5.32872	2
chr10@72059093@-	TCTGAGCCTGTGCTCAGCCTC	T	12		13.5681	2.18322	5
chr7@95709757@+	GAAGTTGCTGTTGGGGACTCG	T	12		15.241	4.33903	11
chrX@106184579@-	ATGCCTTATATAGAGAATCTC	T	12		13.1023	5.29856	9
chr7@5661476@-	CAGCTGAGCATCAGCTCAGCC	T	12		13.9964	3.10284	11
chr1@43212431@-	CCCAGCAGGGTCCCCCCGAAC	T	12		14.2945	2.60062	11
chr1@11982232@-	CAAATAAAAGTAAAAAAAAAA	T	12		13.6738	7.99971	3
chr1@16266547@+	AACAGAAAGGTTTTCTCTTGG	T	12		13.8731	6.15691	9
chr10@11503061@-	TGTTGCAAGGTGGGGCTTTAA	T	12		15.3064	3.96232	11
chr20@36720448@+	ACTTCATTTGTTTAATTTAAA	T	12		12.9722	5.69463	9
chr12@122354419@+	GCTTGGCCTCTTTCACAAATT	T	12		12.9527	4.95407	9
chr9@35088802@-	CCCAGCACTTTGGGAGGCAGA	T	12		14.6025	4.71796	11
chr3@176742502@-	TTTTTTTTTTTCTTTTTTGTT	T	12		11.9345	5.89574	4
chr2@197656117@-	AACATTCGTTTTGCTCGAGGA	T	12		14.5335	5.611	9
chr1@16260834@+	GTGAATGTTCTTACGGGGCCA	T	12		13.3964	2.52253	5
chr7@129472934@-	AAAAAAAAAGTGCAGTGATGT	T	12		14.2987	7.72093	7
chr11@35253708@+	ATGTTATAGATATGTCTTTGT	T	12		13.4221	6.63098	6
chr7@151074628@+	CTGGGGAAGGTGTCCAGGGCA	T	12		14.0179	3.776	11
chr6@30893711@+	AAGGTACAAGTTGCAGAAGCA	T	12		14.4625	6.13061	6
chr15@75931538@-	GTACAGATGATGGAGAGTTTG	T	12		12.5418	7.96869	3
chr11@46329479@+	CGGCCATGGCTGCCGCGGCCG	T	12		14.1094	1.92731	10
chr8@80831202@-	GAACTTTGCTTAGTGGATTGA	T	12		14.3956	5.47804	9
chr19@19645059@+	CAGAGACAAATGGAGAGAGAG	T	12		14.5339	4.92863	11
chr12@16517257@+	AACACCTCACTTTTGAATCTA	T	12		13.4329	4.62275	9
chr22@30688521@-	GCCATGGTGGTGGCCGCTGCA	T	12		15.1558	3.07189	11
chr22@41641697@-	CACCCGTGACTGCCCCATGCT	T	12		13.788	2.52219	5
chr20@463475@-	CCTGTAATTGTGGGAAAACTA	T	12		12.767	6.73051	6
chr8@144662191@-	TCACCAAGTTTGAGGAGCACG	T	12		14.3557	4.46987	11
chr20@55942098@+	CCTATGATGGTTTTGCAACTC	T	12		13.4724	5.36312	9
chr5@68660788@-	ATGATGATGATGACTATGATA	T	12		12.5461	8.00012	3
chr4@129192246@-	GGCTTCATCATCCTGAAAAGA	T	12		12.7191	2.60789	5
chr19@56600446@-	ATCCTCATCATGGATGATGAC	T	12		15.447	2.82954	11
chr10@112270111@+	GCCTCGGTGCTGGCACCGGTG	T	12		14.3096	2.76109	11
chr2@27664790@+	CTTCCCTCCTTTATTATTCAG	T	12		12.608	5.29248	9
chr19@47278368@-	GCTGTAGTTGTGGGGGGATGT	T	12		16.72	4.19054	11
chr1@16269214@-	CTTACCTGTGTGATAAGTGTG	T	12		17.0226	4.66764	2
chr14@35585933@-	AAAAAAAAAGTGAACAAGAAT	T	12		14.1637	7.92071	7
chr14@64153013@-	GTACTAATAATCAGAGATGTA	T	12		13.4438	7.20062	6
chr2@128015038@-	GGAAGATGCATCAAGGGCTTG	T	12		12.8244	3.20981	5
chr10@70743068@+	CTGAGCAATGTTTTGAAACAA	T	12		13.5622	5.34125	9
chr11@1092609@+	CAACCACCACTCCCAGCCCTC	T	11		12.2677	2.76417	8
chr1@153507168@-	GGGCTGAAAATAAATAGGGAA	T	11		13.3777	7.63869	3
chr1@28218451@-	CAATCCAGGGTGGGATTTCTT	T	11		14.9875	4.55481	11
chr6@159187115@-	AGGGCAGTGGTGGAGCTGGAC	T	11		16.0042	3.05738	11
chr1@201938983@+	AACAGTGAAATATGATCATCA	T	11		13.9829	6.95028	6
chr3@127309306@-	TGGCGGCGGATGGGCGGCCGG	T	11		15.8607	4.17224	11
chr16@69337049@+	GGATTATAGGTGTGAGCCCCC	T	11		15.1457	4.38153	11
chr5@2746858@-	AAAAAAAAAGTCAGCAGGCCA	T	11		14.4418	7.85703	7
chr4@152592157@-	CTCTAGGCCCTGTGCCTGGAG	T	11		13.9936	3.1004	11
chr22@39827164@+	GAAAGAGGAGTGGAAAATGGT	T	11		15.7475	3.74591	11
chr7@141445344@+	AATACATGGATAAAAATAATG	T	11		13.5228	7.41148	6
chr1@235331528@-	AGTTAAGGGGTGGGTCAGAAC	T	11		16.257	4.14037	11
chrX@153734966@-	GTGGGGGCTATGGGGGCTGCA	T	11		15.5199	2.61836	11
chr18@5244276@+	GACAGAGAGGTTTATTGTAGG	T	11		14.1715	6.15092	6
chr11@17352476@+	ACAAAAAAAATTACAACAAGG	T	11		14.0067	8.06177	3
chr20@61484429@-	ACTGTGCTTCTGCGGACCGGG	T	11		14.0912	3.64929	11
chr8@91049118@+	CTGGTTCAGGTTTTGTAGTAC	T	11		13.7646	4.91194	9
chr20@57254224@+	GTTTTGGGGGTGGTGGTGCTG	T	11		15.9698	2.65785	11
chr17@77808274@-	CGCACCCCCATCACCACCACC	T	11		11.8839	2.7662	8
chr15@81294074@+	GAGCCCGAGGTGGCCTCGAGC	T	11		15.4079	3.16427	11
chr20@35412702@-	CAGTGACTGGTGTGGGCAGAG	T	11		15.3122	4.12894	11
chr16@89974683@+	CCCTCTTCCCTCCTCCCAGTT	T	11		12.8371	2.72845	5
chr20@3765069@-	GTGGGGCGGGTGGGGAGCTGT	T	11		15.4706	3.59957	11
chr1@214526849@-	TCTAATGGTGTATTCGATGGT	T	11		16.5222	4.7826	2
chr11@64597287@-	TGCTACCAGCTGGGCCCGGGC	T	11		14.984	3.00408	11
chr17@36829198@-	GAGCCTGGGGTGCGGGGCTGT	T	11		15.7117	3.53825	11
chr20@30157167@+	GCCAGGCCTCTGTGGCCTCTG	T	11		14.4204	2.99932	11
chr17@36872033@+	CGCCTCCTCTTCTTCCTCCTC	T	11		12.3051	1.76575	1
chr7@110303628@-	TTGCTGGCATTGGGAGGCCAG	T	11		14.9541	4.78444	11
chr19@48284998@+	GCTGAGATGGTGATGGGTCAG	T	11		15.3005	2.55222	11
chr17@28505198@+	CCCAAATTGCTTTTGGGGAAA	T	11		13.1461	5.68524	9
chr2@99978190@+	TCAAAGGAAATTTGAAGAAGA	T	11		13.8335	7.63929	3
chr2@43451956@-	CGGCCGCGGCTGCGGCCGCTC	T	11		14.2517	1.89205	10
chr2@175938203@-	TGTGTGTGTGTGCGCGTGTGT	T	11		17.2868	5.35812	2
chr16@71681793@-	TATTCGAGGGTATAGGAAGGG	T	11		16.2065	2.95796	11
chrX@102941065@-	AAATAAAAGGTGGGGGGGGGG	T	11		15.8156	4.11005	11
chr7@44840204@+	TACCATGTTGTCCAGGCTGGT	T	11		16.3691	4.47071	11
chr11@63342490@-	GCTGCAAGCGTTGCAGGAATG	T	11		14.7284	3.91221	11
chr5@74722289@-	AATCTGGATATGGATCTGAAT	T	11		15.44	6.12216	2
chr17@63007180@-	TACTTGTATTTATGCTTTTGA	T	11		11.77	5.97745	4
chr11@68832409@+	GTGTGTGTGTTTGTATGTGTG	T	11		11.5536	5.09235	4
chr6@163987537@+	ATACAATAGGTTAAGGCCCAA	T	11		14.4623	6.64183	6
chr17@7788231@+	GAGGAGGAGGTGGAGGCGGCC	T	11		15.9128	2.83925	11
chr2@85549504@-	GATCCCAGCCTGGGCAGGCTG	T	11		14.1697	3.34513	11
chr1@201845898@+	AAAAAAAAAATGGGGAAAAGG	T	11		14.1848	8.01946	3
chr11@534297@-	CTGGTGGTGGTGGGCGCCGGC	T	11		15.3771	3.04212	11
chr16@421778@-	CTGAGATCCCTCTGCAGATCC	T	11		13.6209	3.95026	11
chr2@136598369@-	TGAGGAACTGTGGCACAGCAC	T	11		14.8544	6.27603	6
chr7@914171@+	TGCTGACTGGTTTTCTGTATA	T	11		13.8289	6.08582	9
chr7@150779987@-	TTGGTTGGGGTGAAGTTTAGG	T	11		16.3748	3.39852	11
chr16@30792440@-	CCAGGAGCTCTGGAGCCCCCA	T	11		14.1914	3.29341	11
chr8@141526648@+	AAATGCATGGTTTTGTAACCA	T	11		13.5425	5.18038	9
chr20@57466546@+	CGGCCTCGGCTCGAGGGGCGG	T	11		14.2417	1.91688	10
chr8@145689668@-	TTATGGGATGTGGGGGGGGGC	T	11		16.04	3.44461	11
chr7@44605584@-	TGGGCCTCTCTGGAGCTGAGC	T	11		16.2727	3.1502	11
chr2@99977775@+	ACTCTGGGAGTGATGATGATG	T	11		12.6344	7.97632	3
chr1@109856495@-	AGGGTGGGGGTGGGGAACCCT	T	11		15.5898	4.07284	11
chr3@69077049@-	AAAGAAAAGGTATTGAATTTT	T	11		14.408	7.47586	7
chr3@119562151@-	CTCCTCATGCTCGGATTCAAG	T	11		12.3169	1.77101	1
chr3@69104419@-	AGAATTTTGGTGTTGGTGCTT	T	11		16.1507	5.40057	2
chr19@11664371@-	GGTGTGGGTGTGAGTGAGTGT	T	11		17.2202	5.42527	2
chr6@33268440@-	TTTCTTTTTTTCTGAGACAGA	T	11		12.4709	5.16227	9
chr20@3204199@+	CCTGAAGTACTTCCTTCAGGG	T	11		13.2588	3.79719	11
chr17@73870727@-	CGGGGTGGCATCCCGGCCTCC	T	11		13.1655	2.74321	5
chr14@69256369@-	GGATTCTCTCTCGGACCAGGA	T	11		12.6276	3.05378	5
chrX@16857958@+	CAAAGAAAATTAAAAAACTGG	T	11		13.7077	7.88278	3
chr7@100485004@+	CGGGAGTCACTCTCAGAGGAA	T	11		14.6519	6.06736	6
chr9@34087919@-	TGTGTGTGTGTGAGAGAGAGA	T	11		17.2484	5.03158	2
chr22@32794005@-	GCTAAAAAAATGGGCATCGAC	T	11		14.0574	7.61149	7
chr1@44443684@+	GACTAGATGATATGTGTGGGT	T	11		16.0445	5.72756	2
chr17@40277365@-	GTCTTTGGTTTGGGCGGTGGG	T	11		14.8677	4.92347	11
chrX@40465255@+	ATAACATTGATTTCATTCTGT	T	11		13.7035	6.24717	9
chr1@29474511@-	TGCTAAGTCTTAAGTTTCCTA	T	11		13.379	6.71182	6
chr2@26414380@-	GAGCCGTCTTTGGGCTTGGCT	T	11		14.1476	3.5973	11
chr19@13250336@+	ATGTGTGGAGTGTGTGTGTGT	T	11		16.3658	5.92486	2
chr20@35381197@-	CTGGATCTTGTCAGTGACTTT	T	11		12.5236	6.12714	9
chr11@94699528@-	GAAAACATTCTGAGCGGAAAC	T	11		14.3909	4.54225	11
chr11@67065542@+	TTTTTTTTTTTTTTTTTTTTT	T	10		11.9737	5.87022	4
chr3@58157801@+	GTGGCAGGTGTAGTATCTGGG	T	10		15.6426	2.82451	11
chr5@1461688@-	GGGCCCCTGGTGGCCTGGGGG	T	10		15.5904	3.12723	11
chr11@71145750@-	TGTAGGCAGGTGGGCTCTGCT	T	10		15.5056	3.51523	11
chr1@16786289@+	CAGACTTGGGTTTTCTCTTTG	T	10		12.6492	5.73682	9
chr13@113537438@+	CCTCGTCTCCTCATCCCCACG	T	10		12.6049	2.5262	5
chr10@135176126@-	CTGGTCCCTCTGGGCATGCTG	T	10		13.8007	2.44632	5
chr9@37436879@+	CAAGGGAAGGTGTGATTCTCT	T	10		16.1443	5.6539	2
chr3@150177274@+	TTTTTTCGGGTGGGAATAAAA	T	10		12.6912	6.79084	6
chr14@55609436@+	AGACAGTCGGTTTTCCCATTT	T	10		13.2981	5.04384	9
chr17@80197185@+	AATGGGAGGGTGGGTGGGCCG	T	10		15.7345	4.09558	11
chr17@38612994@+	TGTGCGTGCGTGTGTGTGTGT	T	10		16.9856	5.79479	2
chr5@64023953@-	AAAAATCAAATTGAAAAAAAA	T	10		13.7377	8.06832	3
chr17@17395251@+	GTACACATTGTTCCTGTTAAC	T	10		13.7761	5.76053	9
chrX@53402320@-	CCTTCTGAGGTCCTCAGAGGG	T	10		14.5757	4.23062	11
chr1@229735171@-	CGCTAATGGGTGTGGCATTTC	T	10		16.031	4.50113	11
chr12@107379776@-	GGCTGCAGGGTGTCCATGAAT	T	10		14.2909	4.25316	11
chr11@65622576@-	TTGATTCCTCTTGGGCTGAAG	T	10		13.0591	5.32835	9
chr6@32083197@-	GCAGTGGAGGTGGGAATTTAG	T	10		16.0012	3.41565	11
chr11@47788655@-	CCGCGGTGACTGCCGCCGCGG	T	10		14.2114	1.89036	10
chr17@79857826@+	TGCCCGCTGGTGTGGGGCCAG	T	10		15.7178	4.22129	11
chr17@900507@+	CCCCGGCTCCTGGAGCCTGGG	T	10		14.1283	3.54623	11
chrX@106184605@-	TCTCTCTCTCTCTCACCCTCA	T	10		12.1635	3.25103	8
chr17@75495727@+	ACCAGGGAAGTGTGTGTGTGT	T	10		16.3878	5.92699	2
chr1@227843028@+	GAACCTTTACTCAATTCTCAA	T	10		12.4961	6.63704	9
chr3@31667621@+	GACATTCGGGTAAGAAACTAG	T	10		14.2883	6.30304	6
chr18@72188294@+	AAAACCTCACTAACTGGAAGG	T	10		13.7758	6.13962	9
chr2@242256949@+	AAGTTGTGGGTATTTTTTTTT	T	10		12.5577	5.99686	9
chr4@165999176@-	CTTAGTACTTTGGGAGGCTGA	T	10		14.2224	5.04544	9
chr2@44116913@-	GCATCTTTGCTGAAGTATGCT	T	10		15.4329	5.43432	11
chr5@110097938@+	TTTAAGCAAATAAATTATGTC	T	10		13.7565	7.24122	6
chr20@18744065@+	CCTACACTACTTTAAGAATTT	T	10		13.1757	5.87561	9
chr8@134249943@-	CTTGTCGGGGTGGGGGTGGGA	T	10		16.3539	3.49895	11
chr21@47918600@+	CTCGACCGGGTCATTCAGGGC	T	10		16.377	3.39273	11
chr3@113499991@+	GATTGGAGGGTGACATGGCTA	T	10		15.4618	4.29035	11
chr14@75936197@+	TGGGAGGAGGTGGAGGAGGAG	T	10		16.1	2.90358	11
chr14@65194573@+	AAGGGGCCCCTCTCCCCGTTC	T	10		13.3546	3.83207	11
chr5@82351611@-	TATTTCTAGATTAATAGGCTA	T	10		13.1626	7.39487	6
chr2@191230599@+	CTGTCTCTCTTGCTCTGTCTC	T	10		12.2219	1.9228	1
chr19@42753251@-	CCTGGGCTGGTGGTGCCCCAG	T	10		14.9582	2.60533	11
chr14@105608620@-	TGTGTTGGTGTGGCCCATGGC	T	10		17.1115	4.87198	2
chr8@48648057@+	GCTGCAAGGGTGGTGGTGGTG	T	10		16.008	2.74828	11
chr19@10754411@+	GGAAGGACGGTGTTTGTGTCT	T	10		16.4179	5.54817	2
chr3@52109389@-	CCCTCTCAAGTGGGTGGTGGC	T	10		15.1154	4.81561	11
chr12@96794078@-	CAGCCCGCCGTCGGCGCCCGC	T	10		14.0221	3.19639	11
chr1@235602158@+	AACAGGCTGGTGGACATAAGG	T	10		15.5485	2.93638	11
chr13@25822280@-	CATTTCTATGTGGAGCATTAT	T	10		12.9447	6.5589	9
chr4@41962206@+	AAGGACCTCATTCACTCTTTC	T	10		13.3061	3.88299	11
chr20@44038909@+	GGAAGGATGGTGGGATTGTGT	T	10		16.1202	5.42177	2
chr19@46289006@-	GGCACTGCGCTGTGCCCGCGC	T	10		14.8434	2.89384	11
chr15@89444222@-	TGTGTGTGTGTGAATGTGTGT	T	10		17.2896	5.33529	2
chr16@2819119@+	CTCTTCATCTTCCTCCTCCTC	T	10		12.2778	1.74514	1
chr19@34891049@+	CACCCTCTGGTTGTGGGCTTG	T	10		14.8409	2.11634	11
chr1@206906622@+	TAGGAGTGAGTGTATGTGTGT	T	10		17.008	5.8078	2
chr20@3845064@+	TGGCTTGGCCTCTGCAGGGGC	T	10		14.0196	3.3069	11
chr22@38687924@-	GTATTTTCTTTAAAAAAAAAA	T	10		12.4653	6.98769	6
chr1@207195078@-	GGTGTGTGTGTGGAGGGGGGG	T	10		16.9788	4.61425	2
chr3@98311861@-	CAGGCCCAGGTGTGCCAGGCT	T	10		15.0656	3.25255	11
chr2@29084156@-	CAAGGACGAGTCATAAGTTTT	T	10		14.1391	7.5098	7
chr16@89715879@-	ATGTAGAGTGTGCCCGTGTGT	T	10		16.6191	5.21293	2
chr12@110032870@+	CTGAATGCCCTCGGCGTGGGC	T	10		14.0027	3.09454	11
chr4@24529271@-	AGCATTTCTTTAGAAATGGTT	T	10		14.03	5.3368	9
chr14@31177230@+	AGGATCACAGTTTGTGATGGA	T	10		14.6784	6.29486	6
chr17@41844548@-	GCTGGCTAACTAGGACCTCTC	T	10		14.6817	3.97268	11
chr19@16963934@+	AGTGGGGAAGTACGGGACTCT	T	10		14.7626	7.22933	7
chr1@40839763@+	GGAGGGCGCGTCGCCCTCTGC	T	10		14.4027	2.86981	11
chr12@56551677@+	TCCAGTGGGGTCCGGACACTG	T	10		14.5267	2.78393	11
chr6@138412078@-	AGCATATATATGATGCATCGG	T	10		13.3572	6.17275	9
chr8@99055656@-	AAAAAAAGAATAGGGCTGTGT	T	10		14.4435	7.65283	7
chr7@116435783@+	ACACCTTTGATATAACTGTTT	T	10		13.9416	6.27508	6
chr19@5679381@-	AGATTTACTTTCCCATCCGTG	T	10		12.8304	4.04239	8
chr16@66975443@+	GTGGATGGGGTCTTCCTGCCC	T	10		15.7256	4.83954	11
chr22@30638089@-	TGTTTCTGTGTCCCCATGCTG	T	10		17.3399	5.2148	2
chr2@29023071@+	CCTGCATTGGTTTTCTTTTTC	T	10		12.6986	5.70198	9
chr3@124482150@-	GTCTCTCCCTTCCAGGAATGC	T	10		12.7537	3.59884	8
chr3@49934226@-	GGTACCTGGTTCCTGGACCTT	T	10		14.3877	4.80719	11
chr9@130267742@-	TTCCCTCTTGTCCCGAAGATC	T	10		12.8263	2.68757	5
chr14@105338658@+	GTGTGTGCCGTGGGTGTGCGT	T	10		16.3265	5.92165	2
chr19@10244203@-	AGCTGTTGTGTGAGGTTCGCT	T	10		15.892	4.94834	11
chr13@113539155@+	ACACGCACAGTGGGCCTGCTG	T	10		14.3141	3.87324	11
chr6@131161098@-	TTTCTACTTTTAGTAGAGAGT	T	10		12.4768	5.13325	9
chr14@67784170@+	AGGAAAAAGGTTTTATATAAT	T	10		13.5262	5.93874	9
chr3@25648799@-	ATGATGATGATGACAATAATG	T	10		12.5717	7.93541	3
chr1@16264360@+	ACACAGCTGCTGTGCAGCTCC	T	10		13.9439	4.24444	11
chr20@463046@-	TGTGTGTGTGTAAAGTGGACT	T	10		17.1988	4.90888	2
chr6@42073602@-	ACCACACCACTCAAGGCCACA	T	10		12.3067	3.12339	8
chr5@37303384@-	TCGTGTACTGTCCAGACTGGC	T	10		16.2266	3.93024	11
chr19@47113806@+	CTGCCCAGCTTTGAGAATCTC	T	10		13.0178	5.28258	9
chr2@230705586@-	CTCCCCAGTTTGAGGCGGAGC	T	10		14.3669	4.27958	11
chr7@56082823@-	AACAGCTGAATCTGGTGGAAA	T	10		15.4741	5.13764	11
chr7@95034707@-	TTCTGTAGCCTCAGTGTATGA	T	10		14.8179	5.77988	6
chr10@32299348@-	TTTATTTCTTTAGTCTAGAAA	T	10		12.2399	6.5552	4
chr11@62619911@-	TTTTGTTTTTTAGATACAAGG	T	10		12.1474	6.43751	4
chr1@35649385@-	GGGGTGAAAGTGGGTTTGATT	T	10		16.3859	5.50839	2
chr11@47202181@-	GCTGAGCGGCTGAGCGCGCTG	T	10		15.1	2.57554	11
chr22@46239673@+	CATACAAATCTTTTAGGTAGT	T	10		13.2201	5.83211	9
chr19@18499296@+	CCTGCGACTGTCGCCGCCGCC	T	10		13.0027	3.37137	5
chr13@100214974@+	ATGCTTTTGGTTTGTTACCAA	T	10		12.6608	5.63852	9
chr10@124922150@+	GCTTTGTAAATATTTGGGATC	T	10		13.5034	6.81005	6
chr14@95566229@-	AAGAAGGGACTACCCAGCCGC	T	10		13.8696	2.5766	11
chr12@125449531@-	GATGCCTCCCTCCCGCTCCAC	T	10		12.644	1.90222	1
chr16@84087662@-	TATTTATTGTTGGGAAAAGTC	T	10		12.7304	6.9103	6
chr14@55609452@+	CATTTGAAAGTGGGAAACCAT	T	9		12.9214	6.69427	6
chr1@31904625@+	AGAGGGTGAATAGGGTGGATA	T	9		15.6224	5.06133	11
chr19@41767484@+	TCCCCAACTGTGGGGGTGTGC	T	9		14.2596	4.68491	11
chr20@309167@+	CTCTATTTTTTTTTTTTTTTT	T	9		12.0104	5.77912	4
chr3@98515084@-	TGTGTGTGTGTGTGGCACTGG	T	9		16.9732	5.00798	2
chr20@62579932@-	CTCACACACATCCCCTCCCTC	T	9		11.7751	2.68963	8
chr7@94054538@+	GGTCGTGATGTGAGTCCAACA	T	9		15.1465	4.40875	11
chr13@45946875@+	ATGCCCCTCGTTTTCCCGTAT	T	9		13.5578	4.57869	9
chr22@39429064@+	CAAAAAAAAATACCAAAAAAA	T	9		13.7686	8.07304	3
chr17@27028918@+	AAGAGGAAGGTGAGAATGAGT	T	9		15.9426	5.60642	2
chr19@34893078@+	AAATAAAAAATAAATTTTTGT	T	9		14.0671	7.48381	7
chr17@36956762@-	CACTTCATTATGCCGGGGTTA	T	9		13.5371	1.69976	10
chr1@27995520@-	CGGGTAAGGATGCGGGTAAGG	T	9		16.1161	3.36311	11
chr15@63946373@-	CTTGCTGATATGGGAGGAGAT	T	9		14.515	5.16954	9
chr19@2104153@-	GGAGTCTGAGTGTTGGTGTCT	T	9		16.4902	5.41141	2
chr5@44815220@+	ATGTGAAAGGTTTTAATGATG	T	9		13.3771	5.60093	9
chr20@62310058@+	GCACACACACTCCCACGGAAC	T	9		12.2419	3.28148	8
chr22@29445919@+	CGGGAGCTGCTCCACCTTCCG	T	9		14.1292	1.62567	10
chr7@152027782@-	GAAGCAGAAGTGGATAACAGC	T	9		15.8144	3.35462	11
chr6@49399291@-	ATAGGCCTGGTGTCATGCTAT	T	9		13.9675	4.50388	11
chr17@30707756@+	CGGGTGGATCTCCTGAGGTCA	T	9		13.6543	2.37278	5
chr10@119028548@+	CACACACACATACACACATAC	T	9		11.5192	2.64266	8
chr17@30808951@+	GTCAGTATGCTTTGTTTTCTG	T	9		11.9947	5.42961	4
chr14@69255308@-	AAAAAAAAAGTAAGGGGTGAG	T	9		14.3209	7.75463	7
chr12@14651475@+	AAGAAATAAATAAAAAACAAA	T	9		13.7912	8.05673	3
chr16@46729385@+	GGAAGCATGGTCAAAAAGAAA	T	9		13.1898	7.89762	3
chr20@57486208@+	TTGTGCAGCATTAAAAAAAAT	T	9		12.8858	7.45336	6
chr20@61484540@-	ACTATACTTCTGTGGACTGGG	T	9		14.0062	3.86755	11
chr2@238283076@-	GCAGCCGGTGTTGCAGCCTCT	T	9		13.0018	3.63763	5
chr15@91509347@-	TGTTTACTCATACAGTACGTG	T	9		13.5684	7.18928	6
chr1@11810654@+	CAGGTCCTGCTCAGCCCGAGG	T	9		14.6662	3.25278	11
chr4@2702202@+	GCTGGCAGAGTCCCCTCAGCC	T	9		12.5259	4.1563	8
chr20@44512744@+	CATCCACCCATACACACACAC	T	9		11.5092	2.6698	8
chr3@125745267@-	CTGTTGGGCGTGGTGTCTCGA	T	9		16.0728	3.09915	11
chr16@74640672@-	CGGGGGCTGGTGGGGGCTGGA	T	9		15.5281	3.19822	11
chr3@15482225@+	CCTACCCTAGTGTAGGTAATA	T	9		15.3947	5.7818	2
chr4@56291822@+	CTTCTAAGTGTGGGTTTTTCT	T	9		15.7166	6.00589	2
chrX@133634347@+	AACTTGTAAATGAAAAAATTC	T	9		13.1959	7.60006	6
chr11@59436377@-	CCTGCCCCCCTCCCCAAGAAT	T	9		12.9593	2.18651	5
chr8@98738426@+	GATTATTAACTTTTATCAGGT	T	9		12.8517	5.39183	9
chrX@154005582@+	TGTCACTGAATTTTGTCTCTG	T	9		16.7491	4.89486	2
chr3@11858760@-	TTGAATATTGTGAAGCCCAAT	T	9		14.7423	5.47115	9
chr9@139996301@+	GGTGTTACATTCACGCTGTTG	T	9		12.5039	3.92669	8
chr1@153949256@-	TATCTTTCCTTTCAGCAAGCA	T	9		12.204	4.53753	8
chr16@21668563@+	AAGTAGTTTCTCAAAAAAATC	T	9		13.0065	7.6693	6
chr5@473773@-	CTGCAGGGCCTGGGGCGGGAC	T	9		13.9909	3.06986	11
chr16@736185@-	CGCCCCTAGGTGGCGCAAACG	T	9		15.2104	3.08466	11
chr2@235403671@-	TGTGTGTGTGTGGATATAGGG	T	9		17.1777	4.9345	2
chr19@3752598@-	TGCTGAGCGCTCGGGGGCCCT	T	9		13.8319	3.61775	11
chr12@50158591@+	TCTTTTCTAGTTTCTTGATTT	T	9		11.9731	5.79899	4
chr11@65352923@+	CCCGGGTCGGTGCCCCCGCCC	T	9		14.485	2.43826	11
chr19@46366367@-	CGGCGGAGTGTAGGAAGAGGC	T	9		15.8191	4.2646	11
chr8@146202960@-	AATCAAACCTTATTCAGCATC	T	9		13.3648	5.02487	9
chr8@38103354@+	TAGTCCCACCTACTGTCAGAC	T	9		13.084	2.07641	5
chr19@16661799@-	CATTCAGGCTTCCTGAAATCT	T	9		13.454	3.34933	11
chr2@177202430@+	ACTTTTGAAATATGTTTTACT	T	9		13.5045	6.6867	6
chr1@31404440@-	TGCTTATGCCTGGGCAACTAT	T	9		14.5431	3.87233	11
chr3@124951168@-	AAAAAAAGTGTAAATAATACT	T	9		14.2587	7.81799	7
chr7@141450170@+	ATGATTCTTCTTTGGCCATCA	T	9		13.2614	4.01586	11
chr19@38698668@+	CCTCATCGGGTCCCTTTTTTT	T	9		12.1443	5.10357	4
chr17@59482105@+	CAGCGCCCAGTCCGCTGCGCC	T	9		12.7197	2.78576	5
chr8@94746167@-	ACCCTCCTGATGAGGACTTCA	T	9		13.9533	4.01369	11
chr8@94746134@-	AGGAAGATTTTAGATGCCCTT	T	9		13.8583	5.5781	9
chr9@72962919@+	TTCCATGCAGTGTGCTGGTGA	T	9		15.2976	5.70027	2
chr5@127302392@-	TACCAGCAGGTGAGGAGATAC	T	9		15.0276	6.34558	6
chr6@35394822@+	ACTCGGGGTCTGAGTCCTGGG	T	9		14.154	3.76629	11
chr7@2294284@-	AGGGCAGGGCTGCCCTGCAGC	T	9		14.2766	2.47049	11
chr6@41066114@+	TGGGAGAGAGTGGGGGAGAGG	T	9		16.1607	3.99291	11
chr4@85611709@-	TGTGTGTGTGTGGGAGATGGG	T	9		17.1542	4.88196	2
chr8@144776696@+	CACGGGGAGGTGTAGGGGCGC	T	9		15.9098	3.05419	11
chr20@44512787@+	ACACACTCCCTTACACTGTTG	T	9		12.1937	3.13613	8
chr2@46851329@+	GGAAAAAAGGTTTTGGATACC	T	9		13.6215	5.76469	9
chr19@9673889@-	CTAAAACTTATTCCGTGTTAG	T	9		13.1573	5.68797	9
chr17@79227825@-	GAGGTGACGGTGATGTAGGTG	T	9		15.8947	2.57512	11
chr15@81296128@+	TTTTTGTATGTCTTTTTTTTT	T	9		11.9995	5.89839	4
chr13@25914790@+	CCAGGCGTGGTGGCTCACGCC	T	9		15.0971	2.72904	11
chr15@40586489@-	GACGTGGTGGTGGCCACCACC	T	9		14.9944	2.99917	11
chr14@70238287@+	TCTGTGGGGGTGGGATTTGGA	T	9		16.7176	4.35218	11
chr12@115115418@-	GCAAAAGGTTTCCGGGACACT	T	9		14.2545	5.01843	9
chr22@47074376@+	GCAGGCCTGGTCTGCTGGGGC	T	9		14.6455	4.22578	11
chr6@43592823@-	CAGGAGGCACTGAGGGCCCTG	T	9		14.8557	3.05579	11
chr7@44870444@-	GTTTGTTTGTTTATTTGTGTA	T	9		11.5443	5.08209	4
chr7@108202999@-	TTCTGGAATATAGGAGGTGCT	T	9		14.5231	5.66816	9
chr4@106624892@-	TTGCAGAAAGTGGGGAAGTGA	T	9		16.0974	4.1393	11
chr15@93570070@+	GAGAGTTGGGTAGTGTCCTTC	T	9		15.7346	3.79443	11
chr2@112875252@+	AAAAAAAAAGTAGTTTAACAA	T	9		14.3083	7.7732	7
chr15@25200140@+	TGGCGCAGAGTGGAGCGGCCG	T	9		16.039	4.04729	11
chr11@64845195@-	CAACGCTCTGTGGTTTGTCAG	T	9		14.6951	3.9864	11
chr15@101824710@-	AAAAAAAAGGTATTTCATGAA	T	9		14.3622	7.55052	7
chr11@116619053@-	CAGAAGAATATTCGAGACCTG	T	9		14.2129	5.17212	9
chr7@26241615@+	GCGGCTGGCCTGGCGCGCGGC	T	9		14.7345	2.84053	11
chr6@30153728@-	ACACCTTCACTGCCACCTTCA	T	9		12.2742	3.34368	8
chr12@6760177@-	TAGGGAGGGGTGCCGCAGCCA	T	9		14.6756	2.18093	11
chr15@51741108@-	AATTCTGCTTTCTAAGCAGTT	T	9		12.8578	3.90746	8
chr1@2334950@+	CAGCCGCAGGTGGTGCCAGCC	T	9		14.9977	3.1926	11
chr3@183901682@+	CAAAGCCAGGTGGGTTCCCTT	T	9		14.8379	3.92442	11
chr8@97346628@+	CCTTCCATGGTGTGTTGCTGA	T	9		15.7828	5.70749	2
chr6@30711181@-	GACTGCATCCTCCAGCATCTC	T	9		12.3992	1.73136	1
chr5@177640003@-	GCACGGCAGGTGGTGGCAAAG	T	9		15.3583	2.65647	11
chr12@101776935@+	TAGAAGATGGTGTGGCCTGTG	T	9		15.3587	4.91885	11
chr19@40947075@-	CACTGGGGCCTCAGGGAAGAT	T	9		13.1737	2.96891	5
chr16@30369004@-	CTGGGTCCCCTCCTAGGTGCT	T	9		13.259	2.53543	5
chr16@4909897@+	GGTGAGAAGATAAAGAAGAAG	T	9		13.033	7.88491	3
chr3@49133434@-	TACCTCATCCTCCTGGAGGGT	T	9		12.7476	2.55557	5
chr8@103218328@-	TGTATTCAGGTAATATGTTTA	T	9		12.8031	6.21448	9
chr17@37828229@-	AGGGGGTGGGTGTGTTAGCGT	T	9		16.1715	5.12177	2
chr2@669372@-	CGTCTTCAGGTGCCTGATCTT	T	9		12.2724	4.81612	4
chr2@24290634@-	TCCACCAAAATAAATGTTTTC	T	9		13.644	7.23709	6
chr7@73246717@+	GTTTGGGCAGTGGTGGGGGAG	T	9		15.9649	2.64456	11
chr8@134250664@-	AAAATCCTTTTCTCATTTGGG	T	9		13.5218	4.2592	11
chr14@24662155@-	GGCGCCGTGGTGACGATGGTG	T	9		15.8486	2.75473	11
chr6@18218071@+	AGGCCTACGATATCATTGCTG	T	9		14.104	5.74703	9
chr8@141542073@-	GACCAACAGATGGCCAGCCCT	T	9		13.4672	3.65494	11
chr12@50388252@-	TCTCCAATGATCCCCTCCATT	T	9		12.3964	3.15773	8
chr17@61669773@+	TCTCAAAAAATAAAAAAAAAA	T	9		13.2971	7.7883	3
chr15@39888838@+	TCTAATAAGCTGCTCTGCCCC	T	9		13.4363	2.16228	5
chr11@252815@+	CTGCAGAGGGTGGGGGTCTCA	T	9		15.9309	4.12553	11
chr11@47440735@-	TGACGTGAACTACGAGGAGCT	T	9		14.3289	7.24686	7
chr17@73566541@+	GAGCCGGGTGTCCAGCCGGAA	T	9		14.3474	2.68307	11
chr1@154248130@+	GGATGATGCCTTTTCCATCCT	T	9		13.5722	5.47876	9
chr3@38182799@+	AGGCCCTGGGTGTGTGTGTAT	T	9		16.8362	5.74463	2
chr17@45700168@+	GCCAGGCCTTTCTGAAGGAGT	T	9		14.2569	4.39629	11
chr11@77817903@-	CCTTTATGTTTGGGTGGCATG	T	9		14.9174	4.61691	11
chr1@167511350@-	TTATTGGATTTCCTGGAAGAT	T	9		12.2836	5.89679	4
chr6@47575735@+	GCCATCTGAATTAAAAAAAGA	T	9		13.2811	7.70094	3
chr1@39494574@+	CAAGATAGAATATGATGATTT	T	9		13.992	7.25831	6
chr16@30535809@-	GTGGGAGGTGTGGGCAGAAGA	T	9		15.5885	3.83011	11
chr1@6931837@+	GCAGCCGTCCTTTTGGATTTC	T	9		12.7731	3.79843	8
chr3@32524203@-	AAAAAGTAAATATCCAGGGAA	T	9		13.8151	7.97119	3
chr22@22117053@-	GAAAATGCTATCCAGCAGATC	T	9		12.4513	3.67441	8
chr17@80202016@-	TGTGTGTGTGTGCCCGTGTGT	T	9		17.2791	5.2372	2
chr10@120816337@-	GCCAAACGTTTGGAAGAAATT	T	9		14.124	5.48079	9
chr13@28007675@+	AAAAAAAAACTTTTTTTTTTT	T	8		14.2935	7.36616	7
chr20@3780166@+	TGTGTGTGTGTGTGTGTGCGC	T	8		17.1414	5.55206	2
chr2@42578065@-	TGTCAGTCTGTGCTGAGGACC	T	8		13.7606	2.09282	10
chr22@29724085@-	GCCCCAAGGGTGGTCACTGCC	T	8		15.1755	3.42761	11
chr15@48633523@+	GAAATGTTGGTGTTGTACTGT	T	8		16.1634	5.40113	2
chr1@33764951@+	TTTTTTTTCGTTTTTTTTTTT	T	8		12.0113	5.8047	4
chr7@75956328@-	GAACAACAAATATGTTCTCTG	T	8		14.2365	7.21507	7
chr3@194338381@-	CAGCGTCAGGTGCTGGGCACT	T	8		14.9378	2.16975	11
chr20@18744349@+	TCCACTGTGGTGTATTCTGCG	T	8		15.2763	5.49805	11
chr6@86386878@-	TTGACTGTTGTGTGAAAAGCT	T	8		15.0178	5.41594	11
chr9@130881219@-	TCCATCCCTGTACCCCTCCAT	T	8		12.2531	2.17556	1
chrX@118377981@+	GGGGCAATGGTTATTTGGTTA	T	8		12.9278	5.72656	9
chr3@45046800@+	AGGGTTCGAGTTTTGGAGGAT	T	8		14.4927	6.06472	6
chr21@33104080@-	CCGGCTGGTTTCCCAGCCCCG	T	8		13.2044	2.83539	5
chr1@161009362@-	TGCTGACAGGTGATGCTCTGG	T	8		15.2659	3.90991	11
chr12@48142950@-	AGGCTCAGTGTGGGAGACCAG	T	8		16.1603	4.30337	11
chr9@36215311@-	TCTATTTTTTTGAGACGGGTC	T	8		14.9148	4.88479	11
chr17@33459135@-	TAGTGTCAGCTCTGTACAGGG	T	8		13.1414	3.17345	5
chr8@38913110@+	TTCCAGGAGGTACTTTATGCC	T	8		14.1659	6.84505	6
chrX@21863448@+	CCTCTTCCTCTTCTTCATCTT	T	8		12.2415	4.74657	4
chr11@47640424@-	AGGTCCCCTTTGGGAAGACTT	T	8		14.8116	4.93672	11
chr1@987752@+	AATATCCAGCTGTGTGTGTGC	T	8		16.3715	5.87312	2
chr15@63848904@+	AAAAGAAAACTTTTGGAAAAC	T	8		13.8367	5.88631	9
chr9@139391329@-	CGTCCTGGGCTCCAGCAGCGG	T	8		13.9855	1.91027	10
chr16@46949403@+	TTACACACCATACACAGACAC	T	8		11.5294	2.67974	8
chr12@108913381@+	GTTTTAGTTTTAAAAAAAAAA	T	8		12.3763	6.99592	6
chr1@153591373@-	CAGGAAGAAGTAAAGCCGCCT	T	8		14.5191	7.72099	7
chr15@67486989@+	GCTGGAAGAGTTGGGGCACAG	T	8		14.8171	3.98899	11
chr20@61484579@-	TTCTGTGGACTGGGTGCATAT	T	8		14.8592	5.7133	6
chr19@45263157@+	CCAGAGCTGGTGGACCCAGGG	T	8		15.2299	2.75577	11
chr3@194999006@-	TTTTGTGTACTTGTACACAGT	T	8		12.3028	5.35156	4
chr16@685201@-	TCCTCCCTCCTGGGCTCCCTG	T	8		14.287	3.44441	11
chr2@10330854@+	AGTGATGATCTTGGCGGTGAT	T	8		14.6518	5.23674	11
chr2@231743180@+	GGGATGGGGCTGTGGGGGCGG	T	8		15.8229	3.84362	11
chr14@23744110@-	TTTTTTGAGGTGGAGTCTTGC	T	8		16.3179	3.41993	11
chr9@123476270@-	GCTCGGCCCCTCGCCGACCAC	T	8		12.8711	2.76515	5
chr1@93617665@-	AATTTTATGGTAAAATTAATC	T	8		12.7625	7.39174	6
chr7@2420057@+	CAGCCCCTGGTGTCTGCAGTG	T	8		14.985	3.24368	11
chr1@2327202@+	TACTGAAAAGTATTTTGTGTT	T	8		14.2079	7.0785	6
chr19@18391095@-	CCCCGGGGATTCCCCCCCCCC	T	8		13.1156	2.77749	5
chr19@2104167@-	GGTGTCTCGGTGTTGGAGTCT	T	8		16.2985	5.37019	2
chr6@38644179@-	AGTACCGTGGTGAGGGAGTAA	T	8		15.6559	4.60139	11
chr8@98657018@+	GCGGCGGCCGTGCCGGCCGCG	T	8		15.3708	2.49856	11
chr3@195621292@-	AAAAAGGGGGTGGGGGTTCCA	T	8		15.4497	4.39286	11
chr11@66458933@-	CGGGGTCAGGTGCTGGCCGCG	T	8		15.0374	2.26937	11
chr3@134266253@+	GCTCTCCCAGTTGAATTTTAC	T	8		12.483	4.76405	9
chr15@78577656@-	TGTAAAAGTTTGGGATGTTGG	T	8		14.5575	4.98515	11
chr17@34945843@+	GCAAATTAAATAAATAAAATA	T	8		13.4884	7.47054	6
chr2@238499451@-	AGCGCGCAGGTGCTCCCGGGT	T	8		14.8686	2.7809	11
chr14@23745982@-	CCAGAGGAGGTGCCTCCTCCT	T	8		14.5482	2.47041	11
chr12@132263753@+	CGCGGATGAGTGTGTGTGAAG	T	8		16.8856	5.70403	2
chr2@131132020@+	AGATTACAGGTGTGAGCCACC	T	8		15.1903	4.37298	11
chr4@101947011@-	CCACTTCCTGTTCACTTTTTT	T	8		12.2121	4.97475	4
chr19@1272940@+	CCCCGGCGGGTGTGGCAGCAA	T	8		14.6807	3.37006	11
chr21@27253310@-	CACGTATCTTTGGGTCTTTGA	T	8		14.3688	4.01605	11
chr20@36757179@-	TGACTTTATCTCCTGCTCTTT	T	8		12.1963	5.38482	4
chr17@28849350@+	CTAGGGGGTGTTATTGGGATC	T	8		14.9185	5.60375	6
chr14@89628209@-	GCACCAGGCATCTGATGGTGC	T	8		14.5295	4.47696	11
chr1@234529479@-	GGAGCTCCTGTTTCAGGATCG	T	8		13.02	3.88749	8
chr17@48445510@-	ACAAGACTTTTGTCCACGTGG	T	8		14.0133	3.96627	11
chr19@49604807@+	GTCTGTCCCCTCCCCCACCCT	T	8		12.7937	2.41641	5
chr9@33917779@+	AGCCCCATGGTGGTGAATTCT	T	8		15.1151	3.33223	11
chr16@89585671@+	GGATTACAGGTGTGAGCCACT	T	8		15.0968	4.31039	11
chr5@133726254@+	GCTGCATAAATTTGTAATATA	T	8		13.5092	6.94723	6
chr1@43907202@+	TAGAAGAGGGTGAGGTGGGGA	T	8		15.5154	4.65694	11
chr7@149151327@-	TGGTTTCAGGTCCCTGTCACA	T	8		15.0446	4.22675	11
chr9@38396629@+	AGCATCGTGCTGGCCGATGCT	T	8		15.1448	3.16149	11
chr9@139335416@-	TGGCTCAGGGTGGTCATCCAG	T	8		15.9985	4.10334	11
chr16@89799393@+	GTGTTCGCCCTGACCCTGCTG	T	8		13.6098	2.63186	5
chr5@32407020@-	CTGCTGCTGCTGCTGCAACAG	T	8		14.0012	1.50215	10
chr1@179888399@+	AAACTCCGTCTCAAAAAAAAA	T	8		13.3415	8.1188	3
chr17@76967413@-	GAGGTTGCTCTGGGATCCCCC	T	8		13.9052	2.9994	11
chr10@104417370@+	GATGGGAAAGTGTCTGTGTCG	T	8		16.7144	5.54868	2
chr5@314856@+	ACTGTCTCATTGTGCCATGAG	T	8		13.3382	4.47323	9
chr17@2275732@+	CCCGGGGGCCTCCGCGGGCCT	T	8		13.5888	2.70944	5
chr13@28869029@+	AACTCTCAGTTCTGCCTAGGT	T	8		13.236	3.56116	5
chr19@13215773@-	GACCTGGGGCTGCCGCTGGGC	T	8		14.6864	2.91246	11
chr1@234745221@-	GCGGTGGCGGTGGCGGCCGCG	T	8		15.4931	2.62602	11
chr10@115608804@-	AACAAGAAAATCCCAGAGTCA	T	8		13.8268	8.13056	3
chr19@7684509@-	CAGCAGAGCGTGCCAGCCGCA	T	8		13.987	3.12572	11
chr2@183790146@-	TATTTGATAATGAAAAAAATC	T	8		12.8755	7.48215	6
chr3@32524207@-	AAAAAAAAAGTAAATATCCAG	T	8		14.3329	7.74076	7
chr2@101886457@+	GACAACAGAATAAATGCATTT	T	8		13.652	7.27795	6
chr2@219459074@+	ACAGCTCAGGTTTTATCACCG	T	8		13.4316	5.00274	9
chr3@47387512@+	ACTCGGAAGGTGGGTGGGGTG	T	8		15.9095	4.09156	11
chr7@90044851@+	CTCAAATTGGTATTTATTATG	T	8		12.6937	6.08111	9
chr4@41648174@+	AGAAGAAGTGTTTCTCAGGAC	T	8		14.5843	6.38646	6
chr17@900514@+	TCCTGGAGCCTGGGAGCCTGG	T	8		14.6887	3.6065	11
chr17@79669058@+	CAGCCAAGGGTGGAGGCTTCA	T	8		15.2984	3.48897	11
chr17@48445362@-	CGACACGGCCTCCCGAGGAAG	T	8		13.6286	2.32411	5
chr14@74182382@-	GGCTCGCTTTTCTGGGACGGT	T	8		13.3541	3.33146	11
chr16@21666914@+	TTCTTTGTAGTGTGTAAAGGA	T	8		14.852	5.48495	11
chr17@37627834@+	GTACTTCAACTTTGCCCCCTT	T	8		12.3738	4.68778	9
chr15@85664065@+	GCTGCACTCATCGCAGCCACC	T	8		12.8107	3.19332	5
chr17@33966758@+	TCCTGGAGGGTTTTCACGATG	T	8		13.6755	4.74469	9
chr3@14190433@-	GAAAGGCTTTTCTAACCGTGC	T	8		13.8272	4.04687	11
chr6@144416120@-	GGCGAGCGTTTGAGAAGAGGG	T	8		14.6823	4.99501	11
chr13@113535840@+	CCTGTATCCCTGGGGCCCCTG	T	8		14.3088	3.48078	11
chr5@118872134@+	ACCTGAAAAGTGGTTCTGGAA	T	8		14.5994	7.42842	7
chr11@61067255@-	TGTGTGTGTGTATGTGTATCT	T	8		17.0833	5.63838	2
chr16@81062638@+	CAGTGGCTGGTTTCCAGGGAT	T	8		13.8844	4.12515	11
chr9@140175570@+	CGATCCTCTGTCCCCGCCGCC	T	8		12.6765	2.99203	5
chr19@9759269@-	AGGCTGGGTGTGGGGGCTTAT	T	8		16.216	4.32053	11
chrX@153712473@-	GTGTTCTTGTTTGTGTGGTGC	T	8		11.6099	5.03334	4
chr1@53711438@-	CTCTACCATTTCCTTTATGTG	T	8		11.7502	5.38778	4
chr5@141027042@-	CCCCCTGACCTCCCTGAGCCA	T	8		13.1865	2.52604	5
chr2@85270744@+	CACGGATGACTTTGCAGCTCA	T	8		13.5521	4.06063	11
chr5@140085869@+	GGTTCTATGGTGTGTGGATGT	T	8		16.1879	5.74301	2
chr20@1919706@+	TCCCCCTCTGTCCCAGAAGGT	T	8		12.7322	2.95279	5
chr19@11664420@-	TGTGTGTGTGTGTGTGTGTGT	T	8		17.1485	5.64549	2
chr6@38643916@-	GCTCAGAAAATAAAAACATCC	T	8		13.3589	7.68225	3
chr15@67473688@+	CATCCATGACTGTGGATGGCT	T	8		13.8971	2.69584	11
chr13@50115947@-	GCATTTTCGATCCATGTTCCA	T	8		12.4248	6.178	4
chr20@61888510@+	AGGGCAGTGATGGACAGTGGA	T	8		15.7496	3.14007	11
chr19@281187@-	CCTCAGCATTTGGAGGGGAAC	T	8		14.5534	4.9754	11
chr1@52823224@-	CCAGGCCCGATCTGGCAGACC	T	8		14.6466	4.14565	11
chr17@27401056@-	AGTGTGTGTGTGGACCATCCG	T	8		17.1528	4.88163	2
chr15@66180234@+	AGGTCTGAGATTTAAATATAT	T	8		13.7005	6.44437	6
chr7@99145986@-	CTCCAGGGGGTACCCAGGAGA	T	8		15.2092	6.0847	6
chr16@2255804@+	GCTGCGGAGGTGGGGGGGGGA	T	8		15.992	3.0405	11
chr9@131565614@+	CACTGGGAGGTGGTGGAGCGG	T	8		15.9619	2.79643	11
chr8@133008713@+	CAGGTGGATATTTTATCCAAC	T	8		13.9346	2.99971	11
chr19@45349844@+	CTGTGGCCGCTGCTGCTGCTG	T	8		14.1759	1.63523	10
chr1@16451155@-	AGATGCTTGGTTGTGTTGAGG	T	8		15.9168	3.55978	11
chr13@95239005@-	AAAAAAAAAATAATTTGATTT	T	8		14.1602	7.45289	7
chr5@114858643@-	TCTCTCTCTCTCTCACTCACT	T	8		12.116	3.20601	8
chr20@20019028@-	ACGAAACCTTTACCGGCGGTT	T	8		14.0682	5.3951	9
chr6@36566846@+	TGTTGGTGGGTTTTAAACTTT	T	8		13.0832	5.03189	9
chr7@154760343@-	CAGCACAGCCTGCTCCAGCAG	T	8		13.5422	1.84371	10
chr6@82459049@-	AAAAAAAAAGTGGAAAGTTTC	T	8		14.3691	7.67767	7
chr19@11275428@-	GCAGGATGGATGGATGGATGG	T	8		15.3482	3.77975	11
chr7@139724601@-	CTGGCCCGGGTGCTGGTGGGC	T	8		16.2689	3.33724	11
chr22@19838139@-	GGGGGATGAGTGGGATAGCAT	T	8		16.2511	5.23069	2
chr3@183551525@-	ATGTTCACGTTCACAGCAGGG	T	8		12.8453	4.05153	8
chr11@118361985@+	ATGTGGAAAGTGTGATCGCTG	T	8		14.8107	4.67525	11
chr19@39936321@+	GCCGGGGAGGTGTAGAGAACA	T	8		15.9016	3.44324	11
chr7@107560068@+	TAGAATTTGATATGTGAACAG	T	8		13.6334	7.02062	6
chr10@120445471@-	AAACAAAAACTAAAAAAAAAA	T	8		13.7075	8.10447	3
chr7@107260195@+	GACTTAGAAATATCAAAGTAA	T	8		13.3002	7.66675	3
chr8@42019824@+	GTGACCAGCTTCCCACTGGGC	T	8		12.9126	2.53111	5
chr12@45825559@+	AATTGATGGGTGTGGCAGTGG	T	8		16.0441	4.61188	11
chrX@17771866@+	CTAAGAGAGGTATTATCAGGG	T	8		13.9819	6.13965	6
chr20@49507169@-	TTCAGATCTGTTTTCTGAAAT	T	8		13.9873	6.19721	6
chr1@145441593@+	TTGTAAATTGTGATAGGAACT	T	8		14.8054	5.32068	11
chr12@57032200@-	CAGGTGAATATGACCATCTCC	T	8		13.9456	3.15675	11
chr12@112579008@+	ACAGCCCAGGTTTCAATTCAG	T	8		13.5133	4.97308	9
chr1@231409790@+	TCTTTAAACCTTTTGTGGAAA	T	8		12.8299	5.62647	9
chr16@28488740@-	TGAACTGTGCTCCCAGCCTTC	T	8		12.6181	2.90829	5
chr16@53468507@+	CGCCCCCGCCTCCCCCTCCGG	T	8		12.5504	1.85715	1
chr1@1693415@-	AAGGCCTGTGTGCTGCAGAAC	T	8		16.342	3.25394	11
chr22@32353352@+	ACAAACCTTCTTTTCAATGCA	T	8		13.4321	4.36758	11
chr14@75593455@-	CCCATCCGCGTCCTGGGCCGC	T	8		12.6361	2.19217	5
chr7@129963777@+	GTGTGTGTGTTTGTGTGTGTG	T	8		11.5243	5.0635	4
chr16@2806344@+	GGAGCGGTGGTGCCCCCCCCG	T	8		14.579	2.46531	11
chr17@10583910@-	TTGAAAACTTTAGTTTTCCTT	T	8		13.7796	5.79379	9
chr1@153921777@-	TGGTTCTGCCTACCCAGCCCC	T	8		12.8955	2.28319	5
chr1@25549349@-	TGGAGTTGTGTACTCCAAAGC	T	8		16.2763	4.55789	11
chr22@39262898@-	ACAAGGGCGCTGGCGGCGGGG	T	8		15.566	2.65493	11
chr11@118514602@+	CTCTGGCTCTTCCTCCTCCTC	T	8		12.2757	1.76669	1
chr10@88197033@-	ACATTTACTTTGGCAGAGTTT	T	8		13.8411	5.37026	9
chr19@53116420@-	GCAAAGCTTTTAGTATGCGTT	T	8		13.7993	5.81811	9
chr16@47485363@-	GTGATCTAATTCCTGATATTT	T	8		13.2703	6.59004	6
chr8@133816090@+	TCAAAGCAGCTGCTGCAGCTG	T	8		14.0495	1.67807	10
chr14@21862591@-	ACGTTTGGTGTGGAATATGAC	T	8		16.2841	4.2729	11
chr16@1495649@-	GAAGGGCCGGTGGGCACCGGG	T	8		15.477	2.85515	11
chr12@6879656@+	GGCCTGGAGGTGGGGGTGGGG	T	8		15.9331	2.94171	11
chr12@16517181@+	TTCTTAAGTCTTTTGTCTGAT	T	8		12.3109	5.63283	4
chr1@235295229@-	GTTCTGTTAATAAAGAAAAAT	T	8		12.5248	7.09149	6
chr9@131910895@+	AGGTTTCTCCTAGGGCTGTTC	T	8		13.6264	3.49104	11
chr1@6659458@-	AACTCAAGCGTGAATGAGTGG	T	8		16.2274	5.09193	2
chr12@65088676@+	CTCCGTGAGGTGTGGAAGCCT	T	8		14.7025	3.42491	11
chr9@71869738@+	ATTGCAACTCTTTTAAGTGCC	T	8		13.2264	5.95676	9
chr6@151789883@+	CTGGGAAGAGTATATTAAAAT	T	8		13.8684	6.74995	6
chr7@2577642@-	TGTCCTTCTGTGGGACACTGC	T	8		16.8409	4.78479	2
chr5@140085392@+	TAACTTTGCGTGTGTGTGTGT	T	8		16.9541	5.74121	2
chr11@17113779@-	ATAAAAGATGTAGCAGCCAAA	T	8		14.4436	6.79397	6
chr1@33235901@+	CGCTGCAGCCTGCGCACACTA	T	8		14.2703	3.26301	11
chr11@14526568@-	GAAACCTATATAATGGAATAC	T	8		13.2073	7.06035	6
chr4@106604402@-	CTTAACTGGATGGGCAGCTTT	T	8		14.9977	3.81993	11
chr1@110943907@-	ATATAGAATTTTGCTGTATTC	T	8		13.8506	5.70485	9
chr7@80372239@-	CTTTCTATTTTCACAATTATT	T	8		12.0211	6.14905	4
chrX@153712383@-	AGGAGCTATATTAGCTAGGCT	T	8		15.6862	5.10759	11
chr10@857309@-	CTGTATTAAATACGTGCACTT	T	8		13.7135	7.00138	6
chr3@33155631@+	GCCTGCGCGCTGCGCGCCGGG	T	8		15.3323	2.74152	11
chr5@180217923@-	TCTCTTGCCTTACCTCAGAGA	T	8		12.244	4.59915	4
chr13@111545167@-	GAAATACTGATGGCCCAAGTG	T	8		15.0897	2.8653	11
chr4@48835479@+	AATGCAATGATGAAAGCTTCT	T	8		14.4232	7.27041	7
chr4@174169474@+	AAGCCATTGGTTTTGGGACCA	T	8		13.5374	5.23591	9
chr5@176910577@-	GCCCTGCATTTCTGGGTAGGG	T	8		13.2562	3.20149	5
chr17@79875516@-	TACTTGGTCGTCTACACAGGC	T	8		14.9418	4.34198	11
chr7@135613050@-	TGTGTGGGTGTGTGTGTGTAT	T	8		17.1445	5.64057	2
chr1@224573671@-	TGTGTGTGTGTGAGAGAGAGA	T	8		17.2394	5.00754	2
chr11@45924372@+	AGGCGGAGGGTGGCGGGGGAG	T	8		16.0004	4.04855	11
chr14@105236201@-	CAGCACCCTCTCCTGGGGGTG	T	8		13.8872	1.76554	10
chr8@71485768@-	TTATGGAGTTTCAGTGGAACC	T	8		14.7318	5.66738	6
chr13@111109742@+	TCCCTGGGCTTCCCGGCTCCC	T	8		13.1388	2.67897	5
chr8@98287860@-	CAGGTGAGGGTGAGGACTGGG	T	8		15.3669	3.22405	11
chr10@135094806@-	CCAGTGACTGTGAGCACGGCA	T	8		13.9433	3.79968	11
chr1@62917074@+	GTACATTTAGTTTTATAAGAG	T	8		12.7883	5.2883	9
chr6@24719407@-	TTGGTTTTGGTGAGTTTTTTT	T	8		12.51	5.76056	9
chr1@224621927@-	GTCCTCGTCCTCCTCCTCCTC	T	8		12.3294	1.74737	1
chr10@104459211@-	CACAAGGTTTTAAACTGAATG	T	8		13.6756	5.97174	9
chr2@190339966@+	AAGATGTAGATATGGAAGAAG	T	8		12.909	7.8634	3
chr1@16458908@-	CATCACTGAGTACATGGAGAA	T	8		12.9829	6.51827	9
chr10@3819412@-	TATATATATATACACACATGT	T	8		13.2066	6.44938	9
chr7@75956541@-	TTTTTTTTTTTAATTTAATTT	T	8		12.0377	6.11841	4
chrX@140270194@-	TTCTACCTACTCCGAGTGTCC	T	8		12.4854	1.99326	1
chr3@100093919@-	CTCAAGATTTTAACATGGCTG	T	8		13.7157	5.89079	9
chr7@99957127@+	GGGACTGCTGTGCCTCCTCCT	T	8		14.4814	2.50574	11
chr16@89366957@-	GACAAGTGTGTGAAGTTGAAG	T	8		16.0016	5.13361	2
chr1@110565506@+	CCACAAAGAGTTTATGAACTG	T	8		13.8899	6.40784	6
chr12@108918111@-	CCCATGCTTTTGCCGCAGACA	T	8		13.5302	1.68641	10
chr7@6502445@-	ATTTTTTTTTTATTTTAAAAA	T	8		12.2484	6.58634	4
chr10@14893247@+	GGATTTAATGTTTTGCGATTA	T	8		13.1017	5.76639	9
chr12@121017337@-	TTGATCTTGTTGCAGAACTGC	T	8		12.9882	4.43601	9
chr22@20756067@+	AGCGTCAGGGTCAGAGCCAGC	T	7		15.9876	4.62107	11
chr11@130014335@+	CACGGGGAGGTTTGTTTGTGT	T	7		16.2131	5.73405	2
chr6@160526937@+	ATTTGTGTGTTTGTGTGTGTG	T	7		11.5665	5.08357	4
chr8@101734227@-	CCAAAAAAAATCTAAAAAAAT	T	7		13.7753	7.98756	3
chr12@6347023@+	AGCAGGAAAGTTTACCCATGA	T	7		14.0693	6.37796	6
chr1@153507218@-	TATGTCACCTTCCTGGGGGCC	T	7		12.7535	2.67286	5
chr7@127229650@+	AACACTCAGGTGGAGTGTTGG	T	7		15.7907	3.08079	11
chr10@105795679@-	ACACACACACTCATACACACT	T	7		12.177	3.32505	8
chr19@2104531@-	GGGGTCTGGGTGTTGGTGTCT	T	7		16.4498	5.41493	2
chr11@607684@+	GAGCCCGGGGTGCACACGGGC	T	7		15.3644	3.18686	11
chr19@33792753@-	GCCGCCGCCCTCGCACCCGCA	T	7		12.6374	3.02447	5
chr12@67708234@+	ATGTGGCAGGTGATAATCTTT	T	7		13.3227	5.47029	9
chr17@38434871@+	GCTTGGCAGGTATATTATATT	T	7		13.7114	6.58378	6
chr7@16745860@+	GGAGAAATGGTTTTGTTTTTG	T	7		13.0198	5.79259	9
chr16@89974804@+	CTCCTTCCAGTTTCCACCTCC	T	7		12.4193	4.29778	8
chr8@79631468@+	TTTTGTCAAGTATTTTTTTAA	T	7		12.1464	6.00259	4
chr2@235404566@-	GATGGATGGATGAGCGAGAAC	T	7		16.3939	4.56443	11
chr17@76170352@-	TGTTTCCTTTTGGGCTCAAAG	T	7		12.4027	6.36317	4
chr14@75549421@-	AGAGGCTGGGTCAGTTTGGGT	T	7		15.9334	5.01633	11
chr17@74559808@+	CCTTTTTTTGTTTTTTTTTTA	T	7		12.0409	5.7978	4
chr11@86520068@+	AAGGCATACTTTTGCATAGAA	T	7		13.2395	4.71376	9
chr8@11313403@-	ACACTCACACTCTGCAAGGCA	T	7		13.3849	4.31348	11
chr19@50550153@+	TCCTGTAATGTGTGTGGCAAA	T	7		14.8868	4.88983	11
chr19@46192547@-	GGAACGTGGGTGGAGGCAGAG	T	7		16.052	2.87885	11
chr8@117767930@-	GATTCAGCCGTGAAGCAAGTG	T	7		14.9332	2.39428	11
chr6@18387650@+	TAGGAGGCGGTCGGGGACTCC	T	7		15.5667	4.12286	11
chr11@59404565@-	AGTTGGGGGGTGGGAGGGACA	T	7		15.8872	4.17178	11
chr21@34902615@-	TTCTTGTGTGTGTGTGATATG	T	7		15.8175	5.56372	2
chr2@219617547@+	CTGGTTGAGATGGAAGATGAG	T	7		16.0453	2.8207	11
chr9@86617502@+	ACTGCAAAGGTGTCTGATGGT	T	7		15.6187	5.01774	11
chr22@19842065@-	CTCCACTTTCTAGGTGGCGCC	T	7		13.5332	3.21043	11
chr7@30536495@-	GGGCCTGAAATATGTGACAAA	T	7		13.6327	6.97101	6
chr19@2801985@+	AACACCGCCATCTCCCGATAC	T	7		11.6708	2.6989	8
chr11@71145667@-	AGACTCTGGCTCGAGCAACCC	T	7		13.8412	1.98778	10
chr20@44511514@+	CTTATATACCTTCCTGGTGGA	T	7		12.8404	4.73132	9
chr19@44131891@-	GAGGGTGGGGTGGCTGAGATC	T	7		16.1404	3.77085	11
chr11@47491870@-	AAAATAAAAATAAAAAAGAAA	T	7		13.7407	8.07447	3
chrX@54956073@+	TTGGTGGTGCTCTCAACACCA	T	7		13.1598	2.79315	5
chrX@73428482@-	TTGGCTCAAGTGATCCTCCTG	T	7		15.1794	2.06153	11
chr2@224621698@-	AAAGAAAAAGTAAAAGCTTGT	T	7		14.3678	7.59506	7
chr1@154918629@-	ACTGGGGAGGTCAGGAGGACA	T	7		15.8888	3.55008	11
chr16@90075796@-	GCGCTGGGCGTCCCAGCCCAG	T	7		13.1675	2.45078	5
chr6@31921518@-	CAAGTCTGTCTGGGGCTCCCT	T	7		14.468	3.50687	11
chr20@34219003@-	AGAGAACAGGTCTGGGGCTCA	T	7		15.3131	4.34806	11
chr20@5171023@+	TTTTTATTTGTGGGTTCAAAA	T	7		12.3595	6.44081	4
chr7@116438042@+	ACAATCCAAATATTGCCGTTT	T	7		14.1621	7.00801	6
chr17@65066655@-	GCTCATTGTCTCAGTGAAGTT	T	7		12.6322	6.37189	9
chr9@74332917@-	CTTTTAAAAATAATGATAATG	T	7		12.7211	7.88126	3
chr3@194123748@-	TGGTGGGAGGTGGTTGGGAAC	T	7		15.8138	3.33185	11
chr1@173772554@-	GAGACAGTCTTCTGGAGACTG	T	7		13.6771	3.56191	11
chr17@79890504@-	CACCACCTCCTGCTCCTGACC	T	7		12.4846	1.76396	1
chr6@39157538@-	AGTGCGTGTGTGCACACGCAC	T	7		17.2809	5.01253	2
chr6@33267537@-	GTCAGGACGGTCGGCCAGACC	T	7		14.8665	3.76123	11
chr17@75481480@+	ATGGTGCTGGTGCTGATGATT	T	7		12.5829	7.99336	3
chr11@34122344@+	GTGCTAGCAGTTTGAGCACTA	T	7		13.4826	5.6758	9
chr11@107977555@+	AAATCCAGCCTCCCCCTCCAA	T	7		12.6779	1.89988	1
chr3@183861208@+	AAGGCCCTGGTGTCACCCCAG	T	7		14.7177	3.32233	11
chr6@35395493@+	CTGGCTGGAGTCTCAGAGCAC	T	7		14.6762	5.90945	6
chr11@94150161@-	AAACTCAATCTCAAAAAAAAA	T	7		13.4121	8.11155	3
chr3@49572529@+	AGTGCCCCTGTGGGGGAGCCT	T	7		15.3338	4.50803	11
chr22@30092606@+	ACTGCTTGGGTCACCTTGCCC	T	7		15.3659	4.67717	11
chr2@192551432@+	GAGGAGTGAGTGTGCATGTTG	T	7		16.6346	5.51431	2
chr7@99631029@+	CCAGAAAGAGTTTGGAGAGAA	T	7		13.9768	5.69063	9
chr6@136560840@-	CTCCTCCTCCTCCACCACTTC	T	7		12.3235	1.78552	1
chr12@125441647@-	CCCCCCTCCGTGGAAGCCCTT	T	7		13.7533	3.24528	11
chr19@13250128@+	GCAGGGCTCCTGGCCCCCACC	T	7		14.3794	2.95527	11
chr1@179833098@-	TTCATATATATTATGAACAGT	T	7		13.3839	6.10745	9
chr15@38643497@+	AATTAAGAAGTCAAAACGAAG	T	7		13.9324	8.02171	3
chr8@11696126@+	TGATCCCAAATTTGTCCATAG	T	7		13.7717	6.9428	6
chr6@30711254@-	TGGGGAGGACTCGGGTGGGGG	T	7		16.3061	3.64934	11
chr1@62902862@+	ATGTAGTTGGTGTTGGTGCAA	T	7		15.8761	5.09353	2
chr17@40994668@+	CAATCATTGGTGTGTATGTGT	T	7		16.342	5.72147	2
chr2@27665047@+	GAGAGAAAGGTGGTGCTGCAG	T	7		14.9647	3.85961	11
chr12@7051267@+	GCCCCGTTGGTGTGATTATTT	T	7		15.7321	5.4646	2
chr5@179289999@-	CATGTGCTTGTTGGGCACCAA	T	7		14.155	4.25225	11
chr5@179045140@-	TGGAGGTACGTGAGGATTCGT	T	7		16.1777	5.24749	2
chr8@98738364@+	AACAAAATGGTTTTAGTTTTG	T	7		13.3121	5.97043	9
chr10@12001297@-	GTCACAATGGTAGAGAATGCA	T	7		15.1674	3.41623	11
chr5@172461671@+	TACTCTCTCCTTGGAATCTGT	T	7		13.6532	3.86715	11
chr8@144103659@+	TGTAGCCCCCTGCCCTGGCAC	T	7		13.1858	2.10709	5
chr1@78414395@-	AAACCTTTGTTAAATATATGG	T	7		13.5796	6.71217	6
chr7@138145301@+	ACAATGGAGGTGGCGGTGGAG	T	7		15.7507	2.80751	11
chr2@202151983@+	TAGCCACGTATGGTGGCTCAT	T	7		15.2908	3.50601	11
chr1@42654554@-	AACTGGTCTTTAGACCAGGTT	T	7		13.9991	5.23331	9
chr4@48887564@-	TCCTTACCTGTGAGGAATGCA	T	7		13.9083	3.99202	11
chr2@224741155@-	CTTGTCTCTCTCATATGCTAG	T	7		12.0159	5.75216	4
chr1@221053536@+	GCAGCGGCTGTCTCCGCTCTC	T	7		12.9809	3.4084	5
chr11@67160075@+	GAGGGCTGGGTCTGTGGCTGC	T	7		15.7957	4.49667	11
chr2@232037390@+	AAGTCTTTGGTTGAAGAGAAG	T	7		16.1046	3.34601	11
chr19@2229721@+	CCTGGGTGAGTGTTGGGCTCC	T	7		15.0222	3.71863	11
chr17@6917568@+	TTCTGCCAAGTTCGGCTCAAT	T	7		12.8808	5.09124	9
chr17@39911815@-	GTGTCTTTGGTGGGGATGGGG	T	7		16.2006	3.25281	11
chr3@52002760@-	GCTTAGGGTGTGGCCAGCCCT	T	7		13.1626	3.72488	5
chr16@69744888@-	AGATCAAAGCTAGAAAATGAG	T	7		13.6534	7.97323	3
chr17@75496473@+	CGGGGTGGGGTGGGGGTGGGC	T	7		16.231	3.66301	11
chr15@48628272@+	TGCAAAACACTTTATTGATGT	T	7		14.3403	6.54506	6
chr14@103375555@+	GGCGGCCAGGTTGGGATTTGT	T	7		15.4977	3.67855	11
chr18@9547678@-	GACCTTCCTCTCCTGCGGACT	T	7		13.4624	2.42085	5
chr17@33331691@+	TTGCTGTGGGTGCCACAGCTG	T	7		13.9853	1.68136	10
chr1@160328472@+	ACATAAAAGGTTTAATGTCAG	T	7		14.4181	6.5764	6
chr1@3729817@-	AAAAAAAAAGTATAAGGAGAG	T	7		14.2626	7.70965	7
chr14@102517012@+	TGGTCTGAGGTTGGAGGAAGC	T	7		15.8038	3.5945	11
chr10@99474067@+	GCGGCCGCCGTCTGCGGCGGC	T	7		14.6984	3.48975	11
chr7@137561076@-	CACACACACGTGCACATTCCT	T	7		11.5344	2.64386	8
chrX@123215328@+	TTGCTTTAACTTTTGGACTTG	T	7		12.3472	5.51183	4
chr3@49062600@-	ATCCAAAATGTGGGTCATATT	T	7		15.492	6.22914	2
chr10@75135834@-	TTTTTTTTTTTAATGAAAAAA	T	7		12.2341	6.58814	4
chr1@120286557@+	CAGACTTCACTGGTGTCAGAT	T	7		14.7369	3.54398	11
chr6@142721725@+	TTTCTGCTTCTCGGATATGGT	T	7		12.4129	5.21072	9
chr5@179289568@-	ACGCAGAACCTGCTGGTGCAA	T	7		13.845	1.98904	10
chr11@62457848@-	CCACCTGCTCTAGTTCCTGAA	T	7		13.0673	3.41853	5
chr3@172538793@+	AGTTTGATAGTGTGTGGAATT	T	7		16.392	5.68566	2
chr1@976972@+	CAGGCGCCAGTGTGTGGGGAC	T	7		14.7961	3.32575	11
chr7@90044710@+	CCCTTGGGTCTTTGTGTATAA	T	7		16.3224	6.02378	2
chr4@1218217@-	GATGTCACAGTACACACAGCC	T	7		12.4563	4.14456	8
chr14@64009594@-	CCCCTGCACGTCCCGGTCCCG	T	7		13.1043	2.39838	5
chr19@42882097@+	TAAATGATGGTGTGGATGTCA	T	7		16.0043	5.46287	2
chr17@42475029@-	CACGGCCTGCTGCAGCAGCTG	T	7		14.1472	1.59921	10
chr17@76354706@-	AGCCACTCCCTGGGAGTCCCC	T	7		13.5703	3.28427	11
chr1@33789468@-	AGGCAGCTCTTGGCCTCCCAC	T	7		13.6937	3.08327	11
chr20@43127237@-	TTTTTTTTTTTCAATTTTAAT	T	7		12.0607	6.16335	4
chr1@2444424@-	GGTCGTGCGCTCCCTGGACGC	T	7		13.2332	2.60836	5
chr5@36124311@-	GAAAATGTGTTGATACAATAC	T	7		12.9406	7.30229	6
chr14@69254837@-	AAAATTAATTTAAAAAAATGC	T	7		13.4717	7.54518	6
chr14@105421930@-	AAGACAGAGGTGGAGGCAGGA	T	7		15.736	3.06109	11
chr15@40915018@+	GAAGGAAAAGTGTTGGTGGAC	T	7		13.9859	5.73175	9
chr8@23425048@+	TGATTATAAGTGTGTGTGTGG	T	7		16.9768	5.75723	2
chr17@45900911@-	CATCCAGGTGTGCTTGGATGT	T	7		15.0192	4.13984	11
chr5@133726089@+	TTGTGTATAATTTACCTCTCA	T	7		12.9536	5.94446	9
chr15@74707022@-	CACCCAGAGGTGGCGCAGAGG	T	7		15.8636	2.7698	11
chr1@33322568@+	ACCCAGAGTCTTGACTCTAGG	T	7		14.2382	4.11011	11
chr20@36757214@-	GGAGGAAGCTTGGGGAACCCA	T	7		15.3987	4.0763	11
chr17@37561115@-	GGTGGGGTGGTGGGGACAAAC	T	7		15.0543	3.28176	11
chr12@132445213@+	GCTGCAGAGGTCCAGGGCCTG	T	7		15.0797	2.47098	11
chr10@105357081@-	TAAAACTGGGTGCCCTCAGTT	T	7		13.5431	4.59444	9
chr10@115882428@-	TAGAGGGCCTTCTGCCCTCTG	T	7		13.7635	3.58794	11
chr19@39890540@+	GGTGGTGGGGTGATGGATACA	T	7		15.6968	4.39908	11
chr14@65207791@+	GAGCAAGAGGTATTTTCTGCT	T	7		14.2048	7.03646	6
chr3@121547818@-	AAAATATAGGTAATAAGAGAA	T	7		13.7501	7.9382	3
chr8@19682369@+	CATGAACAACTTTGATAGTGA	T	7		13.2437	5.38551	9
chr10@135076160@-	CACCCCAAGCTCCCGACTCCA	T	7		13.4123	2.35275	5
chr15@25330423@+	AGTCCCTTGATATGTGTGGCA	T	7		15.5328	5.79525	2
chr15@74006319@+	CACCCTGCGGTTTGCAGGGGG	T	7		15.2592	5.14685	11
chr12@121138977@+	CAGTGCTTTATTTCAGTATGA	T	7		13.8116	5.44943	9
chr14@81939507@-	AATGTTGATATAATCAAGATG	T	7		12.781	7.87764	3
chr9@37784748@-	GCGGCGGCGGTGTTTACTGGG	T	7		15.4535	2.59432	11
chr19@41812935@+	AAAAAAAAAATCAAAACTTAA	T	7		13.872	8.07474	3
chrX@147031587@+	TGGGGTTTGGTTTTGTTTTTT	T	7		12.6421	5.7324	9
chr8@140743195@-	CTCCTCCTCCTCCCCCAGACC	T	7		12.428	1.85872	1
chr11@61114153@+	GCACCCAGAGTGAGCTGGAGT	T	7		14.5279	4.47267	11
chr11@94800820@+	CTGCTCCAGGTCCCGCAGCCG	T	7		13.8997	1.83596	10
chr3@107763606@-	GTCTTCTCCTTCAAAACATTC	T	7		12.4477	6.87159	4
chr7@86813801@+	TCACACAGGGTGTGTCTTGGG	T	7		15.582	5.50918	2
chr3@48623878@-	AGATACATGTTGGCACCAGAT	T	7		13.549	4.19203	11
chr19@13249984@+	AGTGTGTGCGTGTGTGTGTGC	T	7		16.8937	5.6859	2
chr17@55198272@+	ACATCTGACCTTGGTCAGTGG	T	7		13.7692	3.37286	11
chr3@46963377@-	GTCTGCTGGGTGGCCCCTGCC	T	7		15.0508	3.45283	11
chr2@71654195@+	ACCCTTCTACTTTAGTTACTG	T	7		12.0695	5.45475	4
chr12@76421770@-	ATTCTTGTACTAAAAAAAAAA	T	7		12.435	7.05883	6
chr2@197001603@-	GTCTGTTATATGAGAGAGATC	T	7		13.0816	7.58955	6
chr9@26892495@-	GCGGCAGCTGTTGGGGCGGGA	T	7		15.7689	2.99017	11
chr17@65955761@+	CACCAGCTCCTCCAGCCCCTC	T	7		12.3119	1.79525	1
chr8@104330976@+	TAATTGACACTTTTGGGATCC	T	7		13.9657	5.86523	9
chr1@156909562@-	GGACCCAGGCTCCCCAGGGCA	T	7		13.7746	2.40415	5
chr11@108788737@+	ATATGGAAAATAAAATAAGGT	T	7		13.616	7.46553	6
chr12@10862796@-	GATTTTATTTTGGTGATATTC	T	7		12.673	6.45589	9
chr13@77575098@+	CACTCTCTGGTTTATAAAACA	T	7		13.0032	6.83844	6
chr1@160191888@-	TTGAAGTATTTAGGGGTGAAA	T	7		13.2349	5.41143	9
chr11@107325259@-	AGACAAGCATTCAAAAAAAGC	T	7		13.8042	8.17148	3
chr6@86204939@+	TAAGCCCAGATATGAGAACTT	T	7		13.6896	7.09141	6
chr20@31946821@-	AGAGCTGACTTGGGCAATCCT	T	7		15.4038	4.20846	11
chr11@62656261@+	AAACAAACTGTTGCAGATTAT	T	7		14.3687	6.13283	6
chr3@134197386@-	AGTACACAGATAAAGCATGGT	T	7		13.5682	7.0628	6
chrX@48770828@-	TTTTTTTGGGTGAGGGGACCC	T	7		15.1539	5.34873	11
chr12@110784330@+	TTTTTTATTGTTTAAAGCAAC	T	7		12.5486	6.8204	6
chr1@9662471@+	CAGCCCCAGGTCCTGGCCCAG	T	7		14.67	2.21344	11
chr3@63999136@-	GCGTTTGGTGTTGGTGTGGAA	T	7		16.1641	5.94592	2
chr9@132501413@-	TTTTTTTTTTTCCAAGACAGA	T	7		12.1877	6.31148	4
chr16@89353512@-	GCCCCCATGATGGAGGAAAGG	T	7		15.3546	2.84269	11
chr10@104573293@+	AAGGGCACAGTGTTGTGGAGG	T	7		15.676	3.25687	11
chr19@41813298@+	GGCGTCTTGGTAGTTTCTGGT	T	7		16.1944	5.27309	2
chr6@30711249@-	AGGACTCGGGTGGGGGAGGAC	T	7		16.1979	3.74871	11
chr12@93895830@+	GCTCCAAAGCTTTTTTTTAGT	T	7		12.8752	5.84411	9
chr7@116200589@+	CAAGCATCCCTTTGCCCAGAA	T	7		13.1788	4.63744	9
chr3@113529893@+	TGTGTCTGCATATTGCAGAAC	T	7		16.7039	5.13696	2
chr19@39664276@+	CATCCCCCAGTCCTCCTCCTC	T	7		12.3815	1.76229	1
chr5@179232311@-	CTTGGCAGGGTGACTATAAAA	T	7		12.6844	6.81646	6
chr1@234741949@-	GAAGTTACAGTCCAGGTGAAC	T	7		12.4594	3.82602	8
chr22@22115156@-	ACTCCTGTGGTGCAGATGAGA	T	7		15.3432	5.41015	11
chr1@52850325@-	ATACGCTGCCTGCAGCAGGCA	T	7		13.7647	2.1208	10
chr6@117900170@-	GAAAGTTGTTTTGGAGAAAGA	T	7		14.4863	5.55198	9
chr5@34832071@+	GTTTTTCAACTTTGAAGCTAA	T	7		12.9867	5.64905	9
chr22@18384695@-	TGTGTCAGAGTATGAATTTGA	T	7		17.0964	5.68484	2
chr22@17618615@-	TCCTTCTCATTTCAGTAGGGA	T	7		12.2545	4.522	8
chr2@97025954@+	TTGAAGATGATATTGACTTTG	T	7		12.5633	7.97137	3
chr8@68172086@-	CTGAAGATATTGCCCAATTCT	T	7		13.7878	2.72518	11
chr3@136240094@-	TTTGTCAGACTCCCAGGTCAG	T	7		12.724	3.44142	8
chr6@36823454@-	GCATCTTGGGTGAGTTAGAGA	T	7		15.4552	5.50816	2
chr12@1890094@+	TTATGGGAAGTTTTGTTCCTT	T	7		12.7988	5.12654	9
chrX@150577052@+	ACCAGATTAGTATAACTATTA	T	7		14.1083	6.46201	6
chr7@44101092@+	CTATGGGAAGTGGGGATGCAG	T	7		16.0643	2.90978	11
chr18@46905057@-	CATCTTCATTTGGCAGACACA	T	7		12.8329	4.68743	9
chr2@85578054@-	TGGGCTCCCCTGTCCTCTCCT	T	7		13.1236	2.97546	5
chr16@8946917@-	CTCGAGGCTCTGGGAGGGACG	T	7		15.2911	3.73057	11
chr1@3411019@-	TCTGGAGTGCTCCTGCCACAA	T	7		14.6175	2.27117	11
chr1@87811084@+	AAAAAAAGAATGAAAAAAAGA	T	7		13.8921	8.05618	3
chrX@54011518@-	CAGTGGGAGCTCCAGCAGTGG	T	7		14.0847	1.85293	10
chr17@4906921@+	GTAAGATCAGTTTGGTGGACC	T	7		14.4204	4.40556	11
chr7@65421661@+	TCCTGGTGGGTGTTAATTGGG	T	7		13.6674	4.70896	9
chr14@102973438@-	GGCTGCTGGGTGAGGACAAGT	T	7		15.8957	4.56938	11
chr1@17319075@-	GCCTGCCAGGTCCTGGAGGAA	T	7		15.0693	2.35452	11
chr15@28361950@-	CTGAGATCTGTGAGGAGCTGC	T	7		13.7663	3.95868	11
chr9@114983563@-	TGTGTGTGTGTGAATGTGTGT	T	7		17.2733	5.33242	2
chr17@42398014@-	GCATGAGCTTTGTGGCTGGTG	T	7		14.6785	2.64157	11
chr19@7702027@+	GCGGCGCCCCTCGGGGAAGAT	T	7		13.1165	3.0073	5
chr16@69199344@+	GATACTCCTATCACACACATC	T	7		12.246	3.50853	8
chr7@135613090@-	GGTTGGTTGGTTGGCATGTGG	T	7		15.9775	3.63343	11
chr5@14399130@+	AGTAAAGAAGTGAAAGATTCC	T	7		14.3785	7.68494	7
chr19@11243847@+	CACTCCAGCCTGGGCAACAGA	T	7		14.4298	3.7732	11
chr20@2128822@+	ACTGGAATCTTTTGTGCCAGG	T	7		14.9869	4.18339	11
chr11@95582979@-	TCACTCGGTGTAGCCAGCCCA	T	7		13.0139	3.78153	8
chr7@23213761@+	TCTTGGCTGGTTTTCAGGGTG	T	7		13.7285	4.66394	9
chr3@179311591@-	GAGCTAGACCTGGTGCTTGGA	T	7		14.7407	3.11998	11
chr12@57125044@-	AAAAAAAAAGTAAGATTTCCT	T	7		14.4134	7.61682	7
chr1@201861060@+	GTCCTGGGGGTGGCAGGAGTC	T	7		15.4925	3.67758	11
chr15@43724632@-	AAAATCCTAGTAAGGCCTTGA	T	7		14.3756	6.93139	6
chr2@46613150@+	GAGCAGCTGGTCCAGACCAGC	T	7		14.65	2.73483	11
chr17@27588535@-	TTCCTTCAACTCAGAGTATTA	T	7		14.4209	5.97184	6
chr1@211751776@-	GCCGAGCGCTTCGCCCGGCGG	T	7		14.3303	2.83666	11
chr14@93303784@+	GTTTTTGTAATTATATATATG	T	7		11.9676	5.62955	4
chr2@74383481@-	AAGTACTGTGTGACCACTCTT	T	7		13.4467	4.57454	9
chr4@140216225@-	GGGTTCACCTTGGGCACCACT	T	7		14.6419	3.83841	11
chr20@54944888@-	AGCCTGGCTGTGGGGAAAGTG	T	7		16.3121	4.39539	11
chr20@3786469@+	GATGGGTGGATGGCCGTGGAT	T	7		16.4508	4.62741	11
chr14@77492345@-	GGGGTCCGCCTCCGCCGCCCC	T	7		12.7133	2.11864	1
chr3@141697461@-	TGAAAGTGTGTGAGAAAGTTC	T	7		17.2753	5.05107	2
chr10@28909078@+	TCTCCATTTGTTTTGCAGAGA	T	7		12.9976	5.36641	9
chr5@56557099@+	TTCCAAGTTATTAGTGAACAG	T	7		13.5389	6.87	6
chr1@204374406@-	GTTGAAGTTATTGCAAAACAC	T	7		13.0286	7.07388	6
chr4@140310079@+	CACCCAAGAGTGAAAAAAGGA	T	7		13.6525	7.84888	3
chr2@55479778@-	CTCTCTGCCTTCTGGGGAAAA	T	7		14.4734	4.59172	11
chr10@70496697@+	CACAGCAAACTGCATTGGCAG	T	7		13.7952	1.76338	10
chr3@42589925@-	GCAGAGCTGTTGCCCACAAGC	T	7		14.5473	2.88557	11
chr1@153925821@-	CTGCCCTTCATACAAGTGTGA	T	7		13.9715	5.55673	9
chr15@35149029@-	CTAACACACCTCAGGATGCCA	T	7		12.613	2.65124	5
chr22@29950910@-	TCTGGGGGTCTCCTCAGTGAC	T	7		13.4282	2.50075	5
chr11@66411366@+	CTGCCACAGCTGCTGCTGCAG	T	7		14.2002	1.59058	10
chr10@102308745@+	AGCCTCTGTGTGTTTGTTTGT	T	7		16.9389	5.68072	2
chr9@134453126@-	AGTGTGTGTGTAGAGTCGCTG	T	7		17.1045	4.79384	2
chr22@38203232@+	TATATATACATATCTAGGGCT	T	7		13.2253	6.57987	6
chrX@134185555@-	CGCCCTCTTTTGCCAGCCCAG	T	7		13.4063	3.01291	5
chr1@225589386@-	AGGAAGCTTTTGGGGAGGAAG	T	7		14.541	4.97629	11
chr4@110615818@-	TTGCTTTGTGTGTGTCTTCCT	T	7		15.7726	5.90329	2
chr12@125465120@-	CTGTTCCTCCTCCTCCAGCTG	T	7		12.5217	1.8185	1
chr16@31199611@+	CTTGTTTTTGTTTTTTTTTTG	T	7		12.0849	5.84332	4
chr11@62297404@-	TTGATATTAATGCACCAGATG	T	7		13.0101	7.46259	6
chr1@55315535@-	CCAGTTTCTTTGGCCAGAAGG	T	7		14.3349	3.97064	11
chr7@104844196@-	TAGTTCCTCCTCCTCCACCGC	T	7		12.466	1.84009	1
chr13@111303405@-	CCGGTTCTTCTGCCTGCGGAG	T	7		13.4845	2.89548	5
chr8@48890355@+	GGTATGATTCTTTCTAGAGAT	T	7		12.4042	6.14734	4
chr14@21460723@+	CTGAGCCTGGTGTATATGGCA	T	7		15.7715	5.70973	2
chr17@48562629@+	CCCCTCTAGGTATTATTAATA	T	7		15.5299	5.66768	2
chr19@18643042@-	AGTGGCTGTTTGGGGCGACTG	T	7		16.8343	4.51619	2
chr11@85365245@+	CAGGGATACCTTTTCTTACAA	T	7		13.3098	4.87584	9
chr11@34172952@-	AGGGCATTGATGGAAGGTAAG	T	7		16.0753	3.22441	11
chr17@76353195@-	TTTGTTTTTGTGGGGGGGGGC	T	7		16.6467	4.1492	11
chr22@38881967@-	CTCCTCCTCCTCCCCCTCCTC	T	7		12.3317	1.79927	1
chr20@31023428@+	GTGACAGCAATGGCAGTTACT	T	7		15.5667	2.6501	11
chr15@91425401@+	TCCTGCGGAGTGAAGAGGGGC	T	7		16.0761	3.68342	11
chr11@118619672@-	CCCAGCAGCATAAAATGGGTT	T	7		13.7317	6.91349	6
chr17@15995315@-	CTATGCTCTCTACCAGCGACA	T	7		12.5439	2.9	5
chr14@64009879@-	CTTCCCCCCCTCCCCACGTCG	T	7		12.5165	2.39867	5
chr11@9164978@-	AATGGCATTGTGAAGCACTTC	T	7		13.8927	4.76422	9
chr1@113455124@-	TAACCTAATATCACTTAAATC	T	7		13.8249	6.78782	6
chr5@14509889@+	GGAGGCTGGGTTTCTGGGCAC	T	7		16.1646	4.90428	2
chr17@27895429@+	GCTGCAGCTGTGCAGCTGCTC	T	7		14.9207	2.40762	11
chr17@76170443@-	CTTTGAGCCTTGGCCCACACT	T	7		13.2253	3.70054	11
chr1@11128107@-	AAACAGTCGGTGGGAAACAAA	T	7		14.0828	8.02862	3
chr1@247365316@-	GGTTCTCAGGTGAATGTGTCT	T	7		16.5921	5.71588	2
chr10@98281152@-	TTAAATCTTTTGGGTTTGAAT	T	7		13.0728	5.42251	9
chr7@157176305@+	GTATGTGTGTTTGTGTGTGTG	T	7		11.5508	5.08438	4
chr3@37050348@+	AGAAAAGCTTTAAAAAATCCA	T	7		13.9498	8.06084	3
chr6@17615836@-	GTGAGTTGGGTGTATTGTGCG	T	7		15.2213	5.49626	11
chr12@109527988@-	GTCCAGGTATTCGGGAAGTGG	T	7		15.4493	3.60999	11
chr16@89613126@+	GTCCAGCACCTTTTACTCCCA	T	7		12.5121	1.9577	1
chr5@82351385@-	TTGGTTTTGGTTTTATATTTT	T	7		12.5149	5.68415	9
chr12@57032019@-	GAGCCTTGATTGAAGATATAT	T	7		13.3166	6.47158	9
chrX@24721456@+	GACTGGATTGTGGATGATGGT	T	7		15.6149	3.85212	11
chr17@20904769@-	ATTTTTTTTTTAACTATTTAA	T	7		12.1747	6.40342	4
chr17@76849348@-	TCAAAATATTTAAAATAAAGT	T	7		13.5726	7.7238	3
chr11@64006192@+	CCCAAACCTCTGCATAATGGG	T	7		13.5782	3.80589	11
chr15@74006642@+	ACCATGGTGCTATTCTGGGGC	T	7		13.7775	4.42755	11
chr20@36145952@-	AGAACAGAACTGGAGGCAGTC	T	7		15.8455	2.95395	11
chr5@150409596@-	TGGAGGCCTGTGGTGCCAGAA	T	7		15.1298	3.27649	11
chr2@122523226@+	GGTAAAGTCCTTTTCTTGCTT	T	7		12.6703	5.80944	9
chr11@33730515@-	ATTTGTATTTTATGATCTTGG	T	7		12.1286	6.40936	4
chr19@39876865@-	AGGAGATCTTTGGCAGTGATG	T	7		14.1651	5.28645	9
chr4@39501720@-	TTTTTTTTGGTACTTCAGGAT	T	7		12.1452	6.08901	4
chr19@12829970@-	GCTCTCTCAGTGGCCTCATCC	T	7		12.4862	4.1944	8
chr22@30636606@-	CACATGGCCTTGGGTGACAAA	T	7		14.6013	4.65114	11
chr20@57016032@+	AGTGTCTAAGTCTCTGAGTTC	T	7		16.8805	5.68111	2
chr3@169711226@+	AACTCCAACATTTCACATTAT	T	7		13.542	6.54934	6
chr8@30612306@+	AAACTTGGGGTTGGAAAATAT	T	7		14.3498	6.19928	6
chr17@40994621@+	TTGGGAACTATTTCTCTTTAT	T	7		12.9995	5.99761	9
chr5@154255724@+	GCCATTCAGGTTTGCTGTCAC	T	7		14.5966	4.45013	11
chr1@150208392@-	TGTATGTGTGTGCGCGCGTGC	T	7		17.3176	5.21877	2
chr10@98346528@-	CTGCTGCTGCTGCTGCCCCGG	T	7		14.0617	1.57165	10
chr19@50138695@-	CCACCCTTACTTCCTGGCCTC	T	7		12.288	2.71089	8
chr7@39663247@+	CTCCTCCTTCTCCTCCTCCTC	T	7		12.3078	1.77189	1
chr12@98943985@+	TTTTATTCCATTAGAATAAAT	T	7		12.5687	7.10534	6
chr7@26230473@-	TTTATGGTTGTAACTGTACAT	T	7		12.281	6.12874	4
chr7@1517557@-	CAGGGGCTGATCGAGGTGAGG	T	7		15.2836	3.13167	11
chr17@79662994@+	CACCCGCAGCTGCTGGAGCTG	T	7		14.17	1.60595	10
chr19@49607777@+	GTTGGGCGTGTGCGTGTGCGT	T	7		17.1319	5.52603	2
chr8@103840729@-	CATTCCAGTGTGGAAAAATAA	T	7		12.8435	6.72642	6
chr19@41838059@-	CCCCTACATTTGGAGCCTGGA	T	7		14.1322	3.77221	11
chr6@43141822@+	CTACCAGGTGTCGGAGTCTGA	T	7		14.533	4.42583	11
chr9@132899508@+	ACATGCTGGGTTTTGCAAGCG	T	7		13.3998	4.90611	9
chr19@1278993@+	CAGCCTCGCCTCCTGGATGCT	T	7		13.3566	2.44462	5
chr16@70588475@+	TCCTGCTCCTTATTAGGAGAT	T	7		12.9052	6.31566	9
chr20@44054692@+	TGGCCACCTCTATATTGAGGT	T	7		14.3897	6.45923	6
chr18@13052931@+	TGCGTTAGAGTCCTTTGGTTC	T	7		16.8525	5.52252	2
chr17@47699378@-	CTTTAGCTTTTGCCGGGAGGA	T	7		13.499	1.72369	10
chr11@62367694@-	GTTGTCTGTCTTTTCCGGCGC	T	7		16.4843	5.07715	2
chr20@3785945@+	AACGCTCCTTTGTGTGTGTGT	T	7		16.6971	5.79861	2
chr10@123734427@-	TGCCGCCAGATCCGCCATCAG	T	7		13.8213	2.11841	10
chr2@187373614@+	TGTCCCTACATCTTCTCTTCT	T	7		12.3047	3.51637	8
chr4@2906637@+	TCAGACACAGTTTTCAGAAGC	T	7		13.697	5.23189	9
chr14@105236099@-	GGATGGGGGATGGGCCAGGGT	T	7		16.4181	4.00498	11
chr3@139088338@-	TTAAGAACTTTAAGGAAAAAA	T	7		12.5902	7.07964	6
chr14@23341529@+	TTGGCCACCCTCCTCCTCCTC	T	7		12.3462	1.76903	1
chr15@42054362@+	GAAGCTAGAGTATATTTATGC	T	7		13.9568	6.73828	6
chr12@56704757@-	AGACAAACTTTGCAGTAAGCG	T	7		14.4768	7.11811	7
chr14@54884620@+	GAGCAAGCCATAGACAGCCTG	T	7		13.4693	3.62083	11
chr16@75611570@+	GGTATTAAAGTGAAAGGGAAG	T	7		13.797	7.72898	3
chr16@21991392@+	ATACGTTAGGTGTATTAAATG	T	7		15.0512	5.79089	6
chr5@43290246@-	GCTGACAACCTAAATTCATGG	T	7		13.5405	7.42737	6
chr11@811614@+	GTGAGCTGAATGGAAAAAACA	T	6		13.3875	7.73091	3
chrX@106184613@-	TCTCTCTCTCTCTCTCTCTCT	T	6		12.0698	3.26639	8
chr12@6347041@+	TGAAGATTGGTGGGATTTTTT	T	6		15.8609	5.24499	2
chr12@76424597@-	GCAGCCCCCCTCGCAGCCGCA	T	6		12.7142	3.13361	5
chr17@39911035@-	ACCCCTCTGGTGTGTGGTGAG	T	6		15.375	5.10517	11
chr20@57486127@+	TCACTTTCAGTAAAAATAAAT	T	6		12.7032	7.22539	6
chr4@79525471@+	CGAATAATGGTGTCCAGATCA	T	6		14.1087	4.36724	11
chr7@36493062@+	AGTGTTTGGGTTTTGTTGTTG	T	6		12.5693	5.66652	9
chr5@68471352@+	AAATTCTGGATAATGGTGAAT	T	6		13.2275	6.99205	6
chr12@6347061@+	TGTTTGTTTGTTTTGTTTTGT	T	6		12.0013	5.701	4
chr17@15878721@+	ACACGGCTGGTTTTCATTGTG	T	6		13.6267	4.7469	9
chr3@105295634@+	AGGAAACAGGTTTTGCAAGTT	T	6		13.7758	5.73143	9
chr11@35642040@+	GGGGGACGGCTCGCGATAGGA	T	6		15.6936	3.71954	11
chr1@24020334@+	TCCGGAGAAATGAAAAGATTG	T	6		13.2957	7.61904	6
chrX@135044384@-	ATCTTCCTGGTTGTATGTGGC	T	6		11.635	5.03883	4
chr1@183213606@+	CAGGGGCTGGTGGGACAGTGG	T	6		15.1272	3.16354	11
chr15@79214250@-	TGTGCCTTAGTGTCCTTCTTA	T	6		16.9749	5.87675	2
chr3@98515168@-	TAAAATGCTTTTAAAGTCAAC	T	6		12.9013	7.36744	6
chr5@40827831@-	AAAAAAAGGATAAAGGAAGGA	T	6		14.0938	7.90114	3
chr17@46026444@+	GGCAGGAGGGTGTTGGGTGCC	T	6		15.7319	4.32328	11
chr17@1676823@+	ATTACAGGCGTGAGCCACTGC	T	6		15.7919	4.96639	11
chr7@150733738@+	AGTGCAAAGGTAAGTGGGGGC	T	6		15.7002	4.84927	11
chr3@52002762@-	AGGCTTAGGGTGTGGCCAGCC	T	6		15.3554	4.79883	11
chr2@216213847@+	GAAGGCACTGTTTGAGGAAGT	T	6		13.7578	5.23745	9
chr1@43391959@-	TGCAAGATATTTATATATATT	T	6		12.3112	5.75892	4
chr6@34393807@-	GCCGCAGAGGTGAGTTTCTGT	T	6		16.1511	5.6888	2
chr19@2272735@+	TCGCTGCAGCTTTGCAGTTCT	T	6		14.1862	4.26697	11
chr14@55612005@+	AAGGGGCAGATTAAAAAAAAA	T	6		13.3396	7.94517	3
chr9@140389184@-	GGTGCGGAGCTGGTGAGGGCG	T	6		15.9872	2.74445	11
chr15@81296026@+	AGGAAGGAGGTCATGGGTTCA	T	6		15.4272	4.4589	11
chr4@177253222@+	TTTGTGGGGGTGGGATGGGGG	T	6		16.3962	3.85307	11
chr19@34881126@+	TATCTGAGGATGTGGGGCCTG	T	6		15.8876	4.11571	11
chr19@10244371@-	TCAGCTAAAATAAAGGAGGAG	T	6		13.5551	7.7425	3
chr16@84696773@+	CCACGCCAGGTCCTGCCCCAG	T	6		14.8094	2.32036	11
chr3@98515082@-	TGTGTGTGTGTGGCACTGGGA	T	6		17.1559	4.88299	2
chr16@2261422@-	AAAAAAAAGTTGGGCTAGGCG	T	6		14.4701	7.60592	7
chr6@41567377@+	TGCTGGGGGCTCCTCCAGCCG	T	6		14.0059	2.24577	11
chr1@214837384@+	GCTATGTATATAAAGCTTTTT	T	6		13.2323	6.73076	6
chr3@172349250@-	CCTTATGTGGTGGTTTTTTTG	T	6		11.9768	5.6398	4
chr20@3028743@+	GACCCTAGAGTGGTTTCCATC	T	6		15.4812	3.57818	11
chr2@85056810@-	GTGTTGTGTGTATGTGTGTGG	T	6		16.6339	5.83803	2
chr7@100031470@+	GCATGGGAGGTGGGAGGATAT	T	6		15.8088	3.54016	11
chr9@140111563@+	GTGCCCTGGGTGCTGGGTGCT	T	6		15.6417	3.65719	11
chr1@154554703@-	GAGTCTTGGTTGTGACTCCAA	T	6		15.3379	4.84536	11
chr10@95288419@+	ATTAGAAAAGTTGGGGATTTT	T	6		14.656	7.35505	7
chr19@41111739@+	AGCGCCTGGGTAAGCCCCAGG	T	6		15.9636	4.64724	11
chr1@23763670@-	ATCGCGGAGGTGAAGAGCAGG	T	6		15.9663	3.39688	11
chr22@50646497@+	AAAGCTGTGGTGCATTCTGGT	T	6		15.3432	5.3425	11
chr1@113459817@-	CCTGTCCTCCTGGGGCCACCA	T	6		14.3202	3.59687	11
chr9@133576097@+	AGGGGAGAGGTAAGGTCACAG	T	6		14.5162	2.64581	11
chr18@39647411@+	ACATGCAGAGTCTGATTGATG	T	6		14.7659	4.73252	11
chr7@55498975@+	GACATCACGGTTTCCAGCATT	T	6		13.8272	4.66578	9
chr14@69345313@-	CCTGTCTTCCTGGCCCCGGGC	T	6		14.2411	3.5236	11
chr7@156474332@-	TTATTCTCTCTCCTTTAGTAT	T	6		12.0046	5.97179	4
chr17@21218243@+	TCTTGCATGGTTTGGAGCTGA	T	6		13.8077	4.74458	9
chr7@5271023@+	AGTTCTGCAGTGACAGGCCCA	T	6		12.9979	3.82434	8
chr11@67352245@+	GCACCCTTGGTGAGTCTTGAA	T	6		15.5753	5.58139	2
chr2@97526600@-	GCCAGCCCGGTGGGGGGCCCC	T	6		14.7986	4.15998	11
chr5@314879@+	AAATGTAATGTTTCAGGCATT	T	6		13.835	5.27288	9
chr22@19395854@-	CACACCTGGGTGAGTTATTCA	T	6		15.5001	5.53039	2
chr7@1474617@-	GGGGGGCGGGTATCGGGTCCC	T	6		15.8076	4.27643	11
chr17@79674320@+	CCGGGCGAGGTCCCGCCCTCC	T	6		14.7739	2.36753	11
chr19@10800429@+	TAAAAACCAGTGGGAAAGAGT	T	6		14.2239	7.9728	7
chr8@105502821@-	GTTAAACTAGTTTTAGTTTAA	T	6		13.044	5.75062	9
chr5@177022919@+	GGGTTTGCAGTGTGGGAATGT	T	6		16.2004	5.8593	2
chr14@104380320@-	TTATTTTAGATAAAAGAAGTA	T	6		13.3534	7.28477	6
chr3@49061965@-	GAGAACGTCCTCAGCCCAGGT	T	6		14.25	3.35564	11
chr19@42856428@+	GGGGAGGGCCTGGGGCTTCCC	T	6		14.0894	2.9016	11
chr1@153609524@+	AAGCCATGAATATGTCCAAAG	T	6		13.7721	7.01484	6
chr16@89877470@-	GGCTCTGCTTTGCAGGATCAA	T	6		13.4786	4.27043	11
chr1@249150588@-	CCTTCCCACCTCCAGGAGAGG	T	6		13.39	2.05682	5
chr15@72497964@-	AAAAAAAAACTAAAACACCCA	T	6		14.0387	8.06135	3
chr3@47627544@-	CCTGATTTTGTGAGGGGGGGG	T	6		16.6617	4.12875	11
chr1@54683920@+	TGGTGCTGCGTGAGCGGAGGA	T	6		15.9831	4.53055	11
chr16@30794574@-	CGGCCACAGCTCCACCCTCAT	T	6		14.1917	1.8999	10
chr11@812618@+	TGCTGCTGGTTCTGCCCCTGC	T	6		15.8453	4.58539	11
chrX@153127145@-	CCAGGAAAAATAAAAACAGAC	T	6		13.4765	7.75921	3
chr9@135801100@-	TTAACGAATATGTGGGCAAAG	T	6		13.9018	6.76741	6
chr7@44838878@+	AGACAGCAGGTTGGTCCATTT	T	6		13.8395	5.57573	9
chr20@4681584@+	GATGATGTAATTAAAAAATGG	T	6		13.0817	7.20888	6
chr8@144898645@-	TTGTTTCCTCTGGGTTTTATA	T	6		12.7721	5.39473	9
chr8@98738403@+	AATGGACAGCTTTCCTAACAA	T	6		13.4141	5.18888	9
chr1@201350445@-	CCTGGCCGGCTGCCATGGCCA	T	6		13.3212	2.14838	5
chrX@54956464@+	TGGCGGTGCATTTAGCACCAG	T	6		16.5467	4.81003	2
chr20@34214225@-	GGCCCAGGGTTGGGCCCCGCT	T	6		14.7918	3.56403	11
chr8@23424504@+	AGAGGCGGGGTGGGGGGGTGC	T	6		16.1867	3.71053	11
chr18@9547184@-	CTTAAACTCTTAAGCGCAGCA	T	6		13.0362	2.30142	5
chr5@141380585@-	ATTCACATGGTGTGGTCTGAT	T	6		15.3267	4.99324	11
chr12@122989878@-	CCACTTCCATTAAACTTGACA	T	6		12.2645	5.02308	4
chr9@33255193@-	AAGGCTGTGCTGCCCTGAAGA	T	6		15.0923	3.01134	11
chr21@34876537@-	TCTGAAAGAGTAAAATTAGCA	T	6		14.7192	6.71916	7
chr3@9848647@+	GCGAGGTGAGTCCTCCAGAGC	T	6		14.4449	2.66449	11
chr2@10580799@-	TTAAGGGATTTGGGGGGACCA	T	6		14.6652	5.50644	9
chr16@47614241@+	CTAGAAGCAATTAATGGATTC	T	6		14.0087	6.84277	6
chr2@219940832@-	TTTAGGTATATAGGGCAAGTC	T	6		14.4658	5.44677	9
chr12@121014582@+	ACAGATTAGCTCTGGGGGGAG	T	6		15.9653	3.48102	11
chr7@932482@+	GCGTGTCTGGTGTGGGTAGTT	T	6		15.6965	5.32232	2
chr9@34399900@-	CTGTCATAGATGTGGGTGTCC	T	6		15.4532	5.71261	2
chr3@9731748@+	GGAAGCCAGGTCTTCCAGCTC	T	6		14.8034	4.13248	11
chr7@6501832@-	ATGATTTAATTACAGTTTTTT	T	6		13.364	6.64605	6
chr3@133614496@-	CTCCTCCTCCTCCGCCGCCGG	T	6		12.4089	1.81542	1
chr12@29302168@+	GGAGGGAGGGTGGTTTCCTCC	T	6		15.4524	3.55038	11
chr7@211249@+	TCCCTGGACCTCCCCCCAGCC	T	6		13.1289	2.70956	5
chr14@95554226@-	GAGCCCTGTGTGCCACCCTGT	T	6		15.2549	3.64846	11
chr20@57270318@+	GCATGAGTGGTGTGTGTGTGT	T	6		16.2179	5.73281	2
chr1@16060394@+	CGACAGTCTCTGCCGCGGCCG	T	6		13.9702	1.98737	10
chr8@42263187@+	AGTTGTCATGTTTGTGCCACG	T	6		15.0978	4.41564	11
chr19@54710388@+	ATGGTTGCCCTCACTAAGCCT	T	6		13.2075	2.59651	5
chr15@65988819@-	AGAGTGAGAGTACAAAAGGAA	T	6		13.5779	8.02226	3
chr20@31017277@+	CCTCAGGTCCTGGGGACCTGG	T	6		14.2175	3.50318	11
chr13@45008389@-	GTGTCCTACATGGGGTTGTGA	T	6		15.2975	5.65234	2
chr6@82461735@-	CGGCGGCGACTTCGGCGGTGG	T	6		14.2106	1.8971	10
chr11@33730448@-	TGATTAATGTTGAAAAAAAAC	T	6		12.8249	7.30651	6
chr9@91972396@+	TTGTGTTTGCTCTCAACCGCA	T	6		12.9727	2.8739	5
chr12@6679349@-	AGCGGCTAAATGAAATAAAGT	T	6		13.3802	7.61049	6
chr8@104413773@-	TTTACAGTGGTGTAATAGATG	T	6		15.0369	5.71116	6
chr7@1066174@-	TAGCGGCTGCTCCTGCCGGAG	T	6		14.1031	1.66122	10
chr9@130869426@+	AGCTACCCCCTGGCCCTAGTC	T	6		13.6385	3.23031	11
chr11@62417100@-	TCCATTGACCTCATGGGGCAA	T	6		13.3221	2.56055	5
chr19@3632269@-	GGAGACCAGCTCAGGGCGGAA	T	6		15.644	2.97859	11
chr7@140404738@+	AGACTGAAGGTGTAGACTCAG	T	6		14.6109	6.51293	6
chr13@30340318@-	TTCTTTTATTTCATACCAATA	T	6		12.467	6.76123	4
chr9@139996307@+	ACATTCACGCTGTTGCAGGCG	T	6		13.3836	4.43373	11
chrX@114884197@+	CTCTGTTATCTTTTGCCCTCT	T	6		12.3341	5.53289	4
chr17@75496479@+	GGGGTGGGGGTGGGCAGCAGC	T	6		15.4552	3.49668	11
chr2@46608747@+	CTGCAAAGGGTTTTGGGGCTC	T	6		13.4415	5.55714	9
chr15@65245779@+	CTTCTTCCTCTTCCTTCTCCT	T	6		12.2128	4.6646	4
chr12@76443033@-	AACTTTAATATAGGAAGGGGA	T	6		14.5341	5.61761	9
chr7@75162748@-	GTGCCTACCTTCCCAGGGCAG	T	6		13.0184	2.53997	5
chr19@2336793@+	TGGCTGTGGGTGTGTGTGTGT	T	6		16.8935	5.69359	2
chr2@198339561@+	TTTTTTTTGGTGAGTGGTCCA	T	6		12.3353	6.18664	4
chr17@56164572@+	CATTGCTGCCTATATCAAGAA	T	6		12.8461	6.54263	9
chr10@75542894@+	TACTTCCAAATAAATTGAATA	T	6		13.2847	7.57562	6
chr13@20763593@-	GCAAAGGAGGTGTGGGGAGAT	T	6		15.9127	3.49215	11
chr19@36001101@-	GCGGAGGAAATGGACATAAAC	T	6		13.8009	7.60635	3
chr16@18860656@-	CCCTGAAGTGTATGTGCGCCA	T	6		16.3461	5.91166	2
chr17@47778731@-	AATAGGAATATGGGACTGAGT	T	6		15.4988	6.01339	2
chr15@40512851@+	CTTGGGGAGCTTGCAGCAGAA	T	6		14.141	4.96089	9
chr7@150942729@-	GGAGCCCGGATGCCCCACCAG	T	6		14.3277	2.49479	11
chr17@37560808@-	GTACTTAACATCTCAGAAGCT	T	6		13.3497	7.02445	6
chr14@95921812@-	GCTCAGTGAGTTCAGGATGGT	T	6		16.6511	4.75351	2
chr1@166826786@-	TTTGAGGGTGTGGGACCCTCA	T	6		17.0072	4.81017	2
chr11@58388079@+	GGGAGTAAAATAAAAATATCG	T	6		13.4902	7.49946	6
chr8@48890150@+	AGGCTTAACCTCCTGGGCTCA	T	6		13.5041	2.43158	5
chr7@6731356@-	CACACAGGTGTGAAACTCTAC	T	6		14.5391	6.60686	6
chr16@70605869@+	TCAGCTCTTCTCCTGGAATGA	T	6		12.6967	3.67667	8
chr5@145493706@-	GGGATAAGGGTGGATATTGGC	T	6		15.4963	3.70363	11
chrX@73641571@+	AGCCGGAGTCTGAGCCGGAGC	T	6		14.2419	3.85746	11
chr1@78411962@-	ATTGCTGCAGTAATTGAACTA	T	6		12.3055	6.88168	4
chr17@26671701@+	GGCCACCCCATGCTGCTGCTG	T	6		14.2068	1.62462	10
chr19@34882925@+	TATAAGGATCTGGGTCTTTCA	T	6		15.4523	6.00484	2
chr3@160219076@-	TTTTCTTTTCTTTTTTTTTAG	T	6		12.1057	5.85972	4
chr20@44512736@+	CACACTCACATCCACCCATAC	T	6		11.5803	2.62428	8
chr7@100279666@-	GCAGCTGGGGTGGGCTTGCCT	T	6		15.2737	4.56159	11
chr12@7037471@+	GCGGGGGAGCTGCCGCCGCCG	T	6		14.526	2.16687	11
chr7@42966165@-	CATATAGGTTTGGTGTACAGT	T	6		14.4693	4.89507	11
chr9@136628508@-	GCCCCTCTCTTGGGAGGGGCC	T	6		14.9578	4.80076	11
chr5@43290192@-	TTTTTTTTGGTATCTGTTCAA	T	6		12.2332	6.12746	4
chr18@66342203@-	AAAAAAAGAGTAAAGCTCAGT	T	6		14.4251	7.72508	7
chr5@136314212@-	ACCTAAGGTTTGGAAGACAAC	T	6		14.2581	5.50103	9
chr13@95281197@+	GTTACTTCACTCAAAGAACAT	T	6		12.4427	6.99147	6
chr11@73584016@-	GCCATGGGTTTGGACATGACT	T	6		14.0127	3.38369	11
chr16@89346735@-	TGCAAGTCACTTCCGGAAGCC	T	6		14.2026	5.96279	9
chr10@75558930@+	GTAGTGCCAGTGGGATCAGGG	T	6		15.5891	2.90488	11
chr3@107527408@+	GTGTGTAGAGTATATTATAGT	T	6		13.9246	6.74386	6
chr16@89574833@+	AACATGGCCGTGCTGCTGCTG	T	6		14.2077	1.65775	10
chr1@203832829@+	AGCAAGTGAATATGCGGATAG	T	6		13.7112	7.16604	6
chr3@10064226@-	CACACACACATACACACACAC	T	6		11.5302	2.64209	8
chr17@26976286@-	AGGAAGTGAGTGCTTTTGGTG	T	6		16.2372	5.0356	2
chr4@144469214@+	AAAGAAAATGTTTATGATGAA	T	6		14.4954	6.33594	6
chr2@157439579@+	AAGGTGTTGGTGTATTTGCCA	T	6		16.0864	5.16437	2
chr1@2240595@+	GACTGAGGGGTCCCAGGCCCC	T	6		13.7397	3.63894	11
chr6@21597681@+	CTTTTGTCCCTTTTTTTCTTT	T	6		12.0203	5.83674	4
chr15@65409872@-	AAAAAAAAAGTAAAATTTATT	T	6		14.2709	7.65014	7
chr8@145677874@-	CGAGGCTGCGTGCGCCCACCC	T	6		14.5099	2.47143	11
chr3@124686781@-	CAGGGAAGGGTGGCTGGCTGG	T	6		15.3848	3.90439	11
chr8@91054959@+	TTTTTAGGTCTCTTGCAGCTG	T	6		13.96	2.32936	11
chr5@917696@+	TATCAGCTCGTTTGATTTAGT	T	6		12.3309	5.35916	4
chr10@93593703@+	GAGCTATGGGTGTGATCCTAA	T	6		15.369	4.70074	11
chr2@25467162@-	GGCCGGGGGCTGCCCAGGCAG	T	6		13.9639	2.40042	11
chr3@124951170@-	AAAAAAAAAGTGTAAATAATA	T	6		14.1829	7.84635	7
chr20@61288418@+	TGGACGCGGGTGTCAGGACGT	T	6		15.806	4.32614	11
chr1@243493980@+	AGAAAGGGAGTACATGGGATC	T	6		15.7182	4.81966	11
chrX@153664568@+	GGATAGTGCTTTTGTGTAGCA	T	6		16.6079	5.9691	2
chr1@155226154@-	AGCAAGAATTTGCTGCTGGTG	T	6		14.2233	1.72174	10
chr12@7028813@+	TGCCTCAGAGTTTTATCGTGA	T	6		16.833	5.55594	2
chr15@78792905@+	AAAAAGGAAGTGTAATGTCAG	T	6		14.3712	7.46992	7
chr13@61068592@+	GAGGAGGTGGTGGTGGTGCTA	T	6		15.938	2.64413	11
chr6@28121429@+	GAATCCACACTGGGGAGAAGC	T	6		14.4566	3.81044	11
chr19@7704935@+	TGTGTGTGCATTTGTGTGTAT	T	6		17.1018	5.66526	2
chr11@73583912@-	AAGAATGTGTTAAGGGATGCT	T	6		15.1699	5.24214	11
chr16@19510108@+	ATTAGCTGGGTGCGATGGCTT	T	6		15.0904	4.15832	11
chr16@11966899@-	CCTTCTCTTATTTTCTGCCCA	T	6		12.1247	5.4529	4
chr8@103664494@-	AGTCTGATTTTAAGAAATACG	T	6		12.2279	6.76494	4
chr1@10352164@+	ACCCTAGGGGTTTTCTCACCT	T	6		13.3834	5.08222	9
chr20@62591035@-	GGGTTGGGGCTCCCCAAGGTG	T	6		13.9588	2.35354	11
chr17@77911358@-	AGGAGGAGGGTCTGAAGGTGG	T	6		15.7506	4.51425	11
chr17@33593446@+	GCAAGACATGTTTTGAAATGT	T	6		13.581	5.60207	9
chr1@244871799@+	GGAATTCTGGTTTTAGTCCAT	T	6		16.0482	5.29409	2
chr12@51492664@-	TAACAGCTGTTGAATTGACAG	T	6		14.9068	6.41099	6
chr20@52185200@-	CTCTATGATATGTGCTGCAGA	T	6		15.2111	5.63878	11
chr5@172461472@+	GACTTGCCTGTTTTGGCCATT	T	6		13.7696	4.80538	9
chr8@42229125@+	AAAAGACATCTTTGATTACAT	T	6		13.7126	5.77728	9
chr19@36729392@+	TTCAAGTAAATATAAGAAGAT	T	6		13.6815	7.37796	6
chrX@118672382@-	AAAAAAAAAGTAACCCAAGGG	T	6		14.3152	7.76824	7
chr1@9910743@-	TGGATGCTGTTGAGGGCCAAG	T	6		15.0536	4.89085	11
chr19@41836954@-	GCAGCTGAGGTCCCGCCCCGC	T	6		14.8339	2.4869	11
chr21@46226597@-	ATTTGTGTTTTCCCCCCCTCC	T	6		12.3422	3.49011	8
chr17@4069446@-	TAAAAAAAAGTCTGTGATTTA	T	6		14.47	7.42718	7
chr17@38279440@+	GCCGGGACCCTGGCGGCCAGC	T	6		14.7978	2.92138	11
chrX@123185064@+	TACCAGTCGGTTCAAGGTTAG	T	6		15.0513	6.21854	6
chr1@16266341@+	GATGTCTTGGTGTGTGTAGAC	T	6		16.5696	5.73399	2
chr11@104815514@-	CGACTGTCCATGACAAGATAT	T	6		13.3879	7.19478	6
chr2@216230235@-	AATTCAAGTGTGACCCTCGTA	T	6		14.3021	4.03582	11
chr14@23744782@-	CAAGACTGAGTGGGGAGCTGG	T	6		15.0798	3.8079	11
chr1@154934930@-	AGGCCCGGGGTGGCCACACCA	T	6		14.6135	2.8229	11
chr20@417195@-	AAGGAATTGATGGGGTTGAGG	T	6		16.0943	3.28188	11
chr16@2139831@-	CGGCCAGCACTGCCCAGCCGC	T	6		13.8867	2.54674	11
chr1@153781085@-	CCTCTCTGGCTCCAGAAGCTG	T	6		13.8658	1.96422	10
chr2@113421053@+	TAACTACAACTTCCCTTGTAG	T	6		13.2969	5.49977	9
chr7@116147931@+	CAAATAAGATTAATAAGATTT	T	6		14.0137	7.53317	7
chr21@47819673@+	CAGGAAGAAGTGGAAAAACAG	T	6		13.9256	7.73167	3
chr3@196662899@-	TTCAGTGATGTTGGGAATGGA	T	6		14.6905	5.48357	9
chr15@75185490@+	GGTGCCTGAGTTTCAGTTCCT	T	6		16.4682	5.37285	2
chr12@133319318@-	CATGGTGGTGTTGGCAGTGGT	T	6		14.707	5.29105	11
chr1@45340359@-	TCAGTCACTGTGGAGGAAGGG	T	6		15.4523	2.77157	11
chr7@141365101@-	CTGCTGCTGCTTGGCCAACGT	T	6		13.964	1.53794	10
chr16@69744255@-	ACTTTTTTTTTAATTAAAAAA	T	6		12.2386	6.6607	4
chr11@86519927@+	CGTGCACACGTGTGTGTGTGT	T	6		16.8135	5.84696	2
chr20@33330037@-	GGAAAACCACTCCAAGCCCTG	T	6		12.3642	2.94035	8
chr15@85681340@+	CACTGTAGCCTGGGCCTGCTG	T	6		14.202	3.398	11
chr17@74392652@-	CAGGGGGCTGTGGCCATGGCT	T	6		14.009	3.63495	11
chr18@71825629@+	AAGTGGTGAATATGATTTTCG	T	6		13.8536	6.79061	6
chr9@130872356@+	TGATGACAGGTGCCTATAATC	T	6		15.067	4.20535	11
chr18@74844603@-	TGCCCGGGCCTGGGCAGGCGG	T	6		14.2115	3.33442	11
chr1@117061130@-	GGCTGGCAGGTTGGGCCAGGC	T	6		15.4017	3.44824	11
chr20@48808830@+	CCGCCCGTGGTGTTATTTAAA	T	6		15.5522	5.67031	2
chr2@99236360@-	AAAAAAAAAGTGGTGCTAAAA	T	6		14.22	7.81837	7
chr17@21435258@-	TTTTGAAAGGTGCCAGCCAGG	T	6		15.2288	4.11577	11
chr14@51722378@+	ACAAACTTCATATTATCCTGT	T	6		13.7784	6.25016	6
chrX@70470466@-	CTCAAGTGTGTCACAAAGGGC	T	6		16.9204	4.61411	2
chr7@127223068@-	AAGAGGCTGCTGCAGGTTGCG	T	6		14.3988	1.76326	10
chr17@42474237@-	ATAAAAGCTGTATGGCCCAGA	T	6		14.4426	6.77424	6
chr13@103421695@-	GGCCTTAATATTGTACATAGA	T	6		13.1831	6.18252	9
chr2@234378763@+	CCTCCCTGGGTGTCACAGGGC	T	6		14.7964	3.45543	11
chr5@149781398@-	CTCCAGCCTTTGGCCTTGGCT	T	6		14.0697	3.45025	11
chr11@65628238@+	GCGGCCCCGGTCCGCCTGGGC	T	6		14.9348	3.42518	11
chr13@41507423@-	TTTGACTTTGTTAGATGAGGG	T	6		16.6714	4.16532	11
chr12@27182364@+	ACTGGAAAGGTGGAATTGAAA	T	6		14.7284	7.12638	7
chr11@108343139@-	GTTGAAAGTTTGGGAGGAGAT	T	6		14.5526	5.2077	9
chr12@19626194@+	ATTTGTTTGCTTATGGAAAGG	T	6		12.1476	5.35485	4
chr13@113536557@+	GGAGGGACATTCTGCTGGCCC	T	6		14.5938	4.26408	11
chr3@50296457@+	TGTGTCTGCGTGTTTACACCC	T	6		17.041	5.52333	2
chr1@65300047@-	TCTTTAAATTTGGTACCAGTA	T	6		12.6594	6.67311	9
chr9@123632043@-	TCACAGAGTCTGAGCTCCAAG	T	6		14.2714	4.27296	11
chr2@201343006@+	ATTTACTCATTATTAGGAAAA	T	6		12.971	6.28097	9
chr1@23689332@-	GCTCACACCTTATTCAGCATC	T	6		13.3714	4.91376	9
chr2@86250419@-	GATGGCTCAGTGGGGCAGCCC	T	6		14.8903	4.0408	11
chrX@10062270@+	GCGATGCTGGTGTACCCCAGC	T	6		14.7421	2.75065	11
chr1@35851722@+	AATTCCTCAGTATCACCTAGC	T	6		13.7862	5.94963	9
chr17@78820313@+	GCATTCCAGGTGTGGCTCACC	T	6		14.9903	4.24833	11
chr16@3082418@-	GATAGCAGTGTGGGTGGATAG	T	6		14.972	4.1809	11
chr2@128477539@-	CATGGCCCTTTGGGACCTCAA	T	6		14.5059	3.90273	11
chr12@6879990@+	TGGATCTCCCTCAGATCCCCT	T	6		12.7463	2.939	5
chr17@21101537@-	CCTGGGCAGGTGTTTGGCTTA	T	6		14.8563	3.1553	11
chr1@44443706@+	GGGCCGTGCCTCACTTTTATT	T	6		12.6847	6.05248	9
chr1@220340864@-	GAGATGGAGATGGACTTAGGA	T	6		15.537	3.13225	11
chr3@197510891@+	AACAAAACAATATGCTTTGTT	T	6		14.2355	7.2067	7
chr19@10475398@-	GTGTCGCTGGTGGACGGCTAT	T	6		15.6326	3.27481	11
chr11@63533664@-	CAGACCACTGTGAGGCCCGGG	T	6		14.6121	3.5957	11
chr12@53293176@-	GAGAAGGGTGTGGAGGGGAAG	T	6		14.6886	4.93636	11
chr4@122780326@-	CAGGCACATATCTGGCTCAGA	T	6		15.0159	3.64805	11
chr19@17430998@+	TGCACGCACGTTGGGGAGAAG	T	6		15.8861	3.90663	11
chr3@193412803@+	ATAGCAATTGTTTAAAGTTAT	T	6		13.2455	5.98909	9
chr17@79479188@-	CCGGCGAGGCTGACGGGTCGT	T	6		15.1709	2.79523	11
chr1@205686640@-	TTTAGGGAGCTAAAAAAAAAA	T	6		12.7058	7.31593	6
chr19@35988354@-	GTGCCAGCCCTGGCCCGGCTG	T	6		13.7319	2.72634	11
chr10@70743450@+	TGCTCAAGAGTATGTAAAAAA	T	6		13.6651	6.89843	6
chr1@204228692@-	GAGCCTCCGGTGAAAGCCAAT	T	6		15.6908	3.21071	11
chr19@16652737@-	TCGTTTCTTTTCGGAGGCGAA	T	6		14.897	4.87348	11
chr2@44457842@+	CAAAGATGAGTGGTGAAAAAA	T	6		13.9825	7.87277	3
chr19@15271519@-	CAGACCCAGCTGGGGCCCCAG	T	6		14.6949	3.34286	11
chr13@28014460@-	CTATTGCTTCTGCCCCAAGAC	T	6		13.6571	1.57869	10
chr3@38183179@+	CTGGGTCTCCTGGGGGAGACC	T	6		13.7107	3.20436	11
chr1@154917286@-	TGCATGCAAATACTCCAGGCC	T	6		14.0238	2.1393	10
chr12@72020209@-	TCAGAATCCTTGGATTCTGCT	T	6		13.1919	3.75064	5
chr9@114128597@-	GTTAATGCTTTTGGAAGAAGA	T	6		14.482	5.54698	9
chr17@61509844@-	ACCTTAGATTTGCAACAAAAG	T	6		13.1259	7.29472	6
chr14@105225895@+	GAGCGCTCGGTGTTCACACTG	T	6		14.9439	3.36126	11
chr20@61299146@+	CAACGCTGCCTGCAGCTGCCA	T	6		13.8047	2.12833	10
chr5@76128699@+	TTGTGGTGGGTTTGCCAAGTA	T	6		13.1497	5.02348	9
chr19@12858989@+	CGGGGCAGAGTTTGCACAAAG	T	6		14.0397	5.64385	9
chr22@19965051@-	CACAAGGAGGTGCCCGGGGCC	T	6		15.2499	3.06163	11
chr5@172197339@-	GTGTCACTAATGGGGAAAAAA	T	6		12.7711	6.8923	6
chr19@7584709@+	GGTGCCACCCTGGCTCAGCAC	T	6		13.1539	2.15526	5
chr8@28610331@+	AAGAGTGTGGTGTGTGGCGCT	T	6		15.2935	5.36546	11
chr11@116648546@-	GCCCTGGACTTCCCAGCCAGT	T	6		13.1652	2.71029	5
chr16@58054591@+	CTTCCCCTCCTCTCTCTCTTC	T	6		12.325	1.82428	1
chr19@5931424@-	ATGAGGTGTGTGCACTTGAGG	T	6		16.2258	5.0242	2
chr9@27566835@-	GTGATTATTGTTTCATTAATC	T	6		12.5561	7.28901	6
chr20@42825666@-	TCATATGCTTTAAACCAATGA	T	6		12.7889	7.1977	6
chr12@106631793@-	CAAAAAAAATTGAAAAAAAAA	T	6		13.7574	7.95529	3
chr7@95820554@-	TTGAGGCTGCTGGAGGTACCA	T	6		14.5163	1.86066	10
chr8@145641447@-	GCCCTGGGCCTGGGCGAGCCT	T	6		14.0569	3.08207	11
chr1@109807873@+	CATGCAACTGTGATGTCAGCA	T	6		14.5008	3.59341	11
chr19@48886528@-	TCCATCTCTCTCCTCGGCAGC	T	6		12.4797	2.36372	5
chr1@16785990@+	CTAACTCATCTTTGCAAAAGG	T	6		13.6308	6.23444	9
chr7@65422462@+	AGCGAGACTGTCCCCCCCCCA	T	6		14.4334	2.48709	11
chr11@46699063@-	CCCCATGACCTTGGCCAGGCA	T	6		13.867	3.12365	11
chr9@130267885@-	CGAGGTGGGGTCCCCTCCCAG	T	6		14.428	2.50694	11
chr8@30535971@-	CACTTGAGCTTGGGTGAGGTG	T	6		14.7575	4.48912	11
chr12@46577318@-	TCTCAAACTTTGGGATCTATG	T	6		14.0968	4.70128	11
chr20@35408263@-	GTTTTCCTCTTCTGGGTCCGG	T	6		13.2544	3.1898	5
chr4@83275650@-	ACAAGAGATATGCTTATCCAA	T	6		14.4029	7.61731	7
chr17@35376359@+	AACGATCAGGTGGCCATGGGA	T	6		15.1127	2.94896	11
chr11@61171200@-	GGGCAGGATATGGCCTACTTC	T	6		13.6845	3.21283	11
chr21@35889078@-	TTTGTCATTTTGAAATACTTA	T	6		12.1116	6.25476	4
chr6@28121168@+	CACATCAGGATATCCACAACA	T	6		13.9293	4.47756	11
chr4@48894894@-	GCTGGTCTCTTGGGATTTGGC	T	6		14.8888	4.80708	11
chr16@685196@-	CCTCCTGGGCTCCCTGCCCCC	T	6		13.0627	2.73767	5
chrX@122772872@-	CCAGATCTTGTCACAAATACA	T	6		12.5713	3.78333	8
chr7@25158926@-	GCAACAATAGTGAAACTCCGT	T	6		14.4579	7.58597	7
chr17@7322656@+	CCGGAGGGCCTTGGGCTTGGG	T	6		14.1616	3.0457	11
chr8@54714422@-	GCCGGGTGTTTGCAGCTGATG	T	6		14.7416	2.14949	11
chr5@140894796@-	CTGGGTCACCTCCTCCCTGCT	T	6		13.1279	2.45293	5
chr13@115090660@+	TCACCAGATCTTTGGAAGCTT	T	6		13.102	5.22112	9
chr12@122354205@+	ACATTATTCCTCTGCAAAGAT	T	6		13.3296	4.39118	11
chr1@220326600@-	CACCTTCAAGTTAGTGAAGAT	T	6		14.3975	6.02106	6
chr17@65978114@+	TATATATATATATATATATAT	T	6		13.182	6.57717	6
chr11@133772218@-	TGTGGTATGGTGTGTGTGTAT	T	6		16.8411	5.68099	2
chr11@45832882@+	GCCATGGGGGTGTGAGCACCA	T	6		15.4716	4.15111	11
chr5@32420046@-	TTGCAGCTGCTGCAACAGCTG	T	6		14.0749	1.58388	10
chr1@183521064@+	CCCTCCACACTGAGGCCAAAG	T	6		14.5084	3.63044	11
chr19@42584902@+	CGTGCACCAGTTGCCTCTCCA	T	6		13.0684	3.02472	5
chr20@62580000@-	CCCCTCCCTCTCACACACGCC	T	6		12.1685	3.15166	8
chr19@49964924@+	GCGCCCCTCCTCCTGGCCCAG	T	6		13.1208	2.12992	5
chr7@102089448@+	CTGGCTGGGGTCTCTGGAAAT	T	6		14.7529	5.81233	6
chr12@58115187@+	TCCCCTACAATTTGTGCTTCT	T	6		13.8086	6.86076	6
chr8@103297924@-	CTGCAGCAGCTGCTTTGGAAG	T	6		14.0853	1.55001	10
chr2@122096704@-	GTGTGTGGTGTTGTGTGTGTT	T	6		11.535	5.07542	4
chr11@62481232@-	AGAAAATCTGTGCCACTAGAA	T	6		14.3714	6.68647	6
chr7@135613042@-	TGTGTGTGTGTATTTTTCCCC	T	6		17.1635	5.52177	2
chr13@21355958@-	GTTTTGTGTTTCCCAGATCCC	T	6		12.9288	3.39527	5
chr14@105338615@+	GGGTGTGCCGTGTGTGTGCCG	T	6		16.343	5.8559	2
chr8@38119179@+	GTCTGTAGGGTCCAAGAAACA	T	6		12.9801	7.39049	6
chr19@13033470@-	TTATGAGGCCTCTGTGAGGCC	T	6		14.8604	5.60431	6
chr5@177023021@+	TTGGTGCTGGTTGGGGTGGGG	T	6		16.1778	3.24847	11
chr1@60294465@+	TGCAGCTTGGTTTAACGAATC	T	6		14.1251	6.15294	6
chrX@153734743@-	CCAGAACCTCTCCCTTCTGGA	T	6		13.2135	3.75499	11
chr19@46970584@-	TGTGTTTGCGTGCGCATGTGT	T	6		17.2433	5.35358	2
chr5@177656980@-	TCAGAGACCCTGCCGGAGCAG	T	6		13.864	1.90786	10
chr1@78481803@+	AATTATTGGATATGGGCTGCC	T	6		15.1641	5.34917	11
chr17@74559809@+	CTTTTTTTGTTTTTTTTTTAA	T	6		12.0601	5.86822	4
chr3@50362480@-	GATTTCTATATAGAGGTGACT	T	6		13.2771	6.83231	6
chr10@71874019@-	GGCTTCTATGTGGGCCGGCTC	T	6		15.1315	4.25575	11
chr22@19126804@-	GTCTGCCAGGTGTCCCTGACG	T	6		14.7998	4.1092	11
chr6@34555875@-	AGGGTATCAGTATCATTCATT	T	6		14.2991	5.67345	9
chr7@42005324@-	CCCAGCGCCCTCCCGGACGAC	T	6		12.7829	2.64859	5
chr1@19665573@-	TGGGAGTTGCTTGGGGTTGGG	T	6		16.1369	3.2441	11
chr17@25630525@+	GGAGTCTTGCTTTTGGGTCAT	T	6		16.2222	5.19718	2
chr2@128619850@-	GGACAGTAGGTAACCACTGTT	T	6		13.379	4.94468	9
chr9@94793692@-	ATATAGCATATAAATATTATG	T	6		13.7717	7.3767	6
chrX@149924218@+	GCTAGACGAGTTTTCTAATCC	T	6		13.6214	5.54522	9
chr6@32809348@-	CTATTGCTTATGCCACTCACA	T	6		13.4887	1.67012	10
chr11@252903@+	GAGGTGGATCTCCATCCCCAT	T	6		13.9872	2.77977	11
chr2@187545343@+	CCATTCTGCATTGTATTTCAG	T	6		14.725	4.45378	11
chr5@68411771@+	GGAGTCTTGGTTTTCTCTCAT	T	6		16.1092	5.29545	2
chr4@77958509@+	AGTGAGACTCTCCAAAAAAAA	T	6		13.3838	8.12321	3
chr5@137683574@+	GATGGGACCCTTTTCCCCTCA	T	6		13.37	4.00391	11
chr5@882689@-	GGAAAGTTGCTGTGGTCTGTG	T	6		15.4528	5.00319	11
chr10@102792148@+	GCGTCACGCGTGACGTCCCGC	T	6		14.7924	2.63988	11
chr7@92122397@-	TCTCTACCTCTGGCAGATGAT	T	6		12.5962	4.7756	9
chr11@65838283@+	ACCTGGGAGGTGGACCGGAGC	T	6		15.6953	3.13146	11
chr9@100451881@-	GCGAAGAATGTGGGAAAGAAT	T	6		15.3505	6.24961	7
chr11@71719495@-	TAGGTGTGTGTGCCAGGTTGA	T	6		17.2453	5.17874	2
chr4@77102156@-	GACCAATCTGTTGGAGACCCT	T	6		14.1481	5.05303	9
chr3@58292090@+	CCTTGGCGGGTCCTTGCGGCG	T	6		15.0897	2.34358	11
chr15@70959769@-	GTAAAGAATGTGAAAGAGAAG	T	6		13.8409	7.58502	3
chr12@53877785@-	CGGGAAGAAGTAAAACTGCAC	T	6		14.4918	7.76025	7
chr19@7928850@+	GTTCCAGGGGTGCCTGGAGGG	T	6		15.3603	3.76304	11
chr12@105610908@-	AACTTTGCTCTTGGCAAAGGT	T	6		14.5265	5.51633	9
chr1@156209455@+	CCAGCATGCCTGGCCTGGGCG	T	6		13.91	3.55524	11
chr16@1817632@+	GGCGATGGCGTATGGGTGTCC	T	6		16.4458	5.36778	2
chr10@32141469@-	CAGACGGATCTCGGTCAGAAT	T	6		15.4309	6.14711	2
chr20@4837446@-	CCTGATGCGGTGTCTCGCCTA	T	6		14.4977	2.94471	11
chr9@34634824@-	ACACAACACATACACACACAC	T	6		11.5151	2.6514	8
chr18@33750030@+	TATTAGGTGGTTGTCTGGGGT	T	6		13.8062	4.59761	11
chr17@27590492@-	AAACTAAAACTTTTCATGTTT	T	6		14.2209	7.21175	7
chr5@173034956@-	GGGTTTGTGCTGTGGGATAAA	T	6		15.4463	4.71043	11
chr7@38765819@-	AGTCTCCTTGTCACCACTCTT	T	6		13.4354	4.58781	9
chr11@124495666@+	TGACTTATGGTGTGGCCAGCT	T	6		15.3539	5.09507	11
chr9@124521262@+	CGGCGAGCGGTGCATCCCAAC	T	6		14.7984	2.37143	11
chr22@30165830@+	CCATTCGCTGTTGGCAAGAAA	T	6		13.8563	4.29173	11
chr21@43164292@-	AGGTGGTGCCTGCGAGGCTCA	T	6		15.7619	4.38525	11
chr10@32298696@-	ATGATGATTTTCTAAATGGAG	T	6		12.523	7.92392	3
chr12@56636138@-	TATCTTCTTTTGGGAGGGCAG	T	6		14.894	4.88083	11
chr4@17816898@+	ATTTTTAAGGTTTTAGCTGAA	T	6		13.0019	5.75279	9
chr11@62656096@+	AGGGCTCCCCTCTTGAGCTGG	T	6		13.508	3.35274	11
chr8@145734850@+	CTGGCCAAGGTTCTGTACGCT	T	6		15.2622	3.29171	11
chr21@47700429@-	GGCTATCTTTTGGCACAGGAA	T	6		13.5422	4.20203	11
chr17@39911051@-	GAAGTGCTCTTGGCTGACCCC	T	6		14.1505	3.06024	11
chr17@79879198@-	AGTTGTGCTTTTGCTTCTGCT	T	6		12.0587	4.82272	4
chr21@43221869@-	GTGGTGACCCTGGGTGACCCA	T	6		14.0169	3.08912	11
chr9@131770482@-	AGGGCTGGTGTTGGGCCCGGA	T	6		15.6419	3.30523	11
chr2@106709943@-	AGGTCTACTTTTGAGTTGCAA	T	6		13.9168	5.05058	9
chr1@20979369@-	TTGATCCTTTTGTGAGGACCT	T	6		14.9161	5.14099	11
chr6@88229969@-	CCAAGACAGATAAAGGACAAA	T	6		13.7893	8.04537	3
chr11@66130349@-	CAGCTGGGCCTGGGCCCCAGG	T	6		14.2574	3.33484	11
chr20@34293150@-	AAAATTCAGCTCAGGTATTTT	T	6		13.9652	6.61079	6
chr5@33468080@+	AATGCTTTAGTGTAATGTGGG	T	6		15.229	5.28313	11
chr10@102308747@+	CCTCTGTGTGTTTGTTTGTGT	T	6		17.1097	5.606	2
chr10@75881595@-	TTACTGTATTTATTAATTTGC	T	6		11.7908	5.98422	4
chr14@102517005@+	AAGTGGTTGGTCTGAGGTTGG	T	6		15.6812	4.51167	11
chr2@27422739@-	TCCCTGGTCCTCTGGGAATAG	T	6		13.2254	3.11338	5
chr19@39369352@-	ACACCCAGCGTAGGGGGAGTC	T	6		15.9245	4.03869	11
chr9@86554599@-	CTCGCTTTGGTGTGTTGAGCT	T	6		15.2676	5.45796	11
chr2@97025938@+	GATTTTGAAATTGACTTTGAA	T	6		14.0949	7.06731	6
chr9@94973007@-	GACACACACATGAACACACTG	T	6		11.5278	2.65042	8
chrX@12842000@+	AATCCCAAAATTTGTACATTT	T	6		13.7456	6.97872	6
chr7@26229985@-	TAGTTCTTGTTGGTGCCTTCA	T	6		12.9706	4.55896	9
chr19@44095162@-	GTAGGGAGGGTGGTCCCACAA	T	6		15.273	3.05702	11
chr4@104065552@-	CTTAGGAGTGTGGAGGAGACT	T	6		14.5861	4.88974	11
chr17@40695739@+	CAGGAGCTGGTCAGCTTGTAC	T	6		14.7263	3.42374	11
chr6@17837229@-	CATTAAGATATGCAGACCGAG	T	6		13.9053	7.64332	3
chr16@66755247@-	GTCTTTAAAATAAAAAAAAAA	T	6		13.0842	7.54647	6
chr15@41272311@-	GAGTCAGAAGTGGAAATGTCC	T	6		15.6953	3.20753	11
chr9@134353202@+	CCCTATGCCCTGGAGCGGGCA	T	6		13.9776	3.14349	11
chr22@41721728@+	CCAACAGGCCTTTCTGCTCAA	T	6		12.9936	4.5073	9
chr9@35075473@-	TGGCAATTAGTGAATTTAGCA	T	6		14.8776	6.54019	6
chr14@55034674@+	GGCGGGCTGGTTTAAGGGCTG	T	6		15.9009	4.10477	11
chr2@136664736@-	TGCACTAGAATAAATTTGCAA	T	6		13.6407	7.0848	6
chr6@43479828@-	ACAGTCCTGATGACATGTTTC	T	6		13.537	4.33369	11
chr20@47862888@-	ACATGCTGCATAAGATGGGCC	T	6		15.4206	5.17608	11
chr8@61534110@+	TGAATACTGTTGGGAAAAAAC	T	6		12.7622	6.95464	6
chr3@57269611@+	CTTTACTAGGTGTATTTGAAG	T	6		15.1175	5.78174	6
chr3@160952927@+	ATAAAAAAACTTTCTACTATC	T	6		14.3237	7.39446	7
chr2@97025943@+	TGAAATTGACTTTGAAGATGA	T	6		14.5713	6.24428	6
chr11@65116389@+	CGTCCATGTCTGAGCCCCCTG	T	6		14.2879	3.53063	11
chr7@720228@-	TGCCGAGGTGTACACCGAGGA	T	6		16.2185	4.5056	11
chr1@76259895@+	AACGGGGGGATTTGCAGACAG	T	6		14.2747	2.42565	11
chr12@133303151@-	CCCGTGGGAGTGATACCAGGA	T	6		16.6944	4.48742	11
chr6@35544932@-	CGAGTTTGAGTCAGCCAAGGG	T	6		16.8523	4.90961	2
chr17@27401352@-	TCGTGTGGGGTGGGGGCTCTC	T	6		16.1785	3.7942	11
chr11@130011416@+	CTCTGGATGTTAAGGAAATGA	T	6		12.5175	7.01807	6
chr11@62343181@-	AAAACTGCTGTGAGGAGGGGA	T	6		15.4503	5.03443	11
chr18@11872298@+	CATCTTGTTCTTGAACAAACA	T	6		12.4185	6.88959	4
chr14@97326951@+	GAAAAACCTCTTTATGAAAAT	T	6		13.8691	5.88944	9
chr7@47408425@-	TCGCCCCAGATGGGGAGGCCC	T	6		14.2121	3.9508	11
chr11@58386164@+	AGACATAGGGTTGAAGAAGCA	T	6		14.3266	6.34372	6
chr6@10697697@+	AGATTGAGCATGGGGCTCTAG	T	6		16.1125	4.30688	11
chr19@45648358@+	CCAGGCGCGGTGGCGGTGGCG	T	6		15.4458	2.73968	11
chr6@37446996@+	AGGACTCTACTTTTGACCTCC	T	6		13.1636	4.03419	11
chr16@734108@-	CGCTGCACGGTGGAGCGTCGG	T	6		15.2703	3.77013	11
chr7@95019497@-	GATATTGATATACTTCCTAGT	T	6		13.1758	6.31579	9
chr2@135208358@+	TGAGTGAGTGTGTGTGTGTGT	T	6		16.9938	5.75501	2
chr13@115091790@+	TACAAAGGTGTTTGTTGGAAC	T	6		14.2745	6.39003	6
chr22@37965202@+	TTGTCTCACCTCCCAAAGGGA	T	6		12.9073	2.57604	5
chr2@163216005@+	TGTTTAAAGATTTCTTTAGGA	T	6		12.7871	5.81031	9
chr1@201939264@+	GAAAGTAAAATATACTATGTC	T	6		14.0133	7.17027	6
chr12@133220100@-	TGTGTGTGTGTGGTCAATAAA	T	6		17.2119	4.98879	2
chr11@105881472@-	GTGAATGCTGTAGGAGAAGGA	T	6		14.6024	5.60976	9
chr3@129152072@-	GCAATACCTGTGCTTTGGAAG	T	6		14.4715	4.15064	11
chr12@49497524@-	AGGTATGGTGTGGGTGGCATC	T	6		16.059	4.06073	11
chr20@35220631@+	CACAGAAGGGTAGAAAGCCAC	T	6		14.4298	6.54841	6
chr20@35222144@+	TGGAGGGTGGTGAGGGAGCCA	T	6		15.6285	4.43414	11
chr14@67804995@-	CCAATTACTGTGGAGCAGCTT	T	6		13.6415	5.23093	9
chr9@130552030@+	TCCTTGCTGGTTTTCTGGATG	T	6		13.7596	4.67124	9
chr16@70729488@-	CTCGCAGAGGTGGACAAGCTG	T	6		15.9834	2.71756	11
chr14@50895924@-	GATACCGTTTTAGTGTGTTTA	T	6		11.619	5.10397	4
chr14@54893907@-	CTTTAATTCTTAAGCATAAGT	T	6		12.3955	6.93514	4
chr6@41621170@+	CTCGTGCCTCTGCTGCTGCTG	T	6		14.1515	1.66266	10
chr4@2250528@-	AATTCCCATATCATGGGGAAA	T	6		13.2203	7.00634	6
chr11@126147388@+	AATGGCGTGGTGGGCCCCCAC	T	6		14.8356	3.31377	11
chr10@62553666@+	GCCAAACGAATTTCTGGCAAA	T	6		13.3118	5.78076	9
chr17@45761168@+	TTGGAAAAGGTTTTATTTTTC	T	6		13.0843	5.87326	9
chr16@58054472@+	CCTCCTCTCTTCCTCTCCTCT	T	6		12.393	3.18531	8
chr12@80169711@-	ACTTTCCAAATAAAAAAAAAA	T	6		13.2391	7.69862	3
chr11@57070213@-	TCCAAGGCGGTGGCTCGGAGG	T	6		15.5396	2.85696	11
chr11@119207727@+	GTCTCAGGAGTTTACCCCTGG	T	6		15.3738	4.46384	11
chr11@68029098@-	GGCGGGGGCCTGGCGGGAGGC	T	6		15.0913	2.95928	11
chr4@106290873@-	GATTGAAACATCTGAAATTCT	T	6		13.4367	6.77549	6
chr11@2330012@+	GTGCAGGTGGTGTTCTGGAGA	T	6		15.3822	5.69877	2
chr1@75202237@+	GTATAAATGGTTTTGAGGTTC	T	6		13.1249	5.71576	9
chr8@23425096@+	TGAAGAGTCATCCTGGTGTTC	T	6		12.7728	3.15755	5
chr1@46663510@-	AGGACATTGGTGACCCGCCAA	T	6		14.5282	3.32448	11
chr8@102504173@+	TCTTTCCCCCTCTCAGCACAA	T	6		12.272	3.2544	8
chr1@28864716@+	ACCTACAGAATAAAGGGGGGG	T	6		13.8569	7.42447	6
chr5@76749693@-	CCTGTGTGTGTGGAACCGAAA	T	6		17.1066	4.8903	2
chr1@229602397@-	GTGATCAATGTGAACAATATT	T	6		13.8941	7.59036	3
chrX@154467667@+	GAAATGGTAATTTGCCTTGCT	T	6		14.209	7.09907	6
chr10@73993277@+	TGGTTAAAAATATAGCATTCT	T	6		13.5383	6.98199	6
chr11@121503923@+	CGAAAATGGGTTGAGGGAGGA	T	6		14.3476	6.26093	6
chr1@52896824@-	CCAGCAATATTGGCCTAAATG	T	6		14.2026	3.80089	11
chr11@78285518@-	GGGGGTCCGCTGCCTGCTGCG	T	6		13.5323	2.76383	5
chr17@76120997@-	GCTCCTGCTGTGGCCGGCTCA	T	6		13.003	3.77328	8
chr10@92635851@+	CACTGCAATGTTTTGGTAAGT	T	6		13.6615	5.30277	9
chr19@10222475@+	GAGGTGGGGGTAGTGGGTATT	T	6		15.8544	2.66304	11
chr20@62197188@-	ACGGCCATGGTGAAGGCAGAG	T	6		15.4292	2.77338	11
chr9@94793904@-	TCCTTTTTTGTATGGTGGGTT	T	6		12.2816	6.0357	4
chr12@63041935@-	GCAGCCATTTTCAGGTGTAAA	T	6		14.3946	4.48327	11
chr1@78414343@-	GTTTTTGGTTTAAAATAGTGT	T	6		12.2572	6.61746	4
chr9@114989772@-	AATAGTCCTTTGCATCGCTTT	T	6		14.0802	5.03258	9
chr14@95874172@-	TGGAATGGTGTGTTTCATGCA	T	6		15.3625	5.67783	2
chr4@104027260@-	AGTCTTTACTTTGCCACTAGA	T	6		13.177	5.97821	9
chr11@86519929@+	TGCACACGTGTGTGTGTGTGT	T	6		16.9206	5.8	2
chr1@78411243@-	CCTTTGAGTGTATGCCATTGG	T	6		16.8943	5.22677	2
chr3@112251573@-	CAATAGAATATGACTACACAA	T	6		13.8384	7.96314	3
chr1@153932036@-	GTATCTTCTCTGGCCTCTCCA	T	6		12.7813	3.29697	5
chr13@48547405@-	AGGAACAAGCTCTCCAGGTAT	T	6		13.3414	2.2257	5
chr1@31465408@-	CCAGCACCAATGGTGCCAAGC	T	6		14.4916	3.68062	11
chr3@14183256@+	TGCCCATCCTTGTTGCTCGGA	T	6		14.0697	4.64536	11
chr20@4681923@+	GTATATAAAATATATATTGCA	T	6		13.7537	7.33825	6
chr9@130926092@+	TGGCATGCCCTCCTGGGGCCA	T	6		13.4263	2.44692	5
chr1@154929703@-	TTGTTCTGTTTGCCCCATTTA	T	6		13.1358	4.5572	9
chr5@150409798@-	TGAGGAGCTGTGGGAAGTGTG	T	6		16.1504	4.3165	11
chr1@108678328@-	CTGTTGAATATCTTTGAACTT	T	6		12.3252	5.86332	4
chr8@118811897@-	GTCAAGCTGCTCTCTCTTCCC	T	6		12.4979	1.89535	1
chr18@33688699@-	ATCAGAGTAGTAAAACTTTGA	T	6		14.3846	6.92002	6
chr2@225338898@-	GAAGTTCTTTTAAATCATTAA	T	6		12.5197	6.70087	9
chr14@21868419@-	AAAAGTAAAGTCACAAAGCAC	T	6		14.103	7.97017	3
chr12@27181282@+	GAGGATGTTGTTTATCGAGGA	T	6		14.5926	5.73637	6
chr4@7062297@-	GCTCAGACTCTGCTGACACCA	T	6		13.7992	2.09436	10
chr5@130727614@+	AAAAAAGAAGTGTGATGGCAC	T	6		14.4168	7.60516	7
chr15@58887717@-	CACTGTGTTTTATACAGTATC	T	6		13.6053	5.88228	9
chr14@21868159@-	AGAAAAGGTGTTAGGGGGTGC	T	6		15.6788	4.75015	11
chr22@19024047@-	AGTCCCGGGGTCACCCTTGCT	T	6		14.4086	2.87337	11
chr4@122589370@-	CATTTTCCATTTATATATATT	T	6		12.1279	5.74807	4
chrX@153744284@-	AGGCAGGGTTTCCCCGCGCGT	T	6		13.4347	2.97552	5
chr3@183889593@+	TGTGGCAGCCTGCGGCGGGGG	T	6		16.4959	3.8888	11
chr1@16785944@+	TTTAAAAATGTTTAAATATTT	T	6		13.2145	6.20822	9
chr8@12580295@-	TGTGTGTGTGTGCGTGCGTGT	T	6		17.3041	5.34069	2
chr7@140374487@+	GTCCTGGGAGTTTTGCCAGGC	T	6		15.2901	4.03898	11
chr1@1158413@-	GCTGTGTGTGTGCTCGTGAGT	T	6		16.9283	5.11337	2
chr2@113420754@+	CTATAACTGCTTTTGTGCTAA	T	6		13.0966	5.68834	9
chr11@47498941@-	TTGGCTGCACTAGCTGCTGCA	T	6		13.1324	3.03052	5
chr3@111700783@+	GATTGAGGAGTTTTGCAAATC	T	6		13.4928	5.35742	9
chr10@3181137@-	AAACTTTCTGTCTTCTCAACC	T	6		12.571	4.30655	8
chr2@131905407@+	GCCAGAACAATATACAAACAA	T	6		13.3861	7.74348	3
chr10@32300058@-	TACTGCTTCTTGTTTTTCTTT	T	6		11.9827	5.84795	4
chr22@46316624@-	CCCCATCCCATCCCATCCCTC	T	6		12.1682	2.75314	8
chr11@490451@+	GGAGACCCGGTGGCAGAAGTG	T	6		15.3696	2.83191	11
chr8@71485910@-	ACCAGCTGTTTGTGCCATTTT	T	6		13.3358	4.64026	9
chr19@6441170@-	GACTGCCAGATCCCTGCATTT	T	6		13.646	7.0927	6
chr1@27633571@+	TGGCAGAGGGTGGGGCACTGC	T	6		16.1238	4.12507	11
chr2@191828996@+	TACACATACATTTTATCCTGT	T	6		13.6361	6.12386	9
chr6@47199771@-	TAATATGCTCTGGGCTGGAGA	T	6		15.1279	5.50407	11
chr4@76720815@+	TTAATGTTGCTTTGTACCTGG	T	6		16.2616	5.62087	2
chr22@31374542@+	AACCTTGAGCTTTGTGGGTGA	T	6		16.1165	5.83795	2
chr9@95884293@-	AGGAGGCAGCTCCCTCCTGGC	T	6		13.5241	2.71304	5
chr4@186112070@-	TCTTTCTCATTGCCAGCCTCT	T	6		12.2774	3.37242	8
chr12@27118611@+	AAAAAGTAAATACAATTTCAA	T	6		13.8804	8.00229	3
chr14@102822159@-	GTCTGGAATATAACGAGGAAC	T	6		13.0813	7.60109	6
chr16@69191127@+	ACCTGCATGCTTTCCAGCCTC	T	6		13.7694	4.66717	9
chr2@232673190@+	CTTTAACTCCTCCTGGCTGCA	T	6		13.0421	2.35487	5
chr12@1863674@+	CTTCCCATCATAAAAAAGTAA	T	6		12.627	7.07789	6
chr19@41219976@-	TGGCCAACTTTGGGGGTAGGT	T	6		14.1729	4.73051	11
chr1@202931394@-	TTCCATGGAGTAAGAAGGAAG	T	6		15.11	6.2256	6
chr6@36078321@+	GGCTGCATGCTCTGGAAGCCT	T	6		13.9895	3.77959	11
chr12@13369176@+	CCTACTTTTCTTTATTAGCTT	T	6		12.2688	5.50649	4
chr4@71686478@-	TTTGGTGTTTTGGGTTAATTG	T	6		12.0506	6.18146	4
chr19@16757529@-	ACACCAGCCTTCCTGTATAGA	T	6		12.3521	4.55761	8
chr11@2966271@-	TTTTTAGGGGTGGGTCAGGGT	T	6		16.4312	3.92161	11
chr5@175934516@+	CTGACATAGGTATATATATAT	T	6		13.3556	6.4472	9
chr2@74186016@+	ATTGTTAGACTTTGCCATTGT	T	6		16.7363	5.28345	2
chr6@36463304@-	GCCAATTTGATAGGTGTTTTA	T	6		12.5324	6.16423	9
chr12@67706873@+	AAACTAAAAGTTAGGATTTTA	T	6		14.439	7.47055	7
chrX@102508234@-	TGTGTGTGCGTGTGTGTATAC	T	6		17.0027	5.67103	2
chr16@53504802@+	TCTGGACCAGTTATTAATGTG	T	6		13.6248	4.77338	9
chr2@198415075@+	TTCACATGCTTATTTTCATCA	T	6		13.6435	6.11647	9
chr10@99092485@-	AATGTGACTCTCCCAGAGAAG	T	6		12.6421	3.4161	8
chr2@27003677@+	AACAGTTGAGTGTGGCCTCAA	T	6		15.3296	4.92116	11
chr8@20078804@+	AGCACTTATGTTTACGGATAT	T	6		13.8163	6.41202	6
chr17@5377831@-	TCCAACAGTTTGCCAGTGGTT	T	6		14.0723	5.40027	9
chr8@20078675@+	AGAGTTGTTGTTTGGGGTACA	T	6		15.3081	4.42264	11
chr3@47703865@-	GCATCTGTGGTGGACCCTCGC	T	6		14.8969	2.61632	11
chr17@79892270@-	ATGCCTTGCATGTGCTGGAGA	T	6		15.277	5.64553	2
chr3@185635214@-	AAACTTCATTTAAAAGGTTTT	T	6		13.5621	6.58639	6
chr4@41701176@+	ACATGTACAATATGGTCATTC	T	6		13.9251	7.07105	6
chr1@38489389@+	AATGGCATGGTTTTCCGGTTT	T	6		13.6836	4.67544	9
chr16@31199625@+	TTTTTTGTTCTTTTTTTCCAT	T	6		12.0792	5.83983	4
chr20@6017822@+	CATCCCTCACTGTTAGTAAGG	T	6		13.7697	5.95202	9
chr15@52230407@-	ATAAAGCAAATAAAAAGCATA	T	6		13.7577	7.89977	3
chr1@162557413@+	GCGGGGAACATTGCCAACCAT	T	6		13.6003	3.16751	11
chr20@4854643@-	GCTTCTATGCTCGCACAGATG	T	6		12.49	3.36853	8
chr15@43698265@+	AAAAAAAAAGTATTATTCTCC	T	6		14.3671	7.63807	7
chr19@36604647@-	ACCTCCTCTCTCCCCCGAGTG	T	6		12.7153	2.80939	5
chr1@103380317@-	CACCTGGAGCTGCTGGACCTC	T	6		14.0985	1.57928	10
chr16@1818853@+	GCCCGACCTGTACATAGGACC	T	6		14.451	4.10076	11
chr5@17276741@+	TCAGTGGAAATGAAAAAAAAA	T	6		13.2793	7.66748	3
chr9@91092968@+	GTTTTAGTGGTTTTAGGATAA	T	6		13.0515	5.73631	9
chr16@89623853@+	CAGACCCCTGTTCATGCCGAC	T	6		14.6524	2.72197	11
chr1@156756922@+	CTACAATCAGTTTTCCACATA	T	6		13.1684	5.18998	9
chr6@35542773@-	CTATTCCTTTTAGGGAATAAT	T	6		12.3883	6.67581	4
chr14@55532656@+	TTTAAAGCAGTGTGACTGTGT	T	6		15.9872	6.08607	2
chr9@36665491@+	GTACTTTATGTTTCCTGAGCC	T	6		12.5863	4.47088	8
chr7@36458884@+	TGAGTGTGGATGATGATGATA	T	6		12.5987	7.9999	3
chr19@46117883@-	GCTACTTGTGTCCTAGGGTTT	T	6		14.2868	4.76675	11
chr7@66418285@+	GATAACAATGTTTTGCTATGC	T	6		13.5407	5.52274	9
chr7@26236467@-	GCTTTGGCTTTGTTACTTTTG	T	6		12.0095	5.49474	4
chr3@134196827@-	AAAGGATCTTTGGCTAGGTGG	T	6		14.4052	4.06084	11
chr17@30808817@+	TGGGGTGTGGTTTCTCTCTCT	T	6		12.887	5.88347	9
chr4@15627477@-	CTCATCAAAGTGGCTTTTTGA	T	6		15.6301	5.9445	2
chr15@45003782@+	CTCGCGCTACTCTCTCTTTCT	T	6		12.4877	1.92527	1
chr2@9547006@-	TGCAAGGTTTTATCCACCGCT	T	6		13.7099	3.93117	11
chr1@16095088@+	AGCTGCCACCTCCCCCGGCAG	T	6		13.2335	2.09314	5
chr8@101165732@+	GTTTTTTCCATATATATATAC	T	6		12.4648	6.84278	4
chr16@57496985@+	GAGGTTCCCATAATAGGTAAG	T	6		15.7775	2.70595	11
chr10@32299435@-	ATATGATGAATTAAAAATATA	T	6		13.8267	7.98635	3
chr1@59125101@-	AGAACTAAATTACCAGTTTCT	T	6		14.2635	7.37112	7
chr19@19103930@-	AATAGCTCTATCGGGTGGGGA	T	6		15.4872	5.13647	11
chr11@88027050@-	TGAAGATATTTGTCTTCAGAA	T	6		13.9834	6.27462	6
chr7@137559970@-	AGTTAGGTTTTGCTCTCTTTT	T	6		11.9723	5.44268	4
chr1@16257660@+	CCTCCAAGTGTCACAGTCGTA	T	6		14.2631	4.20188	11
chr17@36478872@+	TTTTGGTGAGTTCTGCACATT	T	6		12.9344	5.1121	9
chrX@47038835@+	GCCCAGGGAGTCCTGGCCTCC	T	6		14.9083	3.66645	11
chr9@35056250@-	AAAGACTGTGTTGGGGTGCCA	T	6		15.3175	4.3733	11
chr17@41610595@-	CTCTGGCACCTCCCAGCCCCA	T	6		12.772	2.37905	5
chr21@47704139@-	AAGTAGGTCGTCTGGGCAACA	T	6		15.3599	4.36573	11
chr17@48741085@+	CCCCTCCTGGTGGGGCTTCCT	T	6		14.6101	3.63471	11
chr13@115028436@+	TGCTATTGGATATATCCACAG	T	6		13.7227	6.98106	6
chr3@195776382@-	AGATGTCTTCTCGTTAAGGAG	T	6		13.5004	4.224	11
chr1@16273549@-	GTGGATGATGTGCTGGCCGTG	T	6		15.4488	2.40239	11
chr21@27097541@-	CCTTCAAATTTGAAGGTACGT	T	6		14.1382	4.72563	11
chr1@16451028@-	CAGGGACCGGTGCTGCAGGAG	T	6		14.8612	2.09303	11
chr19@10244231@-	ATGGTGTTTGTGGCCTTGGCT	T	6		16.1856	4.97529	2
chr9@140637974@+	CCACTGTGGGTTCCAAGGTAA	T	6		15.0657	6.19509	6
chrX@151997706@-	TTAACTGTGATGACCCAGAAA	T	6		12.8643	7.44992	6
chr14@54884590@+	CTACTATACCTGTCTGACACA	T	6		12.8179	4.71248	9
chr17@70121827@+	CTCTTTAATCTTTTTTTATTA	T	6		12.3035	5.76976	4
chr2@37450387@-	ACCATTTATATGTGGAGCTTT	T	6		13.2288	6.15692	9
chr7@158439173@-	GGAATAATAATAAAGTCTTCG	T	6		13.5553	7.18332	6
chr2@105977811@-	GTGCTCCCTCTCACTGGTGGG	T	6		12.7646	4.03872	8
chr15@58903235@-	ATGGCAAAGATGATAAAGAAT	T	6		12.7405	8.03398	3
chr2@42577910@-	TTTTCCATTTTGCAGTAAAAT	T	6		12.2211	6.31249	4
chr4@41992717@+	TAGCTGGTCCTCCCTGTGCCG	T	6		13.2288	2.45633	5
chr16@418338@-	CAGAGACTTTTGGAGGAGAAG	T	6		14.5299	4.92047	11
chr10@32311779@-	TTCGTATCTCTCAAGTATGTT	T	6		12.3596	5.53003	4

## Sheet: C
Site (hg19)	Flanking 10 nt sequence	Reference allele	Number of samples	Known modification	X	Y	Cluster
tRNA-Thr-UGU@1@+	GAGCACTGGTCTTGTAAACCA	C	-1	m3C	4.30112	7.5497	7
tRNA-Arg-CCU@1@+	AGGCACTGGCCTCCTAAGCCA	C	-1	m3C	5.03117	8.00117	7
Hs_mt-12S@1@+	GTACACACCGCCCGTCACCCT	C	-1	m4C	4.11937	8.93884	12
chr11@68561908@-	TTATAAGAGCCAAACTCCATC	C	65	unknown	5.76313	5.95286	5
chr2@232325441@-	ACGACGACGACGAAGATGATG	C	724		4.8597	9.97895	12
chr16@85689994@+	AGCGCGAGCGCGAGCGCGAGC	C	368		4.4905	10.0937	12
chr19@4035911@+	CACACCGTCTCACACACACAC	C	327		6.6487	7.51398	2
chr8@131064998@-	TGGTTTTTTTCAAAAAAAAAA	C	170		4.29122	5.25936	4
chr10@102285413@-	CTAACACACACACACACACAC	C	157		6.77966	7.39922	2
chr11@113148244@+	ACCGGGAGGGCCCAGCAGTGA	C	155		4.63245	11.7709	12
chr16@89628780@+	CTGACCGGACCGGTCATGCCC	C	153		4.90467	10.1035	12
chr1@114940229@-	AAAAAAAAAACGAAAAAAAAA	C	138		5.91481	4.95502	5
chr17@48228052@-	TTTTTTTTTTCATTTTTTTTT	C	138		2.18925	5.27525	1
chr11@70217622@+	GCGTGTTCTACATTCCATTGT	C	137		2.76217	6.07979	1
chr10@102285411@-	AACACACACACACACACACAC	C	132		6.69972	7.45544	2
chr15@68474828@+	GCTCAGGCTGCGTGTGTGTGT	C	127		2.54756	8.35965	3
chr1@33764949@+	TTTTTTTTTTCGTTTTTTTTT	C	110		2.09458	5.30081	1
chr6@31922351@-	GAGACCGAGACCGAGAGGGTC	C	109		3.42051	12.1328	11
chr16@12009725@-	GAGCTGCTGCCGCGGCGACGC	C	109		5.36241	11.6988	12
chr16@88722642@-	GCTCAGGCAGCGCCTGCCGGA	C	109		2.55549	10.6579	8
chr3@98312292@-	TGGCGCGGGGCGGCTGCGGAG	C	107		3.47828	12.029	11
chr13@114527261@-	CCAGACCGCGCGTGCTCCCGA	C	106		4.37647	10.6131	12
chr11@70217547@+	TCTATGTTCTCTTGTTGGGTG	C	104		2.31608	5.38144	1
chr16@85707084@+	TTTTTTTGGGCAAAAAAAAAA	C	102		4.31314	5.25752	4
chr10@102285409@-	CACACACACACACACACACAC	C	99		6.6802	7.44902	2
chr9@4713950@-	TATGTGTAGGCGTGTATATGT	C	99		2.45453	8.18992	3
chr3@176769377@-	CTGCAGCTGCCGCAGCTGCAG	C	99		5.73836	11.8235	10
chr1@35657859@-	CCGGCGGGCCCGGCGGCCGCA	C	88		3.30616	11.8802	11
chr3@87303064@+	ATGTATTTTGCAAAAAAAAAA	C	87		4.32208	5.20596	4
chr1@210827271@+	CAGTGGAATACTGTGATGGGA	C	81		2.52477	9.59394	6
chr10@102285415@-	TGCTAACACACACACACACAC	C	79		6.64169	7.5103	2
chr22@24224506@+	GAGAGAGAGACACACACACAC	C	73		6.67714	7.46014	2
chr12@56366458@+	AAAAAAAAAGCATTTTTTTTT	C	68		6.03644	6.12212	5
chr2@234749426@-	GTTGCTCGTGCCATCACGAGG	C	65		4.27343	11.1508	12
chr14@105338825@+	TGCGTGTGTGCCGTGTGTGTG	C	64		2.16324	9.6533	6
chr5@180668577@-	GCCTTCTCCTCTGACAACCGG	C	64		6.16788	8.98537	9
chr16@2819121@+	CTTCATCTTCCTCCTCCTCCT	C	60		6.78177	10.6383	10
chr1@31405694@-	AAAAAAAAAGCTTTAAAAAAA	C	58		5.7095	4.87314	5
chr18@52890928@-	GAAAACATTTCAAAAAAAAAA	C	57		5.28477	4.73222	5
chr6@33269407@-	GGCTGGAATGCTTTTTTTTTT	C	56		1.88199	5.99313	1
chr1@11140610@-	TTTTTTTTTTCCAGATATGTA	C	55		2.71075	5.27205	1
chr20@30252688@-	CCAGCCTGGGCAGCCAGGCTG	C	54		3.79367	11.1855	11
chr16@31191521@+	CTTGCCTGTGCGCGCGTGCGC	C	53		2.45986	8.2007	3
chr11@130013606@+	ATGTAGTTTTCTTTTTTAAAT	C	51		2.64483	5.7316	1
chr14@58740755@-	AACTTTTAAACTTTTTTTTTT	C	50		1.8929	5.90034	1
chr10@103919002@+	GCAGCAGTAGCAGCAGCAGCA	C	48		2.29975	11.3116	8
chr11@70049825@+	GCGGGGGCGGCGGCCGGGGCC	C	46		3.30128	11.8174	11
chrX@153665521@+	AGTGCGGTGGCGGCGGCGGCG	C	46		3.47429	11.925	11
chr10@81929056@-	TACCCTGGGGCCCCTGGGGCT	C	45		5.08125	10.6659	12
chr19@14606856@-	GCGGCGGCGGCGGAGCAGGTG	C	44		3.25164	12.144	11
chr6@142540029@+	TAAAAATGTCCATTGAACCCT	C	44		5.0506	6.68572	7
chr11@3388310@-	GAAAATTATGCTTTTTTTTTT	C	43		1.96067	5.9135	1
chr3@184039775@+	GAAGGAGAAGCAGGAGAAGCA	C	43		2.33252	11.1343	8
chr19@14606859@-	GCGGCGGCGGCGGCGGAGCAG	C	42		3.22581	12.0797	11
chr16@31196405@+	GCAGTGGTGGCGGCGGCGGCG	C	42		3.28033	11.9334	11
chr3@134080450@-	AGCAGGCGCTCGGGCAGCTGC	C	42		5.04903	9.58214	12
chr9@131679395@+	AAAAAAAAAACTTAAAAAAAA	C	41		5.88527	4.85319	5
chr9@130948016@-	CCAGGCCTCGCAGCCCCCAGC	C	41		4.36194	10.3686	12
chr14@105338826@+	GCGTGTGTGCCGTGTGTGTGT	C	40		2.89682	9.35882	6
chr10@102308839@+	GTGTGTGTGTCCGTGTGTGTG	C	39		2.34707	9.38958	6
chr16@58197188@-	TTTTTTGTTGCTTTTTCTTTT	C	39		2.02219	5.36024	1
chr12@124069114@+	GGCAGCGGGGCGGCGGCGGCG	C	39		3.56813	12.2148	11
chr16@1375217@+	CTCTCTAGAACCTTCTAGAAC	C	39		4.96973	9.09981	12
chr7@143085331@+	CCTGGGGCCCCAGGGCCCCTG	C	38		4.30827	9.79083	12
chr13@113537437@+	CCCTCGTCTCCTCATCCCCAC	C	37		6.33263	9.91945	9
chr1@201974861@+	GTGTGCATGGCCCCTGCCTCT	C	37		4.6985	11.6269	12
chr10@98281495@-	TCTTTTTTGACTTTTTTTTTT	C	37		1.83468	5.56642	1
chr1@93602692@+	AAAAAAAAGTCAAAAAAATTC	C	37		6.24018	5.27052	5
chr11@2153208@-	AGCACACACACGCACACACAT	C	36		6.70657	7.50638	2
chr1@16103361@+	AACTCCATCTCAAAAAAAAAA	C	36		4.64076	4.64207	4
chr19@7705032@+	GTGTGTGCATCTGTGTGCATC	C	36		2.45342	9.37493	6
chr10@81929047@-	GCCCCTGGGGCTGGCTACCCA	C	36		3.03535	10.3629	12
chr9@4714025@-	ATATGTGTAGCTGTATATGTG	C	35		2.33989	9.41874	6
chr12@123893135@+	TTTTTTTTTGCTTTTTTTTGC	C	35		2.1758	5.54282	1
chr19@55758289@-	TGGCCTGGGTCACCCAGGAGC	C	35		5.05226	10.4217	12
chr11@2153025@-	ACAGCACACACACTAGCACAC	C	34		6.76969	7.39112	2
chr16@428170@-	GATGGCAGTGCGGGTGGCGAT	C	34		3.27219	9.98646	12
chr22@38161767@+	GGAGCTGCAGCGCCTGCAGCA	C	34		2.74055	11.0169	8
chr16@88789519@-	CAGAGGGCCCCGAGGAGGCAG	C	34		4.641	9.77715	12
chr1@2235876@+	GGGCTGGAGGCGGAGCTGGAG	C	33		3.4564	12.173	11
chr4@39301954@-	AGTCAGATCTCTTTTTTCATG	C	33		2.33415	5.88753	1
chr17@48273731@-	GTTTGGTTGTCAGGGCCCCCG	C	32		4.20216	9.70413	12
chr13@111109745@+	CTGGGCTTCCCGGCTCCCCTG	C	32		4.23225	9.5699	12
chr6@143764981@-	TTTTTTTTAACTTTTTTTTTT	C	32		1.88794	5.52587	1
chr17@56081431@-	TCATCATTCCCCAGAAACCTT	C	32		5.70834	9.12757	9
chr19@14606862@-	GCGGCGGCGGCGGCGGCGGAG	C	32		3.2864	12.0348	11
chr22@38161769@+	AGCTGCAGCGCCTGCAGCAGG	C	32		5.0555	9.40888	12
chr3@134080446@-	GGCGCTCGGGCAGCTGCAGGC	C	32		2.95658	11.1176	8
chr19@10798071@+	GTGGCGGTGGCGGCGGGGGCG	C	31		3.30587	11.9605	11
chr3@40500225@+	AGTTTCCGCACAGGTAACTGT	C	30		5.75408	6.51313	7
chr1@156109090@+	AGGAAAAACACAAGCAAAAAA	C	30		5.55872	5.14584	5
chr21@27394184@-	CCACCACCACCACAGAGTCTG	C	30		6.2981	10.3886	12
chr19@10798074@+	GCGGTGGCGGCGGGGGCGGTG	C	30		3.28044	11.8863	11
chr19@1435022@+	GGGGGGGGGGCGGGGGGAGGG	C	30		3.33911	11.4783	11
chr11@66036138@+	CCGAGCGGGCCGCCGCCGCCG	C	30		5.92429	11.9471	10
chrX@53574785@-	CCACCACCACCACTGCCGCCT	C	30		6.36079	10.5027	12
chr7@116502631@+	TGGCCGCTGCCGCCGCCGCCG	C	30		5.96107	11.8432	10
chr11@1092603@+	GCCCTCCAACCACCACTCCCA	C	29		6.10502	10.2226	12
chr19@14606880@-	GCAGCGGCGGCGGCGGCGGCG	C	29		3.29311	11.9771	11
chr1@204519274@+	TTTTTTTTTGCACTTTTTTTT	C	29		2.15108	5.3301	1
chrX@153131190@-	GTGGACCTGGCCCAGGTCAAG	C	29		4.76367	11.8004	12
chr1@35900410@-	CAGCTGCTGTCCCAGCATCTG	C	28		5.57594	11.3152	10
chr1@29475698@-	GAGCCGGAGCCAGAGTCGGAG	C	28		3.41011	12.1347	11
chr17@29222423@+	TTTTTGTGTGCTTTTTTTTTT	C	27		1.78243	5.56095	1
chr1@204519276@+	TTTTTTTGCACTTTTTTTTTT	C	27		1.88172	5.57751	1
chr12@98993752@+	GGGGGTTGCTCCTCTCTGGAT	C	27		3.57391	7.34651	3
chr17@4790981@+	GCAGCAGCTGCAGCAGCAGCA	C	27		2.24579	11.1991	8
chr14@103804757@+	AGCAGTGAGACACCACCACCA	C	27		5.68713	7.91857	7
chr9@127631658@+	CAGGAGGAGGCGGCGGCGGCG	C	27		3.56704	11.9171	11
chr5@50686476@+	CTTTCTTTTTCTTTTTTTTTT	C	26		2.11471	5.58817	1
chr9@124095003@+	TGTGTTGTTTCTTTTTTTTTT	C	26		1.84548	5.58937	1
chr11@61633345@+	TAGCACCCTGCCCTCATGGGA	C	26		4.15271	11.941	12
chr12@58143048@-	ATCCCTGCCCCGTGGAGCCTT	C	26		4.07818	9.98508	12
chr10@32300019@-	CTTTTTTTTTCTTAAGAGAAA	C	26		2.99906	5.41634	1
chr12@56991415@-	GTGTCGGCCTCAGAGCGCGCT	C	26		2.58337	9.7355	6
chr2@153575507@+	TTCTCGCCTTCCTCCTCGCCA	C	26		6.49175	9.27346	9
chr17@43101708@-	AGCCCCCTCCCCACACACACA	C	25		5.67617	9.68741	9
chr1@97279217@+	TTTAATTTTGCTTTTTTTTTT	C	25		2.0477	5.69244	1
chr11@67810283@+	CCAGCTGCACCAGCTGCAGCT	C	25		2.30948	11.1389	8
chr9@125581572@-	TTTTTTAAAACTTTTTTTTTT	C	24		1.86557	5.88572	1
chr11@64034832@+	CAGCTGCTGGCCCAGCTGGCC	C	24		5.52669	11.3581	10
chr9@33817369@+	CCCGGGCCGGCCCGGCCCCCT	C	24		5.19557	11.5679	12
chr17@38078780@-	TTCCCCTGCCCAGGGTGGCAG	C	24		3.98459	9.87957	12
chr16@30535639@-	AGGCCGGCAGCGGGAGGCCCT	C	24		2.95856	11.4488	11
chr19@11031615@+	GCGGGATGGCCGTGGCAGGTG	C	24		3.89579	12.0877	11
chr5@151138128@-	GCCGCCACACCGCCGCTGCCT	C	24		6.16667	11.4705	10
chr2@172584470@+	TCAGCAGCTGCACACACAGTA	C	24		2.47431	10.9252	8
chr11@115080319@-	CCACCACCACCACCACCATCC	C	23		6.29	10.503	12
chr19@4035764@+	ACACACACACCCACACACATC	C	23		3.85102	7.66914	7
chr20@62363752@+	GGGTGAGGGCCTGTGTGTGCG	C	23		2.39035	9.41011	6
chr13@114554327@-	ATTCATTCATCCATTCACTCA	C	23		3.88062	7.58168	7
chr3@152163300@+	GCTGCAGCTGCACAGGCTGCA	C	23		2.56858	10.9423	8
chr14@105338589@+	CGTGTGTGTGCCATGTGTGTG	C	22		2.16161	9.73037	6
chr11@71935941@+	GCCCGGGCCCCGGGCCCGGCC	C	22		3.93932	10.5351	12
chr11@65193133@+	CCTCATTTGTCACAGGTGTCT	C	22		3.71214	6.65985	7
chr19@39340346@-	GCGGCGGCGGCGGTGGGGTGA	C	22		3.16714	12.0885	11
chr16@84691043@+	AGCACGACCTCCTGCAGGCCG	C	22		5.21093	9.20746	9
chr11@61633349@+	ACCCTGCCCTCATGGGACCTG	C	22		4.09969	10.1142	12
chr1@19665657@-	AAATGTAAAACAAAAAAATTT	C	22		5.98394	5.28675	5
chr19@10798080@+	GCGGCGGGGGCGGTGGTGGCT	C	22		3.14205	12.1112	11
chr22@38161764@+	GCGGGAGCTGCAGCGCCTGCA	C	22		2.57226	10.9828	8
chr8@131064962@-	AAAAAAAACACAAAAGCTGCA	C	21		5.81065	5.54901	5
chr17@36872038@+	CCTCTTCTTCCTCCTCCTCTT	C	21		6.78602	10.6442	10
chr20@10623166@-	TGTCTGCCCTCCAGGGCACAG	C	21		4.22526	9.9562	12
chr19@18699832@+	GACGCTGGTGCAGCGCATCCA	C	21		2.39069	10.9912	8
chr14@103804759@+	CAGTGAGACACCACCACCACC	C	21		5.78551	9.49917	9
chr17@80202201@-	TTTTTGCAGTCTTACAAAAAA	C	20		3.79985	5.25992	4
chr11@115080320@-	ACCACCACCACCACCACCATC	C	20		5.69968	9.24071	9
chr20@3204201@+	TGAAGTACTTCCTTCAGGGTT	C	20		5.39164	8.90068	9
chr3@156259214@-	AAAAAAGAAACAAAAAAACCC	C	20		6.20078	5.25691	5
chr17@78120926@-	GGCAGCGGCACAGCGAGGTCG	C	20		3.64307	12.4088	11
chr2@242615427@-	AGCTCTTTCCCGGCAGCAGAG	C	20		4.07232	9.30842	12
chr10@32299225@-	ACTTTTTCCTCAGATGATTAA	C	20		4.44851	4.84927	4
chr11@2152795@-	CACACACAAACACACAGCACA	C	19		6.39116	7.29256	2
chr9@4713904@-	TATGTGTAGGCGTAGGTGTAC	C	19		2.46841	8.20654	3
chr1@210827335@+	AATAGTGTGACGGGAATAGTG	C	19		2.86185	9.33922	6
chr6@159195747@-	AATGTTTGTGCGTGTGTGTGT	C	19		2.46683	8.18394	3
chr12@53298466@-	CCCTCAACAACAAGTTTGCCT	C	19		5.87443	5.6891	5
chr12@56223247@-	TTTTTTTTTTCGTTTTTTTTT	C	19		2.1274	5.35918	1
chr1@153907287@-	GCAGCAGCAGCAGCAGCAGGA	C	19		2.22472	11.1414	8
chr7@56169529@-	GAAGTTCAACCTGGAGAGATG	C	19		4.85198	7.63005	7
chr16@2819120@+	TCTTCATCTTCCTCCTCCTCC	C	19		6.41421	9.27024	9
chr7@44620765@-	GATAAGCTGACGGAGCTACAG	C	19		5.6154	11.7597	10
chr7@39663248@+	TCCTCCTTCTCCTCCTCCTCC	C	19		6.33125	9.21789	9
chr2@223436725@-	CTTTCTTCCCCGGGCGATGTG	C	19		4.31938	9.18972	12
chr22@39429066@+	AAAAAAAATACCAAAAAAAAG	C	18		6.05551	4.99112	5
chr3@150177375@+	TTTTTTTTGTCTTTTTTTTTT	C	18		1.97951	5.42427	1
chr20@56226922@-	AGAGAGCTTGCAAAAAAAAAA	C	18		4.57199	5.08691	4
chr1@87328758@-	CAGCAGACTACAAAGCAAATA	C	18		5.4245	5.63962	5
chr15@45003781@+	GCTCGCGCTACTCTCTCTTTC	C	18		6.44971	9.79121	9
chr8@141532649@-	TTTTTTTTTTCATGTTTCTTT	C	18		2.21741	5.27156	1
chr17@73132267@-	GTGCCCAGCCCGGTGGCCCCG	C	18		4.34005	9.90155	12
chr14@102228207@+	GGGGCGGCGGCGGCGGCGGCG	C	18		3.4936	11.876	11
chr1@160259399@-	GACTCTGTCTCAAAAAAAAAA	C	18		4.57617	4.63531	4
chr1@16261756@+	GGCCCAGCATCCCAGCAGATC	C	18		4.21661	8.13449	7
chr11@404644@+	TGCTTGGCAGCCCAGCCTGGA	C	18		5.15996	10.9452	12
chr20@57466766@+	CGCGCCCCGCCGCCGCCGCCG	C	18		6.11404	11.6633	10
chr19@5206274@-	TTTTTTTTTCCATTTTTTTTT	C	17		2.17732	5.2475	1
chr1@113196203@+	TTTTAAAAAACTTTTAAAAAA	C	17		5.18696	5.2138	5
chr19@3053064@-	AAAAAAAAGACAAAAGTGTTT	C	17		6.08759	5.629	5
chr2@198355910@-	AAAAAACACACAAAAAAAAGA	C	17		5.87642	5.33271	5
chr1@985116@+	CATGGCGGGGCCCCATGCCAG	C	17		4.77045	11.4558	12
chr19@582580@+	CTTCCTGAGGCAGGTGCGGTG	C	17		2.91949	9.90808	6
chr9@95400340@-	GGGGCTCGGGCCTCAGGGCCC	C	17		5.10348	10.8071	12
chr2@234749425@-	TTGCTCGTGCCATCACGAGGG	C	17		3.76024	8.22977	3
chr6@75814933@-	TCCAGGACCTCCAGGCCCTGC	C	17		5.23808	9.4848	12
chr19@1434836@+	GGTCGGGGGGCCCCCCCGCCG	C	17		5.38127	11.2784	12
chr22@36135541@-	AATTGATCCTCTTTTTTCCCT	C	17		2.28984	5.95332	1
chr16@57187900@-	GGAGAATAGGCACCGGCTGGC	C	17		3.24255	8.90921	3
chr20@43514396@+	CCGGGGTAGTCGCCGCCGCCG	C	17		5.84227	11.9932	10
chr16@12009533@-	GCGGCGGCGGCGGGAGCAGCA	C	17		3.03993	11.7709	11
chrX@153588433@-	GCCCAACTTCCCCAGCAAGCT	C	17		5.28619	10.6527	12
chr16@56782193@+	GCTCCTTCAGCAAGCTGAACA	C	17		3.4107	10.6529	12
chr11@64009921@+	GCCGTGGCCACGGCCACGGGG	C	17		3.40052	11.6332	11
chr17@46136177@+	GGCAGTTCTTCCTCTTCTTCC	C	17		6.3243	9.19116	9
chr16@546819@+	TTGTTTTCTGCACAGTCCGAC	C	16		3.96351	6.66974	7
chr19@46123972@-	TTTTTTTTTTCATTTTTGAGA	C	16		2.601	5.52459	1
chr7@5661475@-	AGCTGAGCATCAGCTCAGCCC	C	16		5.06149	10.0484	12
chr14@95078782@+	CTCCCTGAGGCAGGTAATCCA	C	16		2.91599	9.93517	6
chr7@99669168@-	AACCCTACGCCTGCAATGAAT	C	16		5.23856	4.87446	5
chr19@36632054@+	GCGGCGGCGGCGGTGGTGGAG	C	16		3.22288	12.1718	11
chr19@1592659@-	CGGCGGCGGGCCCGGCGGCGG	C	16		5.25758	11.5087	12
chr9@33294896@+	GAGCAAAACCCAAAAAAGCAA	C	16		5.65918	5.37428	5
chr10@23384630@+	GCGGGCCCGGCACCGGGCCGG	C	16		4.90436	11.6124	12
chr17@78120906@-	GGCAGCGGCACAGCGAGGTCG	C	16		3.6379	12.4232	11
chr4@77969179@-	ACATAAAGACCAAAAAAAAAA	C	16		5.41425	5.07393	5
chr1@150317362@+	TTTTTTTTTTCATCTTTTTTT	C	16		2.23982	5.30774	1
chr11@115080317@-	ACCACCACCACCACCATCCTT	C	16		5.68767	9.24297	9
chr21@33641263@-	GTCGTCTCTACAAAAAAAAAA	C	16		4.50697	4.97332	4
chr6@30593873@+	GACCCTGTCTCAAAAAAAAAA	C	16		4.53697	4.66892	4
chr20@10623165@-	GTCTGCCCTCCAGGGCACAGT	C	16		3.76668	10.104	12
chr16@30676164@+	CCACCAGCACCAGCACACCCA	C	16		6.32173	10.5625	12
chr5@31526909@-	CTGCTTCACCCTCAGCAGCCT	C	16		6.68838	10.7679	10
chr10@32298729@-	AGTTAACAAGCAAAAAAAGTG	C	16		5.35871	5.1892	5
chr15@65246736@+	TTCTTCCTTCCTCTTCTTCCT	C	15		6.72388	10.5009	9
chr6@75814932@-	CCAGGACCTCCAGGCCCTGCA	C	15		6.08398	10.7343	12
chr19@40738776@-	CCCCCCTCACCCCTCCCTCTC	C	15		6.25009	10.0889	9
chr4@1236726@-	TGATGAGTATCGGCTGGCGTT	C	15		3.1891	9.2765	6
chr15@65869776@+	CAAACCAAACCACACACACAC	C	15		6.68897	7.47815	2
chr16@89628779@+	GCTGACCGGACCGGTCATGCC	C	15		4.7093	10.7227	12
chr22@30636670@-	GTGCTAGCTCCGTGGGCCCAC	C	15		4.06034	10.3053	12
chr22@20918916@+	GCAGCAGCTCCAGCAGCAGCA	C	15		2.25885	11.1404	8
chr10@103546067@-	ATGTAAAACTCACCCATCACA	C	15		5.36068	6.86697	7
chr16@85689992@+	GGAGCGCGAGCGCGAGCGCGA	C	15		2.89934	11.4314	11
chr2@242256970@+	TTTTTTTTGTCTGGAGGAATG	C	15		2.90886	5.41623	1
chr9@130881217@-	CATCCCTGTACCCCTCCATCC	C	15		6.21727	10.0693	9
chr6@21595269@+	GCCATGGGGGCGGCGGCGGCG	C	15		3.33661	11.987	11
chr10@97380934@-	CATCGGTCTGCGACAGATCGC	C	15		2.58823	8.61002	3
chr22@18121608@+	AAGCAACTGCCGCCGCCGCCT	C	15		5.95818	11.8507	10
chr11@68369418@+	GTGCGGCTGCCCTGGCAGTGC	C	15		5.27573	11.6117	12
chr6@43607918@+	GGGGGCAATGCCCTAAGCCCC	C	15		5.01734	10.8523	12
chr1@25071993@+	GGAGCAGAAGCAGCAGCAGCA	C	15		2.30217	11.2562	8
chr16@1359706@+	CAAAGGGAAGCGCCGCCGCCG	C	15		5.8288	11.974	10
chr12@46579162@-	GTGGTGGACACAGGGTTGTGG	C	15		3.24079	9.60213	6
chr12@26275575@-	GCAGCGGCGGCGGCCCGGGGG	C	14		3.22073	11.7932	11
chr5@132439994@+	AAAAGAGGAACAAAAAAATGC	C	14		6.19673	5.16797	5
chr1@23719058@-	GTGTGTGTGTCTGATGTGTGG	C	14		2.82508	9.36697	6
chr13@72204836@-	TGACAGCAGCCGCTGCAGCAG	C	14		5.68551	11.574	10
chr14@68144067@-	TAAAAACAAACAAACAAAAAA	C	14		6.0398	5.38069	5
chr16@55513472@+	TGAGCCACGCCGCCGCCGCGC	C	14		6.02129	11.7022	10
chr16@58195430@-	GTGTGTGTGTCTGTGTGTCTA	C	14		2.38631	9.37746	6
chr19@4838583@-	AAAAAAAAATCAGGGATATAG	C	14		5.88178	5.86633	5
chr21@27096959@-	CGAAAAACCCCAGGCCTGAAG	C	14		5.39446	7.45759	7
chr11@70049539@+	GGCCGGGCCGCAGCCCCGGCC	C	14		3.69464	11.0227	12
chr7@5352794@-	GCAGCAGCAGCAGCGGCTCGG	C	14		2.19395	11.1295	8
chr19@56206686@+	TGCCCCCGGGCCCCCCGGCCC	C	14		5.24838	10.4505	12
chr4@1019520@+	TGCCTGGACACACACACACAC	C	14		6.57196	7.42873	2
chr1@17318562@-	TGTCGTGGCCCTGGCCAGCAA	C	14		4.16182	9.38751	12
chrX@119571176@-	TACACACACACAGACATATAT	C	14		6.60987	7.35049	2
chr17@78120886@-	GGCAGCGGCACAGCGAGGTCG	C	14		3.64389	12.4111	11
chr11@62619750@-	AACCCAAACTCAGGCACTGTA	C	14		6.31197	7.09498	2
chr11@115080314@-	ACCACCACCACCATCCTTACC	C	14		5.67724	9.26163	9
chr16@30750845@+	GCCCCCAAGTCCCCTGGGGCC	C	14		5.26705	10.2913	12
chr11@70049828@+	GGGGCGGCGGCCGGGGCCGCG	C	14		3.76878	11.6464	11
chr12@56991418@-	TGTGTGTCGGCCTCAGAGCGC	C	14		2.55547	8.53863	3
chr11@72004527@-	GCCCTCACCCCAGGCTGAGAA	C	14		4.1503	10.0235	12
chr22@29950906@-	GGGGTCTCCTCAGTGACCCCC	C	14		4.54189	10.3042	12
chr5@864287@-	GTGTGGCCATCGTGTCAGCAG	C	14		4.0015	9.97898	12
chr21@35470213@+	TCTGATTTCCCAAAGAAAGAA	C	13		4.38898	5.33727	4
chr11@1092606@+	CTCCAACCACCACTCCCAGCC	C	13		6.25384	10.5105	12
chr1@38510286@-	CAAAAAAAAGCAAAAAAAAAA	C	13		5.64772	4.92008	5
chr5@6735872@+	TTTTTTCTTACTTTTTTTTTT	C	13		2.00078	5.4632	1
chr11@10818789@-	TTTACTTGCACAAAACTGATC	C	13		4.6148	5.82014	4
chr16@30794982@-	CAACCTGGTGCAGCACCAGCG	C	13		2.57022	11.1188	8
chr12@54406124@+	AAATAAAAATCAAAAAAAAAA	C	13		5.49666	5.02998	5
chr9@132500739@-	GATGGGGAATCCGTGTGTGTG	C	13		2.26426	9.49466	6
chr14@105338623@+	CGTGTGTGTGCCGCGTGTGTG	C	13		2.1772	9.73052	6
chr11@82895961@+	GTATGTTTTTCTTTTTTAAAA	C	13		2.79828	5.59532	1
chr11@118978712@+	GAGTCCGGGGCCTCCTGGCGT	C	13		4.70237	10.9748	12
chr2@223807803@+	AGGCAAAAATCAAAAAAAAAA	C	13		5.51998	5.04085	5
chr17@37562829@-	ATTTTCCTTTCAAAAAAAAAA	C	13		4.38074	5.11701	4
chr1@244869241@+	TATTTGTAATCAAAAAAAAAA	C	13		4.69618	5.27169	4
chr6@137518963@-	TTTTTTTAAACAAAAAAAGCA	C	13		4.75758	5.32646	4
chr14@21853766@-	ACTGAAGCCCCAGCATGGGCC	C	13		2.32918	10.6375	8
chr17@42878989@-	ACTCTTGTCTCAAAAAAAAAA	C	13		4.42877	4.8754	4
chr10@121259562@-	AGGACCGTGCCGGGTTTATCA	C	13		3.69864	9.77473	12
chr8@38705651@+	AAAAAAAAAACTTAAAAAAAG	C	13		5.98036	4.89373	5
chr12@106641357@-	CCGCTGCCGCCGCCGCCGCCT	C	13		5.99649	11.8235	10
chr20@43514398@+	GGGGTAGTCGCCGCCGCCGCC	C	13		4.0379	11.0096	12
chr1@153907281@-	GCAGCAGCAGCAGGAGCAGGT	C	13		2.33655	11.1587	8
chr2@3383502@+	CAGAACTAGGCGCGCCGCGGC	C	13		4.34439	10.6261	12
chr12@56991384@-	GTGTGTGTGTCAGCCTCAGAG	C	13		2.60767	9.30807	6
chr7@66421473@+	TTTCTTCTTTCTTTTTTAAAG	C	13		2.81871	5.5594	1
chr15@75815573@-	GTTCGGGACCCAACAGGAGCC	C	13		2.3984	10.2739	6
chr8@131064964@-	AAAAAAAAAACACAAAAGCTG	C	13		6.07472	5.49273	5
chr12@80169696@-	AAAAAAAAAGCAGCAAGTAAT	C	13		5.9423	5.16356	5
chr12@50158147@+	CACAGTTTGACACAGTGGCCT	C	13		4.18846	6.77094	7
chr3@195776283@-	TGTGTTAGCTCTTTGAATGTT	C	13		1.82064	5.59486	1
chr21@45193928@-	TTGCATTTCTCTTCCTAAATT	C	13		2.54953	5.36307	1
chr16@85690004@+	CGAGCGCGAGCGTGAGCGTGA	C	13		2.99125	11.4688	11
chr5@32420047@-	GTTGCAGCTGCTGCAACAGCT	C	13		2.72547	10.9333	8
chrX@153588431@-	CCAACTTCCCCAGCAAGCTGC	C	13		5.56453	9.10484	9
chr1@223963113@+	GAAGACTCACCTCTGTCGCTT	C	13		6.49197	9.86975	9
chr19@49425111@+	GCAGCGGAAGCAGCAGCAGCA	C	13		2.34246	11.2353	8
chr21@46276194@-	GCTGCTGCTGCAGGAGGAAGA	C	13		2.22084	11.1054	8
chr17@46136183@+	TCTTCCTCTTCTTCCTCCTCC	C	13		6.32945	9.17232	9
chr19@1407757@+	CGCCGAGCGTCGCCGCCGCCG	C	13		6.00404	11.806	10
chr20@18744317@+	AACAGGCTGGCCCAGCATCAT	C	12		5.36773	11.4653	12
chr16@2318106@-	CAGAGCGGCGCCGGCCTCGGC	C	12		4.25649	10.5594	12
chr18@51795952@+	AGGAGGAAGGCGGCGGCGACG	C	12		3.66314	11.936	11
chr1@39305021@-	TTGAAAATGGCAAAAAAAAAA	C	12		4.43508	5.3194	4
chr7@101898681@+	AAAAAAAAGACAAAAAAAAAA	C	12		5.88466	5.03336	5
chr10@12207921@+	ATTTTTTTTTCCCTTAAGAAG	C	12		2.90088	5.3887	1
chr21@44513122@-	TAAAAAACAACAAAAAAAAAA	C	12		5.72741	4.93855	5
chr10@76781848@+	AGGAGGAGGACGAGGAGGAGG	C	12		4.79208	9.9974	12
chr6@43034210@+	GCACATCAGGCCGTGGCCACC	C	12		4.89705	11.2051	12
chr1@109852465@-	GTATTAAGATCATTACTGCAT	C	12		3.10105	7.0264	3
chr14@69341369@-	CGTTAAAAACCAAAAAACTAC	C	12		5.4332	5.16823	5
chr18@45367465@-	TTCCAAGCCTCTTTTTTCCAT	C	12		2.30895	6.10167	1
chr11@12958805@+	TCTGTATATACACACACACAT	C	12		6.21641	7.37805	2
chr16@2256048@+	TGACCTTTGACCCCTGCCGTT	C	12		3.46029	9.52577	12
chr4@24541712@-	GGGAAAGGAACAAAAAAAAGC	C	12		5.71048	5.35479	5
chr1@224621925@-	CCTCGTCCTCCTCCTCCTCCT	C	12		6.76064	10.6409	10
chr11@72533949@+	CTGGCTCTGGCCCCTGAGCCA	C	12		5.27053	10.9549	12
chrX@153588434@-	TGCCCAACTTCCCCAGCAAGC	C	12		4.27036	8.21604	7
chr3@10194053@+	ACTCTTGTCTCAAAAAAAAAA	C	12		4.43345	4.848	4
chr12@124069117@+	AGCGGGGCGGCGGCGGCGGCG	C	12		3.55334	11.8062	11
chr2@131905370@+	GACTCTGTCTCAAAAAAAAAA	C	12		4.56951	4.62415	4
chr3@49396863@-	TTTTCGGCCCCATGTATCTCA	C	12		3.9886	9.48514	12
chr1@35900461@-	CAGGGCCCAGCACACTGCCCG	C	12		4.90709	11.3533	12
chr17@45681383@+	CCCTGTGGATCGACTTGGATT	C	12		3.24922	9.26819	6
chr6@10709285@+	AGAAAGCCTTCCTCCAGCTGC	C	12		5.38533	9.10437	9
chrX@153195447@-	TCCGACTCAGCCTCCTAGAGC	C	12		6.31536	9.19654	9
chr12@56991421@-	GTGTGTGTGTCGGCCTCAGAG	C	12		2.61948	9.40121	6
chr1@16271659@-	GGAAGAGGAGCAAAAGGAGCA	C	12		2.44426	11.2662	8
chr2@187455090@+	GCGGCGACGGCTGCGCCTCGG	C	12		3.1308	12.0275	11
chr8@145737898@-	GCCTGAGGACCCAGGGCAAGG	C	12		3.9857	10.6696	12
chr20@33026410@+	CCTTCACGACCACCACCACCC	C	12		6.38743	10.534	12
chr14@23777072@+	GTGGAGCTGGCCCCGGGGAGG	C	12		4.85629	11.7364	12
chr11@61567945@-	GGTTTGTCAACACAAAGACAC	C	12		4.82535	5.17971	4
chr12@6439800@-	TTTAATGTATCGCTACCAACG	C	12		3.61597	8.72904	12
chr2@153575504@+	TTCTTCTCGCCTTCCTCCTCG	C	12		6.29257	9.11122	9
chr20@43535142@+	ATCCCTTGTGCGATAAAAAAA	C	12		4.25245	5.17728	4
chr10@81075606@+	TTTTGCGAAACAAAACAAAAC	C	12		5.06114	5.29535	4
chr5@52096278@+	GGCCAGGTGACCCTGGTCCCC	C	12		5.5048	10.989	12
chr10@32307279@-	CCTGCGCAAACTCTTTGTTCA	C	12		2.0891	6.49978	1
chr2@8823843@+	ATTCTTTGCACAACAACAACA	C	12		4.51378	5.13583	4
chr22@28247966@-	TTTGTCAGAGCATAATCATTG	C	12		3.35019	6.08367	4
chr1@110564996@+	TTCTGTTGTCCAAAAAAAAAA	C	12		4.28525	5.25407	4
chr6@30568785@-	CACATCATCCCCACCCCTCCC	C	12		5.76396	9.83386	9
chr19@16638980@-	TGCCGGCCCCCGGGGCCCCGG	C	12		4.46688	10.0955	12
chr22@36677729@-	ATAAGGTTTTCTTTTTTCCCC	C	12		2.52121	5.79964	1
chr1@228295414@-	AGCAGGATGGCTCCACCATCC	C	12		5.32983	10.327	12
chr12@56991380@-	GTGTGTCAGCCTCAGAGCGCG	C	12		2.50821	9.44406	6
chr20@30252685@-	GCCTGGGCAGCCAGGCTGCCA	C	12		5.27882	11.0868	12
chr19@1407759@+	CCGAGCGTCGCCGCCGCCGCC	C	12		4.24939	10.6785	12
chr17@56081430@-	CATCATTCCCCAGAAACCTTT	C	12		4.84357	7.47829	7
chrM@3905@+	CCCCTTCGACCTTGCCGAAGG	C	11		3.59375	8.22343	3
chr2@191745647@+	AGCAGCAGCACCCGCATCCGC	C	11		5.21889	9.2649	9
chr11@128328812@-	AAAAAAAATGCAAAAAAATTC	C	11		6.16133	5.18253	5
chr12@50158524@+	AAAAAAAAAACACCTACTTTT	C	11		6.15283	5.98034	5
chr6@32870786@+	TAAAGTCGTACAAGCCAATCT	C	11		6.11798	5.30678	5
chr1@224621928@-	CGTCCTCGTCCTCCTCCTCCT	C	11		6.7759	10.6303	10
chr20@61579492@+	CCATGGCTGGCGCAGCTGCCT	C	11		5.67625	11.6679	10
chr16@89371007@-	GTGTGTGTGCCCGTGTGTGTA	C	11		2.41194	9.40236	6
chr9@136209423@-	GCTCCGCTCCCTGCCCTGCCC	C	11		4.78148	9.6664	12
chr5@140953571@-	TCCTCCTCCTCCTCCTCCACC	C	11		6.29364	9.22506	9
chr11@3380633@-	CCCAGTCCTCCAACCTTATTG	C	11		5.8288	8.65961	9
chr4@170642004@+	ATAAAGTTTTCTTTTTTGTTT	C	11		2.32524	5.93615	1
chr2@204259451@+	CACACTGGAGCCAGTGCGTCC	C	11		4.59164	10.8182	12
chr6@159187329@-	TTTTTTTTTGCTTAACAGTTT	C	11		2.29555	5.24833	1
chr11@61548613@+	TCCTCAGTGACCACCAGCCTC	C	11		5.73009	9.38928	9
chr9@130576197@+	GTGTGCGCTGCCTGGCCAGGC	C	11		3.87406	10.442	12
chr10@73980083@+	AACTCCGTCTCAAAAAAAAAA	C	11		4.5845	4.656	4
chr12@50188943@-	GGCTCCAGGGCCAGGAGCGAG	C	11		4.4897	10.1742	12
chr3@152183103@+	TATTGACTTTCACAAAATTTA	C	11		4.25168	5.98625	4
chr3@122123196@+	AAGATGAAATCCCAGAGACTG	C	11		5.49501	11.1778	12
chr17@38279222@+	GGGAGCCTGCCGCAGCCGGAG	C	11		5.674	11.9274	10
chr3@52262750@-	GACTAGGGTCCCAGCACAGCC	C	11		4.08095	10.6446	12
chr3@5229984@+	GGCCGTGGGCCCGACCGCGGG	C	11		3.36753	10.4347	12
chr19@49611287@+	GCGGGCCCGGCGGGAGCGGGA	C	11		3.16661	11.7342	11
chr6@28871790@-	AGGCACAAGGCATCTTGTTGC	C	11		4.6946	9.84475	12
chr19@1853635@-	AGAGAGGCTGCAGGGGAGGCT	C	11		3.36017	11.4606	11
chr16@58054462@+	TCTCTCCTCCCCTCCTCTCTT	C	11		6.38724	9.67926	9
chr22@30742330@-	GCAGCAGCAGCAGACCACCCA	C	11		2.1713	11.0162	8
chr1@145650498@+	TAGGTGGTGGCGGCAGTCGGA	C	11		3.23297	11.7957	11
chr22@38687898@-	AAAAAAAAGGCAAAAATAAAC	C	11		6.07934	5.09626	5
chr11@61569371@-	GACTCCATTTCAAAAAAAAAA	C	11		4.67446	4.70521	4
chr16@2816491@+	CAGAACATCTCCGGTCACCCG	C	11		4.10429	8.92821	12
chr22@43045350@-	GCGGCGGCGGCGACAGAGCGA	C	11		3.07562	11.9979	11
chr6@111279977@+	GGGACCATGGCGGCGGCGGCG	C	11		3.63736	11.9063	11
chr5@167927664@+	TAGTTCTGCTCCAGGGTAAAA	C	11		3.89354	5.62185	4
chr19@10244908@-	GGCCAAAGCCCGAGAGAGTGC	C	11		5.47168	8.61905	7
chr15@25683957@-	CCTCTGCCGACCCGGCGCGCT	C	11		5.27628	11.6519	12
chr15@81046893@+	TCTGCTAATTCACACAACACG	C	11		5.30036	7.04447	7
chr17@18139990@+	ATAAGCTGAGCACAGCTGGCC	C	11		4.92622	8.54141	7
chr2@183902852@-	AGGCGGCCGGCGGCGGCGGCG	C	11		3.71141	11.9168	11
chr9@140007557@-	CGACACGGTCCGCTGGGAGTT	C	11		3.78566	8.71234	12
chr12@102471107@-	GGATATTACTCGGTCCAGGTA	C	11		3.85984	7.63091	7
chr12@112944240@+	AGAGGTGTGGCTTTTTTTTTT	C	11		1.99357	5.81526	1
chr9@139302312@-	CTCGGCCTCTCGAAAGAGGAT	C	11		4.54237	8.99596	12
chr20@30252733@-	AGGGCCAGTCCTGCCTGGCCA	C	11		4.37496	10.2216	12
chr2@27463178@+	TCCTGATGGCCGCTTCCATCT	C	11		6.2938	10.2232	9
chr12@133303433@-	GAGGCGTGAGCACCGATGTCC	C	11		3.92075	12.0385	11
chr6@159057849@-	ACCTGCAGTCCAGCCTATGGC	C	11		4.01781	10.1556	12
chr2@27463177@+	TTCCTGATGGCCGCTTCCATC	C	11		4.95116	10.7834	12
chr1@35657861@-	GCCCGGCGGGCCCGGCGGCCG	C	11		5.31967	11.4968	12
chr3@48510072@-	GTCCTGGTTTCGGCAGCGTAG	C	11		3.52237	11.3015	11
chr8@145137668@+	CGCCGGCGCGCGCTCGCCCGC	C	11		4.94083	10.5709	12
chr15@65869798@+	AACACACATACACACACACAC	C	11		6.67006	7.46387	2
chr10@129905113@-	CACACACACACAGAGCCAACA	C	11		6.53134	7.16758	2
chr3@134080443@-	GCTCGGGCAGCTGCAGGCAGC	C	11		2.53035	10.584	8
chr10@81929053@-	CCTGGGGCCCCTGGGGCTGGC	C	11		4.37683	9.94514	12
chrX@153588441@-	CAGCCCGTGCCCAACTTCCCC	C	11		5.42233	10.0366	12
chr22@42262950@+	GCAGCAGTGGCAGCAGCAGCA	C	11		2.28459	11.2668	8
chr12@121136261@+	CATAGTGCTTCACACAGCTCC	C	11		5.12209	7.65008	7
chr11@64534503@-	CCGCCGCCGCCTCCCAGTGGG	C	11		5.90911	11.9074	10
chr16@57398718@+	CCCCCCCCAACTTTTTTTTTT	C	10		1.87892	5.96921	1
chr19@1049899@+	TCCCTGTGAGCCCCCCCACCA	C	10		5.50305	10.7551	12
chr12@53616017@-	TTTTCTTTCTCTCTCTTTCTT	C	10		1.95137	5.50422	1
chr3@129113621@-	CAGGGGCTAGCTCTGTGTGTG	C	10		2.22319	9.61095	6
chr1@87794519@+	GGCGGGGGCCCCCGGGCGGGG	C	10		3.50901	11.1709	11
chr6@114181888@+	TTTTATTTTACTTTTTTTTAA	C	10		2.23587	5.55322	1
chr8@26268445@+	GAAAACAAAACAAAAAAAAAA	C	10		5.72794	4.849	5
chr13@113886547@+	CACCACTACCCGCCCACCACC	C	10		5.87655	9.63718	9
chr10@69682544@-	TCATGGAAGCCAAAAAATATT	C	10		5.61435	5.43426	5
chr9@123539998@-	TTTTTTTTGGCGGGGGCGGGG	C	10		3.36111	11.2592	11
chr17@79801154@-	CCTTGACTCCCGGGTGGGGAG	C	10		4.51353	9.20737	12
chr13@39622826@+	GCTTTTAGGCCTTTTTTAAAG	C	10		2.7655	5.66591	1
chr6@28121092@+	AGAATCCACACTGGGGAGAAA	C	10		5.80741	6.4557	7
chr6@109769322@-	AGGGAGAAGGCGGTGTGTGTG	C	10		2.16893	9.64599	6
chr9@130881190@-	CCCTGTACCCCTCCATCCTTC	C	10		6.16036	9.06287	9
chr20@43128554@-	CCTTTAAAAGCAAAAAAAAAA	C	10		5.21743	5.19127	5
chr12@124809935@-	CAGAACAGGGCGGGGGGGGGG	C	10		3.71868	11.5019	11
chr19@6424728@-	CGCGCCAGGCCCGGCCCCGCC	C	10		4.71818	10.4061	12
chr16@89736215@+	TGCACCAGGCCCACCCCACCC	C	10		5.59458	9.99675	12
chr9@138899308@-	GTGTGTGCGTCTGTGTGCGCG	C	10		2.43522	9.435	6
chr12@27127047@-	GTTATGGAAGCAAGAGAGAGA	C	10		5.27164	5.3	5
chr1@39824449@+	GCCTGCAGGCCTGGATGCAGG	C	10		3.99114	10.0764	12
chr19@3536979@+	GGACTCCAGGCAAGTCCCTGC	C	10		4.87643	11.1385	12
chr16@53348398@+	TTGACATCTTCTTTTTTAACA	C	10		2.74516	5.77036	1
chr2@37384083@-	GGGTCTCCGGCCGGCGGCGGC	C	10		4.47025	10.8512	12
chr5@162871739@+	AACAGTTACTCAGTGCAATGT	C	10		4.76295	6.08612	4
chr22@30092811@+	GTTTCTGTTTCTGTTTTTTTT	C	10		1.98813	5.31165	1
chr4@123264720@+	AGCAGGGAAACAAAAAACTGC	C	10		6.17553	5.20936	5
chr10@32557362@-	AAAAAGGCATCAGTTTTTTTA	C	10		5.99773	6.1803	5
chr1@3549997@-	CCGCCCCGGGCCGGGGCCGGC	C	10		4.65535	10.9468	12
chr3@124463038@+	TTGGATTCTTCCACAGGGCCT	C	10		6.11614	9.61753	9
chr10@99211462@+	TGCTGCTGGGCCCGGCCCGCC	C	10		4.71494	10.5771	12
chr19@44010993@-	GATCTCACTTCTGTCAGATGC	C	10		4.70173	7.16909	7
chr2@74380284@+	GTGAGGGTTTCATACTGACAG	C	10		2.61408	9.27999	6
chr11@59569295@+	ATTATGACCTCAAAAAAAAAA	C	10		4.46145	4.90184	4
chr15@91425261@+	GCCCACCTGGCCACCTGAGGT	C	10		3.79836	10.8517	12
chr5@149416994@+	GTGCTGGCTGCTGACAGCCAG	C	10		2.64619	9.35316	6
chr6@42906747@+	TCTCTCCTGACCCAGGGTTCA	C	10		5.1038	11.7517	12
chr1@1371175@+	TTGCGGCTGGCGCTGGCGCGG	C	10		5.65324	11.8585	10
chr4@1019054@+	ACACAGACATCCACACACACA	C	10		3.84581	7.66452	7
chr6@75814936@-	ACCTCCAGGACCTCCAGGCCC	C	10		5.32512	9.91846	12
chr19@18499297@+	CTGCGACTGTCGCCGCCGCCG	C	10		5.90083	11.867	10
chrX@53112248@+	CAGGAGGCGGCGGCGGCGGCG	C	10		3.63126	11.8358	11
chr10@79397246@-	TCTTCTTCTTCCTCCTCCTCT	C	10		6.40941	9.24434	9
chr16@30676171@+	CACCAGCACACCCACCAGCAC	C	10		6.62165	7.49255	2
chr19@49464735@+	CCTCTGCCTGCCCAGGGGCTG	C	10		4.98039	11.4835	12
chr22@18121607@+	GAAGCAACTGCCGCCGCCGCC	C	10		4.00004	10.9493	12
chr3@52084401@-	TTTTTTTTAACAAAAAGTGTT	C	10		3.51858	5.80001	4
chr17@79632176@-	CAGCCGCAGCCTCCTTCCTTC	C	10		5.91621	10.8104	12
chr1@16532786@-	CACAGCCTGTCGGTGGCTGTG	C	10		3.50881	9.60583	12
chr8@103838921@-	CCTTGAACTTCATGGCATATC	C	10		4.69444	6.65294	7
chr15@42824292@+	AGTTTTCTTTCTTTTTTTTTT	C	10		2.08537	5.72729	1
chr22@38161761@+	CGAGCGGGAGCTGCAGCGCCT	C	10		2.81906	11.4297	8
chr1@52253829@+	TCTCGGGATACACACACACAC	C	10		6.63494	7.49462	2
chr1@153579573@-	GCAGCAGCAGCAGAGACCTCT	C	10		2.16621	11.0622	8
chr19@45567612@+	CGCCGCTCCTCCTCCTCCTCC	C	10		6.20047	9.22514	9
chr11@118620901@-	GGGAAAAAAGCAAAAAACAAA	C	10		5.59308	4.98224	5
chr1@200375846@-	AAAAAAAAGACAAAAAAAAAC	C	10		6.01461	5.03257	5
chr1@244871014@+	GGGCTACTGACACACACACAG	C	10		6.66153	7.46932	2
chr2@170672032@-	TCAGCATGTTCAAAAGAAAGC	C	10		4.50358	5.76852	4
chr6@30569762@-	GTCCTGGCCACGGGGGAGGGG	C	10		3.4238	11.2273	11
chr10@114190142@-	TTGTCAGATTCAGTATAACCT	C	10		3.4986	6.24988	4
chr12@49331477@-	CTCTTGTTTTCTAGTCCAGGA	C	10		2.92544	5.6598	1
chr16@2811944@+	CGGGATAAATCACATTCTCAT	C	10		4.22278	6.93529	7
chr11@61633347@+	GCACCCTGCCCTCATGGGACC	C	10		4.9892	9.83233	12
chr6@33377482@+	GGATCCAGATCTGTGTGTGTG	C	10		2.21514	9.55331	6
chr20@62373903@+	CCCGCCCCTGCCCCCGCCCCC	C	10		5.43797	10.694	12
chr7@44425629@-	AACATCTCCCCGGGGGCTGTG	C	10		4.25115	9.19739	12
chr19@35770181@+	ACCACGCAGCCGCCGCCGCCC	C	10		6.00807	11.8107	10
chr16@20935842@+	TATTCTTAGGCTTTTTTTTTT	C	10		1.86558	5.63403	1
chr4@41956211@+	ACCAACAGTTCCATAGTTTAA	C	10		5.52493	8.89225	9
chr19@11243949@+	TTTCTGAAATCGCCGTGTTAC	C	10		2.81812	7.23246	3
chr5@140053559@-	TGCAGGGCCCCGCACCAGTTG	C	10		6.03108	11.3587	10
chr13@115007670@+	CTACCTACAGCTACAAAGAAG	C	10		5.24557	4.86693	5
chrX@48838263@-	GCAGCAGCAGCAGGAACAAGA	C	10		2.18458	11.1201	8
chr11@59383066@-	GCGGCGGCGGCGCCGGTCCCC	C	10		3.34265	12.0219	11
chr7@117824212@+	CGGGTTCTGGCGCGCCCTTTC	C	10		5.60165	10.9903	12
chr1@113212976@+	ACGTGTAAATCTTTTTTTCTT	C	10		1.98374	5.95964	1
chr19@18499303@+	CTGTCGCCGCCGCCGTCGCAG	C	10		5.86834	11.7243	10
chr3@134080454@-	CTGCAGCAGGCGCTCGGGCAG	C	10		5.53922	11.7351	10
chr12@56991406@-	TCAGAGCGCGCTGTGTGTGTG	C	10		2.14656	9.68316	6
chr5@612543@+	CGGCTTAGGGCCTCACCGCGA	C	10		5.35233	11.0164	12
chr14@23341528@+	GTTGGCCACCCTCCTCCTCCT	C	10		6.74587	10.5954	9
chr8@144995109@-	AGATCATCATCACGGTGGTGG	C	10		5.79364	7.25796	7
chr2@74380454@+	CCTCAATGCTCAGAGAGAAAG	C	10		4.60267	5.54889	4
chr2@27255952@+	CTGGGGTCGGCGCCGGCGCCG	C	10		5.72	11.8964	10
chr16@66756951@-	GCGGAGCTGACCCAGGGGTGG	C	10		4.90993	11.7494	12
chr1@29063573@+	GGCTCATCTGCCGCCGCCGCC	C	10		4.02323	10.8994	12
chr17@30808638@+	CCTTCTCTTTCCCCTCTCAAC	C	10		5.06414	8.66267	7
chr1@55317230@-	CTCCTTCATGCCTGGGCCTGC	C	10		4.75629	10.9729	12
chr12@95365265@-	TATTCTACCACTAGAAAGAAG	C	10		5.10742	4.78769	4
chr16@58583681@-	TTCCTTGACACGCTGAAGAAT	C	10		5.61485	7.04845	7
chr1@35657856@-	GCGGGCCCGGCGGCCGCAGCG	C	10		3.43973	11.6972	11
chr2@219447913@+	AGAGAGAGAACGTTTGTGTGT	C	9		2.50479	8.20561	3
chr19@35988357@-	CCTGTGCCAGCCCTGGCCCGG	C	9		4.95137	11.4231	12
chrX@153701882@+	AGGAATCTGGCCCTGTCTGAC	C	9		5.29624	11.1146	12
chr12@12982623@+	CAGTATTCTTCCCCATTCTGG	C	9		4.27144	7.66745	7
chr9@33917716@+	AAAAAAAAAACAAATTTGCCA	C	9		6.02906	5.70754	5
chr17@33459193@-	CTGTACCTTGCTGGTACAGAC	C	9		3.89205	10.3608	12
chr19@52496890@-	ACTCATACTGCAGAGAAGCCA	C	9		4.80686	6.93095	7
chr22@46325669@-	TTGAGTGGATCGGTGGGTGGA	C	9		2.36615	9.44494	6
chr3@12940399@-	ATTCTCGGGTCTTTTTTAAAA	C	9		2.68771	5.71363	1
chr20@47860481@+	AAAACAAAAACAAAAAACAAC	C	9		5.95326	5.07202	5
chr16@46949515@+	ACCACACCTACACACACACCA	C	9		6.66203	7.49706	2
chr12@66359629@+	ATTTTTCATACTGAAAAAAAA	C	9		4.15288	5.18252	4
chrX@47078443@+	CATCCCGGGCCGCCGCCCCAG	C	9		5.95155	11.9139	10
chr12@95434315@-	GGGGAGTCTGCCTCCAGACTG	C	9		3.77044	11.0539	12
chr15@65244506@+	TCTTCCTTCTCCTCCTTTCTT	C	9		6.29979	9.28489	9
chr17@81037817@+	TGCTGGGCGGCGCGGGCGCGC	C	9		4.76628	10.7631	12
chr17@74385886@-	GAAAAAAAGACAAAAAAAAAG	C	9		5.95146	5.07622	5
chr14@69365695@-	TGAGGTGTGGCGTGTGTGGTG	C	9		2.96233	9.26908	6
chr2@189910591@-	GCCAGGCTCTCAGGGTGCCCC	C	9		5.08165	9.54243	12
chr14@23240549@+	TTGGAGCTAGCAGCCAGGGGT	C	9		4.73565	11.8078	12
chr19@36937190@-	AAATCTGTCTCAAAAAAAAAA	C	9		4.57166	4.66339	4
chr1@151220896@+	AAGGAAAAAGCACACAGCACA	C	9		5.44175	6.86914	7
chr14@74035398@+	CTGAGGCGGGCGGATTACAAA	C	9		3.66518	10.0417	12
chr17@61775370@-	CTCTGCAGGGCAAGGCAGGGC	C	9		4.16713	10.2645	12
chr1@173457060@+	ATTGTGTTTTCCTGCAGCAAT	C	9		2.88355	5.49169	1
chr1@46120414@-	ACAGGGAACCCATCTGGTTGG	C	9		3.99999	9.6845	12
chr10@102107838@+	GCTCCTATACCACCACCACCA	C	9		6.43531	10.4947	12
chr5@140019195@+	GAGCGGGAGGCAGGTGTGGGC	C	9		3.00038	9.8957	6
chr14@103523388@-	ACACCGAGTGCAGCCACTCGG	C	9		3.70374	11.0704	11
chr12@52642687@+	CAGCCTCATTCTGAGGCCTGA	C	9		5.53325	10.0941	12
chr17@4068523@-	CTTTGCTCATCGCCAGATTTA	C	9		3.75445	6.8642	7
chr2@85776942@-	TTTGGGGGGGCGGGGTTCTAA	C	9		3.60004	9.95574	12
chr1@31405707@-	GTTGGTTTAACAAAAAAAAAA	C	9		4.50175	5.1758	4
chr1@27107671@+	AAAAAAAATACAAAAAAAAAT	C	9		5.97225	5.15034	5
chr12@104743607@+	AAATACATTTCTGGGCCACCT	C	9		4.01853	9.09135	12
chr19@41111054@+	GGGCGCCCGGCCCCCGGCCCC	C	9		5.23709	10.7835	12
chr1@39952409@+	TAATGGAGTTCACCAGCACAC	C	9		6.03294	7.77453	2
chr19@6424729@-	CCGCGCCAGGCCCGGCCCCGC	C	9		5.09014	11.3871	12
chr5@1318538@-	GCAGAGTGAACGAGTTTGGGG	C	9		2.65349	8.4447	3
chr15@23005678@-	TCTTACAAAACAAAAAAAAGG	C	9		5.39785	5.39619	5
chr1@27320380@+	GTCCTCTCAGCCCCCGCCCCC	C	9		5.39834	10.6963	12
chr12@48437910@-	AAAAAAAAAACGGGTGGAGTT	C	9		6.10879	5.97255	5
chr7@155530263@+	TGGACCTGTTCCCAACAGTTT	C	9		4.07719	7.91668	7
chr19@1272936@+	AGGACCCCGGCGGGTGTGGCA	C	9		3.57808	11.7642	11
chr20@47863408@-	AAAAAAAAATCATTCTTTTTA	C	9		6.03153	6.1573	5
chr1@198290610@+	CAGATACTCTCTTTTTTTTCT	C	9		2.1601	5.84687	1
chr2@153575499@+	CGCCATTCTTCTCGCCTTCCT	C	9		6.69611	10.6312	10
chr13@47345484@-	TATTGCTGAGCAAAAAAAAAA	C	9		4.32815	5.29098	4
chr20@56935446@+	TTTAAATAAGCTCTCATGATC	C	9		1.90791	6.11586	1
chr5@153433139@+	GGTTTCTGTCCACCTTCAGTC	C	9		6.15359	10.0415	9
chr9@71650799@+	GCAGAGTTGGCCCCACTCTGC	C	9		4.58465	11.8041	12
chr18@33290593@+	GTTTCAGTTGCTCTTGGGTCA	C	9		3.26061	7.49008	3
chr2@29023075@+	CATTGGTTTTCTTTTTCTTTT	C	9		2.20465	5.57146	1
chr6@111196178@+	AAAATTATAGCAAAAAAAAAA	C	9		5.40895	4.80109	5
chr4@74005439@-	TTGCCTCTGGCGGCAGGTCCC	C	9		5.48736	10.8828	12
chr19@38782859@+	CTGGCAGCAGCCCCGAGTTGT	C	9		4.16725	11.6268	12
chr22@32353501@+	CAGCCCATGTCAATCAAGATG	C	9		4.6974	4.86859	4
chr2@27549315@-	CAAGGCTCCTCAGCCTAAGAC	C	9		5.8817	8.7956	9
chr8@120220772@+	CTTCCCGCCGCCCCGGGGTCA	C	9		3.99585	11.6217	11
chr1@33237188@+	CCTGAGCCTGCAGGCCCTTCA	C	9		6.09553	10.7093	12
chr1@179832811@-	TTTTTTTTTGCTTTTTAAAAA	C	9		2.90105	5.4959	1
chr17@5344480@-	CTACCAGGAACTGCCTGGAAC	C	9		4.6614	9.82035	12
chr17@36872034@+	GCCTCCTCTTCTTCCTCCTCC	C	9		6.33659	9.19067	9
chr1@35657870@-	GGGGCCCCCGCCCGGCGGGCC	C	9		4.65595	10.5276	12
chr9@139756626@-	GTCCAGCTTGCGGGGGACCCT	C	9		3.43209	11.0002	11
chr18@33290627@+	TTTACATGTGCACACACACAC	C	9		6.7091	7.56594	2
chr11@68609287@-	CCGCCGCCGCCGCCGCCGCTG	C	9		5.97424	11.8848	10
chr16@1828592@-	GGACTCCGACCCCGAGTACTC	C	9		5.83887	10.1388	12
chr8@118811818@-	AGCAGAATGACAAAAAAAAAA	C	9		4.97128	5.02907	4
chrX@128939318@-	GATGTACCCTCAAAAAAAAAA	C	9		4.56712	4.81506	4
chr20@30825658@+	TCCCAAGAGACAAAGGCCATT	C	9		5.69721	6.13335	5
chr19@47226405@-	GCAGCAGCAGCCCGGCCTGCC	C	9		2.67709	10.8771	8
chr5@148874785@-	TTTCTTTTTTCTTTTTTTTAT	C	9		2.41339	5.51091	1
chr5@179157286@+	ATTTTTTTTTCTTTTTAAAGT	C	9		2.84256	5.48488	1
chr3@152150657@+	GTCCCTGTACCTGCAGCTGCT	C	9		2.97475	10.6769	8
chr5@175954134@-	TCCCCCAGCCCTGGCTGGGCC	C	9		4.23914	10.077	12
chr11@70049542@+	CGGGCCGCAGCCCCGGCCGCT	C	9		3.96534	11.4884	11
chr18@55992285@+	AGAGGAACTTCCTCCTCCTCC	C	9		6.20223	9.27422	9
chr16@75263122@-	GGTCCTGCAGCCTGCAGGACC	C	9		3.87927	10.7072	12
chr12@56991417@-	GTGTGTCGGCCTCAGAGCGCG	C	9		2.48502	9.49131	6
chr17@4905807@+	CCTCTTGAACCCCAAGAGTCG	C	9		4.88929	7.95789	7
chr9@114695446@+	AAAAAAAAAACACATCTGTAG	C	9		5.9322	5.92193	5
chrX@131208586@+	CTTCAAAAAGCTTTTTTTTTT	C	9		1.86976	5.99556	1
chr20@30252599@-	GTCTCATCCCCAGGGGTCCCA	C	9		3.94723	9.61923	12
chr1@107599415@+	AGGAAGATGGCGCGGAGCGGG	C	9		4.57911	11.1578	12
chr8@27516392@+	AGTGGATCCACGGGATCCAGC	C	9		4.60165	9.53395	12
chr17@40971608@-	ATTGAAACTCCTCGCCAGGAT	C	9		5.27217	7.74571	7
chr22@21983043@-	TGAGCACTTGCGGCCGGCACA	C	9		2.79293	10.5253	8
chr11@869891@-	GGGAGCTGGGCCAGGGCCTGG	C	9		4.49146	11.1954	12
chr12@89984055@-	CAAAACAAAACAAAAAAACAT	C	9		5.89492	5.15789	5
chr4@1019656@+	ATTGCCTGGACACACACACAC	C	9		6.66416	7.5354	2
chr7@938365@-	GCAGCCCAGGCCCTGGGCCTG	C	9		4.87836	11.5952	12
chr8@144732717@+	TGATTAGGCACCAGAGAGTTC	C	9		5.50904	8.6578	7
chr17@38612786@+	GGCCTGGAGCCAAAGGGGGAG	C	9		3.56065	11.9932	11
chr6@83074415@+	GGAAGAGGAGCGGGAGCAGGA	C	9		2.56672	11.2774	8
chr11@14480080@-	TGCAAAGAGCCAGGTAACAGT	C	9		5.48087	6.31618	7
chr18@59888312@+	ACCATTCAGGCCCTCCGAGCC	C	9		5.51326	10.3264	12
chr16@66756949@-	GGAGCTGACCCAGGGGTGGGA	C	9		2.60322	10.6118	8
chr12@49717126@+	TGAGGGGCCTCGGTAAGGTAA	C	9		4.25422	8.67397	12
chr19@47589778@-	AGGCCGGGGCCGGGGCTACAG	C	9		5.21352	11.5175	12
chr19@44127451@-	TAGGCCTGGGCCTGGGCTGGG	C	9		4.30175	11.2234	12
chr11@62534093@+	GGCAACTCATCCCAGAAGGCA	C	9		4.22584	8.19378	7
chr1@180366688@-	GAACTAGTCACAGTGTTGCTG	C	9		3.41823	9.27528	12
chr2@170471203@+	TACGGATACTCAGTTGTGGAG	C	9		3.44418	8.65089	3
chr11@17109188@-	TAAAAACAAACAAACAAACAA	C	9		6.04119	5.38772	5
chr16@58054417@+	TCTTCCTCTCCTCTCTCTCTT	C	9		6.4274	9.72733	9
chr7@154760611@-	GCAGCAGCAGCAGATCTCTCA	C	9		2.2078	11.0402	8
chr11@12966087@+	AACTTTAATACCCATGACAGT	C	9		5.81151	7.07998	7
chr20@57466763@+	GGCCGCGCCCCGCCGCCGCCG	C	9		6.0462	11.5831	10
chr12@120659442@-	CTGATGGCTTCGCTGTCGGAT	C	9		4.09347	6.87672	7
chr16@30455591@-	CATAGTGGTTCCGGCTGCCCT	C	9		4.59854	7.9676	7
chr12@7083807@+	TGAAGTGAATCCCCAGACCCG	C	9		4.82006	8.12581	7
chr22@22115700@-	TGTCCTGACACAGGTCCTCAA	C	9		3.58156	9.47331	12
chr1@153586857@-	GGAGGGAGAGCAGGGTTGGGG	C	9		3.13882	10.0521	6
chr3@49094315@-	GCAGCAGCAGCAACTCCAAGT	C	9		2.20134	11.1458	8
chr22@21306303@+	GCAGACATATCACAAGAGTCC	C	9		2.67976	10.9442	8
chr11@64009918@+	AGCGCCGTGGCCACGGCCACG	C	9		4.15616	11.5117	12
chr11@66036137@+	ACCGAGCGGGCCGCCGCCGCC	C	9		4.84505	10.8391	12
chr8@145137670@+	CCGGCGCGCGCTCGCCCGCCT	C	9		5.63218	11.6419	10
chr21@46894206@+	GTCTCTGTGTCTTGTGTGGTG	C	9		2.84981	9.34858	6
chr3@158409664@+	CACATACTTTCCATCTACCTT	C	9		5.90532	9.7668	9
chr13@113537439@+	CTCGTCTCCTCATCCCCACGT	C	9		6.08084	9.34321	9
chr16@12009536@-	GCGGCGGCGGCGGCGGGAGCA	C	9		3.13059	11.9401	11
chr11@61633979@+	CCTGGAGGCTCAGCCCACCCT	C	9		4.58097	9.20856	12
chr2@29023081@+	TTTTCTTTTTCTTTTTTCTTT	C	9		2.17073	5.44785	1
chr7@116502630@+	GTGGCCGCTGCCGCCGCCGCC	C	9		3.98783	11.0063	12
chr17@41154714@+	TCCCCTTGGACAAAACTGTCG	C	8		4.77799	6.50616	7
chr7@23545140@-	TTTTTTTCCTCTTTTTTTTTT	C	8		1.9618	5.62851	1
chr2@242667060@+	GTGGAGGATACATTGTGGAAA	C	8		4.34748	8.33994	7
chr12@118575609@+	CCTCCCACCTCAGCCTCCCGA	C	8		5.89608	9.1956	9
chr12@6347197@+	TGTAGTTGAGCGGGGGGTTTG	C	8		2.23495	9.7399	6
chr12@19528568@+	ATTCATAGTTCTGATGCTTTT	C	8		2.11202	5.252	1
chr6@20402835@+	GCGGCGGCAGCGGCGGCGGCG	C	8		3.29779	11.9615	11
chr19@4035751@+	TCCACACCATCACACACACAC	C	8		6.61828	7.57929	2
chrX@119070331@-	AAGAAAAAATCATCGAAAAGA	C	8		5.77579	5.23362	5
chr18@48723154@-	AGGCGGCGGCCGCGGCGGCGG	C	8		5.3332	11.5745	12
chr19@6413447@-	AAACTGAAAACAAAATGAGAA	C	8		5.74516	4.97803	5
chr8@120257697@+	AAGCCTAAGACACATCTGTGA	C	8		5.5313	6.04211	5
chr19@4675347@-	AAAAAAGAAACAAACCACCTC	C	8		6.09848	5.43895	5
chrX@19553797@-	GCCACTTATCCAAGTCCACTA	C	8		6.59461	10.1245	9
chr19@2345632@+	TTCCTGGGCCCGTGCCTGCAT	C	8		4.00503	10.1237	12
chr20@45839040@-	ACCCCAACAACAAAAAAGAAT	C	8		5.60938	4.97641	5
chr15@64458295@-	TCTTTTTTTACTTTTTTTTTT	C	8		2.03611	5.46631	1
chr19@7515636@+	GATGTTAATGCGGGATCTTGC	C	8		2.32743	8.11348	3
chr21@27252996@-	ATTTATGATACAAAAGAAGAT	C	8		5.18809	5.43377	5
chr5@134364238@-	AAAAAAAAAGCAAAAAGACGT	C	8		6.02056	5.19385	5
chr5@132212986@-	TCTGTAGTGTCGTAGGGCTCT	C	8		2.90609	8.18841	3
chr5@94800351@-	CATGGAGATACAAGAGCATTG	C	8		4.88777	7.59551	7
chr9@111631403@-	GCTGAGCCTGCTAGACTGAGT	C	8		2.61299	8.36675	3
chr12@110784855@+	CCCCACCTTACCCCCGCCCCG	C	8		5.41021	10.6525	12
chr16@30709745@+	CCCTCCTAGGCGGGAGGGGGG	C	8		3.4501	11.4903	11
chr19@46215546@-	GAGGAACCGCCGCCTCCGGGC	C	8		5.92103	11.7595	10
chr11@116633942@-	ATTTTCGTCACGATACCCCGG	C	8		3.87572	8.971	12
chr8@146202517@-	TGAATTCACACAGGAGAGAAA	C	8		5.76719	6.48584	7
chr14@102228204@+	GCAGGGGCGGCGGCGGCGGCG	C	8		3.30966	11.9438	11
chr13@115089349@+	CGTAAACCATCAGCACGTTTG	C	8		5.06807	7.94516	7
chr18@48723146@-	GCCGCGGCGGCGGCGGCGGGG	C	8		3.24879	11.9067	11
chr13@115092049@+	ATTTAATAATCAAGAGCAAGT	C	8		5.30441	5.2303	5
chr6@7411671@+	GCCATGAATGCCCAACAAGAT	C	8		5.45809	10.6217	12
chr12@53806712@+	GGAAAAATAGCTCTGTGTGTG	C	8		2.20958	9.554	6
chr6@57049600@+	CTATAATTTACCACTGTGAAC	C	8		4.86217	8.51677	7
chrX@47511507@-	CCATGAATATCAAAGCCCATA	C	8		4.87922	6.56921	7
chr1@16053575@+	CAAGTCCACTCCACCCCGCCT	C	8		5.88547	9.81969	9
chr3@98298538@-	TTCTGCAGCTCTTTGCTCTTA	C	8		2.30571	6.0798	1
chr1@152883300@+	GGAGGGGCAGCTGAAGCACCT	C	8		2.76138	11.3883	8
chr17@2275736@+	GGGGCCTCCGCGGGCCTCACC	C	8		4.56207	10.2655	12
chr4@154257499@+	TCTGTGCTTTCAAAAAAAAAA	C	8		4.40989	5.1493	4
chrX@147031602@+	TTTTTTGAGTCTTTTTTTTTT	C	8		1.89355	5.66736	1
chr7@123324444@-	GCCTTTTTTGCTTTTTTTTAA	C	8		2.12141	5.60987	1
chr5@126172348@+	CTTCATTATTCTCTGCTATAT	C	8		2.47369	5.5122	1
chr1@179851646@+	CTATGGCGGGCGACGGGCGGC	C	8		4.30994	10.4467	12
chr7@112406130@-	AGAGGTAATTCACTTCTTATT	C	8		2.05661	5.98076	1
chr1@94995323@-	GGGCTGACTTCAATCCATGTA	C	8		4.58912	7.90615	7
chr15@66679590@+	GCGGCCCGGACTTGGTCCTGC	C	8		4.45812	10.7325	12
chr1@212619428@+	AAACTGGCTGCCTGGAGGCCC	C	8		3.96416	10.6513	12
chr3@176740804@-	TCTTTTTTTTCTTTAGCTATT	C	8		2.15302	5.19283	1
chr2@172666130@-	AGCAGAAGTTCTTGCTGGAGG	C	8		5.06347	8.90814	7
chr2@217070072@+	ATCTAATTCTCTGTGGAATGA	C	8		3.14979	5.75563	1
chr22@38029289@+	GGGGGCCAGGCTGGGGGAACC	C	8		4.56462	10.7099	12
chr3@152881895@+	TACAGATCTGCACATTTTCGT	C	8		4.55915	6.64747	7
chr7@143085319@+	CAGGTGCGCTCCCCTGGGGCC	C	8		4.95851	10.5658	12
chr10@32562189@-	CGAACAATACCAGCAACATCA	C	8		2.22072	11.238	8
chr5@81570340@-	AGCGCGGGCGCCCAGGGATGT	C	8		4.52159	11.6399	12
chr16@835162@-	CTGCTGGCAGCTCTGCCACGT	C	8		5.90428	10.8156	12
chr2@233708912@+	AATGCAAAAGCAGCAGCAGCA	C	8		2.29529	11.2122	8
chr13@113886687@+	CTGCCACCACCACCTGTCCAC	C	8		6.06353	10.4867	12
chr3@49329972@-	GAGCCAGGGGCCTGCAATGGC	C	8		4.22899	10.8755	12
chr6@144184707@+	AGGGGCTCCTCATCTTTGGTT	C	8		3.57121	7.21689	3
chr7@73245448@+	ACGTTAAGTCCGTCCCCAGCG	C	8		3.90901	9.95791	12
chr8@23117760@+	GGCATTTTACCAACAGCGTGC	C	8		4.00924	8.47019	12
chr19@4839220@-	GAGAAAGCCCCGGAGGAGAAG	C	8		5.32479	6.47132	7
chr15@65459088@-	AAAGTGTCATCATTTTTTTGT	C	8		2.7195	6.48165	1
chr1@46034868@+	ATGCCCTGAACAAAAATTGGA	C	8		4.91709	5.70469	4
chr17@74007692@-	GCAGCTGCTCCAGCAGCTGGA	C	8		2.40151	10.9941	8
chr8@118543043@+	TGAAGAGAGGCGAGAAATTGC	C	8		6.25133	5.20039	5
chr20@5975128@+	CAGACAGACACACACACACAC	C	8		6.67074	7.4945	2
chr8@23424228@+	ATGCTGGATTCAAAAAAAAAA	C	8		4.38867	4.99039	4
chr10@99329930@+	GCTGGGCAATCGCTACCAGCT	C	8		3.5351	8.69416	3
chr17@2588658@+	GACATGAAGGCAAGCCTTGAT	C	8		5.54026	10.1912	12
chr7@95749842@-	TTTTACTGTACAGACAGAAAA	C	8		4.39556	5.39768	4
chr3@38296324@+	TGGGAGTGAGCAGCAGCCCAT	C	8		2.86551	11.4408	11
chr11@45975129@-	CAGAGAGCCGCACCATCACCC	C	8		6.11064	8.08491	2
chr19@49298690@-	TGGATGTTCCCGGTGTGAAGC	C	8		5.29687	8.56036	7
chr20@34541724@-	CCATCCTGCCCGAGGCGGCTC	C	8		4.98787	9.68789	12
chr1@28099862@+	CCGGGGCCCTCGGGGCCCCAG	C	8		4.27928	9.82041	12
chr19@15538146@-	GGTGGACCTCCCAACCCACCA	C	8		5.88678	10.5476	12
chr5@73981107@+	CGGGCTGGGGCTGCCCCGGCC	C	8		3.70865	11.2015	11
chr1@44071947@+	AGAGGAGCAGCGGCGGCGGCG	C	8		3.41846	11.7008	11
chr11@57468084@+	GAAATAGCATCCTCTGCTGGT	C	8		2.72461	10.713	8
chr10@129904486@-	CCAACAAACACAAAGCAACGG	C	8		6.00792	5.50509	5
chr19@16989760@+	CCCTGGGGCTCAGCCCCACCA	C	8		4.508	9.25656	12
chr8@91057146@+	TCCCTGTGGTCGCCTGGGGAC	C	8		5.04132	10.5526	12
chr19@10427223@-	ACATTGTGCCCATCTCCCGGA	C	8		3.93217	9.70669	12
chr12@6880021@+	AGCGCCAGGCCGGGGTGGGGC	C	8		4.28717	10.1258	12
chr3@52439199@-	GGGGTTCACCCCAACCCCACT	C	8		5.81186	10.3233	12
chr5@68470866@+	AATGAAGATTCTAAGAGCTTT	C	8		5.09172	7.63256	7
chr7@99634338@+	AACTCCATCTCAAAAAAAAAA	C	8		4.66137	4.72437	4
chr5@95222378@-	CAACTATTGGCTTTTTTTTTT	C	8		2.10427	5.84767	1
chr12@19626281@+	TGGAGACAAACCTTTCAAGGT	C	8		5.50135	5.90642	5
chr3@49158703@-	CAGCGTGCTTCAAGCCATCAA	C	8		4.59219	7.93777	7
chr20@62366760@+	GAAGCCGGGGCGGCCCCAGCG	C	8		3.45535	11.4578	11
chr12@124081989@+	CTCTGGGTGTCCCAGTGAGTG	C	8		2.37661	9.4163	6
chr3@139071624@+	TGACCAGATTCAGAGAGATTT	C	8		4.27414	8.01132	7
chr3@38296432@+	CTTTTCAGTTCATTGTTTGCC	C	8		2.43012	5.45127	1
chr13@115090300@+	TCCAATCCTTCAGCATCATCA	C	8		5.76498	8.48586	7
chr1@7840133@+	TCTGTGATAACAACAGGCTGT	C	8		2.91164	8.17922	3
chr13@113536683@+	CCATGGTGGCCCACATGTGGA	C	8		4.15059	10.166	12
chr13@37546124@-	GAAAAAGAATCAATTGCTCAG	C	8		6.16062	5.89051	5
chr12@49425584@-	AGGACCAGTCCTTGGCCCTGT	C	8		4.04241	9.27788	12
chr1@24181010@-	CAGAACTGTTCCTGTCACCAT	C	8		4.13085	8.36968	7
chr2@73959300@-	AACCTTTCCCCAAATAACAAT	C	8		4.48432	4.83162	4
chr10@81075616@+	CAAAACAAAACAAAAAAAAAA	C	8		5.82087	4.96888	5
chr5@149767507@+	TAATCGTAGTCCAGCTGGCCC	C	8		6.42519	9.2781	9
chr19@4838610@-	GACTTAGTCTCAAAAAAAAAA	C	8		4.56696	4.6048	4
chr10@5978431@+	GTACTTCTTGCAAGCAGAGCT	C	8		3.48749	10.6445	12
chr13@33344579@+	AAAAAGGAAGCAAAAAAAAAT	C	8		5.96055	5.0313	5
chr7@151075299@+	TCCTTCCAGCCCCAGGACCAC	C	8		5.7401	9.92057	9
chr1@46093603@-	TGGTCTGCAGCAACAGCTTCT	C	8		2.66176	11.0769	8
chr20@62896650@+	CTGGGAATTGCCTGGAGATTT	C	8		4.25443	11.6173	12
chr3@185634765@-	CAGCAAGTGACAATACATTCC	C	8		5.51801	5.61441	5
chr11@57471539@-	GGGCAGCTCCCAGGCCAGCAG	C	8		5.62575	11.3512	10
chr16@58054458@+	CCTGTCTCTCCTCCCCTCCTC	C	8		6.31632	9.75126	9
chr11@58386764@+	TATTGCTGTTCACTGGAGAGA	C	8		3.97	5.63946	4
chr20@57019448@+	TACACAGATACACACACACAA	C	8		6.61907	7.42079	2
chr11@71714970@-	GCCGCCACTGCTGCCGCCATT	C	8		4.1001	10.8829	12
chr3@23932474@+	TTGTTTAAAACAAAATTGGAA	C	8		4.89094	5.35024	4
chr22@41911794@+	AGCTGACGGGCTCTCTCTCCG	C	8		2.49585	9.71603	6
chr17@20903289@-	CCTCTGGCCCCGGGGCCCTCT	C	8		4.33991	9.92163	12
chr7@99489887@-	CGGAGTGCACCTGCACACCTT	C	8		4.83519	8.65418	7
chr6@160526909@+	TGAATTCAAACAACCTGCCCA	C	8		6.00147	5.80981	5
chr2@235950723@+	TGTGGGGACACGGTCCAGGCA	C	8		4.28239	8.8096	12
chr8@145649184@-	TGCCTGAGCCCGGGGCACTAG	C	8		4.19166	10.0648	12
chr16@3025622@-	CGGAGCTGTGCGGGCCCAGCC	C	8		4.18526	10.4245	12
chr12@133362966@-	GGGCCAGCTCCGAGCCCAGGG	C	8		3.83601	10.4607	12
chr19@4714230@-	CAGAAGCACTCGTGGGACGGG	C	8		4.18757	10.6718	12
chr3@33155638@+	CGCTGCGCGCCGGGCGCGCCC	C	8		4.74739	10.7487	12
chr17@73842018@-	GTGTGCTGGCCGGGACCTGCC	C	8		4.42809	10.4401	12
chr14@93406749@-	ACCTTGGCAGCAAAGCACTGG	C	8		5.14661	10.8439	12
chr3@41281035@+	GTTATGTGATCATGTGTGGAA	C	8		2.67521	7.90299	3
chr15@89007988@-	GGCAGAGTGGCAGCCTGGGGA	C	8		3.59306	10.9759	12
chr2@233697765@+	CCGGAGGTTGCAGCAGCAGCA	C	8		2.34208	11.3343	8
chr19@18547528@-	AGCGCGCGCGCGGACAACCTC	C	8		4.97372	10.2225	12
chr1@179045339@+	TTGGGAAACTCATCCTACAGG	C	8		5.35998	7.01391	7
chr11@64786155@+	CGCAGACCGCCAGCGCATGCA	C	8		6.05863	10.8092	12
chr5@175935597@+	CTGAGAAATTCCCAGTGGCCT	C	8		4.15513	7.01256	7
chr17@46136220@+	CTGCTTCTTCCTCTGCCTCTT	C	8		6.70659	10.6355	10
chr16@12009539@-	GCGGCGGCGGCGGCGGCGGGA	C	8		3.18199	11.9421	11
chr21@27394182@-	ACCACCACCACAGAGTCTGTG	C	8		5.59283	9.2611	9
chr4@77936021@+	GAACATCATTCCAATAATTGC	C	8		6.2076	5.38627	5
chr17@73132058@-	TTTTTTTTTTCTTTTGAAGAA	C	7		2.97601	5.43552	1
chr3@58157832@+	GGGGTAAAAGCCCACCCTACA	C	7		5.83347	10.4199	12
chr22@38169944@+	CACACACACACAGACACACAG	C	7		6.60612	7.3629	2
chr12@13066369@+	CCCGGTTGCTCCTTGTCAGGA	C	7		3.60173	8.22397	3
chr3@176742501@-	TTTTTTTTTTCTTTTTTGTTT	C	7		2.21967	5.32974	1
chr16@69341711@+	AAAAAAAAAACTTTTAACATT	C	7		6.10371	5.97103	5
chr18@19235245@-	AAAAAAAAAACTTTTTCTCTC	C	7		6.09555	5.99408	5
chr10@64565899@+	CTATCTGAAGCGCTTCCATCC	C	7		3.5897	8.86595	12
chr17@80200749@-	GGTTCCAGCCCGAGCCTCGCC	C	7		4.62876	10.1252	12
chr7@100803259@+	ACACACACACCCTGGCGCGCA	C	7		3.71954	7.77252	3
chr5@345527@+	ATGTCCCTGGCTGTGTGTGTG	C	7		2.25999	9.54534	6
chr3@193854099@+	GAGACACAAACAAAAAATTCT	C	7		6.10727	5.10257	5
chr12@98993750@+	AAGGGGGTTGCTCCTCTCTGG	C	7		4.61313	11.8252	12
chr5@661314@-	CACCAGGACACAGGAATAGGT	C	7		6.47065	7.32687	2
chr12@13370300@+	AGGCAATCTTCCAGCCCCTTC	C	7		5.82703	9.36473	9
chr1@156937848@-	CCCCTGTGATCATGGCCAGGG	C	7		3.59795	8.19778	3
chr10@99215795@+	GGTGTGGATACAGGAAGGTAA	C	7		4.25861	8.49211	7
chr12@129298737@-	CATCATACGGCGGTCAGGTCT	C	7		4.70944	7.14045	7
chr4@1360143@+	AAGATGAGGACGATGAGGACT	C	7		4.81719	10.0058	12
chr17@65022753@+	GTGTGTGTGTCTGAGACGTGT	C	7		2.72501	9.37252	6
chr20@411330@+	AGAGGCCTTGCTGGGTGGAGC	C	7		4.25091	10.1514	12
chrX@153127135@-	TAAAAACAGACAAAAAAAAAG	C	7		5.85099	5.26249	5
chr19@7927124@+	TGGCCGAGGGCCGCGAGCTGC	C	7		4.9042	10.7994	12
chr7@124568884@-	ACAATTATAGCAAGAAATATA	C	7		5.42036	4.89219	5
chr12@32902875@-	AGATGGTCCCCGAGGGTAAGA	C	7		4.12561	9.58597	12
chr7@6501830@-	GATTTAATTACAGTTTTTTTT	C	7		2.02817	5.32102	1
chr1@7841314@+	CCACCTTCAGCGCAGGGTCTC	C	7		6.1714	10.2973	12
chr14@105243622@-	CCAGGTGTGGCTGTGCCCCAG	C	7		3.83674	11.638	11
chr19@1257519@+	CCTCCTCTTCCTCCTCCTCCT	C	7		6.75478	10.6437	10
chr20@30252467@-	TTGCAGTGCGCGTGCACGTGG	C	7		3.93085	10.6419	12
chr1@11140750@-	AAATAATGGGCTTTTTTCTTT	C	7		2.13583	5.94046	1
chr4@1331510@+	ACTGACTCTGCCCCTGCCCTG	C	7		5.15658	11.0391	12
chr18@47919575@+	CGCCTGTAGTCCCAGCTACTC	C	7		5.59993	11.0926	12
chr3@52515828@+	CCTGGGGACACTCTGCAGAGG	C	7		4.4043	9.02425	12
chr5@56176990@+	TTGGCAAGAACTTCTTGGCCG	C	7		4.70731	10.0904	12
chr5@140953565@-	TCCTCCTCCTCCACCTCCTTT	C	7		6.2821	9.19136	9
chr1@156045840@-	GAAACTGTCACCAGTTTCCAG	C	7		3.69261	9.20338	12
chr11@18330592@-	CCTGTTCAGACAATCACAACT	C	7		6.20952	7.22375	2
chr2@178095091@-	TTAGCTCTGGCAAAAAAAAAA	C	7		4.42341	5.13799	4
chr12@53809285@+	CCACAGTGTTCATTTGAAAGA	C	7		3.13583	7.70883	3
chr2@28637895@+	CTCTCTCATACACACACACAC	C	7		6.73346	7.37134	2
chr11@811272@+	GCAGTGAGATCCTACCACTGC	C	7		4.50061	11.8593	12
chr1@10690509@+	TCCCTGGGCCCGGCCCTGGAC	C	7		4.0234	10.2053	12
chr2@20885902@-	CTCTCCAGAGCCAGGATGGAG	C	7		4.88115	9.20361	12
chr18@33573156@-	CTGGCAGCCACATGCACCTGC	C	7		5.26916	9.41464	9
chr8@145739235@-	CACTCCCCACCGCCCACGCCG	C	7		6.14537	11.4519	10
chr11@68029083@-	GGAGGCCTGGCCCCTTCCTCG	C	7		4.60652	11.5651	12
chr1@44443860@+	GTGCGGGGAGCAGGCTGCTGC	C	7		3.35995	10.05	12
chr13@103493057@+	AAAAAAAAGACGGATCCTTTT	C	7		6.12244	5.95125	5
chr13@111109740@+	CTTCCCTGGGCTTCCCGGCTC	C	7		5.00366	9.77543	12
chr14@104160167@+	GTGCCAGGAGCCACCCCGACC	C	7		4.14909	10.9644	12
chr22@36140013@-	GCATTTTTTTCTTTTTTTTTT	C	7		2.20577	5.7457	1
chr7@44916044@-	ACTAGCAAAACTGACAGAAAA	C	7		5.85866	4.8726	5
chr5@95998180@+	GGCGAGCAGCCGCCGCCCGCC	C	7		5.92893	11.7212	10
chr20@47886490@-	ATTCAAGGACCTCCTGGAACA	C	7		3.21995	7.53344	3
chr17@38292501@+	TGTGTTTGTGCCCTACCCAGG	C	7		4.3352	11.3193	12
chr20@35414541@-	CTTGGAAGAGCCCAAGAAGGA	C	7		4.38001	10.9274	12
chr6@132785161@-	GCAAGCAAATCAGCAGCTGTC	C	7		2.63896	11.0824	8
chr20@37206339@+	AAGGACTAATCAGACACACAC	C	7		6.60926	7.52729	2
chr21@17250699@+	TTTCCATGAGCCACCGAAGTT	C	7		5.5056	9.89976	12
chr3@49200590@-	GCAGTACGGGCCAAGGCCAAG	C	7		4.42839	11.4739	12
chr2@135703664@+	TTTTTTTTTTCTTACAGCAAG	C	7		3.00457	5.40311	1
chr1@224621922@-	CGTCCTCCTCCTCCTCCTCCT	C	7		6.73912	10.6371	10
chr2@231313818@+	GGTGAAAACTCTTTTCGAAGC	C	7		4.99045	7.23117	7
chr13@30083994@-	GGTAATGATACCAATGAGGGT	C	7		5.28753	5.86732	5
chr17@17150224@-	AACAGATTTGCAAACTTTAAA	C	7		4.67597	6.59009	7
chr21@30380112@-	GTGGAAGGCCCACAAAGTGCC	C	7		2.49506	10.4362	8
chr1@150470045@+	GGTGAAAACTCCCACACTGTT	C	7		5.98283	7.18187	7
chr3@126178117@-	TGGGGACTGCCACTGTCCCCA	C	7		5.72817	10.9114	12
chr1@155226011@-	ACTTAGCTCCCGTCCCTAAGG	C	7		4.13854	9.63948	12
chr20@3850194@+	TTGCCTTAGCCTCCCAAAGTG	C	7		5.51981	9.94574	12
chr22@30092799@+	TTTTTTTTTTCTGTTTCTGTT	C	7		2.13741	5.26943	1
chr22@50682640@-	GTGGCCTGGGCCCCAAGGCCG	C	7		4.75279	11.0564	12
chr2@74380053@+	GCAGTTGCTTCAAAAAAATTA	C	7		4.45915	4.93619	4
chr1@223985951@-	GCGCGTTGACCAAGACTCATA	C	7		6.33682	10.0655	9
chr3@32524229@-	TTGTCTTTGGCAAAAAAAAAA	C	7		4.29183	5.27993	4
chr20@35869891@+	ACAGCAGATACCTGGTGAGCT	C	7		3.13958	10.3063	12
chr11@62343489@-	GAACTGCTGCCGAGCAGCAGC	C	7		4.85788	11.6601	12
chr22@39260256@-	TGCAAAAAAACAAAAACAAAA	C	7		5.71116	5.15743	5
chr5@14871840@-	CTGCCGCCGCCGCCGCCGCCG	C	7		5.92603	11.8454	10
chr4@71895794@+	TTAAGTTTTTCTCTTTTTCAG	C	7		2.58313	5.66539	1
chr1@11259607@-	TCATGGAACACAGTGACAAGG	C	7		5.49587	5.60834	5
chr6@143661118@+	AATTGTAACTCCATCTAATCA	C	7		4.99604	5.9337	4
chr15@29993613@-	ATGCTACACACTGCATGTTTG	C	7		4.88909	7.17856	7
chr21@34924400@+	AGGCCATGATCCCTACAGACT	C	7		4.1879	7.97358	7
chr17@65928091@+	CAACAGTCAACACTAGGAAAG	C	7		5.76268	4.9141	5
chr8@48890420@+	TTATTAGATTCTAGGTTAACT	C	7		3.32817	6.24002	4
chr17@44834511@+	AGCAGATCATCTCCAAATCTT	C	7		5.22671	7.90758	7
chr5@176795834@+	GACCTGGCCTCACCATCCGAG	C	7		4.25936	9.03824	12
chr12@122268747@+	CCCCTCACTGCCCGTGGGCAC	C	7		5.34441	10.5844	12
chr4@101946461@-	AAAAAAAAAACAGAAAAAGAA	C	7		5.8095	5.08415	5
chr11@64979316@+	GGTCGGCCTTCCCTCCTTCGC	C	7		5.85808	10.605	12
chr16@4747040@-	GAAGAAGTGGCGGGAGACCTA	C	7		3.0237	10.8126	8
chrX@40440305@+	AGTGCTGCGGCCGCCGCGGCA	C	7		3.50194	11.5353	11
chr14@69520532@-	AGTAGCCTTACAAAAAAAAAA	C	7		4.55974	5.1803	4
chr3@100083417@-	AGCAAGACCCCATCCTTTAAA	C	7		5.32228	7.80527	7
chr22@29724610@-	AGTGCACTCCCGTGCTCTGGG	C	7		4.14942	9.62058	12
chr20@49508048@-	CAGAATAGCACAATTGACAGT	C	7		5.67315	6.87095	7
chr2@215632307@-	TGGTGAACACCACCGGGTATC	C	7		4.68334	6.76989	7
chr11@118267244@+	TGTTCCTTTTCTTTCTTCTTT	C	7		2.13987	5.40258	1
chr8@38121684@-	GACCCCATCTCAAAAAAAAAA	C	7		4.63395	4.70208	4
chr19@19115314@-	AGGAGAGCCCCGTGGACCTCA	C	7		4.36875	9.80021	12
chr22@41996997@-	AGCTAACAACCAGGGGACGGC	C	7		5.47542	6.25848	7
chr2@191829055@+	TGATATTAAGCACACACACAC	C	7		6.57459	7.46402	2
chr4@175239973@+	TTTTTTTTTTCTTTTTGAAAC	C	7		2.88459	5.43658	1
chr3@87303508@+	CATAACTTTTCTTTTTTCTTT	C	7		2.16852	5.67752	1
chr2@28637824@+	ACTGAATATTCACACCTAAGT	C	7		5.2774	7.27018	7
chr10@27827937@+	GGAAAAAAAACACTAAGTGAT	C	7		5.83365	5.82689	5
chr3@127410960@-	ATATGGCTTGCCAAAAAAAAA	C	7		4.44063	5.09181	4
chr12@105610909@-	GAACTTTGCTCTTGGCAAAGG	C	7		3.60178	7.98213	3
chr5@151041679@-	TTCATTCATTCACAAAATATT	C	7		5.25681	7.08513	7
chr20@3850679@+	TGTGAATTGGCCAGTGTCAGA	C	7		2.89018	10.4788	8
chr3@172117182@+	GCATTAAATGCCAAAAAAAAA	C	7		5.36272	5.11862	5
chr4@140427770@-	ACACACATGCCAATGTATCAA	C	7		3.99891	7.3333	7
chr15@25683711@-	GAGGCGGTGGCGGGCGGAGGC	C	7		3.28528	11.7098	11
chr12@133381455@-	GGACCTGGAGCGAGCCATGAC	C	7		3.991	10.6564	12
chr2@183902849@-	CGGCCGGCGGCGGCGGCGGCA	C	7		3.60748	11.8493	11
chr19@6212815@-	GCTCTCTGGGCTCCCCTCAGA	C	7		5.13448	11.0787	12
chr17@18112649@+	AGTCTCCTGGCTTTTTCCTTT	C	7		2.02212	5.70463	1
chr7@100304922@+	TATGGCTCTTCGCATGCTGAG	C	7		3.52276	8.64827	3
chr8@38271298@-	GTCCATGCCCCTGGACCAGTA	C	7		3.08206	10.5327	8
chr1@1190508@-	GCTGGACACACTGCCCAGCAC	C	7		4.6945	9.31793	12
chr8@38103353@+	ATAGTCCCACCTACTGTCAGA	C	7		4.19419	9.05193	12
chr11@120359113@+	TCAGCTTCCTCATGGCTAGTT	C	7		3.72285	7.00268	7
chr2@39055507@-	GTCTAATTCTCTTTTCAACAA	C	7		2.94954	5.67426	1
chrX@100880244@+	AGAGCTAGGGCCAGGGCAAGG	C	7		4.21932	11.2429	12
chr10@88281418@-	CAGGAGGCGGCGGCGGCCCAG	C	7		3.54062	11.8348	11
chr17@18112306@+	ACAGTGCCAGCCCCTGCCATC	C	7		4.93135	11.2049	12
chr12@109887426@-	GCCTCAGCCTCCCGAGTAGCT	C	7		2.37107	11.1869	8
chr3@172538546@+	CCACTCCTTTCACAGTTTATT	C	7		3.71058	6.83847	7
chr1@235866240@-	GTTGAAGATCCAGTTCAGAGA	C	7		5.36574	7.16256	7
chr7@73521390@+	CTGGGCTCCCCGGCCTCCCAG	C	7		4.2303	9.55687	12
chr10@89544246@-	AACCATCCATCATCTTTATAG	C	7		3.5207	7.11287	3
chr8@126114689@+	CTGGTATGGACACAGCTTCTA	C	7		4.52647	7.26234	7
chr11@85669601@-	ATTAACTTTTCTTTTTTTAAA	C	7		2.5339	5.82165	1
chrX@47074472@+	CCCCTCTTGCCACTGCCTTCT	C	7		6.36032	10.4322	12
chr7@6648081@+	TCAGACACAGCCTGTGTGGCG	C	7		3.12643	9.26876	6
chr17@79890688@-	CCTCCCGGCCCCTCCCTGCCC	C	7		5.04292	9.90551	12
chr1@245026947@-	GCGGCGGAGGCGGCGGTCGCC	C	7		3.205	11.9499	11
chr12@113601970@-	GCGGCAGGAGCAGCAGGAGGG	C	7		2.30421	11.2	8
chr1@235295210@-	ATTTAAACAACAAAATTCAAA	C	7		5.22979	5.23613	5
chr5@65375017@+	TATGTAATGTCTTTTTTATAA	C	7		2.54517	5.66252	1
chr4@77997042@-	TTTTTCTTTTCTTTTCTCCCC	C	7		2.41737	5.596	1
chr2@32661232@+	TTGACGTTAACAAGCCCCAAA	C	7		4.28445	5.49329	4
chr15@93486137@+	GTGACTTTGACACTGAAAAGG	C	7		4.22561	5.47484	4
chr17@2894671@+	GGGACACGATCACACTGCAGG	C	7		5.84632	7.27772	7
chr10@3819138@-	AAGCAAAAGACAAAAAAAAAA	C	7		5.5987	5.38417	5
chr16@18816622@-	GAATGTTTTTCTTTGAAAACA	C	7		3.21146	5.64349	1
chr1@109944622@-	AATCCTGATCCTCAGAACTTC	C	7		5.05686	7.69756	7
chr22@20920811@+	CCAACAACAGCAACAGCAGCA	C	7		2.22086	11.215	8
chr10@116735234@+	AACAATATGTCTTTTTTTTTT	C	7		2.20868	5.89969	1
chr3@56657457@-	TGGAACAGATCAAAAAAAGAA	C	7		5.46614	5.05983	5
chr1@1717258@-	TTCTTTATTTCTTTAAAAAAA	C	7		3.17481	5.41634	1
chr8@97263276@-	AGCAAACCTCCTTCTGAGACT	C	7		5.27584	7.86414	7
chr5@154194459@+	CATAAAAGACCAAAAAAAAAA	C	7		5.60598	4.94458	5
chr17@78120866@-	GGCAGCGGCACAGCGAGGTCG	C	7		3.64589	12.4138	11
chr2@43451130@-	AAAAAAAAAACACTTAAACTT	C	7		6.10253	5.90858	5
chr14@90872394@+	AAGCAGTAGTCACTTTTGTAA	C	7		5.57462	6.1873	7
chr1@201350454@-	CCTCCCTTCCCTGGCCGGCTG	C	7		4.86608	9.6049	12
chr19@12739713@+	GCGTTACGAACACATGAAAGA	C	7		5.51772	5.35341	5
chr20@62366745@+	GCTCCTGGGGCCCTAGAAGCC	C	7		5.16274	10.4736	12
chr19@50813451@+	TCTCTCTCTCCCTCCCTCTCC	C	7		6.42836	9.43227	9
chr7@22984984@-	TGGTTTGAGTCTTTTTTTTCC	C	7		1.92531	5.6356	1
chr1@246923514@+	CAAAACAAGGCCCAACACAAA	C	7		5.79487	4.83185	5
chr9@130570855@+	ATACCTGTGTCCGATGCTGGA	C	7		3.01105	9.84382	6
chr15@75091217@+	AGGGCATCATCCCAGCCAACT	C	7		4.19415	8.13362	7
chr1@155217653@-	GCGGCGTCTCCTGTCTGGCCG	C	7		3.85509	10.9651	12
chr2@160602335@+	GTACTTGGATCATTTGGAACA	C	7		3.10572	7.46577	3
chr4@1019288@+	AGCCCCTGGACACACACACAC	C	7		6.63423	7.55009	2
chr14@24626792@+	TTTCACTGTACCCAGTGCCGC	C	7		4.72083	8.55794	7
chr3@179291197@+	TGGATCATACCTACAAAATGC	C	7		5.3903	5.19838	5
chr4@83785676@-	GCAGCAGCAGCACCATGTGTT	C	7		2.22388	11.1465	8
chr19@48626533@-	GCAGCTGCTCCGGGAGAACTT	C	7		2.32723	11.0464	8
chr12@53682012@+	AGTGACCAGGCCAGGCCTGGC	C	7		4.83729	11.0709	12
chrX@53112251@+	GAGGCGGCGGCGGCGGCGGAG	C	7		3.35991	11.9943	11
chr9@131388077@+	TGCAGGCCTTCCAGCAGGAAG	C	7		5.2086	8.96941	9
chr1@214507575@+	CTCAACGTGGCCTCCATGTGG	C	7		5.00585	8.92879	7
chr14@21861700@-	TCTTCTTCTTCCTCATCCTCA	C	7		6.39093	9.23522	9
chr6@36891354@+	ATGTGTGAACCAGCTGTGAGC	C	7		3.03662	9.43743	6
chr19@40739621@-	CGCACCCCAGCGGCCCCTGCA	C	7		6.07987	10.8283	12
chr11@57080071@-	CCAGTGGTGGCGGTGCAAGGC	C	7		3.48945	11.8719	11
chr17@44833562@+	TGTTGCATGACAACAGTTGGC	C	7		3.23294	8.25811	3
chr2@37384055@-	GCGGCGGCGGCGCAGGTGAGC	C	7		3.228	12.1228	11
chr1@162562552@+	CAGAGACCATCACAGCTGATG	C	7		5.01229	7.32116	7
chr3@45266671@-	CCGCCGCCGCCGCCGCCGCTG	C	7		5.94848	11.8793	10
chr11@68382121@+	TTCCAGCACTCCCAGGACAGT	C	7		5.7763	7.11253	7
chr16@67232399@+	CCAGCTCCTTCCCCTAGGAGG	C	7		4.92582	8.70223	7
chrX@109561208@-	TCCTCCTCCTCCCACTGCAGC	C	7		6.23636	9.14117	9
chr16@23582284@+	AAAAAAAAAGCAGTTTCAATT	C	7		6.10599	5.95222	5
chr7@2394786@+	GCAGAGGCGGCCTCCGGCCCG	C	7		3.27217	11.8289	11
chr19@18679990@+	GCCATCCATTCAGCCCTGAGC	C	7		4.88854	9.5471	12
chr4@187557280@-	TTTGAAGAATCATTTTTTACC	C	7		1.89982	5.94556	1
chrX@53587252@-	GGGCATCGGGCGCAGTCAGAG	C	7		5.58317	11.8113	10
chr19@15349653@-	TGGCTGCCGCCGCCACCCCAC	C	7		5.95269	11.843	10
chr18@77513858@+	CCCGGACCAGCCCTCAGTCTC	C	7		6.13495	10.2145	9
chr7@2274606@-	CTCTCTCTCTCTTTTTAACCA	C	7		2.91414	5.56731	1
chr17@78120828@-	GGCAGCGGCACAGCGAGGTCG	C	7		3.65039	12.4097	11
chr22@38881966@-	TCCTCCTCCTCCCCCTCCTCC	C	7		6.27609	9.18342	9
chr15@57524969@+	CACCAATGTCCAGCTTTCATC	C	7		5.74975	9.54554	9
chr19@47770018@+	CCAGTGGAGGCGCGAGTGGGA	C	7		3.12659	11.6958	11
chr9@123942842@-	CTGCAGTTCACAAGTAGTACT	C	7		3.72083	6.39394	7
chr19@18390878@-	TTTACTTTTACTTTTTTTTTT	C	7		1.99681	5.5116	1
chr14@53243283@-	CAAAACAAAACAAAAAAAATT	C	7		5.82438	5.15861	5
chr2@85876097@+	CCTGGGATGGCCCCACACTGT	C	7		4.66751	11.7486	12
chr19@1254290@+	CATGTGCTGGCCGCTGCGGCC	C	7		4.9651	10.8671	12
chr7@73246835@+	GAGTCCTCTGCCCCTTCCAAG	C	7		4.24974	7.65179	7
chr5@1318063@-	ATCAAAGGCTCTTTCCTCTTT	C	7		2.29057	6.05915	1
chr12@7055036@+	CCGCCCATGACCCTGCCACCC	C	7		6.08678	10.3664	12
chr4@39824834@-	TTTTCCTTTTCAAAGGAAAAC	C	7		4.21532	5.59958	4
chr11@399060@+	AAGTGCAGCGCCATGCCACAG	C	7		3.90202	8.98148	12
chrX@154005748@+	ACTACTTGTTCCTGTGCCCTC	C	7		6.58104	9.7249	9
chr1@183213595@+	CTACTGTGTGCCAGGGGCTGG	C	7		4.59644	10.9944	12
chr8@145737892@-	GGACCCAGGGCAAGGCAGCAG	C	7		4.43104	10.3446	12
chr17@48167544@+	CCCTGCCCCACCCCATCCAGC	C	7		6.08665	9.23901	9
chr22@31368976@+	GACGAAGACACCCATTCCAGT	C	7		5.8434	7.03428	7
chr17@21102039@-	AGTACAAGTACATTGTGATTG	C	7		5.39593	7.94952	7
chr8@128750604@+	AGAACTTCTACCAGCAGCAGC	C	7		5.3931	9.10602	9
chr7@44685102@+	TGCAGTCGCTCATCAGGGCAT	C	7		5.33163	8.12104	7
chr1@171530171@+	TCCCATTAGTCCACCACAGCC	C	7		5.64548	9.93475	12
chr12@76421755@-	AAAAAAAATCCATACCAAATA	C	7		6.07205	5.27627	5
chr1@228336388@+	GCTCAAAGGACCGGCGCCTGA	C	7		4.60724	10.8482	12
chr20@62331470@-	CTCAGGCTGGCTTGGGCTGCA	C	7		4.11989	10.7225	12
chr3@30735340@+	GTTTTTTTTTCTTATTCAAGA	C	7		2.88727	5.49409	1
chr8@41399912@+	AAAAAAAAAACAAAAAACAAA	C	7		5.7832	5.05364	5
chr5@55247368@-	ACACATTGTACATGGTACGAA	C	7		3.27102	7.71219	3
chr3@193412913@+	AGTTTATATTCACCACATGAA	C	7		4.27409	6.0299	4
chr9@139099250@-	ATTTGTGTGCCCGTGTGTGTG	C	7		2.3771	9.41323	6
chr14@93669369@-	TATACAGGTACAAATATAAGG	C	7		5.0015	5.86022	4
chr22@46239609@+	TTTTCATCTTCTACCGTATGT	C	7		6.42347	9.28101	9
chr6@31856229@-	GCCATCCAGCCGTGTGGCCCT	C	7		5.70755	9.93603	9
chr1@204379051@-	AGCAACAATTCAGACTGCTGC	C	7		4.86993	9.55283	12
chr13@98674734@+	ACATTGAATACAAAAGAGGCT	C	7		5.60325	5.34846	5
chr2@85876183@+	CATCTAGCTTCAGCAGGGCAG	C	7		4.94265	8.07792	7
chr19@14554313@+	CGGGTGGCCCCACCTGCTCGG	C	7		3.79008	9.93589	12
chr19@2101321@-	GCCCAGTGCCCTTGGGCAGGA	C	7		3.55719	8.3211	3
chr16@66847525@-	TTTACCTGTTCGAGGCACAAT	C	7		4.20535	5.71061	4
chr17@44107774@-	ATCACATCACCAAAAAGGGGG	C	7		5.24051	5.66258	5
chr11@70281541@+	TTTTTTTTTTCTTTTTTGCCA	C	7		2.58524	5.46978	1
chr6@131191075@-	GCAGCAGCAGCAGTGAGAGTG	C	7		2.15647	11.0688	8
chr19@16345293@+	CTGGTGGCAGCACCAGGGGAC	C	7		4.3744	11.3287	12
chr14@105338600@+	CATGTGTGTGCGTGTGGGTGT	C	7		2.53433	8.27254	3
chr2@61412711@+	AACTGTTTGACACAACTGTAG	C	7		4.73033	6.52905	7
chr9@131451802@+	CGCTTGCCCGCCCCCTTCGCC	C	7		5.44232	9.80251	12
chr8@144999762@-	CGGCTGAGCGCAGCCGGCTGC	C	7		4.63374	10.7425	12
chr1@1322423@-	AACTGAGGGACCGGTGACACG	C	7		5.05501	9.00579	12
chr11@35831432@+	CATACATGTCCGCACACACAC	C	7		6.70131	7.55021	2
chr9@131394543@+	AGCAGTGGGACCAGCTGGACC	C	7		5.09316	9.07354	12
chr13@107220187@-	GCAGCCGGTCCCGGTCGCGAT	C	7		3.17893	10.304	12
chr5@179045523@-	TTTTTTTTTTCTATAAAGTTT	C	7		2.31086	5.21197	1
chr11@63971826@+	CCCTCGAGTTCCATGTCTCTT	C	7		6.33568	9.60953	9
chr20@30252684@-	CCTGGGCAGCCAGGCTGCCAA	C	7		4.61066	9.38742	12
chr16@4506365@+	GGAACTGAAGCCCTGCCACTG	C	7		3.57175	8.78774	12
chr4@761255@+	GGAACTGAATCCCTCCTCCCT	C	7		4.2539	8.06897	7
chr19@11038362@-	GCAGCAGCAGCCGGGATTCTG	C	7		2.24277	11.0024	8
chr15@101817627@-	GCGGCGGCGGCGGTCATGGAA	C	7		3.20598	12.0696	11
chr20@18123084@+	GTATCTTCATCTTTTTTTTTG	C	7		2.07359	5.66114	1
chr11@47440683@-	CAGTGCAAGGCTGTGTGTGTG	C	7		2.29107	9.53304	6
chr19@4675541@-	TCAGTGGCGGCTGTCCCCTCC	C	7		3.66523	11.6626	11
chr6@13625932@-	CAGCTTGACCCGATTCAGAGA	C	7		5.61149	7.04382	7
chr3@47917238@-	CTGCCCCACCCAAACGCCCTG	C	7		4.39021	9.85196	12
chr8@120257757@+	AGTTGAATGACAAAGCAGTTG	C	6		4.83164	6.59442	7
chr1@175129955@-	CAGAGAAGAACAAGAAGAAGA	C	6		5.72639	4.9584	5
chr16@9203649@+	GGAAAAAAAACTTTTTTTTTT	C	6		1.89939	6.04188	1
chrX@67752462@+	AAAAAAAAAGCAAAGGGCCTC	C	6		6.11376	5.46416	5
chr10@46968898@-	TGTGTGTGTGCGTGTGTGTGT	C	6		2.49359	8.18027	3
chr2@27543208@-	AAAAAAAAATCAACAAAAAAA	C	6		5.72896	5.02826	5
chr21@45943082@-	CTGACTACTTCACTGACTAAT	C	6		4.04275	6.79069	7
chr14@51455310@-	GGAAAAAACTCAAAAAAAAAA	C	6		5.59452	4.98558	5
chr1@246830437@+	AAAAAAAAAACAACAAAGAAA	C	6		5.79984	5.01283	5
chr7@143085328@+	TCCCCTGGGGCCCCAGGGCCC	C	6		5.23866	10.5015	12
chrX@80553925@+	TCATGTATATCTATTGTATGC	C	6		2.41894	5.7316	1
chr12@76747075@-	AAAACAACAACAATAAATAGG	C	6		5.76631	5.06829	5
chr11@68609296@-	ACTCCACCGCCGCCGCCGCCG	C	6		6.02135	11.8168	10
chr17@79223191@-	TCCTCCTCTTCCCTCCCTCCT	C	6		6.35588	9.65067	9
chr1@153905393@-	CCTGCCCCTTCTGCGCCTGCC	C	6		6.18539	10.677	12
chr20@23169408@+	GTTGTGTGTGCATTTATGTGT	C	6		2.51901	8.10475	3
chr15@75185493@+	GCCTGAGTTTCAGTTCCTGAT	C	6		3.25802	8.75729	3
chr12@7074756@-	AGCCCTACCCCGCCCCAGTAT	C	6		6.06631	11.3236	10
chr19@4046448@-	GTTGAAAAGACAAAAAAAAAA	C	6		5.27857	5.20605	5
chr10@23384625@+	CGGCGGCGGGCCCGGCACCGG	C	6		5.16297	11.4137	12
chr19@13207803@+	GGGAAATTAACTTTTTTTTTT	C	6		1.97523	5.87026	1
chr1@9096916@-	TTTATTTTTGCTTTTTTTTTT	C	6		2.05081	5.46974	1
chr13@101944689@-	TCTATGAGGCCGCCTCACAGG	C	6		4.77938	11.4894	12
chr16@30676227@+	GCTGCCACCCCACGGCCCCCA	C	6		4.71781	9.90374	12
chr18@72188212@+	TCGCTATCTGCGGGTCCTGTC	C	6		3.23658	10.5745	12
chr1@201350443@-	TGGCCGGCTGCCATGGCCAGG	C	6		4.21455	11.2368	12
chr1@41477746@+	AGGATTTGAACACTTGGTGCT	C	6		2.73165	6.23775	1
chr19@10244954@-	CGCCCCTGGCCAAAGCCATTG	C	6		5.73755	7.91222	7
chr18@48513300@+	GGTTCTGACTCACTTCAGTCA	C	6		3.785	7.56128	7
chr2@217540287@-	ATAAACTCAGCTTTTTTGTGG	C	6		2.48731	6.09946	1
chr2@152976705@-	GTGAGTTTGTCAAAAGTATCT	C	6		3.69284	6.64003	7
chr11@115045005@-	AAAACAAAAACAAAAACAAAA	C	6		5.8175	5.03062	5
chr1@204372702@-	AACTTGAAATCAAAACTATCA	C	6		4.95088	5.30386	4
chr19@40030517@-	GCGGCCAGGGCAGCCCCGGCG	C	6		3.62096	11.3544	11
chr14@105458390@+	CACGCCACCACGCACACGCCG	C	6		6.11383	11.3857	10
chr8@38125423@-	TAAAACTGATCGTAGGGAGGT	C	6		3.34909	9.0747	12
chr1@3387674@+	GTGTGTGTGCCTGGGCAGGGG	C	6		2.69145	9.42785	6
chrX@150577494@+	AAAGAACGTTCACACATTCTC	C	6		5.49001	7.41404	7
chr17@40353542@-	TGTGTGTGTGCGTGTTTGCAC	C	6		2.48041	8.2051	3
chr8@141532097@-	AAAAAATGTCCAAGAGCAAAT	C	6		5.70412	5.27865	5
chr21@44269979@-	CAGGCTCTTGCTGGGTGCCTG	C	6		2.45087	9.83521	6
chr5@1463351@-	GCGTGTCACTCTGGCACGAAA	C	6		4.637	9.29046	12
chr20@46284517@+	TTATTAAAAACAAAAAAAAAA	C	6		5.1895	5.20488	5
chr16@67212495@-	GCCAGAGCCCCGGCCAGATGG	C	6		3.71362	12.2452	11
chr11@123496691@+	AGAGAGAGATCGAGCTTGATG	C	6		2.79311	8.53898	3
chr17@78093552@+	GACCGCTGCCCGGCTGCCCAG	C	6		4.17867	9.5545	12
chr19@34951451@+	CTAATATCTTCCGAAGAGGGA	C	6		3.96091	7.49197	7
chr17@79170789@-	GTCTGTGATGCGGCTGAAGCT	C	6		3.03754	10.7906	8
chr4@114375466@-	ATGTTCCACACAAACTTAAAT	C	6		4.85027	5.31158	4
chr17@78320847@+	CACGTGGCAGCCCCAACGAGA	C	6		4.53872	11.3319	12
chr7@98547187@+	CCTGGACCTCCAGTTCCAGGC	C	6		6.0828	10.6404	12
chr22@38612008@+	TGGCGTATGGCCCTGAGCTGG	C	6		4.79259	11.0799	12
chr1@3387273@+	CTGTGCATGGCTGTGTGTGCG	C	6		2.31236	9.50906	6
chr4@77661607@+	CCGGAGGGGGCCCGGCCCAGG	C	6		5.01712	11.4609	12
chr2@227659867@-	AGGAGTGCACCCCTGAACCGC	C	6		4.78903	8.77195	7
chr3@42700382@+	TGGCACAGTGCCTGCCACCAT	C	6		4.13721	8.82661	12
chr8@99467521@-	CCTTGATTTCCAGGATAGTTT	C	6		2.2651	5.27524	1
chr11@57174765@-	ACAGGGTTCCCTGGGCCCAGT	C	6		4.30735	9.75858	12
chr19@49298719@-	TTCCGCAGTACGGAATCAGAG	C	6		3.89054	9.98064	12
chr3@179501981@+	TTTAATTTGCCAAAAAAAAAA	C	6		4.31526	5.23686	4
chr19@4035909@+	TCCACACCGTCTCACACACAC	C	6		6.65679	7.51717	2
chr11@45932501@-	CCAGGATCCTCTTCCTGCTCC	C	6		6.18552	9.2249	9
chr4@6883988@+	GTTTAAAAAACAAAAACAAAA	C	6		5.24058	5.23701	5
chr1@156909626@-	CCCAGGAGCCCGAGGACGACC	C	6		4.66017	9.81247	12
chr17@38327985@+	TGGCCACTGTCCCTGTCCTTC	C	6		5.7237	10.7807	12
chr19@12740701@+	AAAAAAAGTACAACACAGCTG	C	6		6.08038	5.31873	5
chr10@82279185@+	GACCACTTCTCATCGTTCAGG	C	6		3.45911	7.96841	3
chr19@38652914@+	CATGTGCCTGCCCAGGCCAGG	C	6		4.83694	11.3762	12
chr14@75151310@-	CACGTGTAGTCAGCTTCCTCC	C	6		5.09222	10.7269	12
chr2@85056789@-	GGTATGTGTGCTGCATGTCTG	C	6		2.2075	9.73531	6
chr6@37336682@+	CTCCCATTTACCCTGGCTTCC	C	6		6.21807	10.1013	9
chr1@25227503@-	AAAAACAAAACAGTTTTTAAA	C	6		6.05478	6.00894	5
chr14@31569970@-	CTGCTAATGACAAAACAAATC	C	6		5.31196	5.56869	5
chr16@71766781@-	GACTAATGTCCTCTCCTCCAC	C	6		6.29867	9.72667	9
chr1@167759670@+	GGACAGGTTTCCCTGAAGGAA	C	6		4.23462	8.32182	7
chr9@117389269@+	GAGGCCTATGCGGCTGGCCTT	C	6		3.32447	9.98779	12
chr7@91829661@-	TTACTTTCAACAAGGCATATA	C	6		4.36729	6.08773	4
chr10@65382106@+	CATACATTGTCTCATGATACT	C	6		2.57823	6.10008	1
chr19@16472776@-	CACCTGTAAGCCAGCTTGGTT	C	6		5.58209	10.0444	12
chr19@6413852@-	AAATCTCTGCCAAAAAAAAAA	C	6		4.55017	4.78108	4
chr11@82644908@+	TCTGGTGTTTCACAACCAGAC	C	6		3.6142	8.53284	3
chr5@52388946@+	AACAAACAAACAAAAAAAAAG	C	6		6.05257	5.12419	5
chr15@42060028@+	GTAAAATTTTCTTTTTTCATA	C	6		2.51054	5.83545	1
chr13@103299672@+	CAGATGGGTTCAGGCGATGCC	C	6		4.6763	7.9065	7
chr3@188607812@+	TGGGAAGAAACACAGCATGGC	C	6		5.48969	5.82813	5
chr19@45650358@+	GGAGCTGGGGCGGGAGCAGCC	C	6		2.97118	11.2304	8
chr1@16535174@-	ACAGCCACAGCGCCGGGCCAG	C	6		4.86309	11.6216	12
chr17@16089920@-	GCAGCAGCAACAGCTTCGAAG	C	6		2.17839	11.1061	8
chr12@19511168@+	GAAGGAAAGACCAAGAAGTGC	C	6		6.192	5.22982	5
chr17@39983834@-	ACACATACAACAAGAACAGCT	C	6		5.88564	5.04249	5
chr11@61551362@+	TCAGTAGTGGCACCCCACTGC	C	6		4.46551	11.869	12
chr14@105338626@+	GTGTGTGCCGCGTGTGTGTGC	C	6		2.98795	9.43839	6
chr13@115037926@+	TGACTCCAGTCAGTGGTCCTG	C	6		5.26588	11.3562	12
chr15@41773436@+	AAAAAGTGTACATTTGTGGGG	C	6		2.71125	7.90913	3
chr5@37605203@+	TCCAAAGAAGCAAAAAAGTGT	C	6		6.16104	5.2684	5
chr1@186306231@-	TGTTTCAGTCCAGGAAATGCA	C	6		4.21576	5.66663	4
chr12@110784896@+	TGTGATGGTTCGTTCTGTTTA	C	6		1.77014	5.67947	1
chr11@68609290@-	CCGCCGCCGCCGCCGCCGCCG	C	6		5.98717	11.8534	10
chr8@57875788@-	TTGATTTTTTCTTTTAAATTT	C	6		2.22135	5.24237	1
chr2@11322601@-	ACTAATATATCCTTGATGTCT	C	6		3.39346	6.67482	7
chr4@170028183@-	GCAGGGCAGGCTCCTGCCCTG	C	6		4.83757	11.5571	12
chr6@117010599@+	GCTTAGAAAACAAAAAAGAGA	C	6		5.34669	5.24938	5
chr1@94018790@+	AGAAGATATTCACCACCTCAA	C	6		5.44225	7.64544	7
chr1@987973@+	TGAGTGTGTGCGCACATGGGT	C	6		2.47613	8.20054	3
chr17@18137161@+	CAGCCCTGGGCACTGAGGGCA	C	6		4.06887	11.9289	11
chr16@1375280@+	CTCGGTTCTGCGCCACTTCCT	C	6		6.64109	10.6155	10
chr16@2143180@-	CCACACCTGCCGCAGCCATGG	C	6		5.80126	11.7359	10
chr7@116432518@+	CAGACACACACACACACACAC	C	6		6.69189	7.45435	2
chr6@138725430@+	CGTGAGCCGGCCCCGCCTTGG	C	6		5.00531	11.2778	12
chr14@95555675@-	TTTCACCTACCAAAGCTGTGC	C	6		4.855	8.36977	7
chr18@12986929@+	CAGCTCCTTCCTCCTCCTCCT	C	6		6.73465	10.6362	10
chr6@1313089@+	CGGCCAACAGCCCGGCCGCGG	C	6		5.55868	11.4558	10
chr7@5567819@-	ATTTCCCTCTCAGGCATGGAG	C	6		4.71092	9.34609	12
chr7@5372352@-	CGCCCGTCAGCACCGCGCCCG	C	6		5.97342	11.7788	10
chr11@64662532@-	CCACGTCCAGCCTGCTCGGGG	C	6		4.23416	10.754	12
chr15@89743244@+	CCCACAGTGGCCCTTGGAAGC	C	6		5.43096	10.3969	12
chr5@154238338@+	GGTAAGCGGGCCTGCGCTTAC	C	6		4.65437	10.9642	12
chr19@57133439@+	CGTGCACCAGCGCACGCACAC	C	6		6.6561	7.64709	2
chr7@100732045@+	ATCTGGACGGCTCTGGCCTCC	C	6		4.49048	10.5711	12
chr12@118588756@-	AAAAAGAAAACAGAAAAAAAT	C	6		5.88723	5.05216	5
chr2@183621110@+	ACAAAGAAAACACAACGAAGT	C	6		5.88068	4.97502	5
chr8@105502462@-	TGTTAATGTACAAAAAAAAAA	C	6		4.36242	5.37809	4
chr1@220323440@-	AAGAAAAAACCAAACTAACCA	C	6		5.97594	5.53603	5
chr22@42481617@-	TCAATATACACAGAGAACAGA	C	6		5.77418	5.58978	5
chr8@107764324@+	GGCAATAATTCATCAGTTGAT	C	6		5.38352	8.17222	7
chr12@65640835@+	TATATATATACACACACAGAG	C	6		6.54586	7.38541	2
chr11@134115513@+	ATGCTGGGCACCCACCCAGCA	C	6		5.42853	10.77	12
chr11@65545325@-	GCTGTCTGAGCCCCGGGAGAC	C	6		5.17314	10.6964	12
chr22@30234217@-	TCACCGTGGTCGGCGGCGGCG	C	6		3.36637	11.9771	11
chr3@47382124@+	GATGGCAACTCTTCCCTCAGC	C	6		4.9612	9.47367	12
chr13@28014505@-	TTGGTAAACACATCCTGCAAA	C	6		5.28499	6.92557	7
chr4@41937338@+	GCGAGCGAGACCCTTCCCTGG	C	6		5.02434	11.3301	12
chr12@45822914@+	TGAAATTTTTCATTTCATATG	C	6		2.34276	5.75512	1
chr3@56657342@-	ATAGTATGCTCTGAAGGAGAG	C	6		4.11154	7.42431	7
chr17@74007693@-	AGCAGCTGCTCCAGCAGCTGG	C	6		5.17583	9.29756	12
chr5@180219709@-	AGGGTGCCCACCGCGGCCCCT	C	6		4.13089	11.383	12
chr6@117923217@-	CTGCTTTGCACAGCTTTGCCA	C	6		4.42828	7.40219	7
chr11@11977973@+	AAAAAAACAACAAAAAAAGCT	C	6		5.87971	4.99492	5
chr9@33944420@-	TGTCTGTCCACCAGCCACAGC	C	6		5.49801	9.35374	9
chr1@114940209@-	AAAAAAAACACAAAAAACCCA	C	6		5.99699	5.45193	5
chr20@30747871@+	GTATCCTGTTCACAAATCAGC	C	6		4.52219	5.77314	4
chrX@40996078@+	TAACAATACTCATCGTCTGGT	C	6		3.29105	8.80582	3
chr3@160219810@-	TATATATATACATATATATAA	C	6		5.064	5.93635	4
chr4@76734423@+	AGTGAAGATCCTGGCAAGGAT	C	6		5.23602	7.74016	7
chr11@869076@-	GCTACACCCACCCTGCCATGC	C	6		6.02022	10.491	12
chr11@31669312@+	TTGCCCGTGTCACAACCTTGT	C	6		4.01806	7.96598	7
chr14@34985706@-	TATAAAGCCTCAGAGAACAGG	C	6		5.38279	6.14173	7
chr5@10353856@+	CAGCCTCTCTCCCTCTCCCTC	C	6		5.8895	10.2075	12
chr2@70053210@+	TGGGAGACTTCCTTCATCACA	C	6		5.39706	8.93177	9
chr17@27028597@+	ACCCCCATGTCCATTGCTGGC	C	6		5.34965	10.1955	12
chr5@52390046@+	TGTGTACATTCAGGCATACCC	C	6		6.05363	7.62705	2
chr5@41730594@-	TACGATATATCATTCCTCTGG	C	6		3.14968	6.84633	3
chr9@130265094@+	TCTGCTGCTGCCAGCAGTGCT	C	6		3.43673	10.6323	12
chr1@234742049@-	TTGAGCAGAGCCCAGCTCTGC	C	6		4.84755	8.5574	7
chr17@17150326@-	AGGACCAAGCCTGTGTCACCT	C	6		3.88222	9.59413	12
chr20@47652125@+	GCCACTCAAACACTAGTGAAA	C	6		5.65635	6.65676	7
chr5@5465140@+	AGTGCAGTTTCACAGTTGCCT	C	6		4.12652	7.04747	7
chr9@37861291@+	ATGATTTCTTCCCCACATGGC	C	6		4.04417	7.41363	7
chr17@63007487@-	GCTCTGCAACCAAAGAAAGCA	C	6		4.78652	5.31827	4
chr20@45315357@-	CAGTGAAGCTCTTTTTTCAAA	C	6		2.35038	5.9615	1
chr9@139272745@-	CTGGAGAGGCCCAGGTGGCCA	C	6		5.01148	11.2289	12
chr11@117041337@+	GGAATTTTGTCTGTTTAAAAA	C	6		2.85283	5.57934	1
chr1@27105661@+	TAGTCCAGCTCCCATGGAGGG	C	6		4.94751	10.5801	12
chr2@128480187@-	TATGCAAAACCCATTCCTGCT	C	6		2.51375	10.6184	8
chr12@19529097@+	AAAAAAAAAACAAAGTGTAGG	C	6		6.03472	5.54316	5
chr19@58266004@+	AAAAGGGAAACCTCATTAAAC	C	6		5.8932	4.93416	5
chr11@35828762@+	ATGGGCTTGTCACAACGTGAA	C	6		4.49312	7.31513	7
chr10@104142165@+	GGCTGTCCTGCGGGCCACAAG	C	6		3.7858	10.1184	12
chr19@6424723@-	CAGGCCCGGCCCCGCCGCGCC	C	6		4.79671	10.5158	12
chr21@45181742@+	GGCAGAGGTGCTGACGTTCTG	C	6		2.32914	9.82724	6
chr19@871994@-	CCCGTGTATACGGCCACCTCG	C	6		3.81896	10.7449	12
chr1@228294451@-	ACCGTGGCTCCAGCCACCCCG	C	6		3.68292	10.789	12
chr6@86324147@-	TTGGTGTCTTCAAAGGTAGTT	C	6		3.80264	6.70528	7
chr10@1063224@+	CCTGGTTTGGCACAGTATGGT	C	6		4.13481	6.71036	7
chr22@36135615@-	TTTTTCTGTTCACAGTATTTG	C	6		3.34288	5.98034	4
chr6@126342401@+	CGCTTGATCACAATGGAAAAG	C	6		4.69243	4.70262	4
chr15@23045242@-	CAGGTGTGCACGGACACCTGG	C	6		3.9621	10.6415	12
chr12@113629889@+	TTAGTGCCAACCCAGGGGCCT	C	6		4.87717	11.5913	12
chr8@133851752@+	ATAGTTTCTACACATCACCTG	C	6		4.27933	7.05805	7
chr3@132244613@+	TCGGGTTATCCATGCCTTGTC	C	6		3.72116	7.04456	7
chr15@43486981@+	CTTATTAATGCCATTGATCAT	C	6		2.4424	5.41611	1
chr11@65417481@+	TCGGAGATTGCCTCTACTTGC	C	6		4.02363	11.0983	12
chr14@70178531@+	CTTCCAGCATCGGCCTTCCTG	C	6		5.56668	9.0225	9
chr15@90624205@+	TGCTTCCTACCCACCCACCCC	C	6		5.68605	9.88447	9
chr19@18679913@+	GTAAAAGTATCAAATACTTTC	C	6		6.1804	5.85281	5
chr6@28121507@+	ATCAGAGGAGCCACACTGGGG	C	6		4.97337	8.90361	7
chr15@41774731@+	ACTTAGTTTACTTTTTTTTTA	C	6		2.11561	5.62708	1
chr12@58240263@-	CCCGCGCGCCCGCCCGTCCTC	C	6		5.07911	10.3522	12
chr5@17276097@+	TCTCTATCTCCTCTCTCTCTC	C	6		6.4375	9.7729	9
chr7@17874442@-	GCAAAATTAGCAGATACTTTG	C	6		6.18727	5.9235	5
chr1@27481083@-	TTCCCAGGCCCGGAGTTCCAG	C	6		3.99411	9.92669	12
chr6@33651068@+	TGTGCAGCTGCCGCCCAGCGG	C	6		3.36266	11.3831	11
chr16@11444922@+	TGTGTTAATTCTCTCTCTCTC	C	6		2.07601	6.19743	1
chr5@37036559@+	CCTAGTTGAGCACATTCTTAA	C	6		4.28231	6.66939	7
chr15@40326569@+	TGTGAAGCAGCTGCTGTCACG	C	6		2.84679	10.6478	8
chr7@22982037@-	CTTCCCTTCCCTTCCTGAAGC	C	6		4.93419	9.62943	12
chr13@114267993@+	TGTGTGTGTGCATGAGTGTGT	C	6		2.51118	8.20925	3
chr7@156932000@+	CAAGACGCGGCCCAAGGTGTC	C	6		3.1701	11.0541	11
chrX@153588432@-	CCCAACTTCCCCAGCAAGCTG	C	6		5.16248	9.28276	12
chr12@99019204@-	AGAATCCACACAACCAAGTTC	C	6		5.87441	6.35399	7
chr2@37480239@-	TGTAGATTGTCATCTGCAGTG	C	6		3.16154	8.70924	3
chr5@52097372@+	TAAAATGTTACAGCATGAACC	C	6		5.54913	8.16534	7
chr18@34289277@+	AACTGCTCTGCCTCCAGCGTC	C	6		4.87388	9.75624	12
chr7@151257700@-	TTTGCAGGTCCATCGGCTGGT	C	6		2.52429	10.6866	8
chr1@70697848@+	TAAGTACTTTCAACAAACTCA	C	6		4.5846	5.58694	4
chr15@65244834@+	TCCTTCTCCTCCTCCTTCCTT	C	6		6.26107	9.22566	9
chr5@57750286@-	AACAATTCCCCTGTGGCCTGC	C	6		4.14672	8.63423	12
chr10@81114320@+	CTGTAAGCTCCTGTGCTCCGG	C	6		2.68466	9.46822	6
chr3@13367359@-	GTGGCTGTGGCCCGGGCCGTG	C	6		4.20348	11.7827	12
chr6@57183322@+	TCATTGCCTTCAGTTTTACTT	C	6		2.23608	5.42017	1
chr1@160328395@+	TTTTTCCTTCCTGCCCTGTAC	C	6		4.93822	9.43945	12
chr11@58387986@+	TTTGTGGTTGCCCAAGGTTGT	C	6		2.79968	8.23568	3
chr11@62482765@-	GGTGAAGCCCCTGCCATGGTC	C	6		2.45056	10.6189	8
chr13@103286441@+	TTGCCCTGATCCTTTCAGGTA	C	6		4.05386	7.84011	7
chr1@3421867@-	TGCTGGCAGGCATGCACCTGC	C	6		4.76325	10.7286	12
chr14@23790901@+	AGAGGAGCCGCCCCGGCCCCG	C	6		4.10197	11.4183	12
chr19@41209522@-	TACAGTACCCCGGCATAGCCC	C	6		5.96424	8.15656	7
chr8@28204479@-	TTTTTTATAACTTAGTAAAAA	C	6		3.13913	5.43311	1
chr19@10475377@-	TTCCGCCTGACGGCCGACTCC	C	6		5.43809	10.8328	12
chr11@60690536@+	GCACTTCTCTCCCCATCGCTC	C	6		5.96508	10.0378	9
chr22@31492991@+	CAGATGATGGCACACGGACGG	C	6		5.13406	11.4351	12
chr1@162467730@+	TGACCGCGGGCCCGGCCGGCC	C	6		4.8676	10.6679	12
chr12@1019018@+	TTAAGTCATTCAACAACTTTG	C	6		5.13143	7.25618	7
chr15@34634064@-	CAGCCATACTCTTTGGCATCC	C	6		6.07381	9.81279	9
chr10@94414481@+	CAGTATTTTTCACTTGTTGCC	C	6		2.30771	5.47716	1
chr15@42451547@-	TGATGGTGCCCAGCACCAACA	C	6		4.14514	9.5758	12
chr15@91044598@+	AGCTTTTGTTCTTGGATAAAA	C	6		3.30356	5.43467	4
chr11@118394843@+	TTTCCCTCTGCCCACCAAGTC	C	6		5.41353	9.99255	12
chr11@46142558@-	CCCTCCTCCTCCTCCTCCTGC	C	6		6.21603	9.1862	9
chr19@37005625@-	GTGGAAGAGCCTTCAGCCAGA	C	6		5.31416	6.91968	7
chr14@76447770@-	TTTTTTTTTACTTTTTTTTCC	C	6		2.1942	5.50875	1
chr19@8578140@-	GTGTTGTCCCCGGCTGTGCCA	C	6		3.93003	9.60486	12
chr1@164818343@+	ATGGTTGAATCACATTTGCTT	C	6		4.18112	7.01634	7
chr17@27015156@+	CCCAGCTGGTCACCATGTGCC	C	6		4.13361	10.1378	12
chr19@5789707@-	AGTGTTTCTTCGGTGATCGCT	C	6		2.81696	6.28565	1
chr17@79890689@-	CCCTCCCGGCCCCTCCCTGCC	C	6		5.75118	10.2715	12
chr17@44833312@+	TCAACATGTGCTCGCTCTGCA	C	6		2.59043	10.8982	8
chr7@5271097@+	CTCCCTAGGGCCCCACCTGGA	C	6		5.26018	10.8185	12
chr1@10502358@+	AGAGATTGCTCAGATTAACCT	C	6		4.63502	6.81859	7
chr18@47352809@-	GTTTGATTCCCAATGTGAGCA	C	6		2.44807	9.49506	6
chr8@38103404@+	ACCGAATATACACACTTTTTC	C	6		5.34567	7.30286	7
chr2@105977542@-	AAAACTCGCCCTAGGCCCTAG	C	6		3.95478	9.06362	12
chr4@83346275@-	AGTTGAACCTCTGAATATGGG	C	6		4.68341	8.94134	12
chr1@17318574@-	TGCTGGCTACCGTGTCGTGGC	C	6		4.8462	10.8143	12
chr3@134197390@-	TCAAAGTACACAGATAAAGCA	C	6		5.80635	5.45323	5
chr12@133302470@-	TTTTGTTACACAGGGTGTGTT	C	6		3.28111	6.09128	1
chr7@45039902@+	CGGGGCGGGCCGGGCGGGCCG	C	6		4.73244	10.8105	12
chr3@38178426@-	CCGCAGGCCTCGGCCGCGGAC	C	6		3.54029	11.8137	11
chr1@2238942@+	CGTGATTCTGCCCACGCTCCT	C	6		6.56602	10.6285	10
chrX@48895761@-	CCAACAGCCCCATGGCGCTGC	C	6		5.40067	9.42667	9
chr1@47746283@-	CAATATAGTCCGCTAAATTCT	C	6		4.76584	7.13575	7
chr2@26614063@+	TGACTTGTTTCCCTATGGTGG	C	6		4.02301	8.37465	7
chr2@113288279@+	TAGAGACATTCACGAGTTTTC	C	6		5.0028	7.19259	7
chr2@64069144@+	TCTTTCTTTTCTTTTTTCTTG	C	6		2.14803	5.448	1
chr11@107661869@-	GATACTTCTTCAATACAAAGT	C	6		4.3979	5.94239	4
chr6@38644668@-	CAACTTTTTTCACAACGGAAA	C	6		4.51298	5.28337	4
chr22@22040807@+	GCGCTTCCTTCACCTCCACCG	C	6		6.74407	10.65	10
chr16@57187912@-	AAAAATGCCCCAGGAGAATAG	C	6		5.35715	6.46186	7
chr5@14871837@-	CCGCCGCCGCCGCCGCCGCCG	C	6		5.95501	11.8603	10
chr16@88943321@-	TCCAGGCCCACCGGATGCTGT	C	6		5.21963	9.4854	12
chr13@21722240@+	AGGAGGTGTTCACACATCCTC	C	6		5.42469	7.58819	7
chr2@204259452@+	ACACTGGAGCCAGTGCGTCCT	C	6		6.26651	10.7736	12
chr11@119185700@-	AGGGCCAGGGCCAGAGCGAAC	C	6		4.32428	11.0794	12
chr11@65743926@+	GGATGAGGATCCCGAGCGGAA	C	6		2.58652	11.279	8
chr2@204259460@+	GCCAGTGCGTCCTCCAGTGGT	C	6		3.50936	10.7104	12
chr11@118984935@+	CCGCTAGATGCCCTCTCTAGT	C	6		5.83989	10.5482	12
chr4@56262495@+	CAAAGAACCGCCGGCGCCGGC	C	6		4.16225	10.7759	12
chr11@67077709@+	AGAGCCTGGGCCACGGCCACG	C	6		4.32188	11.3937	12
chr1@27426845@-	CCCAGGCCCACACCCTGAGCC	C	6		5.51602	9.54971	9
chr16@67866161@-	ACAGACACCTCGGACGCTGCT	C	6		3.80867	10.1053	12
chr11@727020@+	GAGGGGAAGCCCACCCACAAT	C	6		5.67166	10.2561	12
chr2@55750954@+	ACCCATACATCACAGGTTTTT	C	6		3.70127	6.70242	7
chr16@30982811@+	GCTCCTCATCCTCCTCCTCCT	C	6		6.77655	10.5821	9
chr17@76988553@-	CGAGCGTTGGCTGGGCCTCGG	C	6		3.86117	11.6462	11
chr20@49200939@+	CTGGTTTAACCTCCTATCCTT	C	6		4.75152	8.67196	7
chr1@211922035@-	TTTCTTTTTTCTTTTTTTTTT	C	6		2.05286	5.36014	1
chr9@95884188@-	CAAGGACACACAGCAGGTCCG	C	6		5.00281	7.59193	7
chr19@48244927@+	TTAGGCACATCACACACACAC	C	6		6.57493	7.56157	2
chr17@80685391@+	AGGTGGCCAGCGCCCCCGGGC	C	6		4.81681	11.1894	12
chr1@11167079@-	ACAGAAGATGCTGACCTCACC	C	6		2.41126	10.8967	8
chr10@97453484@-	GCAACTCGCCCGGCCGTGCCT	C	6		4.98032	10.041	12
chr3@182635861@+	AGCATCTTGACTCTCTCCACA	C	6		5.61736	8.44312	7
chr16@3535748@+	AAGGGAATGGCCCGTCCCCTT	C	6		4.74059	11.7515	12
chr2@234762515@-	TGCAAATGGCCACGCTGACCT	C	6		5.01373	6.97476	7
chr12@76747078@-	AAAAAAACAACAACAATAAAT	C	6		5.79367	4.98469	5
chr7@92087571@+	AGACTTCGATCAAACCATAAG	C	6		4.02493	7.38671	7
chr6@80816505@+	GCGGGGCTGGCGCGGGGCTTT	C	6		4.80268	11.712	12
chr6@43488084@+	CACTATCCGACCAGTGCATGA	C	6		4.53294	10.807	12
chr6@30568786@-	ACACATCATCCCCACCCCTCC	C	6		5.24558	10.2881	12
chr20@45838113@-	TTGCAGTTGTCAAAAAAAAAA	C	6		4.31131	5.30341	4
chr11@59405094@-	CCACCTTAATCGAAACAACAC	C	6		4.99867	5.80529	4
chr5@139909355@+	AGACCACCTTCCCAGCGAGTT	C	6		4.24138	8.16387	7
chr2@9562786@-	CTGCCAGGCGCCCTGGCAATG	C	6		5.51347	10.5959	12
chr1@229683441@-	CAGGTCAGCGCATTGTGAATA	C	6		4.62861	7.44933	7
chr14@24633134@+	ACATTGGGAGCAGCAGCAGCA	C	6		2.3004	11.2717	8
chr11@65688423@+	AGGCCAGCCACCCCTCTGCCC	C	6		5.00157	10.0841	12
chr19@7704905@+	TGTCTGTGTGCATGTGCATGT	C	6		2.58018	8.13281	3
chr6@157528673@+	ATGTCCATGGCGCTTTTATCG	C	6		3.59627	9.69659	12
chr7@157060832@+	GACAGGGCTGCACAGGCGGCA	C	6		3.50353	11.3827	11
chr3@38184154@+	GGAGAAGGTGCCATGGTCTTA	C	6		2.86026	10.5862	8
chr12@118471350@-	TTTTTTTTAACAATGGTGTGC	C	6		2.44138	5.64783	1
chr19@44238579@-	AGCAGCTCATCGGGCTCCGAT	C	6		4.65076	9.50542	12
chr6@34557381@-	TGTGCACACACGGGTGTTGGT	C	6		3.68215	9.45778	12
chr2@153575501@+	CCATTCTTCTCGCCTTCCTCC	C	6		6.2561	9.16335	9
chr5@177023017@+	GGCCTTGGTGCTGGTTGGGGT	C	6		3.19587	10.5126	12
chr6@3723315@-	TTTTTTTTTTCTTTTTATCTT	C	6		2.19279	5.26439	1
chr6@57472420@+	CATACAAGATCTCTCCTGGAG	C	6		5.08834	7.34533	7
chr11@118769140@-	GGCGGCATGGCCAACCTGCCC	C	6		5.47166	10.3425	12
chr17@79988322@+	AAGGCGGCGGCCCTGGAGCGC	C	6		3.21763	12.1177	11
chr1@156020316@-	TGGGGCTGGGCAGCCTAGGCC	C	6		3.66846	11.2277	11
chr4@110610680@-	ATGGTACATTCAAGATTTGTG	C	6		4.89598	7.17306	7
chr22@19504384@+	AGCACCAGCTCCCGGATGCTG	C	6		5.2039	9.26227	9
chr7@99667809@-	GAGCAAAGCCCAAAAGGGAGA	C	6		5.62985	5.3316	5
chr4@146064560@-	GTTTCATCACCATCAAAGTCA	C	6		3.9577	9.46374	12
chr1@171505405@+	GGATATTCCACCCATTCATCC	C	6		6.29807	9.14164	9
chr12@122353820@+	AGACTTGTTCCAACACGCTGG	C	6		3.9214	8.50072	12
chr14@93669340@-	AAACAATCTGCATTGATTACA	C	6		5.02865	6.64281	7
chr2@242615404@-	CTGCAGGCTGCCTCTTCTGCC	C	6		3.88286	11.0369	12
chr18@56063603@+	AGAGCAGCTGCAGGCATGGTC	C	6		2.46253	10.7777	8
chr19@54971773@+	AACCCCCCCCCGGGCCCCCCC	C	6		4.626	10.1953	12
chr1@153579576@-	GCAGCAGCAGCAGCAGAGACC	C	6		2.23713	11.1019	8
chr17@907053@-	GACTGTGCAGCCTGGAACCTC	C	6		4.59731	10.1214	12
chr11@117789313@-	ATCTCCAGCCCGGGCATCTCC	C	6		4.66237	9.96796	12
chr5@109202591@+	TCGAAAGTCTCACACCTTCAT	C	6		6.43057	7.55698	2
chr6@47593649@+	CAAAATTGTTCCCTCTTCTGT	C	6		4.26458	7.67318	7
chr19@12831758@-	GGGCCTGCAGCAGGTCCTGCA	C	6		2.91608	10.776	8
chr21@36161901@-	TGTGTGTGTGCGTGTGTGTGT	C	6		2.48373	8.18516	3
chr22@42556638@-	TTAATTTTTTCTTTTTGGGGG	C	6		2.55288	5.54421	1
chr6@57512620@+	ACCAAGGATGCATCATCTGCT	C	6		3.51881	10.7454	12
chr3@176740813@-	TTTTTTTTTTCTTTTTTTTCT	C	6		2.2322	5.41807	1
chr17@645743@+	TGAAATGTGTCATCTAGACTG	C	6		3.21667	8.487	3
chr9@100849243@-	CCAGAAGCTGCAAGAGCTTCT	C	6		2.51612	11.0674	8
chr14@105356005@+	CGTTCCCGGGCCCCCGGCCCC	C	6		5.19356	10.5201	12
chr13@73333445@-	CTAACTTACACTAGGTGTTCT	C	6		3.55382	6.34283	4
chr14@69928831@+	TAGATATACTCAGCCTAACCC	C	6		5.94242	8.03008	7
chr17@46985793@+	CTCGGTGGTGCGGGAGCGGGC	C	6		3.165	10.8085	8
chr2@234749420@-	CGTGCCATCACGAGGGATGGC	C	6		3.88678	9.54754	12
chr11@118267256@+	TTCTTCTTTTCTTTTTCTTTT	C	6		2.09342	5.29674	1
chr19@18264083@+	GCGGCTGCGGCGGCGGTGGCG	C	6		3.31664	12.0109	11
chr19@7747525@+	ACCTACATCTCCGTGCCCAAG	C	6		3.91561	8.98883	12
chr11@118621797@-	TTTCTGGGTTCATATATATAT	C	6		2.5991	7.99185	3
chr17@35445905@-	TCAAATGCATCAGCAGAGACT	C	6		5.37915	8.11936	7
chr20@61916219@+	TTCCTACAGGCGTCCGAGCTG	C	6		5.54465	11.4407	10
chr1@160249336@-	ATGTGAAACACAACACGTTTT	C	6		4.94298	6.94145	7
chr1@16055167@+	CTCTCAGGGGCCACAGAGAAG	C	6		4.96528	8.96973	12
chr15@64972997@+	TGTCCACACACCACCACCACC	C	6		5.69452	9.53073	9
chr1@160062729@-	TCTCCCTGTACATGTGCGGGA	C	6		2.79854	8.01884	3
chr5@16666818@-	CGCCAGCAGCCAGGGCAGCTC	C	6		5.7059	11.3995	10
chr19@46345586@-	CGAGATCGCCCGCAACATGCC	C	6		2.86413	10.529	8
chr5@143539287@-	GACTCTGTCTCAAAAAAAAAA	C	6		4.57616	4.63126	4
chr6@489004@-	AGCCCTGCCCCAGCTTTCCAG	C	6		3.89726	9.65307	12
chr3@156424130@+	CAAAAGAATTCGCCATGGAAT	C	6		5.87204	5.01396	5
chr15@96881227@+	TTTTTTTTTTCCAAATTATTA	C	6		2.59317	5.29559	1
chr10@102765290@+	CCAGGCACAGCGGGCACAGCG	C	6		4.08846	10.8136	12
chr1@52377809@-	GTCCCCCTCTCAAAAAAAAAA	C	6		4.59509	4.66325	4
chr15@75654252@-	CATGGTGAGGCAGTTTTTGCA	C	6		2.83078	9.79629	6
chrX@119760928@-	TAGGATTGGTCATGGAAATAG	C	6		4.29964	7.31898	7
chr1@180165568@+	TTCCCTGCAGCTGGGTCAGCT	C	6		3.03724	10.5762	8
chr20@35090636@+	TCCCTGACTTCAGGAGCTCCT	C	6		3.69619	10.3133	12
chr14@94595616@-	CGGGCAGCTGCTGCTGCAGTG	C	6		2.86451	10.9421	8
chr9@106857648@+	GGTTTGCTGACCCAAGACAGT	C	6		5.73996	7.12783	7
chr11@62620886@-	TCTCCTGAACCACCAGTGATG	C	6		4.92457	7.89239	7
chrX@19553935@-	GGTATATTTACAAAAAGAGAA	C	6		4.51545	5.27431	4
chr20@36758146@-	CTTGGGACAGCCAGAGCTGGG	C	6		4.25495	10.9083	12
chr11@117100259@-	TTTGTCCAGCCTGCTGGGCAC	C	6		4.8982	9.52314	12
chr19@2101211@-	GACCCTTCTTCAGAGATAATG	C	6		4.53914	4.74371	4
chr19@49299858@-	CTGCCCAGTGCACCGAATCCT	C	6		4.20666	11.8381	12
chr18@21033458@+	GGCCTGGGGACCCAGCAAGGT	C	6		5.41623	10.8859	12
chr19@16988397@+	GGACCGAGGGCGCGTCCAGCT	C	6		4.39195	11.046	12
chr11@61557296@-	AGTCCTCTTCCTGCTGCTCTG	C	6		6.78118	10.6465	10
chr17@48445359@-	CACGGCCTCCCGAGGAAGAGG	C	6		4.72089	9.58113	12
chr2@43451147@-	ACGAATAGAACAAAAAAAAAA	C	6		5.52433	5.06185	5
chr19@18881743@+	TGGATGTGTGCCTGTGTGTGT	C	6		2.49666	8.18089	3
chr19@5210778@-	GGGCCGCTGGCGGAGACCACG	C	6		3.72832	11.8004	11
chr2@25013340@-	GTATTGCTCTCCGGCCCTACC	C	6		4.59082	9.7532	12
chr4@17609372@+	TTTTTCATTTCACACAAAGAT	C	6		4.22938	5.70791	4
chr3@5229977@+	CTGCCGCGGCCGTGGGCCCGA	C	6		4.97564	11.1743	12
chr17@40126021@+	TGTTTTGTGACATTTTTTTTT	C	6		1.85811	5.54983	1
chr12@110034518@+	CTTGGCGATGCCAGCCAAGCT	C	6		3.55764	10.5641	12
chr6@33651062@+	GCCAGCTGTGCAGCTGCCGCC	C	6		3.24932	10.8106	8
chr1@153907284@-	GCAGCAGCAGCAGCAGGAGCA	C	6		2.20053	11.1578	8
chrX@122755367@-	GAAAAGACTCCAGCTACTACT	C	6		5.8876	5.97437	5
chr8@145135428@+	GCCCAGGCTGCCCGAGATGTG	C	6		3.23223	11.0298	11
chr14@63860550@-	GCTTATCACTCTTCCATGCAC	C	6		4.68149	9.32319	12
chr6@33651069@+	GTGCAGCTGCCGCCCAGCGGA	C	6		4.83051	11.7135	12
chr22@30144410@-	CGACATGTTCCGAGGTGGGTG	C	6		3.83076	8.67304	12
chr17@74392891@-	ACTTGTACAACATAGAGTCTG	C	6		4.73117	6.6607	7
chr17@72768120@-	TCCGGATGTTCCAGAAACTTC	C	6		5.70238	9.0444	9
chr6@31847896@-	TGAGCTGCTGCCCGAGCTCGG	C	6		3.40824	11.1496	11
chr10@93619245@+	TGCAATTATCCACAAAGGCTT	C	6		5.11057	7.05993	7
chr1@154522741@-	GGAAAAAAAACAAACACAGAA	C	6		5.85644	5.3114	5
chr20@5170470@+	ATGTATACATCGCCAGTTTTA	C	6		3.74565	6.82628	7
chr12@49330380@-	TGCCTTGGTGCTGCCCCAGAT	C	6		3.21405	10.5218	12
chr22@46726486@+	GGGACTGGGGCCAGCACGGAC	C	6		4.2369	10.9368	12
chr11@12962117@+	ACTTCTGTTTCACAACAATTT	C	6		4.13563	6.03967	4
chr3@176742567@-	CTGTAAGACACATCAGTAAAA	C	6		5.29511	6.86277	7
chr11@1316946@-	GCTGGACGCCCAGGCGGCCCA	C	6		4.60991	9.32649	12
chr1@16260192@+	CCTGTCGCCTCTGGGGGGATC	C	6		4.41026	9.89907	12
chr2@201741679@-	CTATGGCAAACAGCCACATTT	C	6		6.08992	6.35455	7
chr19@9759340@-	AAAAACAAAACAAAAAAAAAA	C	6		5.80323	5.04221	5
chr4@17804666@-	GACTCAGTCTCAAAAAAAAAA	C	6		4.5777	4.62983	4
chr22@26892232@-	ACTCTTGGATCCACCCATGGC	C	6		4.02357	7.51225	7
chr5@174151737@+	CCGGACCAGGCCCGGGGCCTG	C	6		4.87435	11.6301	12
chr7@156549127@-	AAATTTATATCATTACCTTAG	C	6		3.16851	6.89243	3
chr15@52239516@-	AAAGATTACTCAAAGCAAAGA	C	6		4.80127	6.10262	7
chr9@84226720@-	CCGCAGCCGCCGCGGCCGCCG	C	6		5.80708	11.7725	10
chr9@91092699@+	AGACATGAATCTATGTATAAA	C	6		4.05517	7.33325	7
chr1@227935529@+	TCCTTAACATCGCTGTCGCTC	C	6		6.46662	9.70979	9
chr17@79525119@-	CAGGCCGGGGCATGGCTCTTA	C	6		4.60429	7.54329	7
chr12@19512375@+	AGGAACTGGACACTGCCATTA	C	6		5.56675	7.93204	7
chr20@61834394@-	ACAGCCCCAGCAGGTGGCTCA	C	6		2.25146	10.9709	8
chr17@52991196@+	CGTTCAGTTTCCTCCCTCAGA	C	6		5.32938	8.86143	9
chr15@96881066@+	AAAAAAAAAACTCCTGTGTCG	C	6		6.04766	5.98034	5
chr1@230417681@+	TTTCTTATGTCCTCATAAAAG	C	6		3.0067	5.54509	1
chr14@105185846@+	CCCCTCACTGCCCACCCAGCG	C	6		5.383	10.5984	12
chr12@56215963@-	AGAGCCACCCCAGATGCCCCT	C	6		3.83446	10.1009	12
chr22@39082162@-	GCCGCAGTCTCTTCTGCACCA	C	6		2.28022	11.2136	8
chr6@47200323@-	GTTCTTTCTCCTTCTCTCTCT	C	6		2.42209	5.52844	1
chr5@60454841@-	CAAACAGGTTCAAAGTAAAAC	C	6		4.87529	5.49211	4
chr12@19518941@+	ACCAGAAGAGCATCCTGAAGA	C	6		5.00025	8.71837	7
chr7@39663233@+	GCGTCGGAGTCCTCCTCCTCC	C	6		6.40376	9.26727	9
chr6@21597880@+	TTTTAAAAAACAAAAAAAGAC	C	6		5.20263	5.27414	5
chr3@10011473@-	GCTGACCAATCACGAATGATG	C	6		4.91189	7.78415	7
chr12@66358068@+	ATTTAAAAAGCAAAAAAAAAA	C	6		5.22053	5.21235	5
chr16@85813165@-	GCAGAATGTTCAGTCGGTCGT	C	6		3.26542	8.71848	3
chr5@162945921@+	CTTGATGCCTCCTGCTTTTAT	C	6		1.92615	5.75687	1
chr5@140895137@-	CAGCTCTCTTCTAAAAGAGAA	C	6		4.47416	5.25458	4
chr12@110765521@+	AAAGTCATCTCCCTTATTTGC	C	6		2.672	6.43708	1
chr2@233708804@+	GCAGCAGCAGCAACAGCAACA	C	6		2.23398	11.1978	8
chr3@129274784@-	GAGAGGAGGCCGCCAGCCCGG	C	6		4.85024	11.6013	12
chr20@62705569@-	AGGCCGAGGCCAACCAGCATG	C	6		4.95161	10.2821	12
chr1@197072456@-	AATGTGCTATCATCATACAGT	C	6		2.87921	6.42343	1
chr4@113190820@+	TCTTGCTGTGCTTAAAAAAAA	C	6		4.26255	5.27225	4
chr11@63357695@-	CGCCGCTGCCCTGCAGCAAAA	C	6		4.14572	9.49928	12
chr20@57466762@+	CGGCCGCGCCCCGCCGCCGCC	C	6		4.73966	10.6604	12
chr15@91044636@+	AAAAAAAAAACTTTTTCCAGG	C	6		6.05492	5.99255	5
chr21@47697553@-	CCGAGGGCTCCGAGGGCCTCG	C	6		4.50756	9.79386	12
chr3@152181581@+	GATATTTTTGCTCTGTTCAGC	C	6		2.41216	5.5926	1
chr17@42284487@-	TTCTTTCTTTCTTTAAAAAAA	C	6		3.20762	5.40257	1
chr11@804211@-	GCAGCCTCTGCAGCTGCTGCA	C	6		2.50179	10.995	8
chrX@147022104@+	GGGTATGGTACCATTTGTTTT	C	6		1.792	5.68224	1
chr3@176767801@-	AAGGATGTCACATCTCTAGAT	C	6		3.61605	7.18679	7
chr7@138731451@-	GACATGGCTGCAGTACTGTAC	C	6		3.5924	11.1585	11
chr1@1262828@+	CGGTGCTGCGCCTGCACCGCG	C	6		4.37894	10.5198	12
chr11@70049822@+	GAGGCGGGGGCGGCGGCCGGG	C	6		3.34394	11.7342	11
chr3@171965542@+	GCATCATCTTCCCCACACAAT	C	6		4.28034	7.77682	7
chr17@79525730@-	GTCTGCAGGTCGGTTTGCTGC	C	6		3.74095	9.90577	12
chr17@30526560@+	GGATTCCTTTCCCAGTGGACG	C	6		4.05717	8.2492	7
chr16@1751317@+	TGTACCAAAACAAAAAGCCTG	C	6		5.67677	5.42469	5
chr1@156220361@-	CCCCCAGGCCCTGCAGTGGGG	C	6		3.8192	10.19	12
chr3@160219077@-	CTTTTCTTTTCTTTTTTTTTA	C	6		2.29146	5.50859	1
chr12@32893002@+	TTTCAGGTTGCATCTGGAGGT	C	6		2.71843	8.28361	3
chr21@40752391@+	TTAGGATCCTCCTCCCGTCCT	C	6		6.14082	9.36495	9
chr17@17091389@+	GCAGAATAGTCACTTTCTGCT	C	6		3.27053	8.77675	3
chr17@42882816@-	CTGGAAACAACACCGGGCTCT	C	6		4.23473	11.5577	12
chr9@88633689@+	TAAGCACTTTCAACAGGCAAA	C	6		4.53178	5.54617	4
chr20@36720416@+	TTCTGCTGTCCACATCCTCCC	C	6		6.25939	10.0188	9
chr8@126034279@+	TAGTACCATACCACTTATAAA	C	6		6.00802	5.6298	5
chr17@7140063@-	CAGCCTCTGGCTCCAGCTCTC	C	6		5.91766	10.8041	12
chr13@30084334@-	TCTCGGGGCACAGTTGCCATG	C	6		4.0934	9.43882	12
chr20@45838425@-	AAGCATGAAACACAGGCAGTA	C	6		5.49538	5.77196	5
chr22@41641799@-	CCCCAATGTCCGAGCTGCATC	C	6		5.74503	9.4379	9
chr8@43054938@+	TGTCTTTTTTCCTCCATCTTC	C	6		2.37659	5.23428	1
chr19@41937778@-	CTGACTGACACAGGGGCTACT	C	6		3.7295	6.50728	7
chr15@91509419@-	AGCAGTACTACTGTCAACATA	C	6		5.53567	8.70385	9
chr20@20023149@-	CGAATCCACACAATTATGATG	C	6		5.88373	6.38514	7
chr2@168810794@-	TCTAATCTTTCAAGGAGGTGG	C	6		4.88135	8.21181	7
chr2@55771398@+	GCAACGAGAACACTATCTCAA	C	6		5.71852	6.26673	7
chr10@43292438@+	CTGGGCATTGCACAGCTGAAG	C	6		4.82333	7.28482	7
chr16@88871918@+	ACTCGTGCTGCCCTACAAGTA	C	6		5.13377	10.3082	12
chr21@34927497@+	CGGAGCCGCACCCCTAGCCGT	C	6		5.24753	9.30488	9
chr8@145540295@-	CGCTCATCATCGGACAGCCAA	C	6		6.52114	7.77734	2
chr6@36567982@+	AAAACCTTTTCAGCAAATTCT	C	6		4.90986	5.82192	4
chr20@43703709@+	TGGCCCTGGACCCCATGATGG	C	6		4.8946	10.6639	12
chr1@206767116@-	ACTTGGAGGCCTATGGTCTGG	C	6		4.54066	10.2096	12
chr5@110098180@+	GCTTGAACATCAAAATATCAA	C	6		5.12856	5.34379	4
chr11@45832911@+	CTGGATGGCCCGGCCCCGGGG	C	6		3.69095	11.1877	11
chr8@132966175@+	ATTGTTCCATCCCTCCTGTTT	C	6		3.33299	6.63246	7
chr12@6500305@+	ACTGCCTGAGCAAACCTGAGG	C	6		5.06352	7.28065	7
chr1@46093396@-	TTTTTTTTTTCTTTTTCCTTT	C	6		2.13534	5.23128	1
chr12@57132277@-	GCCATTTCCACTAATGAAGAG	C	6		4.4701	4.86087	4
chr7@17379575@+	CCTGTATTACCACAACATTCC	C	6		6.32473	10.4262	12
chrX@56592986@+	TAGGCAAGTTCAGTTAAAATA	C	6		4.5525	5.76751	4
chr2@175213335@-	TGGTGAAGAGCAAAGCAGAAG	C	6		4.76525	6.70296	7
chrX@149984526@-	CCACCACCACCACAACCAATA	C	6		6.27707	10.4866	12
chr7@72891668@-	AGCGAGGGCTCAGACACAGAT	C	6		6.44113	7.40484	2
chr5@176938804@-	CCCACAGCTCCATGGACTTCT	C	6		4.4793	9.63111	12
chr6@41566850@+	GGGGCAGGGACGGTCCCCACC	C	6		3.99527	11.0116	12
chr16@67864144@-	CATGTTGGGCCAGGAGACTTC	C	6		4.7644	7.56728	7
chr10@76285034@+	TTACAGTTTCCCCAGAGTCAG	C	6		4.49908	8.5284	7
chr16@58589711@-	TCATCCACCACATCCAACCAT	C	6		5.9543	9.16256	9
chr1@200378396@-	ACCATCACCACCACCACTATG	C	6		5.60743	9.2891	9
chr13@115091873@+	TACCGTGTTTCACTGTCTCAG	C	6		3.70775	8.28611	3
chr2@48010535@+	CGAGGCTGGGCCTGGGCCCAG	C	6		4.40647	11.3165	12
chr14@69255345@-	AAAATAACAACAAAAAAAAAA	C	6		5.72013	4.94825	5
chr1@227071429@+	ACGAGGAGGACGGTGAGGAGG	C	6		4.80913	10.0203	12
chr1@12073037@+	TGTTTGGTGGCCACATCACAG	C	6		3.79707	9.02637	12
chr1@16261475@+	GAAGCCCGAGCCCATTCACCT	C	6		4.38888	11.4275	12
chr22@21983625@-	CGCACGCGGACGGGCACCAGC	C	6		4.82559	10.4894	12
chr1@39951657@+	ATAAAATTTGCCTCCTGGTAA	C	6		2.58369	6.0835	1
chr16@67917048@+	GCAGCTGCTGCAGCAGGGCCA	C	6		2.32202	11.0408	8
chr12@112460512@+	GAGAGTTAACCTGCTGGCTGT	C	6		3.42822	9.36691	12
chr6@34556862@-	GTTTGAGAGCCAGGGATATGG	C	6		3.0452	9.51448	6
chr1@35657869@-	GGGCCCCCGCCCGGCGGGCCC	C	6		4.77748	10.6072	12
chr12@49330849@-	ATCTTGCTCTCTAGGCCTGTG	C	6		3.96104	9.03987	12
chr13@113864344@+	CTGCACGAGGCGGTGCGGGCC	C	6		3.80279	11.9567	11
chr6@44201656@+	TGGCTAGGAGCTGGGTCTGAC	C	6		3.12879	10.5508	12
chr17@57271003@+	CAGCCATTTTCCTCCTCCTCC	C	6		6.13755	9.60535	9
chr8@77895551@-	CAGAAGTACACAGTCTGCAGC	C	6		5.31584	8.54817	7
chr6@42835808@+	AAATCATTTTCTTTTTTTTTT	C	6		2.11836	5.81188	1
chr17@40023631@-	CAATGTCTCTCTTTTTTTTTT	C	6		2.13726	5.83578	1
chr7@75614244@+	GGAGCTGCTGCGCAAGATGGC	C	6		2.99909	11.019	8
chr7@149577453@+	ACAGAGCTCACCCACCTTGCC	C	6		5.12297	10.257	12
chr6@166779529@-	GAACTGGCTTCTGTTTGCATG	C	6		2.65481	9.22172	6
chr1@85724233@-	AGGCTTCTACCAGAAGGGGAG	C	6		4.12777	8.59321	12
chr13@28844858@+	GGGACCATTGCCCAGGCAGCA	C	6		3.95613	11.5635	11
chr19@50909526@+	GACGGGCCGGCGGGACACCAA	C	6		3.537	10.3931	12
chr9@134334646@+	AAGGACTGGGCTGAAGCAGTG	C	6		3.65206	11.4359	11
chr10@81111261@+	CTTCACCAACCACAATGGCAC	C	6		4.853	8.4063	7
chr1@183522281@+	GCCCATCAGGCACAGAAGAAA	C	6		5.49488	6.70072	7
chr11@61919531@+	TGGTCTGTTGCCCTCCTTCTT	C	6		1.79177	5.52896	1
chr5@175956595@-	CCCGGGGTCTCACCAAAGCAG	C	6		4.44466	9.03486	12
chr1@202910693@-	TGAGCCTTCCCACCTGCGGGG	C	6		3.60545	9.60018	12
chr17@30186136@-	GCGCGGGGGGCGCCCCCCAGC	C	6		4.98775	11.3583	12
chr3@139077065@-	TGTGGCCTCCCACACAGCCAA	C	6		4.70119	9.33098	12
chr11@64789231@+	ACCACTGGTGCATCCAGGGCT	C	6		3.51625	10.7324	12
chr1@16054126@+	CTAGAGGATACCACGAGGGAG	C	6		4.40073	8.42392	7
chr7@151074533@+	CCATCTGCCTCCCAGGTCTGC	C	6		6.11394	9.17385	9
chr4@41992686@+	CCGGCTTGGCCGCCGCCGCGG	C	6		5.93842	11.9076	10
chr14@95555904@-	CTAAAGTCCTCCTGCCAGGTA	C	6		3.91072	7.5987	7
chr9@33111283@-	TCTACCTTTTCTTGTTGTTTT	C	6		2.09397	5.4142	1
chr17@55184063@+	GCAGCTGTTGCCCCGCCGGAT	C	6		2.91079	11.0374	8
chr6@33248238@-	GGAAGCAGCGCCAGGAGTGGG	C	6		4.47729	10.2331	12
chr17@17039565@+	CTGTTACCAGCAGCAGCAGCA	C	6		2.24631	11.2198	8
chr17@74035785@-	AGGAGCTAACCAGGCTCTTCC	C	6		4.44608	9.72851	12

## Sheet: G
Site (hg19)	Flanking 10 nt sequence	Reference allele	Number of samples	Known modification	X	Y	Cluster
chr17@8129600@-	TGGTTAAAGCGCCTGTCTAGT	G	11	m22G	0.459602	7.08993	13
chr17@8129984@-	TGGTTAAGGCGATGGACTAGA	G	168	m22G	0.414791	7.29255	13
chr17@8130356@-	TGGTTAGAGCGTGGTGCTAAT	G	6	m22G	2.80827	8.2783	16
chr14@102228202@+	CGGCAGGGGCGGCGGCGGCGG	G	428		3.1134	5.15924	3
chr12@56991420@-	TGTGTGTGTCGGCCTCAGAGC	G	259		-0.983974	7.38509	1
chrX@53589096@-	AGGAGGAGGAGGAGGAAGATG	G	221		-1.30356	7.05732	1
chr14@102228193@+	GGCAGGCGGCGGCAGGGGCGG	G	219		3.10794	5.06115	3
chr4@69202893@-	AGGAGGAGGAGGAAGAAGAAG	G	191		-1.34324	7.02386	1
chr10@104623106@+	AAAAAAAAAAGAAAAAAAAAA	G	189		-0.86176	10.8298	4
chr11@767853@-	AAAAAAAAAAGAAAATATTGT	G	189		-0.936676	10.2726	4
chr17@34171575@+	ACAGAAGTGGGGGTGGCTATG	G	171		3.35593	7.70164	2
chr3@183898633@+	CTGCCCTCATGTAGACAAAAG	G	147		1.0144	8.58723	15
chr11@70217466@+	TCTATATTCTGTTGTTGGGTA	G	119		2.25744	8.77931	8
chr1@114940228@-	AAAAAAAAACGAAAAAAAAAA	G	117		-0.886993	10.85	4
chr9@140287450@-	CACCCCCACCGAGAACAGCCT	G	114		1.9939	4.62659	18
chr22@38161768@+	GAGCTGCAGCGCCTGCAGCAG	G	109		3.04442	5.5209	3
chr1@93602690@+	AAAAAAAAAAGTCAAAAAAAT	G	105		-1.06316	10.8145	4
chr16@88677726@+	AGCGCGAGCGGGAGCGGGAGC	G	104		-0.81814	6.46995	10
chr17@27001305@+	TTCCAGATGAGGAGGAGGAGG	G	102		-1.25052	7.01236	10
chrX@53589093@-	AGGAGGAGGAGGAAGATGAGG	G	96		-1.33152	7.02259	10
chr1@33764950@+	TTTTTTTTTCGTTTTTTTTTT	G	95		3.15607	9.39961	7
chr17@4575439@-	AAGAAGAGGAGGATGAGGAGG	G	95		-1.3174	7.05338	1
chr10@75135830@-	TTTTTTTAATGAAAAAAAATT	G	93		0.364586	10.8758	4
chr1@31405695@-	AAAAAAAAAAGCTTTAAAAAA	G	88		-1.09224	10.7001	4
chr2@217537042@-	AAAAAAAGCCGAAAAAAAAAA	G	84		-0.907866	10.7702	4
chr3@197508913@+	TATTTTTGAAGGTTTTTTTTT	G	73		3.10718	9.56331	7
chr10@14610664@-	TCTCCTACCCGAGTATCTTCA	G	72		1.55768	6.18672	14
chrX@53589092@-	GGAGGAGGAGGAAGATGAGGA	G	72		-1.08995	8.1847	1
chr17@34171573@+	AGACAGAAGTGGGGGTGGCTA	G	68		0.418699	7.37533	13
chr22@36689420@-	AGGAGGAGGAGGCCAAGCACA	G	63		-0.956404	6.77053	10
chr14@23528503@-	GAGAGAGAGAGAAAGGGAGCG	G	62		-0.990116	9.25579	4
chr1@201844000@+	AGGAGGAAGAGGAGGAGGAGG	G	62		-1.25532	6.99644	10
chr12@16036611@+	ATTTCACAGCGTAAGTGTAGC	G	61		0.54745	10.0661	4
chr22@20918918@+	AGCAGCTCCAGCAGCAGCAGC	G	60		-0.723293	6.36176	10
chr12@123893134@+	TTTTTTTTTTGCTTTTTTTTG	G	59		3.12051	9.4522	7
chr22@36689419@-	GGAGGAGGAGGCCAAGCACAA	G	59		-1.11072	8.02951	1
chr2@234749419@-	GTGCCATCACGAGGGATGGCA	G	58		0.0555821	9.1323	4
chr11@64534505@-	CGCCGCCGCCGCCTCCCAGTG	G	58		1.72605	4.35526	18
chr19@11664375@-	TGTGGGTGTGGGTGTGAGTGA	G	57		-0.98256	7.4122	1
chr17@41150465@+	CCTTTTTGCTGGTAGGGCCGG	G	56		1.65508	6.75104	20
chr1@204519273@+	TTTTTTTTTTGCACTTTTTTT	G	56		3.07491	9.4718	7
chr22@28248501@-	ATCTGACTGTGGGATGTGCTC	G	54		3.03379	6.22548	14
chr4@83294688@-	CCGGGACCGGGGGCGGAACCG	G	53		2.37859	4.82559	18
chr17@37688397@+	CTCTCTCTCTGTCTCGCTTGC	G	51		3.38839	7.15238	6
chr16@85689993@+	GAGCGCGAGCGCGAGCGCGAG	G	50		-1.0826	8.98446	1
chr7@26232151@-	GTTATGGTGGGAGGAGCCGAT	G	49		-0.436607	7.91788	1
chrX@153577119@-	CGCCCTGGCCGCCCGCCTGTC	G	49		1.57021	4.46673	18
chr16@88787604@-	GAAGAAGGAGGGCCCAGCACG	G	49		-0.181202	6.24998	10
chr8@144344146@+	GCCCCTGCCCGCACCCGCACC	G	47		1.32415	5.06978	18
chr19@56181884@+	CTGCTGTCCCGTGCACCCTGC	G	46		1.24262	5.94933	22
chr19@11558391@+	CTGAAGAAGAGGAGGAGGAGG	G	44		-1.2658	7.0273	10
chr1@145457041@-	AGAAGAAGAAGAGAAGGAAGA	G	43		-0.927672	9.75034	4
chr17@48273733@-	TGGTTTGGTTGTCAGGGCCCC	G	42		2.63767	7.75237	16
chr6@43584033@+	AAAAAAAAAAGAAAAACTTCT	G	42		-0.947184	10.3065	4
chr6@15520784@+	TTTTGGTTTTGATTTTTTTTT	G	41		3.0488	9.45437	7
chr16@3025468@-	CATCTTCCTGGGGCCCCGGGG	G	41		2.06024	7.05111	20
chr12@52464204@+	ACCAGGGCGTGAGGAGGAGGA	G	41		-0.999908	8.04958	1
chr6@20402836@+	CGGCGGCAGCGGCGGCGGCGG	G	40		3.12575	5.11524	3
chr6@159239113@-	GCCGAAACCAGTAAGTTGCCC	G	40		-0.330916	9.11848	4
chr1@6727804@-	GAGAGAGAGAGAAGAGAGGAG	G	40		-0.942323	9.34742	4
chr19@2104310@-	GTTGGGGTCTGCGTGTTGGTG	G	39		3.63048	7.77987	2
chr9@34399951@-	GGGGTGGGTGGGTGTGTGTCT	G	39		-0.94014	7.3698	1
chr3@152150662@+	TGTACCTGCAGCTGCTGCAGC	G	39		-0.697063	6.35352	10
chr12@6666346@-	CCCCTTGGAAGGGCCAAGGGG	G	39		1.26381	5.91004	22
chr20@30252689@-	TCCAGCCTGGGCAGCCAGGCT	G	38		0.734394	6.25654	24
chr20@30252686@-	AGCCTGGGCAGCCAGGCTGCC	G	37		0.728022	4.84144	18
chr8@145137669@+	GCCGGCGCGCGCTCGCCCGCC	G	37		1.93174	4.6196	18
chr5@286203@+	ATGCAGCTGAGGACCCAGGGG	G	36		2.27704	7.16638	6
chr5@110463616@+	ATTTTGTTTTGTTTTGTTTTT	G	36		3.0084	9.42791	7
chr1@16451459@-	CCACGTCCCAGCATCCCTGGA	G	36		2.47353	7.22762	6
chr7@135613055@-	AGGTGTGTGTGGGTGTGTGTG	G	36		3.87598	7.93699	2
chr4@39780193@+	ATTGGAGACTGAAAAAAAAAA	G	36		-0.259761	11.1128	4
chr17@76794238@-	TGTATAAGGGGGTGTGTGTAG	G	35		-0.969676	7.44729	1
chr16@31201634@+	TGGTGGCAGTGGTGGTGGTGG	G	35		0.223672	7.48986	13
chr17@34171657@+	AGACAGAAGTGGGGGTGGCTA	G	35		0.401828	7.33878	13
chr12@6666344@-	CCTTGGAAGGGCCAAGGGGGT	G	35		0.699277	4.68676	18
chr12@56547771@+	CTGCTGCTAAGCCAGCAGCAG	G	35		2.84611	5.48271	3
chr17@17039564@+	GCTGTTACCAGCAGCAGCAGC	G	34		-0.655149	6.29929	10
chr22@38169946@+	CACACACACAGACACACAGAC	G	33		3.59425	5.66349	3
chr22@36912751@-	TTGCGTACCGGTAGGTCACCT	G	33		1.5151	9.85833	5
chr4@69202914@-	AGGAGGAGGAGGAAGAGGAGG	G	33		-1.31331	7.02241	10
chr15@89007992@-	CCCAGGCAGAGTGGCAGCCTG	G	33		1.36679	5.69412	23
chr10@103917045@+	ACAGCAGCGAGGAGGAGGAGG	G	33		-1.13903	6.98156	10
chr5@43291135@-	AATTTTAAAGGATTACATGTT	G	32		-0.0296118	10.9102	4
chr22@20918921@+	AGCTCCAGCAGCAGCAGCAGC	G	32		-0.672373	6.30258	10
chr6@24719409@-	TTTTGGTTTTGGTGAGTTTTT	G	32		2.8993	9.38459	7
chr9@130948014@-	AGGCCTCGCAGCCCCCAGCCT	G	32		1.59707	5.17254	18
chr7@94054539@+	GTCGTGATGTGAGTCCAACAC	G	31		2.40419	6.65517	14
chr15@65245967@+	GTTCTTCTTAGTTCTTCTTCT	G	31		3.14502	9.38884	7
chr19@34891949@+	TTTTTTTTTTGACAACTTTTT	G	31		2.72343	9.4554	8
chr16@85690003@+	GCGAGCGCGAGCGTGAGCGTG	G	31		-1.07274	8.99451	1
chr2@224840039@-	TGTTGTTGTTGTTTTATATAA	G	30		2.27931	8.87417	8
chr6@20402839@+	CGGCAGCGGCGGCGGCGGCGG	G	30		3.10974	5.14134	3
chr12@56366457@+	AAAAAAAAAAGCATTTTTTTT	G	30		2.37807	9.84798	8
chr14@105338625@+	TGTGTGTGCCGCGTGTGTGTG	G	30		3.64839	7.68579	2
chr4@106290901@-	GAGCAAGTGTGGCACTTCCTT	G	30		2.77664	6.75957	14
chr17@41150462@+	TTTCCTTTTTGCTGGTAGGGC	G	30		1.54046	7.80618	17
chr20@32442069@+	CCTTGTTGCTGTTTGTGATAA	G	30		1.75075	8.00046	16
chr12@46581586@-	ATCTAGTCTTGTGAAAAAAAA	G	30		1.1525	9.08558	5
chr10@73611000@-	CCGCATTGCAGACTGCGGAGT	G	30		2.61615	6.70521	14
chr12@132263835@+	GGCGCGGGTGGGTGTGTGTGA	G	29		-0.956809	7.38602	1
chr1@237060961@+	TTTTTTTTTTGCCTTTTTTAT	G	29		3.13304	9.45986	7
chr1@160327044@+	AGAGCTTGAGGTGAGATGGGG	G	29		0.892093	9.17124	5
chr15@89007989@-	AGGCAGAGTGGCAGCCTGGGG	G	29		-0.118698	6.78155	10
chr3@107790009@-	TTCTCCAAATGAAAATATTCT	G	29		0.294446	10.7646	4
chr12@104341125@+	TGAAGAGACAGCAGAAGACAC	G	28		-0.900803	10.3982	4
chr21@35470042@+	CATTTCTAAAGTTTTTTTTCT	G	28		3.23027	9.52687	7
chr20@3845071@+	GCCTCTGCAGGGGCTGCAGAG	G	28		0.0335159	5.03877	9
chr2@102481451@+	CCCCACTGCAGGGCAGTGGGC	G	28		0.775627	5.04599	18
chr11@47488517@-	TGGGGGAAAGGGCAGCCAGGC	G	28		-0.0241579	7.09366	13
chr6@31746956@-	GGGGGCTCCCGCCCCCCAGGG	G	28		0.731105	5.52986	22
chr19@6381412@-	GGAGGAGGAGGAGAAGAAGGC	G	28		-1.08818	8.15634	1
chr15@89007990@-	CAGGCAGAGTGGCAGCCTGGG	G	28		2.91279	5.71518	3
chr1@16578235@-	TAGTGGGAGAGCCCCACTCAG	G	28		0.00938764	5.70884	24
chr1@3549998@-	GCCGCCCCGGGCCGGGGCCGG	G	28		2.47113	4.73598	18
chr19@13054676@+	AGGAGGACAAGGAGGAAGATG	G	27		-1.2832	7.05357	1
chr8@101715588@-	AACATTTACAGATTGATCAGG	G	27		-0.481208	9.29496	4
chr16@31201632@+	GGTGGTGGCAGTGGTGGTGGT	G	27		-0.661424	7.26843	1
chr22@18121609@+	AGCAACTGCCGCCGCCGCCTC	G	27		1.60339	4.37926	18
chr17@72999916@+	GCCGGAGTGCGGCACGCCGGC	G	27		1.82684	4.91486	18
chr20@400059@+	AAAGCCCGGGGTCCCCCAGGA	G	27		0.857549	5.72708	22
chr17@34171705@+	TGGGGACAGAGGAGGCGGCTA	G	27		3.07632	5.27028	3
chr7@44424395@-	GGTGCCCATCGCCGGGAGTAT	G	27		2.18177	4.52417	18
chr12@6666345@-	CCCTTGGAAGGGCCAAGGGGG	G	27		1.08912	5.80377	22
chr12@7045897@+	AGCAACAGCAGCAGCAGCAGC	G	26		-0.834936	6.35063	10
chr12@57110993@-	AGTGACTCCTGTCTCCCTCAA	G	26		1.50892	6.71047	19
chr14@35036938@-	GCTGCATTCAGAAAAAATTTA	G	26		0.0420777	10.365	4
chr12@27118606@+	AAAAAAAAAAGTAAATACAAT	G	26		-1.03415	10.665	4
chr8@141532646@-	TTTTTTTCATGTTTCTTTTTT	G	26		3.02516	9.35973	7
chr2@20448801@-	CTCTACAAAAGTACCTGTTCT	G	26		2.60265	8.8646	8
chr7@100482042@+	CCTGGAGCAGGAGGAGGAGGA	G	26		-1.03307	8.05156	1
chr10@81929048@-	GGCCCCTGGGGCTGGCTACCC	G	26		0.0807756	5.19717	9
chr8@120220776@+	CCGCCGCCCCGGGGTCACCCT	G	25		2.02034	5.27636	18
chr1@28564499@+	AGTGCACACCGTGTGCCATAG	G	25		2.37725	7.59886	6
chr3@134080453@-	TGCAGCAGGCGCTCGGGCAGC	G	25		-0.514005	6.35876	10
chr22@36696950@-	GGAGGAGGAGGAGCGCTGCCA	G	25		-0.988739	7.98841	1
chr19@47223083@-	CCATGGGGTCGCCCATGGGTA	G	25		1.02704	4.74659	18
chr14@73572608@+	GAGCGGGAAAGAGAGAGAGAG	G	25		-1.0485	9.07146	1
chr18@48473948@+	TACTTTTATGGATAGAAGTAC	G	25		1.68685	9.36167	5
chr1@9790728@-	AGGAGGAGGAGGAAGAGGAAG	G	25		-1.31642	7.04193	1
chr1@155978915@-	GGGACTCTTGGAGGATACCCA	G	24		0.799438	7.88095	12
chr1@16260896@+	AGTGAATGCCGCCCCAGGCAC	G	24		1.23098	5.2309	23
chr16@87734296@-	TCCTCCCTCCGCCCTCCAACC	G	24		1.69276	5.26382	18
chr19@41938558@-	ACACACACACGCTGTCCTGTA	G	24		0.349526	5.41439	9
chr20@17640724@-	AGAAGAAGGAGAAAAAAGTGG	G	24		-0.909488	9.93994	4
chr22@41650471@-	AGGAGGAGGAGGAAGGAGAAG	G	24		-1.30762	7.0566	1
chr12@122991435@-	GGGAAAAATTGAATTTTGGAA	G	24		-0.197816	10.1476	4
chr12@125396279@-	TTGGTCCTGCGCTTGAGGGGG	G	23		2.60262	5.31181	3
chr16@69492971@+	TGTTATTTTTGAATTTTTTTT	G	23		2.88773	9.47446	7
chr16@89980587@+	GTGTGTGTGTGCCTGTGTGTG	G	23		3.94786	7.90158	2
chr5@137804491@+	TTTTTTTTTTGAAAGTGTTTT	G	23		2.57171	9.55978	8
chr17@38613788@+	CCAGTGGCTCGCTCCCTGTAG	G	22		1.73815	5.34338	18
chr11@62619701@-	CTAGCTTGTTGCCAATTGTTG	G	22		2.04272	6.56011	14
chr22@38282802@+	CACCAAGGTCGCCAGGCGTTA	G	22		1.11397	4.35756	18
chr11@45935979@-	CTCCCCAGCAGCGGGAGGGAC	G	22		-0.136244	5.94666	10
chr4@906522@-	TTGCTTCATGGTATCCTTTTC	G	22		3.0205	8.52022	8
chr20@35869800@+	GAAGAAAAATGGAAAAAAAAA	G	22		-0.687708	11.0248	4
chr7@22896680@+	AATAGAGGTTGCTTTTTTTTT	G	22		2.91133	9.51484	7
chr22@43015357@-	CCCCAGCCTCGCCTGTCACCC	G	22		1.13248	4.92499	18
chr17@29117652@-	ATTCCGTCTGGAAAAAAAAAA	G	22		-0.304475	11.0944	4
chrX@118975172@-	GAAATAGAAAGAAAAAGACAA	G	22		-0.842038	10.6354	4
chr17@73702783@+	CTGTGGACAGGGTCTGTCCAC	G	22		1.18485	4.68454	18
chr2@102481452@+	CCCACTGCAGGGCAGTGGGCA	G	22		0.848645	5.39436	23
chr19@11107047@+	AGAAGAAAAAGAAAAAGAAGG	G	22		-0.842765	10.0343	4
chr7@75957590@-	TCTTTTTAATGAAAAAAGCAT	G	22		0.469047	10.7827	4
chr16@31202716@+	TTTTTTTTTTGCAGGGGTGAG	G	22		2.57394	9.28322	8
chr1@6253099@-	GTTTTTGCAAGAAAGGATCAA	G	21		0.364572	10.2436	4
chr7@26231896@-	TCAGGTTATCGAAATAACAAT	G	21		0.0167843	11.033	4
chr1@155868336@-	AACATTAAGAGATATATATAT	G	21		-0.863057	10.1665	4
chr22@29695302@+	GCTTCCTCCCGCCACCCTTTC	G	21		1.51309	5.68923	23
chr2@220116729@-	ACGGTCATTGGTGAGAGGAAG	G	21		0.623433	9.08352	15
chr1@185269146@-	GACAAGCTGTGCCCCTCTTAA	G	21		2.02175	6.14049	14
chr14@23033906@-	TTCACTGTGTGTCAGAACAAC	G	21		3.27421	7.00891	14
chr17@76170280@-	AAGATGGGTGGCACCAACCTT	G	21		0.876894	7.3066	21
chr19@873515@-	CACTGCAGGCGCTGCAGCAGC	G	21		-0.281211	6.07987	10
chr16@66923871@+	TAAAAAAAAAGTTTGAATTAA	G	21		-1.07738	10.7236	4
chr19@11038363@-	AGCAGCAGCAGCCGGGATTCT	G	21		-0.791514	6.23528	10
chr17@34171526@+	TACAGAGGTCGTGGGGGCAGA	G	21		-0.482485	6.59139	10
chr2@234749416@-	CCATCACGAGGGATGGCACGA	G	21		1.84457	7.87678	16
chr15@69747614@+	CCCCTCCACTGCTGCTGCTCC	G	20		0.806666	6.11627	24
chrX@153649813@+	GCTTCCCCCCGACCACAGGCC	G	20		1.6046	5.12438	18
chr17@34171358@+	GAGGACTCTCGTCCCTCAGGA	G	20		0.695225	5.75698	22
chr1@155978934@-	AAGATGAAATGAAAGCTATGG	G	20		-0.232592	10.1892	4
chr7@151832610@-	ATTTGAAAAAGTTAAAAAAAA	G	20		-0.454564	11.1395	4
chr2@44173359@-	CCCTTGAATTGAAAGCAAAAT	G	20		0.488798	9.17283	15
chr11@45935486@-	CTCCCAGCCTGAGCCTCCTGA	G	20		1.02664	6.40787	25
chr19@39875092@+	TCCCAGGTCTGGTTGGTGAGA	G	20		2.30527	7.27251	6
chr7@151057310@+	TGCCATGTCTGTTGGACGCTG	G	20		2.21091	8.10865	16
chr8@145162117@+	AGACCCTGGCGCTGCCACAGT	G	20		0.210853	6.33282	13
chr20@43128555@-	TCCTTTAAAAGCAAAAAAAAA	G	20		-0.311552	10.9498	4
chr1@52851558@-	GGCTGCCCAGGAGCCAGCCAG	G	20		0.0694004	6.67482	13
chr11@61557268@-	ATCTACGTGTGAGCACCCAAG	G	20		1.81647	6.83287	20
chr1@35658213@-	CAGGGTCCGGGCCAGGCCCGA	G	20		2.61139	5.08363	3
chr17@78120909@-	GTCGGCAGCGGCACAGCGAGG	G	20		-0.116356	6.03538	10
chr2@54895816@+	CAATGTGGTTGATTTTTTTTT	G	20		2.81873	9.52585	7
chr2@1865534@-	ACACAGGCTGGAGGAGTATCC	G	19		1.02418	8.46287	15
chr19@53121193@-	GAATTTGTGAGATATTTTCCT	G	19		1.92908	9.8565	5
chrX@53559904@-	TTGGATAGGGGAAAAAATTAT	G	19		0.00183439	11.0567	4
chr3@196043891@-	CACACACACTGAAAAAAATGT	G	19		-0.813766	10.3614	4
chr19@41938473@-	ACACACACACGCACACACTGT	G	19		0.220159	5.51416	9
chr20@62579992@-	TCTCACACACGCCCCTTCCCT	G	19		1.23071	4.94238	18
chr6@47445719@+	GCGGGGTAGGGCCCTCCCGCC	G	19		1.55869	4.77449	18
chr8@94746116@-	CTTCTGATGAGGACTTCAGGC	G	19		1.29759	8.0724	17
chr5@151122514@-	CTAGGATGCTGATCCTCCCGC	G	19		0.196315	6.52926	13
chr19@1622330@-	CACCTATCCCGCCCCCTTCTA	G	19		1.52094	5.08358	18
chr9@134503415@-	GTGGAGAGTCGCCCCGCCTCT	G	19		1.03019	4.55988	18
chr19@873517@-	CACACTGCAGGCGCTGCAGCA	G	19		0.170535	4.9804	9
chr21@35757925@+	AGCAATCAGAGAAAAAAGATA	G	19		-0.629015	10.6096	4
chr11@130014504@+	TTTTAAATCTGAAGGTTCTGG	G	19		2.34972	8.97451	8
chr7@11075334@+	AAGTGGAAGAGAAAAAACTAC	G	19		-0.430128	10.8802	4
chr2@175213879@-	GACTGGAGAAGAAAAAAAAGA	G	19		-0.446035	10.7292	4
chr22@29951067@-	AGTCTCTCCTGCCCTCCCTCC	G	19		0.982632	5.51216	23
chr15@31666356@+	GAGTGGACAGGTACGCTCTGT	G	19		2.88228	6.76715	14
chr5@149751749@+	AGAGAGTAGTGAGGAGGGATC	G	19		0.270476	7.45347	13
chr10@99126522@-	AGGAGGAGGAGCCCGCCCAGG	G	19		-0.624864	6.37689	10
chr17@8108270@-	GGCTGCCCCTGGCCCAGGTCT	G	19		1.28394	5.59503	23
chr12@124082391@+	TTAGTTACTTGTGCTTTTTTT	G	19		3.04128	9.38999	7
chr17@79890691@-	CCCCCTCCCGGCCCCTCCCTG	G	19		1.33681	5.17703	18
chrX@118377879@+	ACATTCAAAAGAAAGCTTTGG	G	19		0.260679	10.2512	4
chr15@90769020@+	GGCTCCAGCTGCAAGCACGTC	G	19		-0.346072	6.29648	10
chr5@175811144@-	GGTGCTGTGTGGCTCCAGAGG	G	19		2.5757	7.13594	6
chr7@99688912@+	CTGCACAGCCGCGTCAAGCTC	G	19		2.28719	4.99645	18
chr19@39125702@+	ATCTTCATCTGTAGCCAAGAA	G	19		1.25706	8.13449	12
chr1@182850470@+	GAAGGAAAGCGGCTGGGCTAT	G	19		-0.77281	7.2672	1
chr5@137801686@+	GGCAGCAACAGCAGCAGCAGC	G	19		-0.737513	6.37725	10
chr19@5616163@-	ACAGCTCCCGGCTCAGCCCCC	G	19		0.819656	4.7449	18
chr12@57032127@-	TGATAAGCTGGCTGAAGAGCA	G	18		-0.423325	7.65362	1
chr17@72199872@+	AGGGTGATACGTGGGTGAGAA	G	18		3.17162	7.64772	6
chr11@47648664@-	TACCATGAATGAAATGAAGAG	G	18		0.370768	10.7156	4
chr14@35515608@+	GCGGGCGCTGGGCGGGTGAGT	G	18		-0.880302	7.32039	1
chr19@54971911@+	CCTCCCGCCCGCCCGCCTCAT	G	18		1.36173	4.50774	18
chr19@35491319@+	CCAGCCCCGCGCAGCCCAGCC	G	18		1.82741	4.89035	18
chr12@106631792@-	AAAAAAAATTGAAAAAAAAAA	G	18		-0.782811	10.9902	4
chr14@95555551@-	TTTGGAAAAGGAAAAAAAAAA	G	18		-0.25364	11.0601	4
chr14@102228203@+	GGCAGGGGCGGCGGCGGCGGC	G	18		-0.405366	5.76218	10
chr1@16060962@+	TGCCTGCCTCGCCAGATGCAG	G	18		2.48356	5.42031	3
chr11@64556735@-	CTGGGCCTGGGCCATCCATTC	G	18		2.40873	4.87675	18
chr16@71669246@+	AAAAAAAAAAGCAAAAAAACT	G	18		-1.05459	10.7943	4
chr19@41268874@+	CCTACATGCCGCCCCCTGGTA	G	18		1.59579	5.07419	18
chr19@4675519@-	CAGCCCAGCCGCCCAGCCACA	G	18		0.92169	4.69068	18
chr5@72800207@+	TACTGGAGAGGATGATGATGA	G	18		-0.707085	8.79339	1
chr1@109824455@-	GCAGGCGAGGGCCTGGGGCCT	G	18		0.85638	4.41845	18
chr16@58054374@+	TCTCTCCTCTGTCTCTCTTCC	G	18		1.72099	6.17595	14
chr14@75549324@-	TGCCGGGGGTGGGTGAGTGCC	G	18		3.78501	7.77963	2
chr3@185637262@-	AGGAGGAGGAGGATGGAGAGC	G	18		-1.30943	7.04176	1
chr16@70406862@+	TAGGCCGGGCGTGGTGGCTCA	G	18		-0.481935	6.1935	10
chr19@1615457@-	GAGAAGGAGCGCCGGGTGGCC	G	18		3.05752	5.53595	3
chr3@185637261@-	GGAGGAGGAGGATGGAGAGCT	G	18		-1.08105	8.1522	1
chr18@47795923@-	AGGCCTGGCTGCAGGCCTGAC	G	18		1.50073	6.49735	25
chr19@1020926@-	CCCGGCCCCCGCGCGCGGGCC	G	18		1.88377	4.67631	18
chr3@176742520@-	TTTTTGTTTTGCTTTTTTTTT	G	18		3.1068	9.41374	7
chr22@36696948@-	AGGAGGAGGAGCGCTGCCAGC	G	18		-0.699553	6.53283	10
chrX@79931844@-	CACACACACAGACACACACAC	G	18		3.57839	5.66938	3
chr19@10800085@+	GGCCCTCCAGGCCCCCGCCCC	G	18		1.35399	5.14115	18
chr16@66842435@-	AAACAACAGGGTAGATATCCA	G	18		-1.02757	10.2818	4
chr3@52003451@-	TCCTGCAGGGGCTCCAGTGAA	G	18		0.869666	6.05553	24
chr16@56396556@-	ACTGCTTGGGGTGGGGGACGA	G	18		-0.328055	7.32227	10
chr20@33866799@-	TGTTGTGCTGGCTGGCAGGCC	G	18		2.02667	8.01892	16
chr17@56056610@-	AGCAGCAGCAGCAGCAACAAC	G	18		-0.846474	6.35039	10
chr12@82748355@-	CAATTCCAAAGAAAAATAAAA	G	18		-0.709988	10.9142	4
chr9@19379598@-	CTCCTTCCCAGCCACTGGCTG	G	17		2.29255	5.41296	18
chr12@50158040@+	TTGTGGCTCTGAGCTGCTCTA	G	17		2.99331	8.10751	16
chr17@62496731@-	TTATCTCTGTGCTTCGTGAAG	G	17		2.63774	7.52299	6
chr11@85668930@-	CTGCACTGTTGATCGGTGCTT	G	17		0.816882	9.00773	15
chr4@155460357@-	AGGAAGCCATGATACTACAAT	G	17		0.00541024	9.63742	4
chr5@170827217@+	TGAAGAAAGTGAGTAGATACA	G	17		0.392858	9.07734	11
chr2@99978255@+	CCTCTGAAGAGAAAGCAGAGA	G	17		0.0885223	10.0956	4
chr1@988003@+	TGTGTGTATAGGTGAGGGAGA	G	17		-0.980607	7.40223	1
chr10@12163497@+	AGTGGCTCACGCCTGTAATCC	G	17		2.39321	4.43565	18
chr3@124948068@-	TTAAAGGGCTGTTTAAAAAAA	G	17		1.44542	8.52426	15
chr1@153586855@-	AGGGAGAGCAGGGTTGGGGGA	G	17		-0.973312	7.55787	1
chr11@61633352@+	CTGCCCTCATGGGACCTGCCC	G	17		2.03793	5.31764	18
chr9@114803460@-	GTGAATCTTGGCTGGGACTTC	G	17		2.07663	7.0492	20
chr14@105338698@+	TGTGTGTGCCGCGTGTGTGTG	G	17		3.64298	7.7023	2
chr2@216213928@+	TATCAGCTCTGATGCCTTCTT	G	17		2.56081	6.79298	6
chr19@7705020@+	GTGTATGTATGTGTGTGTGCA	G	17		3.86464	8.01863	2
chr7@100278960@-	GATGAAAAATGAAAAAAAAAA	G	17		-0.532346	11.0967	4
chr5@175819644@-	ATCTCCAGGCGCTGGGAGGGG	G	17		0.0829956	6.26588	10
chr3@108271130@-	GATATCCTTAGAAAAGAATTA	G	17		0.278233	10.4192	4
chr15@59931327@-	AGAATGAATAGAAAAAATATG	G	17		-0.769192	10.4825	4
chr11@47774615@-	TGCAGCTCCTGTAGGAGCTTC	G	17		-0.678363	6.44027	10
chr6@32794050@-	TAGCCTGTCTGCCCGGCCCTA	G	17		1.94692	4.95946	18
chr20@57466767@+	GCGCCCCGCCGCCGCCGCCGC	G	17		1.66202	4.29924	18
chr15@91425259@+	GGGCCCACCTGGCCACCTGAG	G	17		0.863426	5.6248	22
chr14@69341314@-	CAGACAAATGGAAAAAAAGAG	G	17		-0.734675	10.7206	4
chr14@100744142@+	GCTCTATCTTGCTCTGTAATC	G	17		1.14092	7.01473	19
chr2@187373916@+	AGGAAACTGCGTATGCAGATT	G	17		1.28228	8.79587	15
chr11@47488516@-	GGGGGAAAGGGCAGCCAGGCA	G	17		3.06384	5.31759	3
chr1@228581730@-	AGAGAGCAGAGCCCAGAAATG	G	17		1.76208	5.57118	23
chr9@94972974@-	TCAGGTGTGTGTAAAATATGC	G	17		3.13757	8.21243	2
chr12@106632374@-	TTTTTTTTTTGTTCTGGCCGA	G	17		2.67831	9.35653	8
chr5@179225018@-	GGTACCCTGTGGCCAGCCCTG	G	17		2.16472	4.91986	18
chr7@100482877@+	AAGAAGAATGGGAGAAGCCCA	G	17		-0.767902	10.688	4
chr19@1578372@-	AGGAGGAGGAGCCCGACCCGG	G	17		-0.323963	5.95347	10
chr3@32523135@-	GGGAACTTGGGACCAGAAACC	G	17		2.95211	6.45525	14
chr10@71966052@-	CTTCAAGTGTGATCCTGATGC	G	16		1.13948	6.86751	19
chr1@44442005@+	CTCCATCATTGGTGGAGGAGT	G	16		1.34459	7.84665	17
chr7@26230419@-	AAAAATGGTTGAATCTATTTT	G	16		2.46836	9.3801	8
chr19@18881667@+	TGTGGGTGTGGGTGTGCATGC	G	16		-0.961807	7.38737	1
chr12@111157891@-	CGGTGAAGTTGAGGCTTATAA	G	16		0.73826	8.59977	11
chr21@46269648@-	ACCCACGTCTGTAAGGTCGGT	G	16		2.87679	6.46052	14
chr10@38121135@-	TTTGAATGTGGTGAATGTGGG	G	16		-0.412567	7.76299	1
chr20@25457679@-	GGGGCTGGGAGCCCTGCCCGC	G	16		1.5345	4.39421	18
chr6@31807406@+	GTGAGCAGCTGTCACCTTATT	G	16		1.65006	6.71411	20
chr19@56181818@+	CTGCTGTCCCGTGCACCCTGC	G	16		1.2396	5.94316	22
chr1@168169240@+	AGAAAGAATTGATCCTAACCC	G	16		0.452854	8.95585	11
chr1@225589346@-	CCCTGGTAATGAAAAGAGCCC	G	16		0.235702	10.7127	4
chr20@2442544@-	AAGTAGCTCCGCAGAGGCGTG	G	16		1.60724	7.12773	21
chr20@37206341@+	GGACTAATCAGACACACACAC	G	16		3.60864	5.67859	3
chr14@95554270@-	GTCAATTAAGGAAAAAAAAAA	G	16		-0.160678	10.9848	4
chr3@48785724@-	AAAAAAAAAAGTTAAAAAAAC	G	16		-1.12047	10.8087	4
chr1@223963198@+	TCAAGTTCTTGACCCTATTCG	G	16		0.952142	8.16649	11
chr10@32298551@-	GTTCTTGTAAGATGTATCATG	G	16		1.93458	9.60206	8
chr20@36757145@-	CCTCCCTTGGGCTGGAAGAAT	G	16		1.51841	8.96951	15
chr6@99858641@-	TTGCAGTGGGGCCAGTGAACC	G	16		0.412482	6.14463	24
chr17@57771911@+	TGCTTTTTCTGTGGGACCATT	G	16		2.36858	8.11042	16
chr22@20918897@+	AAGCAGTAGTGCAGCAGCAGC	G	16		-0.244412	6.66136	10
chr12@76441207@-	AAAAAAAAAAGAGGAAGAAAA	G	16		-1.01301	10.743	4
chr6@10398632@-	CTCCCGCCCCGCCCCTCCCAC	G	16		1.3173	5.05282	18
chrX@48386914@+	GTCTAGTCCTGCTCCCACAGT	G	16		0.670411	6.24432	24
chr7@127224612@-	GGAGGAGAGGGCCCGCCTGGA	G	16		0.0601291	5.09282	9
chr10@32311814@-	GGAAGAAAATGAAAAGGAGTT	G	16		-0.64695	9.84356	4
chr7@44797050@+	CACGCAAGCGGCAGCTGCTGC	G	16		-0.328549	6.09709	10
chr19@18538585@+	AGAACATCACGCTGGGGGAGC	G	16		-0.397923	6.88593	10
chr2@20512089@-	TCCGCGATCAGAAAGTGGAGG	G	16		-0.0939438	9.80904	4
chr8@124243711@-	TGTCTTTTGTGTTTTCCTGAA	G	16		3.04388	9.32621	7
chr19@40739619@-	CACCCCAGCGGCCCCTGCAGC	G	16		0.408092	5.6104	22
chr2@242541349@-	CCACTCCATCGCCAGGATCTC	G	16		2.27501	4.76234	18
chr16@31200994@+	AGACAAACAAGAAAACGGGAC	G	16		-0.773309	10.1199	4
chr13@115030695@+	ATGTACATTGGTGATTCTGAA	G	16		1.91694	9.10505	8
chr13@98645450@+	GCTATGTTAAGAAAACATACC	G	16		0.176485	10.7454	4
chr2@85549300@-	ATGCCAATGGGCAAAGAGCTA	G	16		1.31645	10.098	5
chr5@154196498@+	GCCCCAGCCTGGACCCCTGGG	G	16		0.699434	5.57873	22
chr1@16451465@-	GCACCGCCACGTCCCAGCATC	G	16		1.19113	5.50073	23
chr12@123254979@+	GTCATCATCTGCTCTGAGTGG	G	16		0.888466	5.92963	22
chr2@175938188@-	GTGTGTGTGTGTCTTTTAATA	G	16		3.80911	8.21853	2
chr10@81114082@+	GACCTGAGTTGGTGACACAGG	G	16		1.12062	7.99293	12
chr7@135613047@-	GTGGGTGTGTGTGTGTATTTT	G	16		3.8857	8.01708	2
chr10@32132455@-	TGGACAGGCGGCTGCAAGAAC	G	16		0.12678	6.636	13
chr15@60639739@-	AACAGTCCCCGTGGCCATCCC	G	15		1.88788	5.55784	14
chr5@180665128@-	CTGGCTGTGTGCTGCCACAGG	G	15		2.53075	7.1865	6
chr12@57032085@-	CCTCTGTACTGTCTCTCTCCT	G	15		1.87643	6.22061	14
chr1@205683496@-	GCTTTGTGTGGCTGGTAGAAT	G	15		1.62436	7.14051	21
chr11@65688852@+	TGCCCCCAGCGCCCCCGGGCC	G	15		1.9675	4.87213	18
chr1@1309751@-	CACATCGCCGGCCGGCCCAGG	G	15		1.59833	5.12235	18
chr8@103840506@-	GGAGATGGAAGCCCATTAATT	G	15		0.474151	4.84512	18
chr12@1897755@+	TGGGGTTCCAGAAAGGCATCT	G	15		-0.209436	9.42628	4
chr7@26248163@+	AATCAAAGAAGAAAAGAGATG	G	15		-0.599507	10.3235	4
chr1@155142324@-	GTTCTCCTGTGCCTCCTGTTG	G	15		2.70719	5.94411	3
chr15@78841257@+	TGAGAAGAAAGAAAAAGAACA	G	15		-0.763362	10.5538	4
chr17@37077823@+	GTATGTGTATGTGTGTGAGTG	G	15		3.84387	8.00814	2
chr1@154522750@-	AAACGCTAAGGAAAAAAAACA	G	15		-0.565852	10.7923	4
chr7@44253299@+	AGCACCCACTGTCCTGACCAG	G	15		1.89867	4.90995	18
chr2@99980175@+	AAGAAAAAGAGAAAGAGAAGA	G	15		-0.678933	10.4481	4
chr2@38972199@-	TCTGTAAAGTGTAACCTAGGA	G	15		1.21859	9.46895	5
chr7@135613043@-	GTGTGTGTGTGTATTTTTCCC	G	15		3.86955	8.17323	2
chr7@117825307@+	CTTTTTTTAAGTTTTTTTTTT	G	15		3.13885	9.44313	7
chr12@96255041@+	AGGGCTATCTGGTATCTGTAG	G	15		2.26662	8.01452	16
chr13@113886349@+	CACCATTACTGCTGCCACCAC	G	15		1.80211	6.78391	20
chr7@99488980@-	TTCATATGCTGTTGCATATGA	G	15		1.66344	8.14471	16
chr12@104332202@+	TGCAGTAGAGGAAGAAGAAGA	G	15		-0.916688	8.82271	1
chr6@116967066@-	GAATTGAAGAGAAAAAAAACC	G	15		-0.316073	10.9501	4
chr17@27901580@-	GCAGCCAGGTGCCCTGGTGCC	G	15		1.64836	4.69299	18
chr1@153586858@-	AGGAGGGAGAGCAGGGTTGGG	G	15		-1.10412	6.95814	10
chr19@4816140@-	GGAAGATGAGGTCATCTGCCA	G	15		-0.957969	8.00554	1
chr5@40765055@-	ACCTGACTCGGCCCCATCCTG	G	15		1.25599	5.66799	23
chr15@59186128@-	TGAAAAAAAAGAAAGCAAGGA	G	15		-0.728135	10.3077	4
chr3@25640995@-	CAAAGAAAAGGAAAGCATCTG	G	15		-0.407508	10.2482	4
chr15@59171921@-	AACGCTGTGTGAATATAAAGA	G	15		1.89962	8.90777	15
chr15@73044143@-	AATCCCTCCCGTGCTTTATGA	G	15		1.17847	5.72584	23
chr1@43220830@-	CAGAAGTGAGGACCTTGAAGA	G	15		-0.0259282	7.16776	13
chr11@124967166@-	GGATTTTGGGGAAAAAAGCAC	G	15		1.0165	10.2395	4
chr13@25914786@+	TACGCCAGGCGTGGTGGCTCA	G	15		-0.446171	6.29118	10
chr2@68406215@-	GCATATCTTGGCTGGCGTTAC	G	15		0.419073	6.9669	13
chr6@32948950@+	TTTTTACGTTGATTTTTTTTT	G	15		3.04186	9.48864	7
chr11@47603665@+	TTGTCTCTGCGCTTCAACTCA	G	15		2.45229	7.55502	6
chr17@61509876@-	TCTCTAGCCGGAATGCTACAG	G	15		0.535974	9.92655	4
chr14@105235872@-	TTCCGCTGTCGCCCCAGGCCC	G	15		1.14231	5.07913	18
chr16@31199621@+	TTTTTTTTTTGTTCTTTTTTT	G	15		3.1022	9.32848	7
chr13@45911182@-	CTACTTCTGGGACTGGAATAT	G	15		3.02042	7.27042	6
chr17@12898181@-	GTCTGGTGCGGCACTGCAAGC	G	15		0.144545	5.76268	24
chr10@111892133@+	CTCAGTCACCGCAAAATGTCC	G	15		3.1479	8.52183	8
chr5@1463482@-	CACCGGTGCCGCCCCGTGTTC	G	15		1.43075	5.07056	18
chr17@30781599@+	ATCTCTTCTTGATCTGTTTCT	G	15		3.05941	9.30044	7
chr12@6880027@+	AGGCCGGGGTGGGGCCGGGGT	G	15		3.10115	5.22306	3
chr19@14588767@-	CTCCTGAGAGGAGCCCCCTCC	G	15		1.23821	6.02049	22
chr1@174977835@+	GGAGTGCAAAGAAAAAGAGTG	G	15		-0.0792301	10.8244	4
chr3@48621347@-	TGCTCCTGGGGAGCCTGGGCT	G	15		0.662021	6.15368	24
chr19@6414802@-	CGGCCCGGCCGCCACCACCTC	G	15		1.71783	4.42944	18
chr1@70716753@+	TAACAAAAATGAAAAGCTGCA	G	15		-0.897886	10.4642	4
chr6@31760892@-	GCCAGGCTGTGCTGGGGGCCC	G	15		2.33471	4.71319	18
chr6@32945190@+	TCCTGCCTGTGCAGCTTCTGA	G	15		2.58411	6.6384	14
chr16@30362362@-	GTTGAGGTGGGCCCTGAGTAA	G	15		0.716973	4.65541	18
chr3@25650719@-	GGAAGAAACAGAACCTGTGGT	G	15		-0.565118	8.66507	1
chr5@32125185@-	TTTTGTAACAGAAAGCTCTAT	G	15		0.727042	10.268	4
chr16@12009535@-	CGGCGGCGGCGGCGGGAGCAG	G	15		3.11685	5.12173	3
chr6@28872266@-	TTATTGGGAGGTAGAGGTGGG	G	15		-0.581202	7.63705	1
chrX@48386851@+	ACTGAGGAGTGGTGGACCAGG	G	15		-0.782466	7.00559	10
chr11@65381473@-	ATGGTGAGGCGCCGGAGGCCC	G	15		1.29941	4.32571	18
chr19@6414195@-	CCTCTCTTCCGCCCCCTAGTC	G	15		1.8908	5.68515	14
chr17@26910619@-	AAGATCTGGAGAAAACACGGC	G	15		-0.378068	10.4601	4
chr17@12898182@-	TGTCTGGTGCGGCACTGCAAG	G	15		2.56869	5.88089	14
chr19@39660232@+	AGATCTCCGCGCCGTCCAACT	G	15		1.28231	5.14005	18
chr22@36907609@-	CTCCCTGATGGCACCTTCAGC	G	14		0.958305	5.57641	23
chr6@33244014@+	AAGAAGATTCGGGCCCATAGA	G	14		1.7127	7.04414	21
chr19@47575267@-	ACATGCACCCGGACATGCACC	G	14		0.113709	5.72096	24
chr1@153507153@-	AGGGAAGATGGAGACACCCTC	G	14		1.89806	6.64511	20
chr14@55612020@+	AAAAAAAAAAGAATCTAAACC	G	14		-0.976812	10.614	4
chr2@98264496@+	GGTTTTGGCTGCACAAAGGCG	G	14		0.387588	5.92788	24
chr17@36909568@+	GGCCGGGCTCGCCACTGACGT	G	14		1.23766	4.47178	18
chr12@112844102@-	TATTACTTGTGACTGGTAAGA	G	14		2.11979	8.76669	8
chr3@149087087@-	CAATCCAAATGAATGCATCAC	G	14		0.879023	9.34185	5
chr2@198256942@-	TTTAAACATTGCAGATCAGTG	G	14		0.817239	7.88914	12
chr13@98669073@+	ACCATGGTTTGAACAGCTGCT	G	14		0.302378	8.20124	11
chr19@40486232@+	CCTGGATCCGGCCCTGCTACG	G	14		0.696231	4.62332	18
chr7@135613054@-	GGTGTGTGTGGGTGTGTGTGT	G	14		-0.960462	7.37811	1
chr1@26228144@-	TGAAGCAGCTGGCTGAGAAAC	G	14		-0.271341	7.79211	1
chr13@98645428@+	CACCCTCTCTGAGACTGCAGC	G	14		1.81088	7.17982	21
chr6@86387153@-	TTCCAAAGTTGCAACGATTTC	G	14		1.46736	9.01537	15
chr9@131451845@+	CTCCCCCCCCGACCGCGGAGC	G	14		1.61551	4.47516	18
chr13@98645215@+	TGCAGATACTGTTCCAAAGTA	G	14		1.57166	7.47321	21
chr1@12073315@+	GGGAATGAATGAAATTTTGAG	G	14		-0.114052	10.1732	4
chr17@76170269@-	CACCAACCTTGCTGGGACTTG	G	14		1.53583	7.72622	17
chr17@37077829@+	GTATGTGTGTGAGTGTGTGAA	G	14		3.84722	7.9908	2
chr19@4035907@+	AGTCCACACCGTCTCACACAC	G	14		3.5806	5.67107	3
chr17@80559546@+	AGTCACACTTGAACAAAACCC	G	14		0.543451	9.02209	15
chr3@25648798@-	TGATGATGATGACAATAATGA	G	14		-0.6286	8.88019	1
chr2@27604238@-	CCGGTTCTGTGCCTGTGCTCT	G	14		2.66411	5.0584	3
chr7@6436867@+	GCGAGACTCTGTCTCAAAAAA	G	14		1.29641	7.58698	17
chr2@242256968@+	TTTTTTTTTTGTCTGGAGGAA	G	14		2.6072	9.24546	8
chr14@104378928@-	GTTAGATGGGGAGCGTGGAAC	G	14		-0.328099	7.76419	1
chr13@113849412@-	ATGCAGTAGCGCTTGACCTTC	G	14		-0.492887	7.0183	10
chr19@1646387@-	GGGCCGGCCCGCCTCCCTGGC	G	14		0.919068	5.11107	23
chr12@46752153@-	GTGATCTAGTGTAATGGAAGA	G	14		1.21164	8.26079	15
chr3@183862954@+	CAAAGCTTCTGCCTAGGGAGG	G	14		1.58118	6.68894	19
chr2@100010738@+	AGGATGAATTGATCCATGAGT	G	14		0.558397	7.60066	12
chr16@69731839@+	CTACTTTTCTGTTCTTTTTTT	G	14		3.15967	9.21807	7
chr10@1063240@+	ATGGTTTCATGAAATTGGAGC	G	14		0.438688	9.9621	4
chr12@106641359@-	CGCCGCTGCCGCCGCCGCCGC	G	14		1.68394	4.2701	18
chr19@2273151@+	GCCACCCCTTGTCAGCCGGGT	G	14		1.65955	7.21136	21
chr19@46345589@-	GGCCGAGATCGCCCGCAACAT	G	14		1.32151	4.61372	18
chr16@74340020@+	TGGAATGCATGAATTGCATTA	G	14		0.309491	9.4551	4
chr4@773196@-	GCCTCCCAAAGTGCTGGGATT	G	14		0.89078	9.03697	5
chr1@43632880@-	TTCAGAAGAGGCAGCAGGAGA	G	14		-0.780598	8.48697	1
chr17@20903293@-	CCTCCCTCTGGCCCCGGGGCC	G	14		0.991003	4.89066	18
chrX@153712415@-	AGGTGAATGTGAGGCTTCTAC	G	14		0.722097	8.65746	11
chr2@85546297@-	AAAAAAGAAAGAAATAGCATT	G	14		-0.942264	10.4325	4
chr1@155823179@-	CAAAGAGAGGGAAAAAAATGA	G	14		-0.736807	10.6314	4
chr3@48894563@-	TTTTTTTTATGCCTGCAAATA	G	14		2.60552	9.25773	8
chr2@44115764@-	CAGCAGCTAAGAAAATTGAGG	G	14		-0.332466	10.2438	4
chr7@151864432@-	ATGAAGAGTGGCTCCAGGAGA	G	14		0.468684	7.22195	13
chr17@26677585@-	CCTCAGTGGCGCTACTGTATC	G	14		0.983047	6.39842	25
chr19@16757027@-	CTGGAGGAAGGAAAAAAAGTA	G	14		-0.193313	10.9638	4
chr2@88355162@-	GTAGACGCCCGCCCCTGCCTC	G	14		1.31493	5.16255	18
chr10@112647447@+	TTTAAATCTTGGTGAAATGAA	G	14		1.67643	8.86691	15
chr7@1518114@-	GCCTGGCCGAGGCCCTGGCCT	G	14		1.12343	5.45959	23
chrX@122747342@-	GAAAGACAAGGAAAAAAATAA	G	14		-0.745479	10.6638	4
chr12@121206820@-	GCCTTTGTCCGCCTGCCGAGC	G	14		1.81109	4.49751	18
chr2@9547681@-	CGGATGGTGTGTTACGATGAC	G	14		2.84199	6.81152	14
chr22@42482204@-	CAAGTTCTATGTTGGCCACGA	G	14		1.58977	8.04139	16
chr4@169923261@-	TGCTAAAGAGGTAGCAAGAAA	G	14		-0.801449	8.68974	1
chr20@20013893@+	TATTTTCATTGGATGATTCTG	G	14		3.17253	8.45438	8
chr11@61557284@-	GCTGCTCTGGGTTGGCATCTA	G	14		3.18147	7.40095	6
chr22@30775050@-	GGAGCCATGGGTCCCACTGCC	G	14		2.0638	4.69827	18
chr11@70049830@+	GGCGGCGGCCGGGGCCGCGCC	G	14		-0.397709	5.7702	10
chr11@14526698@-	AAATATGTAAGAATACAGGCA	G	14		-0.687719	10.5889	4
chr3@134196842@-	CTTTTGTGCTGCTGGAAAGGA	G	14		1.25496	8.02573	12
chr10@28909323@+	TAAAAGTACTGCTGGACAGGC	G	14		0.0739964	7.72268	11
chr10@104436631@-	GAATGGAGATGCAGGAGCTGC	G	14		-0.538706	6.68191	10
chr3@184045718@+	GCCATTGCTCGTGAGCATATG	G	14		2.72755	7.93212	16
chr9@138899280@-	GCGCGTCTGTGTGTATGTGTG	G	14		3.83654	7.95382	2
chr10@32298215@-	GAAACTCAATGAAATAAAGAG	G	14		0.479245	10.7017	4
chr11@63342497@-	CATCATCGCTGCAAGCGTTGC	G	14		2.25515	6.76497	14
chr9@34107381@-	GACTACCTACGCTGGATCCTG	G	14		1.76086	5.4732	18
chr3@5229982@+	GCGGCCGTGGGCCCGACCGCG	G	14		1.95225	4.68099	18
chr16@57273523@+	TTTGTTTTTTGGGTTTTTTTT	G	14		3.10513	9.39749	7
chr1@109953698@-	TGTACAGTGTGATGCTCGAGC	G	14		0.461988	6.7906	13
chr7@44605481@-	GGCCGGCAGTGCTGGGCCCTT	G	14		1.88921	6.08181	14
chr19@34663534@+	GCTGGGAGCGGCGGCGGCGGC	G	14		-0.410917	5.74201	10
chr8@120220771@+	CCTTCCCGCCGCCCCGGGGTC	G	14		1.6562	4.94122	18
chr8@145638142@-	CTGCGACATGGTCAGGATGGC	G	14		3.18185	6.74855	14
chr11@64620301@-	CGCTGTCCTTGCCGGGAAGTC	G	14		0.75212	7.54879	12
chr11@62619827@-	TTTCCAAAGTGCTGGGATTGC	G	14		1.56167	8.98806	15
chr11@10794726@+	TTGGAACAGCGGGCCCAGTAT	G	14		2.4002	5.36746	3
chr16@28167821@-	CTGTTGCAGAGTCCCAGTTCA	G	14		1.46854	4.79596	18
chr17@66528105@+	CTCTGTTATTGATCCCTTCTC	G	14		2.99391	9.0787	8
chr16@1359707@+	AAAGGGAAGCGCCGCCGCCGC	G	14		1.75231	4.20341	18
chr20@49507170@-	TTTCAGATCTGTTTTCTGAAA	G	14		2.26068	8.50732	16
chr17@38078776@-	CCTGCCCAGGGTGGCAGGGGA	G	14		2.58112	4.89339	3
chr17@34171574@+	GACAGAAGTGGGGGTGGCTAT	G	14		-0.502341	6.58766	10
chr2@223488401@-	CATGGCAGCCGCTGGCTTCAC	G	14		2.26464	4.48239	18
chr7@95034469@-	AACAAAAAAGGAAAATGAACA	G	14		-0.792867	10.6325	4
chr16@30676166@+	ACCAGCACCAGCACACCCACC	G	14		-0.571443	6.14561	10
chr7@19738032@-	ACCATAAAAAGAAAAAAAAGA	G	14		-0.718572	10.6682	4
chr2@128238683@-	CAGATATAAGGAAAAAAAGCA	G	14		-0.738405	10.834	4
chr3@9828934@-	AGCGGCTGTGGCTGACAAGAA	G	14		0.198879	7.9159	11
chr11@67267659@-	CGATGGGCCTGAGGCCCCCCC	G	14		2.08061	6.01326	14
chr17@18112844@+	AAAATAATAAGGAAAAAAAGG	G	14		-0.952783	10.7876	4
chr2@178087377@+	ACAAAAAATAGAAAAATTAGT	G	14		-0.88812	10.2806	4
chr19@17430550@+	CACCCCGCCCGCCCGCCTCCC	G	14		1.54904	4.52387	18
chr10@81915451@-	CGTATAGTGTGCCACAGGACC	G	14		0.444196	6.90015	13
chr7@95034418@-	AAAGAAAGCTGCTTTCGAATA	G	14		1.58652	8.48796	15
chr17@78120889@-	GTCGGCAGCGGCACAGCGAGG	G	14		-0.0795458	6.1034	10
chr17@36923951@-	CTGAAGCTTGGAAAGCTGTCT	G	14		0.906865	9.07381	5
chr13@115011500@+	CTCATAAACTGGTGGATTTAT	G	14		2.02278	8.36745	16
chr12@10862693@-	AGGAGGAGGAGGAAGGGAGCG	G	14		-1.29516	7.03895	1
chr17@40277302@-	CCTTCAGCTGGCTCTCATCAG	G	14		1.0129	5.78156	22
chr14@73572650@+	GAACGGGAGCGAGAGAGAGAG	G	14		-1.02042	9.02957	1
chr1@182821379@+	TAGCATCTCCGCCCCCACTTA	G	14		1.80544	5.06847	18
chr1@24022328@+	GACAAGAAGCGCAGGACAGGC	G	13		-0.0229446	7.7514	11
chr15@45009963@+	TTTGAGTGCTGTCTCCATGTT	G	13		3.04169	8.2594	16
chr19@42373815@+	GGACAGAATCGCCGGACAGGT	G	13		-0.011746	7.74671	11
chr15@69745335@+	CCCTCATTCTGCACGACGATG	G	13		0.215432	6.1895	24
chr15@60639859@-	ACCAGAAAGCGCTGCTGTACC	G	13		-0.245936	6.45329	10
chr15@69746051@+	GGCCTGGCTTGTTTGCAAAGG	G	13		1.71761	8.12253	16
chr11@32622345@+	ACTTCAGATTGGAGCTGATGA	G	13		0.664101	7.31443	13
chrX@16867382@-	CAGAAGATGGGCCTCCAGAAC	G	13		2.53998	5.68727	3
chr2@98264550@+	ACAAGCTGGTGCCCCAGCAGC	G	13		-0.0181744	6.0782	10
chr5@175811018@-	TCACGGAAAAGCCAGAACCTG	G	13		1.12383	10.1471	5
chr11@252567@+	TGGAGATGCTGGTGGAGCACC	G	13		0.242598	7.21274	13
chr7@2420102@+	CTTCTTTCTTGTTTGGAGTTT	G	13		2.51806	9.11681	8
chr22@20113855@+	AAAGTTTGAAGAATGCAGGAA	G	13		-0.246839	9.90209	4
chr12@124069112@+	AAGGCAGCGGGGCGGCGGCGG	G	13		-1.18161	6.98523	10
chr1@183596268@-	CTAGCTCATTGCTAGTCAGGA	G	13		1.41628	7.9503	17
chrX@153577203@-	TGGGGCCCGTGCCAGCCGGCA	G	13		2.3535	5.09908	18
chr17@78904044@+	CTCATCCTCAGCTCAGCTCAT	G	13		1.86369	5.98398	14
chr7@2409281@+	GAGACTACTTGTGTGTGAAAG	G	13		2.51463	7.96024	16
chr6@18250045@-	AAAAAAACTTGTAGCAAAGGC	G	13		-1.12578	10.5622	4
chr15@78841311@+	TTACTCATTTGGGGCACCATT	G	13		2.2139	7.99661	16
chr10@103919001@+	AGCAGCAGTAGCAGCAGCAGC	G	13		-0.792572	6.36332	10
chr4@109543335@+	TCTGCATGTGGTGTGTGCCCA	G	13		3.39968	7.60618	2
chr3@152183047@+	ATCAGTTTCTGCCAATTTCAG	G	13		1.8839	6.01512	14
chr11@247319@+	CAACCTTCCTGGTGTGACATC	G	13		1.4514	7.4692	21
chr15@59171355@-	TTGAGAAGTGGAAAAAAACCC	G	13		-0.529583	10.4816	4
chr1@6324440@-	ACACAGTGTTGTCCCGAGCGC	G	13		1.27662	6.39459	25
chr6@38644394@-	ATGTGAGAAAGAAAGCAGGCT	G	13		0.293016	10.2377	4
chr3@112257004@-	TGGATTGTTGGAAACAGATGA	G	13		1.01835	9.96866	5
chr10@135183428@-	GCCAGTCATCGCTGCTGTCAA	G	13		1.09473	6.33172	25
chr4@166263878@+	CTCATCAATTGATAGCAGTGA	G	13		0.802351	9.22607	5
chr10@76994695@-	GAGACCCTGGGTGAGCACCGA	G	13		1.65975	7.60142	17
chr1@27101067@+	CCAGCAGGCGGCCCCCAGAAC	G	13		1.09845	5.53207	23
chr12@76440798@-	TTAGATCTTTGTGTGGCTCCT	G	13		2.55608	8.67542	8
chr14@105338824@+	GTGCGTGTGTGCCGTGTGTGT	G	13		3.487	8.27449	2
chr4@83349290@-	CAAATTGATAGATCCCAAAAG	G	13		0.588306	6.74668	13
chr19@7705118@+	CTGTGTGTGCGTCTGTGTGTA	G	13		3.9792	7.89306	2
chr20@3845072@+	CCTCTGCAGGGGCTGCAGAGG	G	13		3.07462	5.52823	3
chr1@45116988@+	TGGGGTACCTGCCTCTCTCTC	G	13		1.55699	6.62934	19
chr1@160183503@+	GGGGCTAGGGGAGGGGGCTGA	G	13		-0.320995	5.89436	10
chr12@51637185@+	ACCATTTTTTGTCAGAGTGTC	G	13		2.2724	9.43135	8
chr16@58741298@-	GCATCCTCTTGAATGATAGTG	G	13		0.77172	9.01151	15
chr3@183547454@-	GAAGAACAGGGAGCCGCTAGT	G	13		-0.250783	8.20286	11
chr1@43850152@-	GGCCAGGAAGGAAAAAAAAAT	G	13		-0.482602	10.8733	4
chr3@10168441@+	CTGGCAATGTGGCTGCCAGAG	G	13		2.81891	6.85351	6
chr9@33111404@-	TAAGAAGAATGAAAGCCTCTC	G	13		1.26333	9.6209	5
chr3@127800041@-	CCTGGCCTGGGTCCAGCCTGT	G	13		2.55602	4.91174	3
chr17@41363163@+	GGGCAAAGTTGCTGAAAAAGT	G	13		0.535886	7.75561	12
chr11@64532394@-	TTCTTCCTGTGCTCCTTGATC	G	13		2.82528	6.42834	14
chr1@43148382@+	GCGCCTGCCGGCGGGGACAAG	G	13		1.65123	4.97345	18
chr9@33111280@-	ACCTTTTCTTGTTGTTTTTTT	G	13		3.11419	9.28001	7
chr10@70744513@+	AAGATTAATAGAAATTTCACT	G	13		-0.607476	10.2709	4
chr17@73702784@+	TGTGGACAGGGTCTGTCCACG	G	13		3.41416	7.67529	2
chr10@97380929@-	GTCTGCGACAGATCGCAGCCT	G	13		0.554706	10.0829	4
chr1@1684262@-	GTGTGTCTGTGACCGCCTGTC	G	13		3.94768	7.89421	2
chr4@120221585@-	TCAGTCTGGGGCAAATGGGCT	G	13		0.739569	6.05978	24
chr19@3976116@-	CCTGTGCGGTGTCACCATGAG	G	13		2.66796	6.4013	14
chr19@10796304@+	AACTTTGATTGCATGATGTAT	G	13		2.44399	9.02207	8
chr8@80965594@-	AGATCAAGCGGAAACTTGGAA	G	13		-0.368591	9.8034	4
chr2@54092567@-	TCGTTAGTCTGCATTCCACAG	G	13		1.63223	7.17209	21
chr22@38686820@-	TTAAAAAACTGAAAAAAAAAA	G	13		-0.563154	10.9609	4
chr2@204259450@+	GCACACTGGAGCCAGTGCGTC	G	13		1.529	5.96819	22
chr10@76788689@+	AAGAGGAAGGGGAAGAAGAAG	G	13		-1.32734	7.05487	1
chr11@67079252@+	CAGGAGCAGGGGCAGGGGCAG	G	13		3.10059	5.47996	3
chr4@7062781@-	TCCAGAAGGTGTTCACAAAGC	G	13		1.86111	7.33716	20
chr3@49062190@-	CTGGTGCTGTGCAGGACAAAG	G	13		1.138	7.94441	12
chr7@102089782@+	AGGCTGAGGTGGGAGGATCAC	G	13		3.11658	6.34967	14
chr14@105236098@-	GATGGGGGATGGGCCAGGGTT	G	13		-0.352424	5.71725	10
chr22@41574024@+	TCCCTGGGCAGCCTGGCATGC	G	13		0.997937	4.86451	18
chr17@73842058@-	TGGCTGCTGGGTGGGGCCGGG	G	13		3.03557	6.11911	14
chr12@6880028@+	GGCCGGGGTGGGGCCGGGGTT	G	13		-0.316723	5.63246	9
chr2@216200820@+	TTTCCAAAAAGAAAAATGGAA	G	13		0.138908	10.5477	4
chr3@113440670@-	ATGCTCATGTGCTGCAGAAAA	G	13		1.4482	7.74542	17
chr11@47488349@-	CCCTTCCTGTGTATTGAGAAG	G	13		3.21008	7.30712	6
chr19@582578@+	CTCTTCCTGAGGCAGGTGCGG	G	13		2.97263	5.70545	3
chr5@149777931@+	AAAAGACAAAGAAAAAAAAGA	G	13		-0.85372	10.6843	4
chr2@220087116@-	GCCCTCCACTGCCCAGAGACC	G	13		1.00797	5.20136	23
chr19@47589707@-	GCCGAGGCAGGGGCAGAGGCT	G	13		0.03302	5.01312	9
chr2@3193248@-	CAACGTGATCGCCACCTACGA	G	13		1.53235	4.34155	18
chr17@73060875@+	ATCTTTCAGAGAAAAAAAAAG	G	13		-0.0341366	10.9231	4
chr22@28247868@-	CTTAACTCTCGCTGGCATCTG	G	13		1.39557	6.58725	19
chr19@18699829@+	CCGGACGCTGGTGCAGCGCAT	G	13		0.158324	4.92007	9
chr14@105236077@-	TACCCAGTGGGACAGAGGAGC	G	13		0.144918	7.18346	13
chr1@70687517@+	GCCTCTTCCCGCCGGAGTGAG	G	13		0.592851	5.57015	22
chr7@129473844@-	GTGTGTGTGTGTATTGTGCTT	G	13		3.70383	8.25727	2
chr2@99978100@+	GCGAGATGAAGAAAAAGCGAA	G	13		-0.7708	9.99056	4
chr20@34300999@-	TGCAGATTCCGCCAGCAGCAC	G	13		2.56232	4.89779	3
chr6@159186923@-	CATGGCCTTGGCAGGCTGCTG	G	13		2.79489	6.08784	14
chr17@48445399@-	AGGAGATGGTGATACCAGAAG	G	13		-0.808594	6.98362	10
chr1@89323142@-	GAATTTCTAAGAAAGAAATTG	G	13		0.527174	10.4968	4
chr1@115321888@-	GATTTCCTTGGAGGAACACCA	G	13		0.116886	7.97577	11
chr10@124924527@+	GTGTAAGTCTGAACCCATCTT	G	13		1.04957	9.55591	5
chr5@74654603@+	GAGGGAAGAGGAAAATCTGTT	G	13		-0.634339	9.54004	4
chr3@47545890@-	TGTGTTCCTTGAGGGACTCAA	G	13		2.8424	8.27707	16
chr1@27100182@+	GCTACCCCCCGCAGCAGCAGC	G	13		-0.693186	6.32405	10
chr3@49571620@+	TCTGTGCATTGTTTTTTTTTT	G	13		3.05484	9.40109	7
chr2@64085017@+	ATTTTTGCAAGAAAAGGGGCC	G	13		0.437077	10.2741	4
chr10@81929051@-	TGGGGCCCCTGGGGCTGGCTA	G	13		2.9644	5.404	3
chrX@153214496@-	GCGGAGCTGAGGACAGCCAGC	G	13		0.157447	8.24974	11
chr1@1249717@-	GCGCTGGGCCGCGCCCAGGAG	G	13		2.03604	5.58994	14
chr10@90973495@-	TTACAATACTGTCCGGTGGAC	G	13		2.6317	6.83739	6
chr15@31666360@+	GGACAGGTACGCTCTGTCCAC	G	13		1.68349	5.68013	23
chr14@104378921@-	GGGGAGCGTGGAACGTCACTG	G	13		-0.22445	9.22227	4
chr19@46857221@+	GGCAAGTTCCGGGCCGCGCTG	G	13		2.19766	5.84247	14
chr8@71495937@-	TGCAAGAGCAGAAAATCAGAA	G	13		-0.73763	9.70588	4
chr7@27832753@+	GTCTTCAGATGGCTGCAGACC	G	13		3.02606	5.70432	3
chr1@151220889@+	CTGAAAAAAGGAAAAAGCACA	G	13		-0.686725	10.8708	4
chr15@78585067@-	TGGTGTCTGTGGACATCAGCC	G	13		1.0339	7.05292	19
chr1@225707118@-	GAGAGAGAGAGACAAGAACGG	G	13		-0.957987	9.46938	4
chr14@64855122@+	GGTGTCCATCGTGGGCAGCGG	G	13		2.24903	7.62858	6
chr2@55462077@+	AGGTTAAGCTGGCTGTCCTGA	G	12		0.618159	6.94715	13
chr20@57485063@+	TGCTCGCTGAGAAAGTCCTTG	G	12		1.1033	9.95297	5
chr11@811615@+	TGAGCTGAATGGAAAAAACAT	G	12		0.193059	11.0745	4
chr1@23884832@-	GCAGGGATGGGCCCCAACTTC	G	12		1.92275	4.87998	18
chr1@120285663@+	TGCCTACCATGATTGGTGAGG	G	12		1.58456	8.29753	16
chr14@104387814@-	CGTCTGTCCTGCGCCAAGGTG	G	12		1.62348	6.51281	14
chr3@32523392@-	TACTGTCATTGAGCTTAAGCT	G	12		-0.117284	8.30053	11
chr19@56185865@+	GGCCCTCAGTGCCCTGCCCTC	G	12		1.99111	4.85703	18
chr1@150938340@-	CCCTCCCTCAGCTCTCTGTGG	G	12		1.91392	5.37364	18
chr6@30558849@+	AGGCCCAGCTGCCCCCCAGTC	G	12		0.735723	5.7525	22
chr8@145682406@-	CATGATGTCAGTCCCCCATGA	G	12		1.3493	5.66312	23
chr19@49119343@-	GCACTGTCCTGCTCTCCGGTG	G	12		1.27088	6.87832	19
chr21@44520615@-	TTGCCCTCTTGAACATTTACC	G	12		2.03837	9.47749	8
chr7@42957280@-	GGAAAGCTTTGAAGGGCAAAT	G	12		0.458668	8.28277	11
chr2@100015334@+	CAAAATGTTTGGAAGACATTT	G	12		0.837345	8.8847	15
chr21@34911570@-	ACATACGCTGGCCTGGAAACT	G	12		0.553832	4.7599	18
chr2@85133682@+	CCACCGGCCTGTGGGTCTCTG	G	12		2.8004	6.63748	14
chr1@156278933@-	CTTTTCCTGAGCCAGAGTGCC	G	12		2.51478	5.48272	3
chr12@110930999@-	GTGACTGTTGGACAGTTCAAA	G	12		2.94896	8.42575	8
chr3@112253140@-	GTTGCAGAAGGAGGGGGAGAA	G	12		-1.10212	8.10047	1
chr1@183596584@-	CCGCTGCCCTGTGGGTAGCAT	G	12		2.55884	6.42881	14
chr14@105338829@+	TGTGTGCCGTGTGTGTGTGCG	G	12		3.68103	7.71497	2
chr5@145493695@-	GGATATTGGCGATACAATAAT	G	12		1.02572	10.221	4
chr13@98674486@+	TTGGGAGTGTGAGTCTTTCTG	G	12		3.77756	7.96403	2
chrX@151996023@-	CACCTGTGTTGCCACAAGCAG	G	12		1.79686	6.44611	14
chr5@179157669@+	GCCTTTTCTTGGTTCTTTTTT	G	12		3.01064	9.25661	7
chr7@26248038@+	GGAACCTGAAGAAAATTTAGA	G	12		-0.224004	9.89335	4
chr5@172461680@+	CTTGGAATCTGTGGATTTGAA	G	12		2.05655	8.72312	8
chr2@64118365@+	CCACTGAAATGAAAAATACTG	G	12		0.181997	10.7166	4
chr21@33974238@-	CTCACCATGGGCGGATAACAC	G	12		2.90759	7.79498	16
chr1@228286788@+	TTGGTGTCGTGGAACCTCTTA	G	12		2.56283	6.93861	6
chr17@62495841@-	TTTTGTACTAGAAAATGCAGG	G	12		0.0724674	10.3534	4
chr4@122589592@-	CCTGCTGTGTGCCTGCACCAC	G	12		2.36528	4.96468	18
chr7@157151332@+	TTAAAAAGGCGTAAGTAGTTT	G	12		1.14178	9.06757	5
chr15@89020261@+	GAGTTGTGGTGAAAGGCCTGG	G	12		0.166869	7.34213	13
chr13@98674464@+	TGCATTCAGTGTTCATTGTGA	G	12		2.52585	8.23589	16
chr17@79846239@-	TGGTGGTGGTGGAGGCACCCG	G	12		3.17492	5.20412	3
chr3@12627209@-	TCAGCAGGTTGAACAACCTAC	G	12		0.334619	8.27493	11
chr1@225592331@-	TCCAAAGCTTGCACGTAAGTA	G	12		-0.00613499	8.35144	11
chr19@38873907@+	GGTGGGTCCTGGGCCCCAACA	G	12		1.0982	5.94337	22
chr17@80202345@-	AGTGGTGGCCGCCCTGTACTC	G	12		1.02636	4.44621	18
chr17@61910964@-	GCAGGAGATCGCCTCCCTTGA	G	12		0.13994	5.12072	9
chr21@33038801@+	CCTCTATCCAGAAAACACGGT	G	12		-0.0741461	10.519	4
chr11@85668861@-	ACAGTTCATTGTAGGAAAGCA	G	12		1.18063	8.21088	12
chr16@21968809@+	GAATTGGTTTGTTCATTAAAG	G	12		1.85231	8.2921	16
chr1@6245730@-	CTGGTGCCTTGTGGTGCCCTT	G	12		2.96533	8.16197	16
chr5@132424761@+	CCATCTTATCGCCTGCTTTCA	G	12		1.95009	5.33075	18
chr11@62444412@-	TGGCAGCTGTGAGGCTCTATG	G	12		2.10246	7.05015	20
chr11@4159722@+	GGACCCTGTTGCAGGCAAAAG	G	12		0.871591	8.43787	11
chr19@18390644@-	GTTTTGTTTTGCTACGAGTCC	G	12		2.67462	9.37791	8
chr5@179041849@-	GGTGGATGGGGAATGTAATTG	G	12		-0.477202	9.25592	4
chr7@95034771@-	TTCTATCTGAGAAGCCTACAG	G	12		2.10482	9.08338	8
chr1@205687341@-	AAAGAGGGAGGAAAAAAAAGA	G	12		-0.677371	10.7257	4
chr13@31715292@-	GGCAGTTAGGGAAAGACCTTC	G	12		0.976577	10.0749	5
chr7@135330914@+	AGATTCCTTCGCCTCAGAAAC	G	12		0.0605538	7.53596	13
chr6@52142406@-	TCCTCTGCTTGCTCTTGGGAG	G	12		0.941563	5.89269	22
chr5@140895041@-	TGCCCTCCTTGTGCCCCTCTC	G	12		2.24388	6.12466	14
chr12@46752112@-	TTAACTTTGTGTATATAGTGT	G	12		2.36562	9.20422	8
chr17@79825786@-	GGCTCTCAGTGCCACCACCCC	G	12		2.04094	4.92623	18
chr14@55612059@+	CATGTTCACTGTGAGTGAAAA	G	12		2.09354	8.26454	16
chr15@67500912@-	TGCCCAGGTTGATAGCATTGT	G	12		1.2989	9.21941	5
chr1@1687987@-	CGCCAGCGATGAAAGCTTTGG	G	12		0.316157	9.69266	4
chr20@57485054@+	AGCAAGATCTGCTCGCTGAGA	G	12		1.64757	6.81682	20
chr2@188331724@-	AAAACCAAAAGAAAAAGAAAG	G	12		-0.761199	10.5285	4
chrX@122778660@-	GAACTATGGGGAATGTTTAAA	G	12		0.732007	10.4037	4
chr17@74731056@-	TTTTGTTGCTGTTATTCAAAT	G	12		2.51847	8.80596	8
chr12@102471140@-	TGGAGCCGTTGCAGGAAATGA	G	12		0.109369	8.05773	11
chr9@34399950@-	GGGTGGGTGGGTGTGTGTCTC	G	12		3.92719	8.0276	2
chr7@55278895@+	ACTTAAATCTGTGCATACATT	G	12		1.94527	8.65565	15
chr5@179224751@-	TTACTTGGGCGCCCGCCGTCT	G	12		1.18338	4.42319	18
chr9@33917669@+	GGTAGCAAAAGAAAATGGAAA	G	12		-0.3196	10.334	4
chr21@34904738@-	CTTTGGTTGTGAAGGCCAGTG	G	12		1.17305	8.11293	12
chr3@25657029@-	TAGTTCCTCCGATTCAGGAAC	G	12		-0.0149482	7.58919	13
chr19@42796581@+	CCTCGCTGGGGCCCAGCGGCC	G	12		0.89526	4.83966	18
chr1@16271000@-	GGCGAGGCGCGCTACCGCTGC	G	12		1.86544	4.26404	18
chr9@114981796@-	TTTGTAACCTGAGGCATATGT	G	12		1.83707	8.3424	16
chr7@2768520@-	CGCCCTGGCCGAGGCACTTGG	G	12		0.461516	5.51007	22
chr9@95400347@-	TGAGTCCGGGGCTCGGGCCTC	G	12		2.35097	4.65179	18
chr19@1587418@-	AAGTAAAAATGAAAAAAAAAA	G	12		-0.645899	11.0119	4
chr2@3502794@-	CGTACAACCGGCCCGCTGACC	G	12		1.11915	5.47951	23
chr12@7076865@-	TGTGCAGGCCGAGGGTGAGGC	G	12		-1.11429	7.91546	1
chr13@113977482@+	TTCCAGTGGCGGCACGTCCTT	G	12		2.693	5.80229	3
chr2@101886300@+	GAATGTTTCTGAACCATCAAG	G	12		0.513923	7.82798	11
chr11@4148017@+	GTCGTTGTCCGAAACTTGAAT	G	12		0.411298	9.66933	4
chr13@37605724@-	CTGTAATTTGGCCATACCTTC	G	12		2.25379	5.39906	18
chr19@41810167@+	CCCTCCACAGGTGAGAGAATG	G	12		1.04905	6.26172	25
chr4@41960996@+	CGACCTCCCAGAGTGCTGGGA	G	12		2.50605	7.3603	6
chr13@115030682@+	TCATTGCATCGAAATGTACAT	G	12		0.341615	10.3798	4
chr20@32868218@-	AGAAAAACATGAATGCAGGCA	G	12		-0.556486	9.89216	4
chr8@55060097@+	ACTTGAACTCGCCAGGAAGTA	G	12		0.353977	8.72169	11
chr17@34053119@+	AGGTTGCCCTGCATCCCCCCT	G	12		1.80424	5.87243	14
chr1@16266534@+	CAGTTGAAGAGCAAACAGAAA	G	12		-0.384083	10.8728	4
chr8@120847086@-	TTATAAAGTTGCTGGATAGAA	G	12		0.479744	7.84763	11
chr9@124906594@-	ACCAAGACCGGATCCCAGCCC	G	12		1.47831	5.61646	23
chr20@43514397@+	CGGGGTAGTCGCCGCCGCCGC	G	12		1.67909	4.20501	18
chr7@151074704@+	CAGCTTGCCTGCCTCCTGCAC	G	12		2.44763	6.07745	14
chr12@113602006@-	CAAGGCCATCGCCCGCTTCCA	G	12		1.91215	4.46719	18
chr6@34555642@-	CCCAGTTGGGGAGACAGAGGG	G	12		0.058408	7.48659	13
chr2@203167661@+	AGAGGAAGAAGAAAAAGTGGC	G	12		-0.8991	9.8098	4
chr3@185637273@-	GGAGGAGGTGGAGGAGGAGGA	G	12		-1.00877	8.05777	1
chr13@43652783@+	GATTTGAACAGAAAATGAGTA	G	12		-0.214396	10.4126	4
chr6@36936006@-	CAGAGGTTGGGCAGATCAGTG	G	12		0.854671	7.71117	12
chr3@183551553@-	AGGGAGGCTTGCCATTATTTT	G	12		2.41041	8.6279	8
chr3@185637265@-	TGGAGGAGGAGGAGGATGGAG	G	12		-1.29666	7.04499	1
chr17@76170349@-	TTCCTTTTGGGCTCAAAGCCC	G	12		1.28114	5.059	18
chr7@5681003@-	TTTCAGTGAAGAAAAAATGAC	G	12		0.103158	10.9133	4
chr11@130014542@+	TTATTTTCCTGTGACTGTTTT	G	12		2.88703	9.19717	7
chr10@32298721@-	AGCAAAAAAAGTGCTGCCACC	G	12		-1.04033	10.36	4
chr5@68505596@+	AAATTGTTCTGCAGCTTGAGA	G	12		0.700682	7.20016	13
chr1@104076466@+	TTCAGGCTCTGAAAAAAAAAA	G	12		1.139	9.40991	5
chr19@11144844@+	CCAGATGATCGCCCGGCACGA	G	12		1.11074	4.40048	18
chr20@32664867@+	GGTGGCGCCGGCGGCGGCGGC	G	12		-0.430962	5.74654	10
chr10@32298490@-	ATGTGGTTCAGAATATACAAT	G	12		-0.224318	10.7063	4
chr6@24418360@+	TGGAGTTGCTGTTGGAAAACT	G	12		1.5588	7.70286	17
chr17@663139@-	AGTGACAGATGATTGTCCAGA	G	12		1.33983	9.35322	5
chr3@50290492@+	GTCCTGCACCGCCGAGGAGCA	G	12		0.552375	4.84438	18
chr16@67915913@+	GCAGCTGCAGGAGCAGCTGAC	G	12		-0.0183521	5.00369	9
chr10@120069831@-	TTTTTTTTTTGTATTTTTAGT	G	12		2.88836	9.25313	7
chr9@111739320@-	AGCAAAGCAAGAAAACAAAAA	G	12		-0.691336	10.5775	4
chr9@140671268@+	CTCGGCCCTGGAGGGCAGGGC	G	12		2.70729	6.40177	14
chr3@107777241@-	TGCCATATTGGTTATTCAGGT	G	12		1.21458	8.41577	15
chr19@1852901@-	CCCAGCCCCGGCCTGGCAGGA	G	12		1.51921	5.1221	18
chr17@30808384@+	AGCAACAACAGCAGCAGCAGC	G	12		-0.827243	6.37386	10
chr1@27633869@+	TCCCTTACTCGGCCCCTCCCT	G	12		1.20709	4.8978	18
chr10@124924746@+	TTGTGTCCCTGTACAGTAGTC	G	12		3.24379	8.5588	8
chr17@27902335@-	AGGAACTGTTGCGGGCAGCCC	G	12		1.13775	7.50566	17
chr2@122523911@+	CGGGCGTGGTGGCTCACACCT	G	12		2.60057	5.84824	3
chr17@17039567@+	GTTACCAGCAGCAGCAGCAGC	G	12		-0.685888	6.3109	10
chr12@67691203@+	AGGACTTCTTGTTAATTTCCA	G	12		0.984374	6.64943	25
chr3@129033782@-	TCGCTGGTTGGCCGGGCCCAG	G	12		2.97532	6.05533	14
chr17@45901104@-	TTCCTTTACTGCTGACCACAT	G	12		1.7068	6.69758	20
chr10@81114365@+	TGATTTTTCTGTGTGTTAAAG	G	12		2.75336	8.26993	16
chr16@30959459@+	TTGGGACTGCGCCACCCCCAG	G	12		2.81216	5.78719	3
chr17@61669438@+	GAATTAGCCTGCAAGGTTAGG	G	12		-0.458542	6.63625	10
chr1@16786299@+	TTTTCTCTTTGGTGGTTTCTA	G	12		2.97651	8.82169	8
chr5@179290350@-	TTAAAGGTGTGCCCCTCCTGC	G	12		1.90851	6.71639	20
chr6@170844334@-	CATCAGGGAGGAAACTGTTTC	G	12		0.0973632	9.91047	4
chr12@69663388@+	AACTGAACCTGTAAGGATTCA	G	12		0.967447	8.64673	15
chr11@85669085@-	TCTAGAAGGTGTTACAAGGGG	G	12		1.72574	7.70459	17
chr5@16666814@-	AGCAGCCAGGGCAGCTCCAGG	G	12		-0.497558	6.46555	10
chr7@72863887@-	ACTGCCAGGCGCAACTCCCGT	G	12		1.264	5.20791	23
chr15@44097116@-	TTGGACTCATGCTGAGAAACC	G	12		0.686122	8.37564	11
chr11@134022789@-	TGAGGAAGCAGTCTCGTGTCC	G	12		-0.42547	8.30142	1
chr2@68406349@-	CCAGTGGTTTGAACTGTTCCA	G	12		0.257066	8.23489	11
chr5@169015412@+	CTAAAAAAAAGAAAAGAACAT	G	12		-0.922452	10.6537	4
chr1@174983826@-	AACTTTCTGGGATCCAGCGAG	G	12		1.89098	7.09738	20
chr17@79825667@-	TTCGTGTTGTGTCTGCCAGGC	G	12		1.01802	7.89759	12
chr17@74475069@-	CTGGCCCGGGGCCGGGCCTTC	G	12		2.53329	4.79149	18
chr6@31602283@+	CCAGCTCCATGGAGCCTTGGA	G	12		2.38846	7.14406	6
chr18@9126856@+	GGATATTGAAGAAATTATTGA	G	12		-0.0311733	9.99245	4
chr17@75495472@+	CGCCACCCCCGCCCCCACCGG	G	12		1.74095	4.44952	18
chr13@115028472@+	TGAAAATGCTGTGGACTACTT	G	12		1.18716	8.56368	15
chr3@10322622@+	GTTAGAGGAGGAAAAGCGGAG	G	12		-1.08345	8.40994	1
chr17@74386815@-	CAACAGGCGGGTCCCCTGTGG	G	12		2.53879	5.92569	14
chr6@99856013@-	AGAAAAAAAGGCCACAGAAGA	G	12		-1.13917	10.6354	4
chr10@75881816@-	TTAATGTCTTGACTCTTCAGA	G	12		2.01211	8.39501	16
chr11@840257@-	CAGTGTGTGTGTATCCGATAC	G	12		2.88028	7.39277	6
chr8@103279222@-	AAATGGAGCTGATAGTATCCT	G	12		1.4266	9.52894	5
chr2@37450454@-	ACATTGTGTTGCGCCGGGTGA	G	12		0.899736	6.69135	25
chr6@32085149@-	TGGGTCCAGCGCCACCAGAGA	G	12		2.32849	5.12077	18
chr13@98658459@+	TACTGCAGAAGAAAAATTTGT	G	12		-0.355727	10.5009	4
chr14@103933448@+	TTCACAAGAAGAAATTCAAGA	G	12		-0.594853	9.96438	4
chr9@131678418@+	CGGAAGCTGCGGGCCCTGCAC	G	12		2.68718	5.87353	3
chr12@10862692@-	GGAGGAGGAGGAAGGGAGCGG	G	12		-1.05498	8.23254	1
chr16@27472252@-	GGATCGGTGTGCCCCGCTGCG	G	12		2.05615	4.57306	18
chr6@34555573@-	TGTGTGGATGGATGTGCACGT	G	12		-0.949008	7.40582	1
chr11@62361126@-	CAGGAACTTGGCCCATGTGGG	G	12		1.64667	5.83213	23
chr6@33651061@+	AGCCAGCTGTGCAGCTGCCGC	G	12		1.6935	6.15306	14
chr16@4872894@-	ATCATTTCCTGCTAAGCCAAA	G	12		1.38852	7.92663	17
chr10@81114322@+	GTAAGCTCCTGTGCTCCGGAG	G	12		0.978911	7.22547	21
chr1@158046032@+	CTGGCCCTGGGCATGGGCCAG	G	12		2.64853	4.91049	3
chr2@240961694@-	CCTACTTGGGGATAAAGCAAG	G	12		0.0735845	7.64664	11
chr12@6711146@-	GGAGGAGGAGGATGATGATGA	G	12		-1.09388	8.23505	1
chr2@99977776@+	CTCTGGGAGTGATGATGATGA	G	12		-0.813159	8.75572	1
chr1@16051902@+	CCCACCCAGCGCCAGAACCCC	G	12		2.23521	4.73521	18
chr4@83785677@-	AGCAGCAGCAGCACCATGTGT	G	12		-0.77449	6.32977	10
chr11@812621@+	TGCTGGTTCTGCCCCTGCTGC	G	11		0.472426	6.01231	24
chr6@74227646@-	TCGCTTTGCTGTTCGTGATAT	G	11		1.34526	7.23718	21
chrX@118923883@-	ATGAAAACTGGAAATAAAATC	G	11		-0.5328	10.4721	4
chr7@26237318@-	CTCTTTATTGGTGGCTTAAGC	G	11		2.6296	8.30865	16
chr8@56985812@-	ATCACTACAAGAAAAACTCCT	G	11		-0.607395	10.2151	4
chr16@14738421@+	TGTCCAGAATGCAGAGAAAAA	G	11		0.799368	10.132	4
chr1@45243428@+	CCCACTATGCGCTGCCCCTGG	G	11		2.3802	7.0348	6
chr12@7045894@+	AACAGCAACAGCAGCAGCAGC	G	11		-0.727327	6.35299	10
chrX@77378863@+	CATACCTGCTGGCTGGATGGT	G	11		1.22467	7.62044	17
chr20@2442418@-	CCGGGAATGCGCCCACCAAGG	G	11		0.877678	5.10423	23
chr1@17748709@-	GCTGTTCCCAGCCCCGCGCAG	G	11		1.38726	4.89508	18
chr12@111157981@-	CGTCCATTCAGAAAGCTTCAA	G	11		0.239774	10.0869	4
chr5@170834751@+	ATTATGTGAAGAATTGCTTCC	G	11		0.234887	10.2911	4
chr19@41263365@+	CGCCACCAACGCCCTGCGCTC	G	11		1.74361	4.69394	18
chr7@6443386@+	ATGTTCCTTTGGGTCTGTGAG	G	11		3.54858	7.85724	2
chrX@48436454@+	GGGCAACAGCGAGACTCCATC	G	11		1.8968	6.52885	14
chr6@52138646@-	GATTTGACTTGCTCTTCATCA	G	11		0.170695	7.74555	11
chr17@40054086@-	CCAGACGCCAGCCCCCAGCAG	G	11		1.53772	5.23911	18
chr1@156712335@-	TTTAATAAAAGAAAATTACAA	G	11		0.166648	10.6358	4
chr4@2743523@-	CACTAGGGTGGCCACCCCCGC	G	11		1.82702	4.41543	18
chr9@86275221@-	AACCTAAAATGAATTCAGACC	G	11		-0.568249	10.7226	4
chr1@33252668@-	AGGAGTCCAAGATTGATCTCC	G	11		0.341869	9.44778	4
chr7@64293880@+	GAAGTGTGAAGAATATGGCAA	G	11		-0.272997	9.84768	4
chr11@33730505@-	TATGATCTTGGCTGTATTTAA	G	11		2.0841	8.6441	16
chr6@31802785@+	AACGGCTTGCGCTGCCTTTGC	G	11		1.63134	5.54555	23
chr12@95365255@-	CTAGAAAGAAGATTCAGGAGT	G	11		-0.626577	9.90194	4
chr13@113869230@+	GTCTCGTCCCGTGTGGCTGTG	G	11		3.6653	7.62383	2
chr6@114270209@-	TAGTGCTGTGGTATTACAGTG	G	11		0.379463	6.89379	13
chr14@69254696@-	CAGTACAGAAGGAAAACAACT	G	11		-0.737351	10.9049	4
chr10@103923234@+	TTAACTGTTAGTAGCAGTGGC	G	11		-0.33464	6.92117	10
chr5@154346248@+	CTGTTTAGCTGAGTCCACCTC	G	11		2.35913	6.21143	14
chr11@250853@+	TTCAGTTGTTGTGCCTCATGG	G	11		1.22343	8.17739	12
chr22@38694912@-	CTCAACTTCTGCCGCTCCCTG	G	11		1.72737	6.20896	14
chr5@179224869@-	AGCTGGTGCTGCCCCCGCCCG	G	11		0.604833	5.9119	22
chr19@52197213@+	AGTCAGAGAGGGGAAGATGGA	G	11		-0.751177	8.89008	1
chr5@145508667@-	ACTCAATTATGAATGCTTCAT	G	11		0.412986	9.74005	4
chr8@71495442@-	CTGTGAAGAAGAAACCAACAG	G	11		0.00575584	10.0159	4
chr2@209116153@-	ATCTACATAGGTAAATGAGTT	G	11		0.433655	10.1842	4
chr7@107558470@+	GGCAGAAATCGACAGACAGAG	G	11		-0.13811	8.3108	11
chr19@1632083@-	TCACTGAGTCGCACAGCAGCC	G	11		0.507103	4.83529	18
chr12@121747543@-	GTGCCAGGTGGCTTCAGCAGC	G	11		-0.0159548	6.09607	10
chr6@44081597@-	GCTGGCCATTGCTCAGAACTT	G	11		1.90355	5.07985	18
[truncated: 6,389 more rows]
