# Supplementary material for: Epitranscriptomic subtyping, visualization, and denoising by global motif visualization
Source: Nat Commun. 2023 Sep 23;14:5944. doi: 10.1038/s41467-023-41653-4 (PMC10517956; doi:10.1038/s41467-023-41653-4)
Supplement: Supplementary file 10 — Supplementary Data 6 [file 41467_2023_41653_MOESM10_ESM.xlsx]

## Sheet: Datasets
Supplementary Data 6. Summary of datasets used.
BS-seq
Name	Data Type	Accession/URL	Reference
HeLa NSUN family KO/KD	FASTQ	GSE197650 (KO/KD group), GSM5319029 (control group)	This study
m5C profiles in developmental stages	FASTQ	GSE127780	Liu et al., 2022
m5C profiles in human and mouse tissues	Table	Supplementary Table 4 (https://www.nature.com/articles/s41594-019-0218-x)	Huang et al., 2019
LN229 with NSUN5 OE or EV	FASTQ	PRJNA395575	Janin et al., 2019
m6A profile
Name	Data Type	Accession/URL	Reference
xPore	Table	Supplementary Data 1 (https://www.nature.com/articles/s41587-021-00949-w)	Pratanwanich et al., 2021
m6A-seq	FASTQ	GSE198955	This study
m6A/m6Am-seq	FASTQ	GSE180253 (SRR15177483, SRR15177484, SRR15177487, SRR15177488)	Sun et al., 2021
CIMS	Bed	GSE63753_hek293.abcam.CIMS.m6A.9536.bed.txt.gz (https://www.ncbi.nlm.nih.gov/geo/query/acc.cgi?acc=GSE63753)	Linder et al., 2015
CITS	Bed	GSE63753_hek293.sysy.CITS.m6A.12051.bed.gz (https://www.ncbi.nlm.nih.gov/geo/query/acc.cgi?acc=GSE63753)	Linder et al., 2015
m6ACE-seq	Table	Supplementary Data 4, 6-10 (https://www.nature.com/articles/s41467-019-13561-z)	Koh et al., 2019
m6A-label-seq	Table (HEK293T and HeLa)	Supplementary Data Set 6, 7 (https://www.nature.com/articles/s41589-020-0526-9)	Shu et al., 2020
MAZTER-seq	Table (HEK293T and hESC)	Table S6 (https://www.sciencedirect.com/science/article/pii/S0092867419306762)	Garcia-Campos et al., 2019
m6A-REF-seq	Table	GSE125240_HEK293_Aimseq_m6A.txt.gz (https://www.ncbi.nlm.nih.gov/geo/query/acc.cgi?acc=GSE125240)	Zhang et al., 2019
DART-seq	Table	Supplementary Table 2 (https://www.nature.com/articles/s41592-019-0570-0)	Meyer, 2019
RNA-seq variants induced by RNA modifications
Name	Data Type	Accession/URL	Reference
ModTect	Table	Table S1 (https://www.science.org/doi/10.1126/sciadv.abd2605)	Tan et al., 2021
A-to-I RNA editing
Name	Data Type	Accession/URL	Reference
hg38 RNA editing	Table	http://srv00.recas.ba.infn.it/webshare/ATLAS/donwload/TABLE1_hg38.txt.gz	Mansi et al., 2020

## Sheet: Alignment summary
BS-seq
Sample	Replicate	Accession	Total read pair	Clean read	Mapped read	Mapping rate	Overall CR	Overall CR.anno	Mean CR	Median CR	Gene.PF	C-cutoff
HeLa Noc 48h	1	GSM5319029	66862913	118732722	99455901	0.837645	0.997603	0.985431	0.997852	0.998544	13643	3
HeLa KO NSUN2 Noc 48h	1	GSM5924381	86503320	146331228	124382415	0.850006	0.998013	0.98767	0.998634	0.999315	14105	3
HeLa KO NSUN5 Noc 48h	1	GSM5924382	64430958	110627554	90094665	0.814396	0.997658	0.950641	0.998203	0.999278	13110	3
HeLa KO NSUN6 Noc 48h	1	GSM5924383	51507833	88201650	72541072	0.822446	0.995609	0.905744	0.997673	0.999239	12160	3
HeLa KD Nop2 Noc 48h	1	GSM5924384	51598457	84096604	70032772	0.832766	0.997843	0.967278	0.998784	0.999229	13361	3
LN229 OE NSUN5	1	PRJNA395575	35444232	47122296	34196337	0.725693	0.993868	0.989586	0.996503	0.998347	12688	3
LN229 OE NSUN5	2	PRJNA395575	40934120	55675678	38695404	0.695015	0.99404	0.989568	0.99643	0.99837	12927	3
LN229 OE NSUN5	3	PRJNA395575	38586838	52704076	39684149	0.752962	0.993137	0.989577	0.996136	0.998318	13003	3
LN229 EV	1	PRJNA395575	34405721	45940702	29901070	0.650862	0.994142	0.988294	0.996654	0.998709	12451	3
LN229 EV	2	PRJNA395575	38223672	51620224	34551565	0.669342	0.994086	0.987706	0.99674	0.998715	12036	3
LN229 EV	3	PRJNA395575	33738996	45844814	29045192	0.633555	0.995649	0.989741	0.9973	0.998873	12415	3
m6A/m6Am-seq
	Input						IP
Sample	Accession	Raw reads	Clean reads	Alignment rate	Unique alignments (ends)	Median mapped length	Accession	Raw reads	Clean reads	Alignment rate	Unique alignments	Median mapped length
HEK293T_IP	GSM5961633	30455127	27930919	0.9127	18385287	120	GSM5961632	29462808	25747083	0.9197	14519973	120
