# Supplementary material for: Epitranscriptomic subtyping, visualization, and denoising by global motif visualization
Source: Nat Commun. 2023 Sep 23;14:5944. doi: 10.1038/s41467-023-41653-4 (PMC10517956; doi:10.1038/s41467-023-41653-4)
Supplement: Supplementary file 11 — Supplementary Data 7 [file 41467_2023_41653_MOESM11_ESM.xlsx]

## Sheet: Parameters
Supplementary Data 7. Parameters of iMVP analysis used for different datasets.
Figure (analysis)	Step	Function and parameters or operations	Annotations
Fig 1b&c Benchmarking (dimension reduction)	PCA	sklearn.decomposition.PCA(n_components=10, random_state=42)
	Isomap	sklearn.manifold.Isomap(n_components=2, n_jobs=4)
	tSNE	sklearn.manifold.TSNE(n_components=2, init="random", verbose=False, random_state=42, n_jobs=4)
	Open-tSNE	OpenTSNE(n_components=2, verbose=False, random_state=42, n_jobs=4)
	UMAP	umap.UMAP(init="random", random_state=42, n_components=2, min_dist=0.01, n_neighbors=20, verbose=False, n_jobs=4)
	DensMAP	umap.UMAP(init="random", random_state=42, n_components=2, min_dist=0.01, n_neighbors=20, verbose=False, densmap=True, n_jobs=4)
	Weblogo	weblogo -A rna -D fasta -X no -Y no -P \"\" -F pdf --resolution 1000 --color-scheme classic --composition none -i -10 -f <input.fa>
Fig. 1d,e&f Benchmarking (clustering)	initation (UMAP)	umap.UMAP(init="random", random_state=42, n_components=2, min_dist=0.01, n_jobs=4, n_neighbors=20, verbose=True)
	K-means	sklearn.cluster.KMeans(n_clusters=2, random_state=42).fit(X)
	GMM	sklearn.cluster.GaussianMixture(n_components=2, init_params="random", random_state=42).fit(X)
	Spectral clustering	sklearn.cluster.SpectralClustering(n_clusters=2, gamma=1, n_jobs=4)
	Agglomerative clustering (complete)	sklearn.cluster.AgglomerativeClustering(linkage="complete", n_clusters=2)
	Agglomerative clustering (ward)	sklearn.cluster.AgglomerativeClustering(linkage="ward", n_clusters=2)
	BIRCH	sklearn.cluster.Birch(n_clusters=2)
	OPTICS	sklearn.cluster.OPTICS(min_cluster_size=100, min_samples=10, xi=0.05)
	DBSCAN	sklearn.cluster.DBSCAN(eps=0.4, min_samples=100, n_jobs=4)
	Louvain	louvain.find_partition(graph, leidenalg.RBConfigurationVertexPartition, seed=42, resolution_parameter=0.35)	Graph generated by UMAP with same parameters in dimension reduction
	Leiden	leidenalg.find_partition(graph, leidenalg.RBConfigurationVertexPartition, seed=42, resolution_parameter=0.35)	Graph generated by UMAP with same parameters in dimension reduction
	HDBSCAN	hdbscan.HDBSCAN(min_cluster_size=100, min_samples=10, cluster_selection_epsilon=0.0, cluster_selection_method='eom', core_dist_n_jobs=4)
	HDBSCAN (soft clustering)	hdbscan.HDBSCAN(min_cluster_size=100, min_samples=10, cluster_selection_epsilon=0.0, cluster_selection_method='eom', core_dist_n_jobs=4, prediction_data=True)
Fig. 2b,c&d xPore analysis	Get sequences	Obtain 14 nt flanking sequences based on Ensembl gene ids	Several sequences will be lost for missing information
	HDBSCAN (soft clustering), round 1	hdbscan.HDBSCAN(min_cluster_size=100, min_samples=10, cluster_selection_epsilon=0.0, cluster_selection_method='eom', prediction_data=True)	This operation will result in 9 clusters
	Phase shift	Shift cluster #1 with +1; shift cluster #3 with -1
	HDBSCAN (soft clustering), round 2, for phase-matched sites	hdbscan.HDBSCAN(min_cluster_size=50, min_samples=50, cluster_selection_epsilon=0.0, cluster_selection_method='eom', prediction_data=True)	This operation will result in 2 clusters
	UMAP (for A allele)	umap.UMAP(init="random", random_state=42, n_components=2, min_dist=0.01, n_neighbors=20)
	HDBSCAN (soft clustering), for A allele	hdbscan.HDBSCAN(min_cluster_size=100, min_samples=10, cluster_selection_epsilon=0.0, cluster_selection_method='eom', prediction_data=True)	This operation will result in 2 clusters
	Weblogo	weblogo -A rna -D fasta -X no -Y no -P \"\" -F pdf --resolution 1000 --color-scheme classic --composition none -i -10 -f <input.fa>
Fig. 3a Human oocyte	UMAP	umap.UMAP(init="random", random_state=42, n_components=2, min_dist=0.01, n_neighbors=20, verbose=True, densmap=False)
	HDBSCAN (soft clustering)	hdbscan.HDBSCAN(min_cluster_size=100, min_samples=1, cluster_selection_method='eom', core_dist_n_jobs=4, prediction_data=True)	Soft clustering
	Weblogo	weblogo -A rna -D fasta -X no -Y no -P \"\" -F pdf --resolution 1000 --color-scheme classic --composition none -i -10 -f <input.fa>
Fig. 3b Noc-treated HeLa	UMAP	umap.UMAP(init="random", random_state=42, n_components=2, min_dist=0.01, n_neighbors=20, verbose=True, densmap=False)
	HDBSCAN (soft clustering), round1	hdbscan.HDBSCAN(min_cluster_size=100, min_samples=5, cluster_selection_epsilon=0.0, cluster_selection_method='eom', core_dist_n_jobs=4, prediction_data=True)	This operation will result in three clusters
	HDBSCAN (soft clustering), round2, by leaf, re-cluster cluster #3	hdbscan.HDBSCAN(min_cluster_size=50, min_samples=50, cluster_selection_method='leaf', core_dist_n_jobs=4, prediction_data=True)	This operation will result in 11 additional clusters (cluster #5-#14)
	Merge clusters	Merge cluster #5-#14 as cluster #3	This operation will result in 4 clusters
	Weblogo	weblogo -A rna -D fasta -X no -Y no -P \"\" -F pdf --resolution 1000 --color-scheme classic --composition none -i -10 -f <input.fa>
Fig. 3f m5C in multi species (mixed)	UMAP	umap.UMAP(init="random", random_state=42, n_components=2, min_dist=0.01, n_neighbors=20)
	HDBSCAN (soft clustering)	hdbscan.HDBSCAN(min_cluster_size=100, min_samples=10, cluster_selection_method="eom", cluster_selection_epsilon=0.0, prediction_data=True, core_dist_n_jobs=4)	This operation will result in 3 clusters
	Weblogo	weblogo -A rna -D fasta -X no -Y no -P \"\" -F pdf --resolution 1000 --color-scheme classic --composition none -i -10 -f <input.fa>
Fig. 3h Re-analyze fly m5C sites	HDBSCAN (soft clustering), by leaf, re-cluster Type I sites	hdbscan.HDBSCAN(min_cluster_size=100, min_samples=10, cluster_selection_method="eom", cluster_selection_epsilon=0.0, prediction_data=True, core_dist_n_jobs=4)	This operation will split Type I sites into 6 parts
	Merge clusters	Merge clusters based on density contours	This operation will result in 3 clusters
	Weblogo	weblogo -A rna -D fasta -X no -Y no -P \"\" -F pdf --resolution 1000 --color-scheme classic --composition none -i -10 -f <input.fa>
Fig. 4a BS-seq noise in Human tissues	UMAP	umap.UMAP(init="random", random_state=42, n_components=2, min_dist=0.01, n_neighbors=20, verbose=True, densmap=False)
	HDBSCAN (soft clustering), round1	hdbscan.HDBSCAN(min_cluster_size=20, min_samples=20, cluster_selection_epsilon=0.0, cluster_selection_method='eom', core_dist_n_jobs=4, prediction_data=True)	This operation will result in 7 clusters. Cluster IDs were renumbered.
	Weblogo	weblogo -A rna -D fasta -X no -Y no -P \"\" -F pdf --resolution 1000 --color-scheme classic --composition none -i -10 -f <input.fa>
Fig. 4b BS-seq noise in Mouse tissues	UMAP	umap.UMAP(init="random", random_state=42, n_components=2, min_dist=0.01, n_neighbors=20, verbose=True, densmap=False)
	HDBSCAN (soft clustering)	hdbscan.HDBSCAN(min_cluster_size=20, min_samples=20, cluster_selection_epsilon=0.0, cluster_selection_method='eom', core_dist_n_jobs=4, prediction_data=True)	This operation will result in 4 clusters
	Renumber clusters	Renumber clusters as following priors:	This operation will result in 5 clusters
	Weblogo	weblogo -A rna -D fasta -X no -Y no -P \"\" -F pdf --resolution 1000 --color-scheme classic --composition none -i -10 -f <input.fa>
Fig. 5b-e ModTect	UMAP	umap.UMAP(init="random", random_state=42, n_components=2, min_dist=0.01, n_neighbors=n_20)	Same in all analyses
	HDBSCAN (soft clustering), A bases	hdbscan.HDBSCAN(min_cluster_size=20, min_samples=20, cluster_selection_method="leaf", cluster_selection_epsilon=0.0, prediction_data=True)	This operation will result in 19 clusters
	HDBSCAN (soft clustering), U bases	hdbscan.HDBSCAN(min_cluster_size=20, min_samples=20, cluster_selection_method="eom", cluster_selection_epsilon=0.0, prediction_data=True)	This operation will result in 11 clusters
	HDBSCAN (soft clustering), C bases	hdbscan.HDBSCAN(min_cluster_size=20, min_samples=20, cluster_selection_method="eom", cluster_selection_epsilon=0.0, prediction_data=True)	This operation will result in 12 clusters
	HDBSCAN (soft clustering), G bases	hdbscan.HDBSCAN(min_cluster_size=50, min_samples=4, cluster_selection_method="eom", cluster_selection_epsilon=0.0, prediction_data=True)	This operation will result in 25 clusters
	Weblogo	weblogo -A rna -D fasta -X no -Y no -P \"\" -F pdf --resolution 1000 --color-scheme classic --composition none -i -10 -f <input.fa>
Fig. 6 m6A methods	UMAP	umap.UMAP(init="random", random_state=0, n_jobs=12, n_components=2, min_dist=0.01, n_neighbors=20)
	HDBSCAN (soft clustering)	hdbscan.HDBSCAN(min_cluster_size=200, min_samples=20, cluster_selection_epsilon=0.0, core_dist_n_jobs=12, prediction_data=True)	This operation will result in 4 clusters
	HDBSCAN (soft clustering), round2, by leaf, re-cluster cluster #2	hdbscan.HDBSCAN(min_cluster_size=500, min_samples=500, cluster_selection_method='leaf', core_dist_n_jobs=12, prediction_data=True)	This operation will result in additional 7 clusters
	Merge clusters	Label cluster #7 as cluster #; label cluster #5 as cluster #5; label cluster #6 as cluster #6; merge cluster #8, #9, #10, #11 as cluster #7	This operation will result in 7 clusters
	Weblogo	weblogo -A rna -D fasta -X no -Y no -P \"\" -F pdf --resolution 1000 --color-scheme classic --composition none -i -10 -f <input.fa>
Fig. 7b RNA editing (Alu)	UMAP	cuml.UMAP(init="random", random_state=42, min_dist=0.01, n_neighbors=20)
	2D histogram	matplotllib.hist2d(vmax=0.05, density = True, xlim = [-16, 16], ylim = [-16, 16], bins = [600, 600])
	Filter	Ignore pixels with density < 0.001*255
	Find contours	thresh = cv2.threshold(hist2d, 5, 255, cv2.THRESH_BINARY) cv2.findContours(thresh,cv2.RETR_LIST,cv2.CHAIN_APPROX_SIMPLE) Group clusters with contours >1 and <10 pixels as small clusters; group contours >=10 pixels as large clusters	This operation will result in 143 large clusters and 382 small clusters
	Retrive clusters	Retrive sites in large clusters
	Weblogo	weblogo -A rna -D fasta -X no -Y no -P \"\" -F pdf --resolution 1000 --color-scheme classic --composition none -i -10 -f <input.fa>
Fig. 7b RNA editing (Repetitive non-Alu)	UMAP	cuml.UMAP(init="random", random_state=42, min_dist=0.01, n_neighbors=20)
	2D histogram	matplotllib.hist2d(vmax=0.05, density = True, xlim = [-8, 8], ylim = [-8, 8], bins = [600, 600])
	Filter	Ignore pixels with density < 0.01*255
	Find contours	thresh = cv2.threshold(hist2d, 5, 255, cv2.THRESH_BINARY) cv2.findContours(thresh,cv2.RETR_LIST,cv2.CHAIN_APPROX_SIMPLE) Group clusters with contours >20 and <500 pixels as small clusters; group contours >=500 pixels as large clusters	This operation will result in 2 large clusters and 98 small clusters
	Retrive clusters	Group small clusters [33, 40, 39, 38, 32, 30, 29, 28, 25, 23, 22, 45] and large cluster #1 as cluster #1; Group small clusters [51, 58, 60, 53, 52, 46, 43, 42, 37, 41, 55, 50, 77, 69, 78, 80, 82, 76, 70, 56, 64, 49, 59, 57, 47, 54, 88, 74, 34, 35, 27] and large cluster #2 as cluster #2 Re-order clusters ids Retrive sites in the final clusters	This operation will result in 52 clusters in total
	Weblogo	weblogo -A rna -D fasta -X no -Y no -P \"\" -F pdf --resolution 1000 --color-scheme classic --composition none -i -10 -f <input.fa>
Fig.7b RNA editing (non-repetitive)	UMAP	cuml.UMAP(init="random", random_state=42, min_dist=0.01, n_neighbors=20)
	2D histogram	matplotllib.hist2d(vmax=0.075, density = True, xlim=[-4.5, 5.5], ylim=[-6, 4], bins = [600, 600])
	Filter	Ignore pixels with density < 0.005*255
	Find contours	thresh = cv2.threshold(hist2d, 5, 255, cv2.THRESH_BINARY) cv2.findContours(thresh,cv2.RETR_LIST,cv2.CHAIN_APPROX_SIMPLE) Group clusters with contours >20 and <1000 pixels as small clusters; group contours >=1000 pixels as large clusters	This operation will result in 1 large clusters and 21 small clusters
	Retrive clusters	Retrive sites in large clusters and small clusters
	Weblogo	weblogo -A rna -D fasta -X no -Y no -P \"\" -F pdf --resolution 1000 --color-scheme classic --composition none -i -10 -f <input.fa>
Ext Fig 1b Benchmarking, HeLa Noc (dimension reduction)	PCA	sklearn.decomposition.PCA(n_components=10, random_state=42)
	Isomap	sklearn.manifold.Isomap(n_components=2, n_jobs=4)
	tSNE	sklearn.manifold.TSNE(n_components=2, init="random", verbose=False, random_state=42, n_jobs=4)
	Open-tSNE	OpenTSNE(n_components=2, verbose=False, random_state=42, n_jobs=4)
	UMAP	umap.UMAP(init="random", random_state=42, n_components=2, min_dist=0.01, n_neighbors=20, verbose=False, n_jobs=4)
	DensMAP	umap.UMAP(init="random", random_state=42, n_components=2, min_dist=0.01, n_neighbors=20, verbose=False, densmap=True, n_jobs=4)
	Weblogo	weblogo -A rna -D fasta -X no -Y no -P \"\" -F pdf --resolution 1000 --color-scheme classic --composition none -i -10 -f <input.fa>
Ext Fig 1c	UMAP with different inputs	umap.UMAP(init="random", random_state=42, n_components=2, min_dist=0.01, n_neighbors=20, verbose=False, n_jobs=4)
Ext Fig 1d	UMAP with different random seeds	umap.UMAP(init="random", n_components=2, min_dist=0.01, n_neighbors=20, verbose=False, n_jobs=4)
Ext Fig 1e	UMAP with different metrics	umap.UMAP(init="random", n_components=2, min_dist=0.01, n_neighbors=20, verbose=False, n_jobs=4, metric=X)	X is the metric used in the analysis
Ext Fig. 2a Benchmarking, HeLa Noc (clustering)	initation (UMAP)	umap.UMAP(init="random", random_state=42, n_components=2, min_dist=0.01, n_jobs=4, n_neighbors=20, verbose=True)
	K-means	sklearn.cluster.KMeans(n_clusters=4, random_state=42).fit(X)
	GMM	sklearn.cluster.GaussianMixture(n_components=4, init_params="random", random_state=42).fit(X)
	Spectral clustering	sklearn.cluster.SpectralClustering(n_clusters=4, gamma=1, n_jobs=4)
	Agglomerative clustering (complete)	sklearn.cluster.AgglomerativeClustering(linkage="complete", n_clusters=4)
	Agglomerative clustering (ward)	sklearn.cluster.AgglomerativeClustering(linkage="ward", n_clusters=4)
	BIRCH	sklearn.cluster.Birch(n_clusters=4)
	OPTICS	sklearn.cluster.OPTICS(min_cluster_size=100, min_samples=10, xi=0.05)
	DBSCAN	sklearn.cluster.DBSCAN(eps=0.4, min_samples=100, n_jobs=4)
	Louvain	louvain.find_partition(graph, leidenalg.RBConfigurationVertexPartition, seed=42, resolution_parameter=0.35)	Graph generated by UMAP with same parameters in dimension reduction
	Leiden	leidenalg.find_partition(graph, leidenalg.RBConfigurationVertexPartition, seed=42, resolution_parameter=0.35)	Graph generated by UMAP with same parameters in dimension reduction
	HDBSCAN	hdbscan.HDBSCAN(min_cluster_size=100, min_samples=10, cluster_selection_epsilon=0.0, cluster_selection_method='eom', core_dist_n_jobs=4)
	HDBSCAN (soft clustering)	hdbscan.HDBSCAN(min_cluster_size=100, min_samples=10, cluster_selection_epsilon=0.0, cluster_selection_method='eom', core_dist_n_jobs=4, prediction_data=True)
Ext Fig. 2b Leiden	Leiden	leidenalg.find_partition(graph, leidenalg.RBConfigurationVertexPartition, seed=42, resolution_parameter=X)	X is the resolution parameter. Graph generated by UMAP with same parameters in dimension reduction
Ext Fig. 3 xPore	UMAP (for C/T/G allele)	umap.UMAP(init="random", random_state=42, n_components=2, min_dist=0.01, n_neighbors=20)
	HDBSCAN (for C allele)	hdbscan.HDBSCAN(min_cluster_size=100, min_samples=10, cluster_selection_epsilon=0.0, cluster_selection_method='eom', core_dist_n_jobs=4, prediction_data=True)
	HDBSCAN (for T allele)	hdbscan.HDBSCAN(min_cluster_size=100, min_samples=10, cluster_selection_epsilon=0.0, cluster_selection_method='eom', core_dist_n_jobs=4, prediction_data=True)
	HDBSCAN (for G allele)	hdbscan.HDBSCAN(min_cluster_size=100, min_samples=10, cluster_selection_epsilon=0.0, cluster_selection_method='eom', core_dist_n_jobs=4, prediction_data=True)
Ext Fig. 4 m6ACE-seq signals	UMAP	umap.UMAP(init="random", random_state=42, n_components=2, min_dist=0.01, n_neighbors=20, verbose=True, densmap=False)
	HDBSCAN (soft clustering)	hdbscan.HDBSCAN(min_cluster_size=100, min_samples=100, cluster_selection_method='eom', core_dist_n_jobs=4, prediction_data=True)
	Weblogo	weblogo -A rna -D fasta -X no -Y no -P \"\" -F pdf --resolution 1000 --color-scheme classic --composition none -i -10 -f <input.fa>
Ext Fig. 5 m5C multi species (one-by-one)	UMAP	umap.UMAP(init="random", random_state=42, n_components=2, min_dist=0.01, n_neighbors=20)
	HDBSCAN (soft clustering), human	hdbscan.HDBSCAN(min_cluster_size=100, min_samples=10, cluster_selection_method="eom", cluster_selection_epsilon=0.0, prediction_data=True, core_dist_n_jobs=4)	This operation will result in 1 large clusters and 21 small clusters
	HDBSCAN (soft clustering), mouse	hdbscan.HDBSCAN(min_cluster_size=50, min_samples=50, cluster_selection_method="eom", cluster_selection_epsilon=0.0, prediction_data=True, core_dist_n_jobs=4)	This operation will result in 3 clusters
	HDBSCAN (soft clustering), Xenopus laevis	hdbscan.HDBSCAN(min_cluster_size=100, min_samples=100, cluster_selection_method="eom", cluster_selection_epsilon=0.0, prediction_data=True, core_dist_n_jobs=4)	This operation will result in 2 clusters
	HDBSCAN (soft clustering), Xenopus laevis, re-cluster clucster #2	hdbscan.HDBSCAN(min_cluster_size=50, min_samples=50, cluster_selection_method="leaf", cluster_selection_epsilon=0.0, prediction_data=True, core_dist_n_jobs=4)	This operation will result in additional 31 clusters
	Merge Xenopus laevis clusters	Merge cluster #4 to cluster #32 as cluster #3, label cluster #3 as cluster #2	This operation will result in 3 clusters
	HDBSCAN (soft clustering), Xenopus tropicalis	hdbscan.HDBSCAN(min_cluster_size=50, min_samples=50, cluster_selection_method="eom", cluster_selection_epsilon=0.0, prediction_data=True, core_dist_n_jobs=4)	This operation will result in 3 clusters
	HDBSCAN (soft clustering), zebrafish	hdbscan.HDBSCAN(min_cluster_size=10, min_samples=10, cluster_selection_method="eom", cluster_selection_epsilon=0.0, prediction_data=True, core_dist_n_jobs=4)	This operation will result in 3 clusters
	HDBSCAN (soft clustering), fly	hdbscan.HDBSCAN(min_cluster_size=50, min_samples=50, cluster_selection_method="eom", cluster_selection_epsilon=0.0, prediction_data=True, core_dist_n_jobs=4)	This operation will result in 2 clusters
Ext Fug. 6f iMVP for m5C sites in LN229	UMAP	umap.UMAP(init="random", random_state=42, n_components=2, min_dist=0.01, n_neighbors=20, verbose=True, densmap=False)
	HDBSCAN (soft clustering)	hdbscan.HDBSCAN(min_cluster_size=30, min_samples=30, cluster_selection_epsilon=0.0, cluster_selection_method='eom', core_dist_n_jobs=4, prediction_data=True)	This operation will result in 3 clusters
	HDBSCAN (soft clustering), round2, by leaf, re-cluster cluster #3	hdbscan.HDBSCAN(min_cluster_size=30, min_samples=30, cluster_selection_method='leaf', core_dist_n_jobs=4, prediction_data=True)	This operation will result in 6 additional clusters (cluster #4-#9)
	Merge clusters	Merge cluster #5 to #9 as cluster #3; renumber cluster #1 as cluster #2; renumber cluster #2 as cluster #1	This operation will result in 4 clusters
	Weblogo	weblogo -A rna -D fasta -X no -Y no -P \"\" -F pdf --resolution 1000 --color-scheme classic --composition none -i -10 -f <input.fa>
Ext Fig. 8 RNA editing (all)	UMAP	cuml.UMAP(init="random", random_state=42, min_dist=0.01, n_neighbors=20)
Suppl. Fig. 1	MEME	meme -rna -nmotifs 5
	MEME (ce)	meme -rna -nmotifs 5 -objfun ce
	STREME	streme -rna
	HOMER	findMotifs.pl -bits -rna
