# Supplementary material for: Epitranscriptomic subtyping, visualization, and denoising by global motif visualization
Source: Nat Commun. 2023 Sep 23;14:5944. doi: 10.1038/s41467-023-41653-4 (PMC10517956; doi:10.1038/s41467-023-41653-4)
Supplement: Supplementary file 12 — Supplementary Data 8 [file 41467_2023_41653_MOESM12_ESM.xlsx]

## Sheet: Legend
Supplementary Data 8. E-values, p-values, and q-values of the motifs presented in the study.
Column	Description
Cluster	Cluster name or ID.
Motif	Description of the mottif.
P-value	SEA description:The optimal enrichment p-value of the motif according to the statistical test. Unadjusted for the number of motifs. If there are too few sequences in the input to create a hold-out sequence set, motifs with the same values of TP and FP may have different p-values. This is because a variable correction has been applied to adjust for testing multiple score thresholds.
E-value	SEA description: The expected number of random motifs that are as enriched in the primary sequences as this one. The E-value is the p-value multiplied by the number of motifs in the motif file(s).
q-value	SEA description: The q-value is the minimum False Discovery Rate (FDR) required to consider this motif as significant. SEA estimates q-values from all the motif p-values using the method proposed by Benjamini & Hochberg (Journal of the Royal Statistical Society B, 57:289-300, 1995).

## Sheet: Figure 2d
Cluster	Motif	P-value	E-value	q-value
1	RGACH	5.92e-587	5.92e-587	1.18e-586
2	CAR	4.98e-30	9.95e-30	4.98e-30

## Sheet: Figure 3a
Cluster	Motif	P-value	E-value	q-value
Type I	CVRRD	4.85e-18679	1.45e-18678	1.45e-18678
Type II	HCUCCA	5.13e-2440	1.54e-2439	1.54e-2439
Type III	KUDGCCAMWUG	1.30e-613	3.90e-613	3.90e-613

## Sheet: Figure 3b
Cluster	Motif	P-value	E-value	q-value
Type I	CVGGV	6.79e-1319	2.72e-1318	2.72e-1318
Type II	HCUCCA	1.9e-38	7.59e-38	2.53e-38
Type III	KUDGCCAMMUG	5.24e-37	2.09e-36	5.24e-37
Type IV	UUCGANGUB	9.88e-174	3.95e-173	1.98e-173

## Sheet: Figure 4a
Cluster	Motif	P-value	E-value	q-value
1	CVGGV	2.85e-228	2e-227	2e-227
2	HCUCCA	1.05e-57	7.34e-57	3.67e-57
3	GUDGCCAVAUG	3.09e-11	2.16e-10	5.41e-11
4	AAAAAAAAAACAAAAAAAMAM	0.000134	0.000937	0.000134
5	ACUYGGGAGGCUGAGGCAGGA	5.75e-09	4.02e-08	6.71e-09
6	GAGGCUGAGGCAGGAGRAUYR	8.91e-10	6.24e-09	1.25e-09
7	CUUUGGGAGGCYGAGGYGGGC	4.16e-12	2.91e-11	9.72e-12

## Sheet: Figure 4b
Cluster	Motif	P-value	E-value	q-value
1	CVGRR	4.98e-293	2.49e-292	2.49e-292
2	HCUCCA	2.64e-31	1.32e-30	6.61e-31
3	KUDGCCAMAUGW	6.61e-20	3.31e-19	1.1e-19
4	ARVVARMAAACARRDDHNMWA	4.6e-15	2.3e-14	5.75e-15
5	GCRGMGGYGGCVGCGGNGGSN	1.48e-07	7.42e-07	1.48e-07

## Sheet: Figure 5a
Cluster	Motif	P-value	E-value	q-value
1	VHYDGGUUCAAAUCCYRGCUC	0.00206	0.0391	0.00245
2	NRSARRARRAAGADNADRVDR	0.00448	0.0851	0.00473
3	GMRGVRGVRGARGVDGRDGRR	1.17e-07	2.22e-06	1.58e-07
4	GUGUGUGUGYAUGUGUGURUR	0.0034	0.0647	0.0038
5	DNDRNNNRNRARRRNNDBNRD	1.4e-25	2.67e-24	2.67e-25
6	HHVCVCMHRCACACNCACMCW	3.7e-07	7.03e-06	4.69e-07
7	CDGCHGCWGCASCWSCNGCWS	3.59e-09	6.83e-08	5.25e-09
8	ARAAAAARARAVAAAAARRRN	0.138	2.61	0.138
9	NNNNNHDBNNAVRNDNNNNDN	3.78e-51	7.18e-50	1.8e-50
10	HHNHHNYWBNAVARRADDHHW	2.37e-10	4.51e-09	3.76e-10
11	DNNNNNNNNNAAADNNDNDDN	9.07e-41	1.72e-39	2.15e-40
12	NNNNHNNVAWABNNNNNNNNN	2.63e-41	5e-40	7.15e-41
13	NNNNNDNDNHAHNKKUBUNHW	5.03e-37	9.55e-36	1.06e-36
14	DHWYUUUUUYAYWUUUUUUUH	2.55e-23	4.84e-22	4.4e-23
15	NNNNNNDNHHACHNNNNNNNN	2.87e-101	5.46e-100	5.46e-100
16	NNBNNNBNNSASNVNVNVNNN	1.1e-77	2.1e-76	6.99e-77
17	SNNYNBCHSCACYHCYNSBNY	1.04e-50	1.97e-49	3.94e-50
18	NBHNNYMCYCACCCYYHHCHN	3.47e-47	6.59e-46	1.1e-46
19	NNNNSNNNNSACCYNNVNBHB	1.64e-84	3.11e-83	1.56e-83

## Sheet: Figure 5b
Cluster	Motif	P-value	E-value	q-value
1	CWCYYCCUCCUCCHCCWCCHC	0.0545	0.599	0.0545
2	NDNNNBDDDGUGDKNBWKNND	2.8e-25	3.08e-24	5.13e-25
3	VNDVWRWARRUVAARAWRAWR	1.74e-19	1.92e-18	2.39e-19
4	NUUYUUBYKBUHNDDUDWNDD	1.12e-09	1.23e-08	1.23e-09
5	BNNNBBNNYCUCSYNVVNSVN	1.38e-40	1.52e-39	3.79e-40
6	NNNHNNNDDRUDWRDNNDDDN	9.61e-50	1.06e-48	5.28e-49
7	AAAAAAAAAGURDDDNDNNNN	2.78e-20	3.06e-19	4.37e-20
8	NHHNHHNCHNUCHMMNVVNHN	3.29e-28	3.62e-27	7.25e-28
9	NNNNNNHNDBUDKNNNNNNDN	2.51e-46	2.76e-45	9.2e-46
10	YNSCDGCNKCUGCHGCNGSNG	5.02e-14	5.52e-13	6.14e-14
11	NNNNNNNNBSUGNNVNNNNNN	7.51e-107	8.26e-106	8.26e-106

## Sheet: Figure 5c
Cluster	Motif	P-value	E-value	q-value
1	NDWWWUUUYUCUUUUUWHWWW	2.12e-21	2.54e-20	5.08e-21
2	HVNVHABMNWCACACACACAY	0.00283	0.034	0.00283
3	DNHSDNDNNKCRYBDBBDNRN	3.08e-18	3.7e-17	6.17e-18
4	DHNNYNNNHWCAAAAAAAAAA	2.23e-15	2.68e-14	3.82e-15
5	DMAAAAAAARCAAAWAADNDN	3.17e-22	3.8e-21	9.51e-22
6	VDDKGKGNDBCNGNKKKNGBG	7.55e-23	9.06e-22	3.02e-22
7	NNNNNHNNNHCMNNNNNNNNN	5.35e-42	6.42e-41	3.21e-41
8	GSAGCWGSWGCWGSDGSNGSH	5.4e-11	6.48e-10	8.1e-11
9	NSHNBHHBYHCHHBYHBYHBY	1.06e-09	1.27e-08	1.27e-09
10	CNBSNBCHKSCKCMBCCKCHK	0.000446	0.00535	0.000486
11	SVVSNSGBGGCRGSSGSGGVV	1.27e-10	1.53e-09	1.7e-10
12	NNNNNNNNNSCVNBNNVNNNN	2.78e-47	3.34e-46	3.34e-46

## Sheet: Figure 5d
Cluster	Motif	P-value	E-value	q-value
1	DVDDRRDNDRGNDVNNRRDVN	8.99e-81	2.25e-79	1.07e-80
2	NBKDDDKKVUGNVUSKNUNYN	2.74e-62	6.84e-61	2.98e-62
3	NDSNNVSNGNGVCNSNNNVNV	1.02e-102	2.55e-101	1.28e-102
4	NNNNNNNNVWGAAADNNDDNN	1.14e-155	2.84e-154	1.58e-155
5	NNNNNHDNNKGDRWNNHNNNN	3.5e-246	8.74e-245	9.71e-246
6	NNNNNNVUBUGNNNSNNNNNN	1.05e-211	2.63e-210	2.02e-211
7	DDDKWDUBWUGHYYUUUUUUU	5.9e-46	1.48e-44	5.9e-46
8	NDNHNHNHYUGNNNNNDNNNN	5.98e-175	1.5e-173	8.79e-175
9	NSNSVNSSWGGMBSDSVNSSH	2.02e-59	5.04e-58	2.1e-59
10	DNVNSVDVSNGSDSSDSSDGV	3.25e-76	8.12e-75	3.69e-76
11	NNNDNNNNNKGVDVNNNDDNN	7.54e-274	1.88e-272	3.77e-273
12	NNNDDNNNBUGNNNNNNNDNN	7.33e-275	1.83e-273	4.58e-274
13	NVNNNNNNBKGVNVVNSNNNN	5.46e-249	1.37e-247	1.71e-248
14	BNNNNNNNBYGNNNSNHNBNN	8.44e-267	2.11e-265	3.52e-266
15	NNNNNNNNBUGDDNNNNNNNN	5.24e-244	1.31e-242	1.31e-243
16	NNNNNHNHBUGDKNNNNNNNN	2.65e-238	6.63e-237	6.03e-238
17	NNNNNNNNBUGNNNNNNNVNN	8.25e-254	2.06e-252	2.95e-253
18	NNNNNBNNBSGCCNNSNNBNN	3.41e-153	8.51e-152	4.48e-153
19	NNNNNNDBBUGNNNCNNNNNN	2.18e-278	5.45e-277	1.82e-277
20	NNNNNNNNBUGNNNSHNNNRN	3.34e-313	8.34e-312	8.34e-312
21	NNNHNNDNYUGNNNNNNNVDN	2.03e-279	5.07e-278	2.54e-278
22	NNNNNNNSNNGBBCCNNNNNN	9.31e-212	2.33e-210	1.94e-211
23	NNNNNNNBHNGCYCHNNVNNN	2.16e-179	5.4e-178	3.38e-179
24	NVVNVVNSNBGCHSSNVNNNN	1.38e-180	3.46e-179	2.31e-180
25	NSNNNNHSBYGBNBCWBNNBN	8.48e-205	2.12e-203	1.51e-204

[truncated: 2 more sheets: Figure 6b, Ext Figure 6f]
